# Supplementary material for: Rescue in vitro maturation using ovarian support cells of human oocytes from conventional stimulation cycles yields oocytes with improved nuclear maturation and transcriptomic resemblance to in vivo matured oocytes
Source: J Assist Reprod Genet. 2024 May 30;41(8):2021–36. doi: 10.1007/s10815-024-03143-4 (PMC11339229; doi:10.1007/s10815-024-03143-4)
Supplement: Supplementary file 1 — Supplementary file1 (XLSX 908 KB) [file 10815_2024_3143_MOESM1_ESM.xlsx]

## Sheet: OSC plus oocytes 24 hr versus O
	group	names	scores	logfoldchanges	pvals	pvals_adj	g:Profiler
0	24 hr plus oocytes GC3	ZFP36L1	2.32379	0.561484	0.0201368	0.458345	https://biit.cs.ut.ee/gplink/l/VkU40bVhTT
1	24 hr plus oocytes GC3	CZIB	2.32379	1.35409	0.0201368	0.458345
2	24 hr plus oocytes GC3	CAVIN2	2.32379	2.51533	0.0201368	0.458345
3	24 hr plus oocytes GC3	THOC2	2.32379	1.20045	0.0201368	0.458345
4	24 hr plus oocytes GC3	ASNSD1	2.32379	1.71692	0.0201368	0.458345
5	24 hr plus oocytes GC3	PCSK5	2.32379	1.11772	0.0201368	0.458345
6	24 hr plus oocytes GC3	TIPIN	2.32379	1.25448	0.0201368	0.458345
7	24 hr plus oocytes GC3	CIR1	2.32379	1.42952	0.0201368	0.458345
8	24 hr plus oocytes GC3	RSF1	2.32379	1.00359	0.0201368	0.458345
9	24 hr plus oocytes GC3	HCN2	2.32379	4.0449	0.0201368	0.458345
10	24 hr plus oocytes GC3	PPIG	2.32379	1.3026	0.0201368	0.458345
11	24 hr plus oocytes GC3	SCN9A	2.32379	2.25589	0.0201368	0.458345
12	24 hr plus oocytes GC3	UPF3B	2.32379	1.92103	0.0201368	0.458345
13	24 hr plus oocytes GC3	AATF	2.32379	0.799709	0.0201368	0.458345
14	24 hr plus oocytes GC3	SRSF11	2.32379	1.72385	0.0201368	0.458345
15	24 hr plus oocytes GC3	C19orf12	2.32379	1.51341	0.0201368	0.458345
16	24 hr plus oocytes GC3	CSNK1E	2.32379	0.806642	0.0201368	0.458345
17	24 hr plus oocytes GC3	TPTEP2	2.32379	2.04817	0.0201368	0.458345
18	24 hr plus oocytes GC3	FGD6	2.32379	0.913725	0.0201368	0.458345
19	24 hr plus oocytes GC3	ZEB2	2.32379	1.48191	0.0201368	0.458345
20	24 hr plus oocytes GC3	UBXN4	2.32379	1.0877	0.0201368	0.458345
21	24 hr plus oocytes GC3	TNRC6A	2.32379	0.891991	0.0201368	0.458345
22	24 hr plus oocytes GC3	RBBP6	2.32379	1.43034	0.0201368	0.458345
23	24 hr plus oocytes GC3	LOC105369907	2.32379	3.79496	0.0201368	0.458345
24	24 hr plus oocytes GC3	HSPA4L	2.32379	1.0684	0.0201368	0.458345
25	24 hr plus oocytes GC3	BAZ1A	2.32379	1.28822	0.0201368	0.458345
26	24 hr plus oocytes GC3	GABRG2	2.32379	2.97823	0.0201368	0.458345
27	24 hr plus oocytes GC3	LOC124900778	2.32379	21.3487	0.0201368	0.458345
28	24 hr plus oocytes GC3	C2orf76	2.32379	3.13488	0.0201368	0.458345
29	24 hr plus oocytes GC3	GTF2IRD2	2.32379	3.59894	0.0201368	0.458345
30	24 hr plus oocytes GC3	ANKRD13D	2.32379	1.75674	0.0201368	0.458345
31	24 hr plus oocytes GC3	PDS5B	2.32379	0.606533	0.0201368	0.458345
32	24 hr plus oocytes GC3	RPS13P2	2.32379	2.30685	0.0201368	0.458345
33	24 hr plus oocytes GC3	MTF2	2.32379	0.629126	0.0201368	0.458345
34	24 hr plus oocytes GC3	PEDS1	2.32379	1.05951	0.0201368	0.458345
35	24 hr plus oocytes GC3	OR7G2	2.32379	6.08323	0.0201368	0.458345
36	24 hr plus oocytes GC3	RPS15P5	2.32379	3.11713	0.0201368	0.458345
37	24 hr plus oocytes GC3	ERVFRD-1	2.32379	1.81053	0.0201368	0.458345
38	24 hr plus oocytes GC3	SUDS3	2.32379	1.3558	0.0201368	0.458345
39	24 hr plus oocytes GC3	SMARCC1	2.32379	0.644924	0.0201368	0.458345
40	24 hr plus oocytes GC3	KHNYN	2.32379	1.30027	0.0201368	0.458345
41	24 hr plus oocytes GC3	ACKR2	2.32379	2.84586	0.0201368	0.458345
42	24 hr plus oocytes GC3	LINC00977	2.32379	3.39509	0.0201368	0.458345
43	24 hr plus oocytes GC3	PLXNA4	2.32379	5.98918	0.0201368	0.458345
44	24 hr plus oocytes GC3	DEF6	2.32379	2.34308	0.0201368	0.458345
45	24 hr plus oocytes GC3	MAPT	2.32379	3.73268	0.0201368	0.458345
46	24 hr plus oocytes GC3	RPL32	2.32379	0.422995	0.0201368	0.458345
47	24 hr plus oocytes GC3	COLCA1	2.32379	3.92697	0.0201368	0.458345
48	24 hr plus oocytes GC3	ENSG00000285517	2.32379	3.28847	0.0201368	0.458345
49	24 hr plus oocytes GC3	EDEM1	2.32379	1.31316	0.0201368	0.458345
50	24 hr plus oocytes GC3	ENSG00000284719	2.32379	23.9568	0.0201368	0.458345
51	24 hr plus oocytes GC3	ENSG00000267383	2.32379	1.6202	0.0201368	0.458345
52	24 hr plus oocytes GC3	ILKAP	2.32379	1.18391	0.0201368	0.458345
53	24 hr plus oocytes GC3	LEO1	2.32379	1.00838	0.0201368	0.458345
54	24 hr plus oocytes GC3	COPS8	2.32379	1.05126	0.0201368	0.458345
55	24 hr plus oocytes GC3	PXDC1	2.32379	1.57882	0.0201368	0.458345
56	24 hr plus oocytes GC3	PIM1	2.32379	0.442493	0.0201368	0.458345
57	24 hr plus oocytes GC3	INTS2	2.32379	1.53639	0.0201368	0.458345
58	24 hr plus oocytes GC3	EPHA5	2.32379	7.5891	0.0201368	0.458345
59	24 hr plus oocytes GC3	ENSG00000197670	2.32379	5.34616	0.0201368	0.458345
60	24 hr plus oocytes GC3	SRPK2	2.32379	1.16774	0.0201368	0.458345
61	24 hr plus oocytes GC3	IGFBP5	2.32379	1.62745	0.0201368	0.458345
62	24 hr plus oocytes GC3	CREB3	2.32379	0.68435	0.0201368	0.458345
63	24 hr plus oocytes GC3	MVP	2.32379	1.73152	0.0201368	0.458345
64	24 hr plus oocytes GC3	SMAD1	2.32379	1.90773	0.0201368	0.458345
65	24 hr plus oocytes GC3	CCDC59	2.32379	1.34868	0.0201368	0.458345
66	24 hr plus oocytes GC3	ATXN7	2.32379	1.58911	0.0201368	0.458345
67	24 hr plus oocytes GC3	RDXP3	2.32379	2.7583	0.0201368	0.458345
68	24 hr plus oocytes GC3	HMGN5	2.32379	1.79586	0.0201368	0.458345
69	24 hr plus oocytes GC3	MTND4P12	2.32379	1.72475	0.0201368	0.458345
70	24 hr plus oocytes GC3	CENPBD2P	2.32379	0.707777	0.0201368	0.458345
71	24 hr plus oocytes GC3	WDR70	2.32379	1.28903	0.0201368	0.458345
72	24 hr plus oocytes GC3	EXO1	2.32379	1.4071	0.0201368	0.458345
73	24 hr plus oocytes GC3	GREM2	2.32379	1.63867	0.0201368	0.458345
74	24 hr plus oocytes GC3	ARID4B	2.32379	1.30165	0.0201368	0.458345
75	24 hr plus oocytes GC3	CHD2	2.32379	1.2506	0.0201368	0.458345
76	24 hr plus oocytes GC3	PBDC1	2.32379	1.49477	0.0201368	0.458345
77	24 hr plus oocytes GC3	NEMF	2.32379	1.48039	0.0201368	0.458345
78	24 hr plus oocytes GC3	GON4L	2.32379	0.894794	0.0201368	0.458345
79	24 hr plus oocytes GC3	RSPO4	2.32379	2.27299	0.0201368	0.458345
80	24 hr plus oocytes GC3	SMPD2	2.32379	1.74981	0.0201368	0.458345
81	24 hr plus oocytes GC3	ADAMTS6	2.32379	2.49003	0.0201368	0.458345
82	24 hr plus oocytes GC3	CDK19	2.32379	1.57163	0.0201368	0.458345
83	24 hr plus oocytes GC3	GTF3C6	2.32379	0.730842	0.0201368	0.458345
84	24 hr plus oocytes GC3	MAP1B	2.32379	1.64083	0.0201368	0.458345
85	24 hr plus oocytes GC3	PIGR	2.32379	3.27748	0.0201368	0.458345
86	24 hr plus oocytes GC3	FAM169A	2.32379	1.40771	0.0201368	0.458345
87	24 hr plus oocytes GC3	NUCKS1	2.32379	1.28389	0.0201368	0.458345
88	24 hr plus oocytes GC3	RPS4X	2.32379	0.163191	0.0201368	0.458345
89	24 hr plus oocytes GC3	ENSG00000276375	2.32379	9.48523	0.0201368	0.458345
90	24 hr plus oocytes GC3	NDUFB10	2.32379	0.299835	0.0201368	0.458345
91	24 hr plus oocytes GC3	ASF1A	2.32379	1.89305	0.0201368	0.458345
92	24 hr plus oocytes GC3	ENSG00000260084	2.32379	9.27902	0.0201368	0.458345
93	24 hr plus oocytes GC3	KTN1	2.32379	0.659951	0.0201368	0.458345
94	24 hr plus oocytes GC3	CARS1	2.32379	1.2423	0.0201368	0.458345
95	24 hr plus oocytes GC3	RC3H1	2.32379	1.23646	0.0201368	0.458345
96	24 hr plus oocytes GC3	CENPX	2.32379	1.0149	0.0201368	0.458345
97	24 hr plus oocytes GC3	ENSG00000240687	2.32379	23.9917	0.0201368	0.458345
98	24 hr plus oocytes GC3	DAGLB	2.32379	1.25207	0.0201368	0.458345
99	24 hr plus oocytes GC3	PEG3	2.32379	4.79083	0.0201368	0.458345
100	24 hr plus oocytes GC3	CYTB	2.32379	1.54376	0.0201368	0.458345
101	24 hr plus oocytes GC3	ADGRF5	2.32379	10.3854	0.0201368	0.458345
102	24 hr plus oocytes GC3	KNOP1	2.32379	1.56123	0.0201368	0.458345
103	24 hr plus oocytes GC3	EIF5B	2.32379	1.81412	0.0201368	0.458345
104	24 hr plus oocytes GC3	MALAT1	2.32379	1.83458	0.0201368	0.458345
105	24 hr plus oocytes GC3	GRIA2	2.32379	11.0635	0.0201368	0.458345
106	24 hr plus oocytes GC3	C5AR2	2.32379	9.87164	0.0201368	0.458345
107	24 hr plus oocytes GC3	SLC22A11	2.32379	6.11975	0.0201368	0.458345
108	24 hr plus oocytes GC3	IGKC	2.32379	2.06293	0.0201368	0.458345
109	24 hr plus oocytes GC3	MTATP8P2	2.32379	2.04424	0.0201368	0.458345
110	24 hr plus oocytes GC3	PPARGC1B	2.32379	2.61481	0.0201368	0.458345
111	24 hr plus oocytes GC3	RSBN1	2.32379	1.19419	0.0201368	0.458345
112	24 hr plus oocytes GC3	ZC3H13	2.32379	1.39385	0.0201368	0.458345
113	24 hr plus oocytes GC3	MXD1	2.32379	1.66778	0.0201368	0.458345
114	24 hr plus oocytes GC3	GATA3	2.32379	0.919423	0.0201368	0.458345
115	24 hr plus oocytes GC3	ENSG00000285611	2.32379	24.601	0.0201368	0.458345
116	24 hr plus oocytes GC3	MYO6	2.32379	1.63899	0.0201368	0.458345
117	24 hr plus oocytes GC3	CCDC88A	2.32379	1.26676	0.0201368	0.458345
118	24 hr plus oocytes GC3	RBM25	2.32379	1.98766	0.0201368	0.458345
119	24 hr plus oocytes GC3	NBPF8	2.32379	1.72266	0.0201368	0.458345
120	24 hr plus oocytes GC3	TOM1L2	2.32379	1.11453	0.0201368	0.458345
121	24 hr plus oocytes GC3	ANKRD26	2.32379	1.00845	0.0201368	0.458345
122	24 hr plus oocytes GC3	RPL21P75	2.32379	4.49259	0.0201368	0.458345
123	24 hr plus oocytes GC3	TOP2A	2.32379	0.446546	0.0201368	0.458345
124	24 hr plus oocytes GC3	ZNF37A	2.32379	1.07161	0.0201368	0.458345
125	24 hr plus oocytes GC3	BZW2	2.32379	1.30035	0.0201368	0.458345
126	24 hr plus oocytes GC3	LOC107986400	2.32379	22.1607	0.0201368	0.458345
127	24 hr plus oocytes GC3	SPHK1	2.32379	1.5548	0.0201368	0.458345
128	24 hr plus oocytes GC3	OST4	2.32379	1.16065	0.0201368	0.458345
129	24 hr plus oocytes GC3	FAM228B	2.32379	3.3904	0.0201368	0.458345
130	24 hr plus oocytes GC3	PRPF6	2.32379	0.961996	0.0201368	0.458345
131	24 hr plus oocytes GC3	FAM133DP	2.32379	1.61924	0.0201368	0.458345
132	24 hr plus oocytes GC3	ATP8	2.32379	1.20798	0.0201368	0.458345
133	24 hr plus oocytes GC3	LRRC37B	2.32379	2.96262	0.0201368	0.458345
134	24 hr plus oocytes GC3	ND4	2.32379	1.38241	0.0201368	0.458345
135	24 hr plus oocytes GC3	BTG3	2.32379	0.56787	0.0201368	0.458345
136	24 hr plus oocytes GC3	COX3	2.32379	1.50943	0.0201368	0.458345
137	24 hr plus oocytes GC3	ND4L	2.32379	0.904582	0.0201368	0.458345
138	24 hr plus oocytes GC3	FOXL2	2.32379	1.84871	0.0201368	0.458345
139	24 hr plus oocytes GC3	MTND2P28	2.32379	2.00892	0.0201368	0.458345
140	24 hr plus oocytes GC3	PLA2G5	2.32379	5.12261	0.0201368	0.458345
141	24 hr plus oocytes GC3	SON	2.32379	0.937847	0.0201368	0.458345
142	24 hr plus oocytes GC3	ATAD5	2.32379	1.04046	0.0201368	0.458345
143	24 hr plus oocytes GC3	ND1	2.32379	1.20744	0.0201368	0.458345
144	24 hr plus oocytes GC3	ENSG00000278996	2.32379	4.67348	0.0201368	0.458345
145	24 hr plus oocytes GC3	ND3	2.32379	1.56095	0.0201368	0.458345
146	24 hr plus oocytes GC3	ENSG00000279717	2.32379	10.3264	0.0201368	0.458345
147	24 hr plus oocytes GC3	SLC35E1	2.32379	0.703636	0.0201368	0.458345
148	24 hr plus oocytes GC3	ZNF639	2.32379	1.22483	0.0201368	0.458345
149	24 hr plus oocytes GC3	RSRC1	2.32379	1.5097	0.0201368	0.458345
150	24 hr plus oocytes GC3	ARL13B	2.32379	1.15787	0.0201368	0.458345
151	24 hr plus oocytes GC3	TM4SF1	2.32379	2.20908	0.0201368	0.458345
152	24 hr plus oocytes GC3	ND2	2.32379	2.08912	0.0201368	0.458345
153	24 hr plus oocytes GC3	MT3	2.32379	3.41893	0.0201368	0.458345
154	24 hr plus oocytes GC3	MTATP6P1	2.32379	1.51119	0.0201368	0.458345
155	24 hr plus oocytes GC3	CFAP251	2.32379	3.10497	0.0201368	0.458345
156	24 hr plus oocytes GC3	RN7SL767P	2.32379	2.37581	0.0201368	0.458345
157	24 hr plus oocytes GC3	ENSG00000270955	2.32379	8.21218	0.0201368	0.458345
158	24 hr plus oocytes GC3	MTCO2P12	2.32379	1.71154	0.0201368	0.458345
159	24 hr plus oocytes GC3	MTCO3P12	2.32379	1.47279	0.0201368	0.458345
160	24 hr plus oocytes GC3	MTATP8P1	2.32379	1.51982	0.0201368	0.458345
161	24 hr plus oocytes GC3	TMEM70	2.32379	1.9078	0.0201368	0.458345
162	24 hr plus oocytes GC3	GPR162	2.32379	1.78638	0.0201368	0.458345
163	24 hr plus oocytes GC3	TIPARP	2.32379	1.95542	0.0201368	0.458345
164	24 hr plus oocytes GC3	SCARA5	2.32379	3.91022	0.0201368	0.458345
165	24 hr plus oocytes GC3	TMEM41A	2.32379	1.53294	0.0201368	0.458345
166	24 hr plus oocytes GC3	ATP6	2.32379	1.34411	0.0201368	0.458345
167	24 hr plus oocytes GC3	COX2	2.32379	1.57506	0.0201368	0.458345
168	24 hr plus oocytes GC3	OR10H1	2.06559	6.81486	0.0388671	0.533018
169	24 hr plus oocytes GC3	ZWINT	2.06559	0.650458	0.0388671	0.533018
170	24 hr plus oocytes GC3	MT1E	2.06559	2.07694	0.0388671	0.533018
171	24 hr plus oocytes GC3	MMP10	2.06559	2.23848	0.0388671	0.533018
172	24 hr plus oocytes GC3	ENSG00000225333	2.06559	3.65733	0.0388671	0.533018
173	24 hr plus oocytes GC3	KMT2E	2.06559	0.919076	0.0388671	0.533018
174	24 hr plus oocytes GC3	PAPOLA	2.06559	0.814477	0.0388671	0.533018
175	24 hr plus oocytes GC3	SIRT6	2.06559	0.891701	0.0388671	0.533018
176	24 hr plus oocytes GC3	HSD11B1	2.06559	4.60647	0.0388671	0.533018
177	24 hr plus oocytes GC3	DYNC2I1	2.06559	1.55279	0.0388671	0.533018
178	24 hr plus oocytes GC3	DPM2	2.06559	0.841736	0.0388671	0.533018
179	24 hr plus oocytes GC3	LIPH	2.06559	2.02656	0.0388671	0.533018
180	24 hr plus oocytes GC3	RETREG1	2.06559	2.31186	0.0388671	0.533018
181	24 hr plus oocytes GC3	COL6A3	2.06559	0.918504	0.0388671	0.533018
182	24 hr plus oocytes GC3	SCG2	2.06559	4.03149	0.0388671	0.533018
183	24 hr plus oocytes GC3	FRG1CP	2.06559	1.77359	0.0388671	0.533018
184	24 hr plus oocytes GC3	ZNF488	2.06559	1.828	0.0388671	0.533018
185	24 hr plus oocytes GC3	ZNF714	2.06559	0.766007	0.0388671	0.533018
186	24 hr plus oocytes GC3	LRRIQ1	2.06559	2.13676	0.0388671	0.533018
187	24 hr plus oocytes GC3	NLRC3	2.06559	3.70661	0.0388671	0.533018
188	24 hr plus oocytes GC3	ZFHX3	2.06559	0.833097	0.0388671	0.533018
189	24 hr plus oocytes GC3	LINC01524	2.06559	2.72489	0.0388671	0.533018
190	24 hr plus oocytes GC3	ARHGAP24	2.06559	1.98427	0.0388671	0.533018
191	24 hr plus oocytes GC3	LRRC49	2.06559	1.2894	0.0388671	0.533018
192	24 hr plus oocytes GC3	DDX27	2.06559	1.05944	0.0388671	0.533018
193	24 hr plus oocytes GC3	RPS8P8	2.06559	1.33991	0.0388671	0.533018
194	24 hr plus oocytes GC3	MCPH1-AS1	2.06559	1.97227	0.0388671	0.533018
195	24 hr plus oocytes GC3	IL7R	2.06559	5.14905	0.0388671	0.533018
196	24 hr plus oocytes GC3	KAT6B	2.06559	1.26565	0.0388671	0.533018
197	24 hr plus oocytes GC3	H2BC12L	2.06559	1.81593	0.0388671	0.533018
198	24 hr plus oocytes GC3	EIF2S2	2.06559	1.18383	0.0388671	0.533018
199	24 hr plus oocytes GC3	ENSG00000268153	2.06559	3.48514	0.0388671	0.533018
200	24 hr plus oocytes GC3	ECM2	2.06559	3.39028	0.0388671	0.533018
201	24 hr plus oocytes GC3	KDM5A	2.06559	1.18963	0.0388671	0.533018
202	24 hr plus oocytes GC3	FYB1	2.06559	1.65234	0.0388671	0.533018
203	24 hr plus oocytes GC3	RUNDC3B	2.06559	2.98537	0.0388671	0.533018
204	24 hr plus oocytes GC3	AKAP9	2.06559	0.971068	0.0388671	0.533018
205	24 hr plus oocytes GC3	ERBB3	2.06559	0.478276	0.0388671	0.533018
206	24 hr plus oocytes GC3	CCDC191	2.06559	1.88093	0.0388671	0.533018
207	24 hr plus oocytes GC3	RPL24P4	2.06559	1.1218	0.0388671	0.533018
208	24 hr plus oocytes GC3	RMC1	2.06559	1.15236	0.0388671	0.533018
209	24 hr plus oocytes GC3	MTCYBP18	2.06559	2.72118	0.0388671	0.533018
210	24 hr plus oocytes GC3	VEGFA	2.06559	1.12095	0.0388671	0.533018
211	24 hr plus oocytes GC3	CCDC25	2.06559	1.35988	0.0388671	0.533018
212	24 hr plus oocytes GC3	CLPB	2.06559	0.595438	0.0388671	0.533018
213	24 hr plus oocytes GC3	SREK1	2.06559	1.68524	0.0388671	0.533018
214	24 hr plus oocytes GC3	METTL21A	2.06559	0.833122	0.0388671	0.533018
215	24 hr plus oocytes GC3	PPP1R15B	2.06559	0.680185	0.0388671	0.533018
216	24 hr plus oocytes GC3	NSRP1P1	2.06559	2.86276	0.0388671	0.533018
217	24 hr plus oocytes GC3	MAP3K4	2.06559	0.640982	0.0388671	0.533018
218	24 hr plus oocytes GC3	CEP295	2.06559	1.04703	0.0388671	0.533018
219	24 hr plus oocytes GC3	CDH5	2.06559	2.3982	0.0388671	0.533018
220	24 hr plus oocytes GC3	SOX4	2.06559	0.940406	0.0388671	0.533018
221	24 hr plus oocytes GC3	CYP20A1	2.06559	0.789418	0.0388671	0.533018
222	24 hr plus oocytes GC3	KIF21A	2.06559	1.15151	0.0388671	0.533018
223	24 hr plus oocytes GC3	U2SURP	2.06559	0.962444	0.0388671	0.533018
224	24 hr plus oocytes GC3	PPEF2	2.06559	2.89393	0.0388671	0.533018
225	24 hr plus oocytes GC3	ZBTB44	2.06559	0.673365	0.0388671	0.533018
226	24 hr plus oocytes GC3	PODN	2.06559	1.29562	0.0388671	0.533018
227	24 hr plus oocytes GC3	NR0B1	2.06559	6.43151	0.0388671	0.533018
228	24 hr plus oocytes GC3	RNU1-88P	2.06559	6.69481	0.0388671	0.533018
229	24 hr plus oocytes GC3	RPL37P23	2.06559	3.61543	0.0388671	0.533018
230	24 hr plus oocytes GC3	SURF1	2.06559	1.33246	0.0388671	0.533018
231	24 hr plus oocytes GC3	DNAH12	2.06559	4.68627	0.0388671	0.533018
232	24 hr plus oocytes GC3	CCDC91	2.06559	1.26274	0.0388671	0.533018
233	24 hr plus oocytes GC3	PRR5	2.06559	1.40833	0.0388671	0.533018
234	24 hr plus oocytes GC3	ANKRD11	2.06559	1.03907	0.0388671	0.533018
235	24 hr plus oocytes GC3	NBPF26	2.06559	1.56673	0.0388671	0.533018
236	24 hr plus oocytes GC3	SDHC	2.06559	0.566892	0.0388671	0.533018
237	24 hr plus oocytes GC3	GSTA1	2.06559	2.63877	0.0388671	0.533018
238	24 hr plus oocytes GC3	KLF10	2.06559	1.04077	0.0388671	0.533018
239	24 hr plus oocytes GC3	HSP90AA1	2.06559	1.4737	0.0388671	0.533018
240	24 hr plus oocytes GC3	WDR43	2.06559	0.697524	0.0388671	0.533018
241	24 hr plus oocytes GC3	POLR3G	2.06559	1.56571	0.0388671	0.533018
242	24 hr plus oocytes GC3	IER3	2.06559	2.43796	0.0388671	0.533018
243	24 hr plus oocytes GC3	NRP1	2.06559	0.909324	0.0388671	0.533018
244	24 hr plus oocytes GC3	COPRS	2.06559	1.43976	0.0388671	0.533018
245	24 hr plus oocytes GC3	CALD1	2.06559	0.944919	0.0388671	0.533018
246	24 hr plus oocytes GC3	RPL18AP6	2.06559	1.9862	0.0388671	0.533018
247	24 hr plus oocytes GC3	ABCF1	2.06559	1.05729	0.0388671	0.533018
248	24 hr plus oocytes GC3	ANGPTL1	2.06559	3.39881	0.0388671	0.533018
249	24 hr plus oocytes GC3	RASA1	2.06559	0.525186	0.0388671	0.533018
250	24 hr plus oocytes GC3	FRG1	2.06559	1.46881	0.0388671	0.533018
251	24 hr plus oocytes GC3	MDM2	2.06559	0.922884	0.0388671	0.533018
252	24 hr plus oocytes GC3	SNHG3	2.06559	0.660032	0.0388671	0.533018
253	24 hr plus oocytes GC3	OAS3	2.06559	1.48604	0.0388671	0.533018
254	24 hr plus oocytes GC3	HAND2	2.06559	3.05578	0.0388671	0.533018
255	24 hr plus oocytes GC3	SRRM1	2.06559	1.54768	0.0388671	0.533018
256	24 hr plus oocytes GC3	ITSN2	2.06559	1.3357	0.0388671	0.533018
257	24 hr plus oocytes GC3	CDC5L	2.06559	0.571254	0.0388671	0.533018
258	24 hr plus oocytes GC3	ARL8B	2.06559	0.774897	0.0388671	0.533018
259	24 hr plus oocytes GC3	RPL32P3	2.06559	1.18507	0.0388671	0.533018
260	24 hr plus oocytes GC3	PPM1N	2.06559	2.33875	0.0388671	0.533018
261	24 hr plus oocytes GC3	SEC62	2.06559	0.951633	0.0388671	0.533018
262	24 hr plus oocytes GC3	DDX10	2.06559	0.771499	0.0388671	0.533018
263	24 hr plus oocytes GC3	ADGRF1	2.06559	3.72442	0.0388671	0.533018
264	24 hr plus oocytes GC3	RNA5-8SP6	2.06559	1.95327	0.0388671	0.533018
265	24 hr plus oocytes GC3	WRAP73	2.06559	1.42722	0.0388671	0.533018
266	24 hr plus oocytes GC3	EPDR1	2.06559	2.44754	0.0388671	0.533018
267	24 hr plus oocytes GC3	HSD3B2	2.06559	3.44211	0.0388671	0.533018
268	24 hr plus oocytes GC3	CDK11B	2.06559	1.36239	0.0388671	0.533018
269	24 hr plus oocytes GC3	RPL5P34	2.06559	1.11423	0.0388671	0.533018
270	24 hr plus oocytes GC3	ENSG00000274422	2.06559	2.34329	0.0388671	0.533018
271	24 hr plus oocytes GC3	TIPRL	2.06559	0.442398	0.0388671	0.533018
272	24 hr plus oocytes GC3	PTMAP5	2.06559	1.46011	0.0388671	0.533018
273	24 hr plus oocytes GC3	NEBL	1.80739	1.19496	0.0707011	0.533018
274	24 hr plus oocytes GC3	AIMP1	1.80739	0.904704	0.0707011	0.533018
275	24 hr plus oocytes GC3	LINC00702	1.80739	1.12994	0.0707011	0.533018
276	24 hr plus oocytes GC3	KMT2B	1.80739	0.721118	0.0707011	0.533018
277	24 hr plus oocytes GC3	LINC01841	1.80739	3.41392	0.0707011	0.533018
278	24 hr plus oocytes GC3	SH2D4B	1.80739	6.4379	0.0707011	0.533018
279	24 hr plus oocytes GC3	TRMT1	1.80739	0.590964	0.0707011	0.533018
280	24 hr plus oocytes GC3	MRO	1.80739	1.74162	0.0707011	0.533018
281	24 hr plus oocytes GC3	CYP26B1	1.80739	1.76011	0.0707011	0.533018
282	24 hr plus oocytes GC3	DNAJC1	1.80739	1.17569	0.0707011	0.533018
283	24 hr plus oocytes GC3	ADAMTS1	1.80739	1.01013	0.0707011	0.533018
284	24 hr plus oocytes GC3	NET1	1.80739	0.908143	0.0707011	0.533018
285	24 hr plus oocytes GC3	KIN	1.80739	1.02174	0.0707011	0.533018
286	24 hr plus oocytes GC3	COX6B1	1.80739	0.57365	0.0707011	0.533018
287	24 hr plus oocytes GC3	POLD3	1.80739	0.968957	0.0707011	0.533018
288	24 hr plus oocytes GC3	CAST	1.80739	1.00824	0.0707011	0.533018
289	24 hr plus oocytes GC3	DIRAS3	1.80739	1.72981	0.0707011	0.533018
290	24 hr plus oocytes GC3	ENSG00000256591	1.80739	7.0025	0.0707011	0.533018
291	24 hr plus oocytes GC3	SPRY4	1.80739	0.954551	0.0707011	0.533018
292	24 hr plus oocytes GC3	PRR9	1.80739	1.82748	0.0707011	0.533018
293	24 hr plus oocytes GC3	SPINK5	1.80739	1.52552	0.0707011	0.533018
294	24 hr plus oocytes GC3	TUBB3	1.80739	1.89343	0.0707011	0.533018
295	24 hr plus oocytes GC3	GATA4	1.80739	2.13406	0.0707011	0.533018
296	24 hr plus oocytes GC3	OFD1	1.80739	0.588018	0.0707011	0.533018
297	24 hr plus oocytes GC3	NSMCE1	1.80739	1.93314	0.0707011	0.533018
298	24 hr plus oocytes GC3	ENSG00000237480	1.80739	2.38782	0.0707011	0.533018
299	24 hr plus oocytes GC3	NEAT1	1.80739	0.665993	0.0707011	0.533018
300	24 hr plus oocytes GC3	ENSG00000280434	1.80739	2.39257	0.0707011	0.533018
301	24 hr plus oocytes GC3	LINC02701	1.80739	2.11241	0.0707011	0.533018
302	24 hr plus oocytes GC3	WBP4	1.80739	1.12833	0.0707011	0.533018
303	24 hr plus oocytes GC3	WDR55	1.80739	0.792161	0.0707011	0.533018
304	24 hr plus oocytes GC3	ENSG00000280274	1.80739	3.10225	0.0707011	0.533018
305	24 hr plus oocytes GC3	ENSG00000277969	1.80739	6.12441	0.0707011	0.533018
306	24 hr plus oocytes GC3	PHF14	1.80739	1.13432	0.0707011	0.533018
307	24 hr plus oocytes GC3	SAP30L-AS1	1.80739	1.8506	0.0707011	0.533018
308	24 hr plus oocytes GC3	PCID2	1.80739	0.548472	0.0707011	0.533018
309	24 hr plus oocytes GC3	CYP11A1	1.80739	1.64019	0.0707011	0.533018
310	24 hr plus oocytes GC3	HAND1	1.80739	0.518269	0.0707011	0.533018
311	24 hr plus oocytes GC3	NPHP1	1.80739	1.48819	0.0707011	0.533018
312	24 hr plus oocytes GC3	ZNF827	1.80739	0.925759	0.0707011	0.533018
313	24 hr plus oocytes GC3	NKAP	1.80739	1.42115	0.0707011	0.533018
314	24 hr plus oocytes GC3	RN7SKP80	1.80739	1.96177	0.0707011	0.533018
315	24 hr plus oocytes GC3	POLR1F	1.80739	0.813016	0.0707011	0.533018
316	24 hr plus oocytes GC3	ZNF578	1.80739	1.29243	0.0707011	0.533018
317	24 hr plus oocytes GC3	ZNF292	1.80739	0.919473	0.0707011	0.533018
318	24 hr plus oocytes GC3	ATAD3C	1.80739	1.2833	0.0707011	0.533018
319	24 hr plus oocytes GC3	IGFBP1	1.80739	1.83952	0.0707011	0.533018
320	24 hr plus oocytes GC3	CCAR1	1.80739	1.10455	0.0707011	0.533018
321	24 hr plus oocytes GC3	LOC100288073	1.80739	1.39455	0.0707011	0.533018
322	24 hr plus oocytes GC3	RBM39	1.80739	0.499415	0.0707011	0.533018
323	24 hr plus oocytes GC3	ENTR1	1.80739	0.913812	0.0707011	0.533018
324	24 hr plus oocytes GC3	UBE2J1	1.80739	0.768538	0.0707011	0.533018
325	24 hr plus oocytes GC3	CSGALNACT1	1.80739	1.84876	0.0707011	0.533018
326	24 hr plus oocytes GC3	FAM13B	1.80739	0.686948	0.0707011	0.533018
327	24 hr plus oocytes GC3	PRPF38B	1.80739	0.919088	0.0707011	0.533018
328	24 hr plus oocytes GC3	TTC27	1.80739	1.00557	0.0707011	0.533018
329	24 hr plus oocytes GC3	PBLD	1.80739	1.80426	0.0707011	0.533018
330	24 hr plus oocytes GC3	POLR3GL	1.80739	1.45233	0.0707011	0.533018
331	24 hr plus oocytes GC3	EIF2S3B	1.80739	0.823992	0.0707011	0.533018
332	24 hr plus oocytes GC3	ARHGEF4	1.80739	1.08489	0.0707011	0.533018
333	24 hr plus oocytes GC3	ZNF844	1.80739	1.65721	0.0707011	0.533018
334	24 hr plus oocytes GC3	ANKRD36C	1.80739	1.72875	0.0707011	0.533018
335	24 hr plus oocytes GC3	C7	1.80739	2.40469	0.0707011	0.533018
336	24 hr plus oocytes GC3	PPIAP22	1.80739	0.548436	0.0707011	0.533018
337	24 hr plus oocytes GC3	NFIL3	1.80739	1.01757	0.0707011	0.533018
338	24 hr plus oocytes GC3	SMNDC1	1.80739	0.660555	0.0707011	0.533018
339	24 hr plus oocytes GC3	RPS23P8	1.80739	1.05545	0.0707011	0.533018
340	24 hr plus oocytes GC3	ENSG00000230805	1.80739	1.99829	0.0707011	0.533018
341	24 hr plus oocytes GC3	USP8	1.80739	1.32015	0.0707011	0.533018
342	24 hr plus oocytes GC3	ZNF475	1.80739	3.63518	0.0707011	0.533018
343	24 hr plus oocytes GC3	NBR2	1.80739	1.77302	0.0707011	0.533018
344	24 hr plus oocytes GC3	WFIKKN2	1.80739	1.20228	0.0707011	0.533018
345	24 hr plus oocytes GC3	ABHD5	1.80739	1.38514	0.0707011	0.533018
346	24 hr plus oocytes GC3	PTMA	1.80739	0.442779	0.0707011	0.533018
347	24 hr plus oocytes GC3	TBX3	1.80739	1.52351	0.0707011	0.533018
348	24 hr plus oocytes GC3	GANC	1.80739	1.75981	0.0707011	0.533018
349	24 hr plus oocytes GC3	MPHOSPH8	1.80739	1.2457	0.0707011	0.533018
350	24 hr plus oocytes GC3	MMP3	1.80739	2.39641	0.0707011	0.533018
351	24 hr plus oocytes GC3	RFX4	1.80739	2.32051	0.0707011	0.533018
352	24 hr plus oocytes GC3	HSP90AB4P	1.80739	2.6057	0.0707011	0.533018
353	24 hr plus oocytes GC3	RPS8P1	1.80739	1.42962	0.0707011	0.533018
354	24 hr plus oocytes GC3	RDH13	1.80739	1.374	0.0707011	0.533018
355	24 hr plus oocytes GC3	TMEM219	1.80739	0.596059	0.0707011	0.533018
356	24 hr plus oocytes GC3	CCDC34	1.80739	1.48829	0.0707011	0.533018
357	24 hr plus oocytes GC3	LUC7L3	1.80739	2.02544	0.0707011	0.533018
358	24 hr plus oocytes GC3	NKTR	1.80739	0.961983	0.0707011	0.533018
359	24 hr plus oocytes GC3	ZCCHC17	1.80739	1.18364	0.0707011	0.533018
360	24 hr plus oocytes GC3	ENSG00000285091	1.80739	1.87445	0.0707011	0.533018
361	24 hr plus oocytes GC3	CDO1	1.80739	0.839297	0.0707011	0.533018
362	24 hr plus oocytes GC3	LOC105374524	1.80739	3.59028	0.0707011	0.533018
363	24 hr plus oocytes GC3	ENSG00000288067	1.80739	2.06119	0.0707011	0.533018
364	24 hr plus oocytes GC3	IL32	1.80739	2.51919	0.0707011	0.533018
365	24 hr plus oocytes GC3	KHDRBS3	1.80739	1.48359	0.0707011	0.533018
366	24 hr plus oocytes GC3	PI4KAP2	1.80739	0.595193	0.0707011	0.533018
367	24 hr plus oocytes GC3	XRCC4	1.80739	1.71048	0.0707011	0.533018
368	24 hr plus oocytes GC3	ST3GAL1	1.80739	0.698875	0.0707011	0.533018
369	24 hr plus oocytes GC3	TPCN1	1.80739	1.95856	0.0707011	0.533018
370	24 hr plus oocytes GC3	TRIB1	1.80739	1.00364	0.0707011	0.533018
371	24 hr plus oocytes GC3	RPL3L	1.80739	5.05538	0.0707011	0.533018
372	24 hr plus oocytes GC3	ZNF702P	1.80739	1.32038	0.0707011	0.533018
373	24 hr plus oocytes GC3	CMSS1	1.80739	1.3467	0.0707011	0.533018
374	24 hr plus oocytes GC3	CASP16P	1.80739	1.17561	0.0707011	0.533018
375	24 hr plus oocytes GC3	DNAJB11	1.80739	1.02471	0.0707011	0.533018
376	24 hr plus oocytes GC3	TNFAIP3	1.80739	1.60473	0.0707011	0.533018
377	24 hr plus oocytes GC3	POU3F1	1.80739	2.36871	0.0707011	0.533018
378	24 hr plus oocytes GC3	ATP5F1E	1.80739	0.708387	0.0707011	0.533018
379	24 hr plus oocytes GC3	RDX	1.80739	1.02	0.0707011	0.533018
380	24 hr plus oocytes GC3	PROCA1	1.80739	1.65585	0.0707011	0.533018
381	24 hr plus oocytes GC3	CTR9	1.80739	0.69558	0.0707011	0.533018
382	24 hr plus oocytes GC3	MBD3	1.80739	0.749799	0.0707011	0.533018
383	24 hr plus oocytes GC3	LINC00550	1.80739	2.63963	0.0707011	0.533018
384	24 hr plus oocytes GC3	PGM5P2	1.80739	6.48692	0.0707011	0.533018
385	24 hr plus oocytes GC3	OLMALINC	1.80739	2.52809	0.0707011	0.533018
386	24 hr plus oocytes GC3	PSMC4	1.80739	0.737306	0.0707011	0.533018
387	24 hr plus oocytes GC3	STAG2	1.80739	0.43883	0.0707011	0.533018
388	24 hr plus oocytes GC3	RALBP1	1.80739	1.00862	0.0707011	0.533018
389	24 hr plus oocytes GC3	KRT18P8	1.80739	4.58813	0.0707011	0.533018
390	24 hr plus oocytes GC3	LINC02298	1.80739	2.55062	0.0707011	0.533018
391	24 hr plus oocytes GC3	STAT4	1.80739	2.5093	0.0707011	0.533018
392	24 hr plus oocytes GC3	KRBOX4	1.80739	2.27811	0.0707011	0.533018
393	24 hr plus oocytes GC3	MAPK10	1.80739	2.02686	0.0707011	0.533018
394	24 hr plus oocytes GC3	SSR2	1.80739	0.549003	0.0707011	0.533018
395	24 hr plus oocytes GC3	IGHG1	1.80739	2.21575	0.0707011	0.533018
396	24 hr plus oocytes GC3	NCOR1	1.80739	1.10627	0.0707011	0.533018
397	24 hr plus oocytes GC3	ISCA1	1.80739	0.686124	0.0707011	0.533018
398	24 hr plus oocytes GC3	PRRC2C	1.80739	1.34372	0.0707011	0.533018
399	24 hr plus oocytes GC3	RPS27	1.80739	0.530681	0.0707011	0.533018
400	24 hr plus oocytes GC3	VIRMA	1.80739	0.31746	0.0707011	0.533018
401	24 hr plus oocytes GC3	MT1G	1.80739	1.62474	0.0707011	0.533018
402	24 hr plus oocytes GC3	MT1F	1.80739	2.07573	0.0707011	0.533018
403	24 hr plus oocytes GC3	USP1	1.80739	1.20599	0.0707011	0.533018
404	24 hr plus oocytes GC3	HLF	1.80739	1.61144	0.0707011	0.533018
405	24 hr plus oocytes GC3	LINC00654	1.80739	5.65841	0.0707011	0.533018
406	24 hr plus oocytes GC3	AADAC	1.80739	2.12514	0.0707011	0.533018
407	24 hr plus oocytes GC3	CANX	1.80739	0.28689	0.0707011	0.533018
408	24 hr plus oocytes GC3	SERPINE1	1.80739	0.870825	0.0707011	0.533018
409	24 hr plus oocytes GC3	LRRK1	1.80739	1.60003	0.0707011	0.533018
410	24 hr plus oocytes GC3	PARD3B	1.80739	1.23068	0.0707011	0.533018
411	24 hr plus oocytes GC3	RDXP1	1.80739	5.84458	0.0707011	0.533018
412	24 hr plus oocytes GC3	AP3D1	1.80739	1.04396	0.0707011	0.533018
413	24 hr plus oocytes GC3	CLTA	1.80739	0.401509	0.0707011	0.533018
414	24 hr plus oocytes GC3	ENSG00000229492	1.80739	2.07904	0.0707011	0.533018
415	24 hr plus oocytes GC3	ACVRL1	1.54919	4.15427	0.121335	0.533018
416	24 hr plus oocytes GC3	KIAA1614	1.54919	3.10039	0.121335	0.533018
417	24 hr plus oocytes GC3	LIX1L	1.54919	1.70354	0.121335	0.533018
418	24 hr plus oocytes GC3	KMT2CP3	1.54919	24.9639	0.121335	0.533018
419	24 hr plus oocytes GC3	ENSG00000260196	1.54919	4.20262	0.121335	0.533018
420	24 hr plus oocytes GC3	PCYT2	1.54919	0.9989	0.121335	0.533018
421	24 hr plus oocytes GC3	PRR13	1.54919	0.283773	0.121335	0.533018
422	24 hr plus oocytes GC3	RASAL2	1.54919	0.726857	0.121335	0.533018
423	24 hr plus oocytes GC3	HOTTIP	1.54919	24.3734	0.121335	0.533018
424	24 hr plus oocytes GC3	RPL36AP37	1.54919	0.849152	0.121335	0.533018
425	24 hr plus oocytes GC3	ARB2A	1.54919	0.76942	0.121335	0.533018
426	24 hr plus oocytes GC3	ENSG00000277095	1.54919	20.3081	0.121335	0.533018
427	24 hr plus oocytes GC3	SRRM2	1.54919	0.123358	0.121335	0.533018
428	24 hr plus oocytes GC3	PSG4	1.54919	1.04283	0.121335	0.533018
429	24 hr plus oocytes GC3	PHIP	1.54919	1.08488	0.121335	0.533018
430	24 hr plus oocytes GC3	SRP19	1.54919	0.78535	0.121335	0.533018
431	24 hr plus oocytes GC3	ARK2N	1.54919	1.28675	0.121335	0.533018
432	24 hr plus oocytes GC3	ENSG00000277287	1.54919	3.3304	0.121335	0.533018
433	24 hr plus oocytes GC3	GVINP1	1.54919	4.74122	0.121335	0.533018
434	24 hr plus oocytes GC3	H19	1.54919	1.04567	0.121335	0.533018
435	24 hr plus oocytes GC3	NFE2L3	1.54919	1.06825	0.121335	0.533018
436	24 hr plus oocytes GC3	PCDHGB7	1.54919	3.55544	0.121335	0.533018
437	24 hr plus oocytes GC3	DOC2B	1.54919	1.36536	0.121335	0.533018
438	24 hr plus oocytes GC3	AHI1	1.54919	0.499403	0.121335	0.533018
439	24 hr plus oocytes GC3	HEATR5B	1.54919	0.876203	0.121335	0.533018
440	24 hr plus oocytes GC3	NR2F1	1.54919	3.44883	0.121335	0.533018
441	24 hr plus oocytes GC3	DENND2B-AS1	1.54919	3.73261	0.121335	0.533018
442	24 hr plus oocytes GC3	ST8SIA4	1.54919	1.81399	0.121335	0.533018
443	24 hr plus oocytes GC3	LRRC27	1.54919	1.99961	0.121335	0.533018
444	24 hr plus oocytes GC3	GOLGA6L4	1.54919	3.73692	0.121335	0.533018
445	24 hr plus oocytes GC3	RPL21P119	1.54919	4.74085	0.121335	0.533018
446	24 hr plus oocytes GC3	USP42	1.54919	1.25738	0.121335	0.533018
447	24 hr plus oocytes GC3	DUSP5	1.54919	1.21546	0.121335	0.533018
448	24 hr plus oocytes GC3	ABHD17AP3	1.54919	4.19481	0.121335	0.533018
449	24 hr plus oocytes GC3	TAF4B	1.54919	0.624782	0.121335	0.533018
450	24 hr plus oocytes GC3	TCP10L	1.54919	27.6411	0.121335	0.533018
451	24 hr plus oocytes GC3	MME	1.54919	0.459417	0.121335	0.533018
452	24 hr plus oocytes GC3	ACAN	1.54919	2.19582	0.121335	0.533018
453	24 hr plus oocytes GC3	CDC42SE1	1.54919	0.417236	0.121335	0.533018
454	24 hr plus oocytes GC3	BORCS7	1.54919	1.59938	0.121335	0.533018
455	24 hr plus oocytes GC3	SEMA4G	1.54919	2.62007	0.121335	0.533018
456	24 hr plus oocytes GC3	SLC25A16	1.54919	0.892183	0.121335	0.533018
457	24 hr plus oocytes GC3	ALLC	1.54919	25.0665	0.121335	0.533018
458	24 hr plus oocytes GC3	SMC4	1.54919	0.662638	0.121335	0.533018
459	24 hr plus oocytes GC3	MTND1P23	1.54919	1.03263	0.121335	0.533018
460	24 hr plus oocytes GC3	ADI1	1.54919	0.513513	0.121335	0.533018
461	24 hr plus oocytes GC3	RLBP1	1.54919	22.6223	0.121335	0.533018
462	24 hr plus oocytes GC3	HOGA1	1.54919	24.6332	0.121335	0.533018
463	24 hr plus oocytes GC3	C1orf35	1.54919	1.42831	0.121335	0.533018
464	24 hr plus oocytes GC3	FCGBP	1.54919	5.93243	0.121335	0.533018
465	24 hr plus oocytes GC3	ITGA2	1.54919	0.910436	0.121335	0.533018
466	24 hr plus oocytes GC3	PNISR	1.54919	0.388425	0.121335	0.533018
467	24 hr plus oocytes GC3	AFDN	1.54919	0.445622	0.121335	0.533018
468	24 hr plus oocytes GC3	ENSG00000279765	1.54919	3.50091	0.121335	0.533018
469	24 hr plus oocytes GC3	LOC124903236	1.54919	26.0514	0.121335	0.533018
470	24 hr plus oocytes GC3	KLHL28	1.54919	2.08469	0.121335	0.533018
471	24 hr plus oocytes GC3	MEGF10	1.54919	1.56769	0.121335	0.533018
472	24 hr plus oocytes GC3	G0S2	1.54919	0.629119	0.121335	0.533018
473	24 hr plus oocytes GC3	WASH4P	1.54919	2.3345	0.121335	0.533018
474	24 hr plus oocytes GC3	NBPF11	1.54919	0.956667	0.121335	0.533018
475	24 hr plus oocytes GC3	GPCPD1	1.54919	1.37888	0.121335	0.533018
476	24 hr plus oocytes GC3	SP6	1.54919	1.37227	0.121335	0.533018
477	24 hr plus oocytes GC3	ENSG00000254979	1.54919	26.123	0.121335	0.533018
478	24 hr plus oocytes GC3	LGI3	1.54919	20.9456	0.121335	0.533018
479	24 hr plus oocytes GC3	ENSG00000263017	1.54919	20.3081	0.121335	0.533018
480	24 hr plus oocytes GC3	ADGRE5	1.54919	0.978804	0.121335	0.533018
481	24 hr plus oocytes GC3	SELENOKP3	1.54919	24.8978	0.121335	0.533018
482	24 hr plus oocytes GC3	KDM5C-IT1	1.54919	24.2433	0.121335	0.533018
483	24 hr plus oocytes GC3	DEPP1	1.54919	1.13287	0.121335	0.533018
484	24 hr plus oocytes GC3	BAZ2A	1.54919	0.46759	0.121335	0.533018
485	24 hr plus oocytes GC3	BNIP3	1.54919	0.851107	0.121335	0.533018
486	24 hr plus oocytes GC3	FOSB	1.54919	1.10966	0.121335	0.533018
487	24 hr plus oocytes GC3	ENSG00000283380	1.54919	21.306	0.121335	0.533018
488	24 hr plus oocytes GC3	ROS1	1.54919	26.9571	0.121335	0.533018
489	24 hr plus oocytes GC3	ENSG00000255886	1.54919	24.5621	0.121335	0.533018
490	24 hr plus oocytes GC3	NEFM	1.54919	1.45601	0.121335	0.533018
491	24 hr plus oocytes GC3	SNCAIP	1.54919	2.18338	0.121335	0.533018
492	24 hr plus oocytes GC3	TACC2	1.54919	0.551092	0.121335	0.533018
493	24 hr plus oocytes GC3	ENSG00000278254	1.54919	20.3081	0.121335	0.533018
494	24 hr plus oocytes GC3	MIR29B2CHG	1.54919	3.3889	0.121335	0.533018
495	24 hr plus oocytes GC3	MYL12B	1.54919	0.347037	0.121335	0.533018
496	24 hr plus oocytes GC3	GRAMD2B	1.54919	0.695557	0.121335	0.533018
497	24 hr plus oocytes GC3	VIM	1.54919	0.339845	0.121335	0.533018
498	24 hr plus oocytes GC3	LONP2	1.54919	0.791476	0.121335	0.533018
499	24 hr plus oocytes GC3	SLC9A5	1.54919	2.59315	0.121335	0.533018
500	24 hr plus oocytes GC3	EBNA1BP2	1.54919	0.92812	0.121335	0.533018
501	24 hr plus oocytes GC3	ZNF723	1.54919	25.5434	0.121335	0.533018
502	24 hr plus oocytes GC3	KIF22	1.54919	0.585053	0.121335	0.533018
503	24 hr plus oocytes GC3	CEBPB	1.54919	1.02463	0.121335	0.533018
504	24 hr plus oocytes GC3	POLR2H	1.54919	0.331746	0.121335	0.533018
505	24 hr plus oocytes GC3	ALKBH4	1.54919	1.16083	0.121335	0.533018
506	24 hr plus oocytes GC3	PGR	1.54919	5.60173	0.121335	0.533018
507	24 hr plus oocytes GC3	NOPCHAP1	1.54919	0.781403	0.121335	0.533018
508	24 hr plus oocytes GC3	BBX	1.54919	0.609295	0.121335	0.533018
509	24 hr plus oocytes GC3	LOC124903940	1.54919	26.7401	0.121335	0.533018
510	24 hr plus oocytes GC3	LINC00488	1.54919	4.16037	0.121335	0.533018
511	24 hr plus oocytes GC3	SLC26A4-AS1	1.54919	0.973696	0.121335	0.533018
512	24 hr plus oocytes GC3	ZNF430	1.54919	1.9618	0.121335	0.533018
513	24 hr plus oocytes GC3	PID1	1.54919	1.40945	0.121335	0.533018
514	24 hr plus oocytes GC3	PPCS	1.54919	0.822534	0.121335	0.533018
515	24 hr plus oocytes GC3	C2orf72	1.54919	1.82659	0.121335	0.533018
516	24 hr plus oocytes GC3	PSMD1	1.54919	0.621889	0.121335	0.533018
517	24 hr plus oocytes GC3	PSIP1	1.54919	0.714471	0.121335	0.533018
518	24 hr plus oocytes GC3	CWF19L2	1.54919	1.24236	0.121335	0.533018
519	24 hr plus oocytes GC3	TDG	1.54919	0.691971	0.121335	0.533018
520	24 hr plus oocytes GC3	PLEKHA4	1.54919	0.581183	0.121335	0.533018
521	24 hr plus oocytes GC3	ENSG00000279738	1.54919	2.41559	0.121335	0.533018
522	24 hr plus oocytes GC3	POTEM	1.54919	25.5115	0.121335	0.533018
523	24 hr plus oocytes GC3	LGALS1	1.54919	0.538797	0.121335	0.533018
524	24 hr plus oocytes GC3	RPL29P26	1.54919	1.08898	0.121335	0.533018
525	24 hr plus oocytes GC3	CPLX2	1.54919	5.44478	0.121335	0.533018
526	24 hr plus oocytes GC3	CSPP1	1.54919	1.36592	0.121335	0.533018
527	24 hr plus oocytes GC3	ENSG00000287773	1.54919	25.6915	0.121335	0.533018
528	24 hr plus oocytes GC3	CMIP	1.54919	0.402666	0.121335	0.533018
529	24 hr plus oocytes GC3	ENSG00000288010	1.54919	20.3081	0.121335	0.533018
530	24 hr plus oocytes GC3	ABHD17C	1.54919	1.44098	0.121335	0.533018
531	24 hr plus oocytes GC3	PGM5	1.54919	0.312537	0.121335	0.533018
532	24 hr plus oocytes GC3	SPP1	1.54919	0.454429	0.121335	0.533018
533	24 hr plus oocytes GC3	HMGXB4	1.54919	0.515643	0.121335	0.533018
534	24 hr plus oocytes GC3	FAM153CP	1.54919	2.98778	0.121335	0.533018
535	24 hr plus oocytes GC3	ZCCHC8	1.54919	0.831711	0.121335	0.533018
536	24 hr plus oocytes GC3	CCDC80	1.54919	0.919699	0.121335	0.533018
537	24 hr plus oocytes GC3	NABP1	1.54919	0.946566	0.121335	0.533018
538	24 hr plus oocytes GC3	NPTX2	1.54919	1.15121	0.121335	0.533018
539	24 hr plus oocytes GC3	SLC1A7	1.54919	25.0471	0.121335	0.533018
540	24 hr plus oocytes GC3	HERPUD1	1.54919	1.33924	0.121335	0.533018
541	24 hr plus oocytes GC3	DMAC1	1.54919	0.915875	0.121335	0.533018
542	24 hr plus oocytes GC3	E2F5	1.54919	1.18555	0.121335	0.533018
543	24 hr plus oocytes GC3	S100P	1.54919	1.29218	0.121335	0.533018
544	24 hr plus oocytes GC3	PPP1R13B-DT	1.54919	22.8326	0.121335	0.533018
545	24 hr plus oocytes GC3	SDF2	1.54919	1.43616	0.121335	0.533018
546	24 hr plus oocytes GC3	SYCP2L	1.54919	1.73521	0.121335	0.533018
547	24 hr plus oocytes GC3	ABRA	1.54919	26.7751	0.121335	0.533018
548	24 hr plus oocytes GC3	PKNOX2	1.54919	1.08219	0.121335	0.533018
549	24 hr plus oocytes GC3	PRKAB1	1.54919	1.05941	0.121335	0.533018
550	24 hr plus oocytes GC3	ANGPTL4	1.54919	0.633675	0.121335	0.533018
551	24 hr plus oocytes GC3	TCAF1	1.54919	0.727661	0.121335	0.533018
552	24 hr plus oocytes GC3	NUP153	1.54919	0.67661	0.121335	0.533018
553	24 hr plus oocytes GC3	ATP5ME	1.54919	0.996164	0.121335	0.533018
554	24 hr plus oocytes GC3	C1QC	1.54919	24.8511	0.121335	0.533018
555	24 hr plus oocytes GC3	OSR2	1.54919	2.69732	0.121335	0.533018
556	24 hr plus oocytes GC3	CEP15	1.54919	2.22188	0.121335	0.533018
557	24 hr plus oocytes GC3	RSPRY1	1.54919	0.648401	0.121335	0.533018
558	24 hr plus oocytes GC3	ZNF746	1.54919	1.19419	0.121335	0.533018
559	24 hr plus oocytes GC3	ENSG00000254315	1.54919	24.7914	0.121335	0.533018
560	24 hr plus oocytes GC3	ENSG00000279495	1.54919	3.75286	0.121335	0.533018
561	24 hr plus oocytes GC3	RPL17P28	1.54919	25.7257	0.121335	0.533018
562	24 hr plus oocytes GC3	HINFP	1.54919	1.02689	0.121335	0.533018
563	24 hr plus oocytes GC3	ZNF662	1.54919	2.94737	0.121335	0.533018
564	24 hr plus oocytes GC3	RRAGC-DT	1.54919	3.55071	0.121335	0.533018
565	24 hr plus oocytes GC3	MAP7D3	1.54919	1.00509	0.121335	0.533018
566	24 hr plus oocytes GC3	ARHGAP20	1.54919	1.45893	0.121335	0.533018
567	24 hr plus oocytes GC3	SAFB2	1.54919	0.660912	0.121335	0.533018
568	24 hr plus oocytes GC3	ATP2B2	1.54919	1.18962	0.121335	0.533018
569	24 hr plus oocytes GC3	RPL36	1.54919	0.378888	0.121335	0.533018
570	24 hr plus oocytes GC3	TSEN2	1.54919	2.14091	0.121335	0.533018
571	24 hr plus oocytes GC3	KLF3	1.54919	1.6731	0.121335	0.533018
572	24 hr plus oocytes GC3	ENSG00000260158	1.54919	25.7817	0.121335	0.533018
573	24 hr plus oocytes GC3	KLHL42	1.54919	0.686234	0.121335	0.533018
574	24 hr plus oocytes GC3	TPTE2P1	1.54919	3.93532	0.121335	0.533018
575	24 hr plus oocytes GC3	CLPP	1.54919	0.541343	0.121335	0.533018
576	24 hr plus oocytes GC3	TAF11	1.54919	0.537587	0.121335	0.533018
577	24 hr plus oocytes GC3	EIF5	1.54919	0.323343	0.121335	0.533018
578	24 hr plus oocytes GC3	BOD1L1	1.54919	0.76463	0.121335	0.533018
579	24 hr plus oocytes GC3	LY86-AS1	1.54919	20.892	0.121335	0.533018
580	24 hr plus oocytes GC3	OR4K17	1.54919	0.889143	0.121335	0.533018
581	24 hr plus oocytes GC3	UPP2	1.54919	1.52335	0.121335	0.533018
582	24 hr plus oocytes GC3	FBLN5	1.54919	2.79286	0.121335	0.533018
583	24 hr plus oocytes GC3	PSG7	1.54919	21.3489	0.121335	0.533018
584	24 hr plus oocytes GC3	PTMS	1.54919	1.28684	0.121335	0.533018
585	24 hr plus oocytes GC3	ACSM1	1.54919	2.94781	0.121335	0.533018
586	24 hr plus oocytes GC3	CWC25	1.54919	1.09919	0.121335	0.533018
587	24 hr plus oocytes GC3	SOX17	1.54919	5.44398	0.121335	0.533018
588	24 hr plus oocytes GC3	SLC25A25	1.54919	0.781641	0.121335	0.533018
589	24 hr plus oocytes GC3	CA7	1.54919	26.3261	0.121335	0.533018
590	24 hr plus oocytes GC3	GATA2	1.54919	1.22795	0.121335	0.533018
591	24 hr plus oocytes GC3	BAZ1B	1.54919	0.482996	0.121335	0.533018
592	24 hr plus oocytes GC3	RAB21	1.54919	0.548928	0.121335	0.533018
593	24 hr plus oocytes GC3	EDF1	1.54919	0.60852	0.121335	0.533018
594	24 hr plus oocytes GC3	ZCRB1	1.54919	1.10097	0.121335	0.533018
595	24 hr plus oocytes GC3	ATP2B1	1.54919	0.487563	0.121335	0.533018
596	24 hr plus oocytes GC3	MAG	1.54919	1.51338	0.121335	0.533018
597	24 hr plus oocytes GC3	DDX18	1.54919	0.622212	0.121335	0.533018
598	24 hr plus oocytes GC3	SLU7	1.54919	1.07244	0.121335	0.533018
599	24 hr plus oocytes GC3	MTA1-DT	1.54919	3.98739	0.121335	0.533018
600	24 hr plus oocytes GC3	FOXI3	1.54919	0.596405	0.121335	0.533018
601	24 hr plus oocytes GC3	PLAC4	1.54919	1.64272	0.121335	0.533018
602	24 hr plus oocytes GC3	METTL3	1.54919	0.831037	0.121335	0.533018
603	24 hr plus oocytes GC3	RPL17P7	1.54919	0.6007	0.121335	0.533018
604	24 hr plus oocytes GC3	ENSG00000260206	1.54919	26.0723	0.121335	0.533018
605	24 hr plus oocytes GC3	ANKRD36B	1.54919	1.86758	0.121335	0.533018
606	24 hr plus oocytes GC3	MAP9-AS1	1.54919	26.8896	0.121335	0.533018
607	24 hr plus oocytes GC3	ENSG00000287216	1.54919	26.0077	0.121335	0.533018
608	24 hr plus oocytes GC3	SYT17	1.54919	3.5728	0.121335	0.533018
609	24 hr plus oocytes GC3	TBL1XR1	1.54919	0.371546	0.121335	0.533018
610	24 hr plus oocytes GC3	ENSG00000224635	1.54919	25.0722	0.121335	0.533018
611	24 hr plus oocytes GC3	BRD3	1.54919	1.03299	0.121335	0.533018
612	24 hr plus oocytes GC3	IL1RL1	1.54919	21.92	0.121335	0.533018
613	24 hr plus oocytes GC3	PPP1R12A	1.54919	0.881277	0.121335	0.533018
614	24 hr plus oocytes GC3	NATD1	1.54919	1.3333	0.121335	0.533018
615	24 hr plus oocytes GC3	TRIM43B	1.54919	26.5102	0.121335	0.533018
616	24 hr plus oocytes GC3	PSMG1	1.54919	0.763214	0.121335	0.533018
617	24 hr plus oocytes GC3	TMEM177	1.54919	1.09789	0.121335	0.533018
618	24 hr plus oocytes GC3	CASTOR2	1.54919	1.1337	0.121335	0.533018
619	24 hr plus oocytes GC3	ELAC1	1.54919	2.86643	0.121335	0.533018
620	24 hr plus oocytes GC3	CPT1B	1.54919	2.94333	0.121335	0.533018
621	24 hr plus oocytes GC3	COL15A1	1.54919	0.0964268	0.121335	0.533018
622	24 hr plus oocytes GC3	CYP4F11	1.54919	26.4113	0.121335	0.533018
623	24 hr plus oocytes GC3	GTF2E1	1.54919	0.855075	0.121335	0.533018
624	24 hr plus oocytes GC3	GSK3B	1.54919	0.441066	0.121335	0.533018
625	24 hr plus oocytes GC3	P2RY6	1.54919	1.25525	0.121335	0.533018
626	24 hr plus oocytes GC3	SPX	1.54919	3.29994	0.121335	0.533018
627	24 hr plus oocytes GC3	FMNL2	1.54919	0.48527	0.121335	0.533018
628	24 hr plus oocytes GC3	MMP17	1.54919	1.9254	0.121335	0.533018
629	24 hr plus oocytes GC3	AP4B1	1.54919	1.59732	0.121335	0.533018
630	24 hr plus oocytes GC3	HNRNPUL2	1.54919	1.33998	0.121335	0.533018
631	24 hr plus oocytes GC3	TET2	1.54919	1.07149	0.121335	0.533018
632	24 hr plus oocytes GC3	SNRNP27	1.54919	1.27943	0.121335	0.533018
633	24 hr plus oocytes GC3	FEN1	1.54919	0.858926	0.121335	0.533018
634	24 hr plus oocytes GC3	TAF3	1.54919	1.16583	0.121335	0.533018
635	24 hr plus oocytes GC3	LRFN3	1.54919	0.745957	0.121335	0.533018
636	24 hr plus oocytes GC3	KCNE3	1.54919	2.92941	0.121335	0.533018
637	24 hr plus oocytes GC3	RN7SKP255	1.54919	1.32729	0.121335	0.533018
638	24 hr plus oocytes GC3	ANP32B	1.54919	0.9985	0.121335	0.533018
639	24 hr plus oocytes GC3	MALT1	1.54919	0.894636	0.121335	0.533018
640	24 hr plus oocytes GC3	CCN5	1.54919	2.07812	0.121335	0.533018
641	24 hr plus oocytes GC3	ENSG00000280138	1.54919	2.26041	0.121335	0.533018
642	24 hr plus oocytes GC3	LARP7	1.54919	0.836893	0.121335	0.533018
643	24 hr plus oocytes GC3	TCEAL9	1.54919	0.873348	0.121335	0.533018
644	24 hr plus oocytes GC3	ENSG00000228862	1.54919	3.37123	0.121335	0.533018
645	24 hr plus oocytes GC3	LINC01537	1.54919	20.9456	0.121335	0.533018
646	24 hr plus oocytes GC3	WBP1	1.54919	2.01482	0.121335	0.533018
647	24 hr plus oocytes GC3	GSS	1.54919	0.232531	0.121335	0.533018
648	24 hr plus oocytes GC3	VNN2	1.42009	5.65534	0.15558	0.623024
649	24 hr plus oocytes GC3	RNA5SP298	1.42009	2.78771	0.15558	0.623024
650	24 hr plus oocytes GC3	EHD4-AS1	1.42009	4.50795	0.15558	0.623024
651	24 hr plus oocytes GC3	LINC00879	1.42009	10.7802	0.15558	0.623024
652	24 hr plus oocytes GC3	RPL31P19	1.42009	9.02388	0.15558	0.623024
653	24 hr plus oocytes GC3	ENSG00000270259	1.42009	6.31846	0.15558	0.623024
654	24 hr plus oocytes GC3	PPIAP73	1.42009	9.12677	0.15558	0.623024
655	24 hr plus oocytes GC3	RHOA-IT1	1.42009	6.76029	0.15558	0.623024
656	24 hr plus oocytes GC3	LOC400347	1.42009	5.48116	0.15558	0.623024
657	24 hr plus oocytes GC3	RPL7AP4	1.42009	5.99174	0.15558	0.623024
658	24 hr plus oocytes GC3	KIAA0087	1.42009	4.40293	0.15558	0.623024
659	24 hr plus oocytes GC3	DHX33-DT	1.42009	2.97473	0.15558	0.623024
660	24 hr plus oocytes GC3	ENSG00000280242	1.42009	11.1943	0.15558	0.623024
661	24 hr plus oocytes GC3	SNX31	1.42009	8.78018	0.15558	0.623024
662	24 hr plus oocytes GC3	TCAF2C	1.42009	6.71993	0.15558	0.623024
663	24 hr plus oocytes GC3	GPR160P1	1.42009	5.45421	0.15558	0.623024
664	24 hr plus oocytes GC3	NHP2P2	1.42009	9.17502	0.15558	0.623024
665	24 hr plus oocytes GC3	LOC102723313	1.42009	8.07297	0.15558	0.623024
666	24 hr plus oocytes GC3	ENSG00000286677	1.42009	8.56923	0.15558	0.623024
667	24 hr plus oocytes GC3	ENSG00000279286	1.42009	9.74604	0.15558	0.623024
668	24 hr plus oocytes GC3	MYL6P1	1.42009	6.36805	0.15558	0.623024
669	24 hr plus oocytes GC3	SYCP3	1.42009	5.99671	0.15558	0.623024
670	24 hr plus oocytes GC3	SLC9C1	1.42009	3.99306	0.15558	0.623024
671	24 hr plus oocytes GC3	ENSG00000259199	1.42009	10.1802	0.15558	0.623024
672	24 hr plus oocytes GC3	CD200LP	1.42009	9.94882	0.15558	0.623024
673	24 hr plus oocytes GC3	LINC02064	1.42009	3.00782	0.15558	0.623024
674	24 hr plus oocytes GC3	ENSG00000249604	1.42009	7.49582	0.15558	0.623024
675	24 hr plus oocytes GC3	LOC105373696	1.42009	9.29687	0.15558	0.623024
676	24 hr plus oocytes GC3	ENSG00000231140	1.42009	6.93908	0.15558	0.623024
677	24 hr plus oocytes GC3	EMCN	1.42009	8.29186	0.15558	0.623024
678	24 hr plus oocytes GC3	ENSG00000217455	1.42009	10.6124	0.15558	0.623024
679	24 hr plus oocytes GC3	RPL7P61	1.42009	6.48408	0.15558	0.623024
680	24 hr plus oocytes GC3	HNRNPA1P5	1.42009	2.67251	0.15558	0.623024
681	24 hr plus oocytes GC3	ZBTB20-AS1	1.42009	7.28871	0.15558	0.623024
682	24 hr plus oocytes GC3	MYO1A	1.42009	2.06274	0.15558	0.623024
683	24 hr plus oocytes GC3	ENSG00000248373	1.42009	8.09052	0.15558	0.623024
684	24 hr plus oocytes GC3	ENSG00000279433	1.42009	10.4665	0.15558	0.623024
685	24 hr plus oocytes GC3	SDR16C5	1.42009	9.779	0.15558	0.623024
686	24 hr plus oocytes GC3	IGLV1-40	1.42009	4.65532	0.15558	0.623024
687	24 hr plus oocytes GC3	ENSG00000227055	1.42009	7.95907	0.15558	0.623024
688	24 hr plus oocytes GC3	ENSG00000277544	1.42009	3.71534	0.15558	0.623024
689	24 hr plus oocytes GC3	ENSG00000257604	1.42009	8.95736	0.15558	0.623024
690	24 hr plus oocytes GC3	ENSG00000260120	1.42009	8.0691	0.15558	0.623024
691	24 hr plus oocytes GC3	RN7SL208P	1.42009	7.02811	0.15558	0.623024
692	24 hr plus oocytes GC3	ENSG00000260848	1.42009	7.55861	0.15558	0.623024
693	24 hr plus oocytes GC3	MKRN3	1.42009	10.3081	0.15558	0.623024
694	24 hr plus oocytes GC3	PDCL2	1.42009	2.67251	0.15558	0.623024
695	24 hr plus oocytes GC3	RPS14P4	1.42009	7.93624	0.15558	0.623024
696	24 hr plus oocytes GC3	ENSG00000285773	1.42009	8.88928	0.15558	0.623024
697	24 hr plus oocytes GC3	ENSG00000260412	1.42009	3.39752	0.15558	0.623024
698	24 hr plus oocytes GC3	ENSG00000203531	1.42009	9.45269	0.15558	0.623024
699	24 hr plus oocytes GC3	ENSG00000287157	1.42009	9.01572	0.15558	0.623024
700	24 hr plus oocytes GC3	LINC02069	1.42009	9.53874	0.15558	0.623024
701	24 hr plus oocytes GC3	ENSG00000287287	1.42009	10.8388	0.15558	0.623024
702	24 hr plus oocytes GC3	ENSG00000279724	1.42009	3.60569	0.15558	0.623024
703	24 hr plus oocytes GC3	SPAAR	1.42009	8.33536	0.15558	0.623024
704	24 hr plus oocytes GC3	RPS20P12	1.42009	11.0983	0.15558	0.623024
705	24 hr plus oocytes GC3	DAO	1.42009	9.35843	0.15558	0.623024
706	24 hr plus oocytes GC3	ENSG00000255045	1.42009	12.7664	0.15558	0.623024
707	24 hr plus oocytes GC3	ENSG00000225779	1.42009	3.71831	0.15558	0.623024
708	24 hr plus oocytes GC3	RPL12P50	1.42009	5.18672	0.15558	0.623024
709	24 hr plus oocytes GC3	ENSG00000266644	1.42009	7.41973	0.15558	0.623024
710	24 hr plus oocytes GC3	LOC102723713	1.42009	2.39085	0.15558	0.623024
711	24 hr plus oocytes GC3	Y_RNA-470	1.42009	9.02646	0.15558	0.623024
712	24 hr plus oocytes GC3	LINC01646	1.42009	8.36544	0.15558	0.623024
713	24 hr plus oocytes GC3	XIAPP2	1.42009	7.81586	0.15558	0.623024
714	24 hr plus oocytes GC3	RNVU1-18	1.42009	3.7867	0.15558	0.623024
715	24 hr plus oocytes GC3	ENSG00000279209	1.42009	6.36212	0.15558	0.623024
716	24 hr plus oocytes GC3	PRAMEF25	1.42009	2.24061	0.15558	0.623024
717	24 hr plus oocytes GC3	MTIF2P1	1.42009	6.4368	0.15558	0.623024
718	24 hr plus oocytes GC3	ENSG00000275678	1.42009	5.6313	0.15558	0.623024
719	24 hr plus oocytes GC3	PPIAP35	1.42009	5.50659	0.15558	0.623024
720	24 hr plus oocytes GC3	ENSG00000203520	1.42009	11.3476	0.15558	0.623024
721	24 hr plus oocytes GC3	CT45A3	1.42009	4.22724	0.15558	0.623024
722	24 hr plus oocytes GC3	ENSG00000277863	1.42009	12.5339	0.15558	0.623024
723	24 hr plus oocytes GC3	SLC17A6-DT	1.42009	8.33063	0.15558	0.623024
724	24 hr plus oocytes GC3	RNU6-118P	1.42009	8.52964	0.15558	0.623024
725	24 hr plus oocytes GC3	RPS4XP7	1.42009	6.05233	0.15558	0.623024
726	24 hr plus oocytes GC3	LILRB1	1.42009	9.90994	0.15558	0.623024
727	24 hr plus oocytes GC3	CARD17P	1.42009	3.88819	0.15558	0.623024
728	24 hr plus oocytes GC3	HEATR3-AS1	1.42009	10.7396	0.15558	0.623024
729	24 hr plus oocytes GC3	ENSG00000282143	1.42009	6.81505	0.15558	0.623024
730	24 hr plus oocytes GC3	Y_RNA-443	1.42009	7.1922	0.15558	0.623024
731	24 hr plus oocytes GC3	NLRP5	1.42009	10.8528	0.15558	0.623024
732	24 hr plus oocytes GC3	LINC02740	1.42009	3.15501	0.15558	0.623024
733	24 hr plus oocytes GC3	ENSG00000279357	1.42009	9.02003	0.15558	0.623024
734	24 hr plus oocytes GC3	ENSG00000285740	1.42009	10.2041	0.15558	0.623024
735	24 hr plus oocytes GC3	CASC6	1.42009	5.96566	0.15558	0.623024
736	24 hr plus oocytes GC3	TPTEP1	1.29099	0.938295	0.196706	0.623024
737	24 hr plus oocytes GC3	HDAC5	1.29099	0.594266	0.196706	0.623024
738	24 hr plus oocytes GC3	DCAF4	1.29099	0.975697	0.196706	0.623024
739	24 hr plus oocytes GC3	RPUSD3	1.29099	0.574468	0.196706	0.623024
740	24 hr plus oocytes GC3	ZNF398	1.29099	0.682319	0.196706	0.623024
741	24 hr plus oocytes GC3	UPF3AP2	1.29099	1.24128	0.196706	0.623024
742	24 hr plus oocytes GC3	PREPL	1.29099	1.04652	0.196706	0.623024
743	24 hr plus oocytes GC3	SLC13A1	1.29099	1.3617	0.196706	0.623024
744	24 hr plus oocytes GC3	RPS7	1.29099	0.271997	0.196706	0.623024
745	24 hr plus oocytes GC3	FSCN3	1.29099	5.44877	0.196706	0.623024
746	24 hr plus oocytes GC3	LINC02540	1.29099	5.14841	0.196706	0.623024
747	24 hr plus oocytes GC3	RPL35A	1.29099	0.327867	0.196706	0.623024
748	24 hr plus oocytes GC3	ENSG00000273691	1.29099	2.45967	0.196706	0.623024
749	24 hr plus oocytes GC3	SMIM14-DT	1.29099	1.26835	0.196706	0.623024
750	24 hr plus oocytes GC3	SKAP2	1.29099	1.72732	0.196706	0.623024
751	24 hr plus oocytes GC3	GAST	1.29099	3.5086	0.196706	0.623024
752	24 hr plus oocytes GC3	TPRXL	1.29099	2.08225	0.196706	0.623024
753	24 hr plus oocytes GC3	SLC9B1P5	1.29099	8.06971	0.196706	0.623024
754	24 hr plus oocytes GC3	HSD11B2	1.29099	0.855664	0.196706	0.623024
755	24 hr plus oocytes GC3	STK40	1.29099	0.233556	0.196706	0.623024
756	24 hr plus oocytes GC3	MALRD1	1.29099	3.26322	0.196706	0.623024
757	24 hr plus oocytes GC3	LOC124907392	1.29099	2.51187	0.196706	0.623024
758	24 hr plus oocytes GC3	D2HGDH	1.29099	2.1058	0.196706	0.623024
759	24 hr plus oocytes GC3	RNASE1	1.29099	0.96365	0.196706	0.623024
760	24 hr plus oocytes GC3	RNF5	1.29099	0.18431	0.196706	0.623024
761	24 hr plus oocytes GC3	SMAD7	1.29099	0.532558	0.196706	0.623024
762	24 hr plus oocytes GC3	RPS4XP5	1.29099	0.953304	0.196706	0.623024
763	24 hr plus oocytes GC3	SMIM10L2A	1.29099	0.467143	0.196706	0.623024
764	24 hr plus oocytes GC3	CEP170P1	1.29099	0.479957	0.196706	0.623024
765	24 hr plus oocytes GC3	CDC123	1.29099	0.743855	0.196706	0.623024
766	24 hr plus oocytes GC3	ENSG00000279467	1.29099	1.12858	0.196706	0.623024
767	24 hr plus oocytes GC3	FRMD4A	1.29099	0.565229	0.196706	0.623024
768	24 hr plus oocytes GC3	RP9	1.29099	1.08178	0.196706	0.623024
769	24 hr plus oocytes GC3	KRT18P31	1.29099	6.33063	0.196706	0.623024
770	24 hr plus oocytes GC3	THOC7-AS1	1.29099	6.16102	0.196706	0.623024
771	24 hr plus oocytes GC3	NMT2	1.29099	0.849589	0.196706	0.623024
772	24 hr plus oocytes GC3	SLC17A5	1.29099	0.861474	0.196706	0.623024
773	24 hr plus oocytes GC3	AHNAK2	1.29099	0.486097	0.196706	0.623024
774	24 hr plus oocytes GC3	HPCAL4	1.29099	1.06517	0.196706	0.623024
775	24 hr plus oocytes GC3	HEYL	1.29099	1.11874	0.196706	0.623024
776	24 hr plus oocytes GC3	CCDC86	1.29099	1.29011	0.196706	0.623024
777	24 hr plus oocytes GC3	CT45A1	1.29099	2.36911	0.196706	0.623024
778	24 hr plus oocytes GC3	PABPC4	1.29099	0.682722	0.196706	0.623024
779	24 hr plus oocytes GC3	SMG8	1.29099	0.925735	0.196706	0.623024
780	24 hr plus oocytes GC3	ENSG00000287600	1.29099	7.45405	0.196706	0.623024
781	24 hr plus oocytes GC3	NEK5	1.29099	1.01669	0.196706	0.623024
782	24 hr plus oocytes GC3	TOGARAM1	1.29099	0.859945	0.196706	0.623024
783	24 hr plus oocytes GC3	DYNC1I2P1	1.29099	1.65335	0.196706	0.623024
784	24 hr plus oocytes GC3	C3orf62	1.29099	3.13034	0.196706	0.623024
785	24 hr plus oocytes GC3	ENSG00000286282	1.29099	2.38194	0.196706	0.623024
786	24 hr plus oocytes GC3	ISG20	1.29099	1.46276	0.196706	0.623024
787	24 hr plus oocytes GC3	SAMD12	1.29099	1.09077	0.196706	0.623024
788	24 hr plus oocytes GC3	MED30	1.29099	2.46932	0.196706	0.623024
789	24 hr plus oocytes GC3	LYAR	1.29099	1.2559	0.196706	0.623024
790	24 hr plus oocytes GC3	NIPAL3	1.29099	1.59432	0.196706	0.623024
791	24 hr plus oocytes GC3	RARS2	1.29099	0.81257	0.196706	0.623024
792	24 hr plus oocytes GC3	HARBI1	1.29099	2.17373	0.196706	0.623024
793	24 hr plus oocytes GC3	ESS2	1.29099	0.903744	0.196706	0.623024
794	24 hr plus oocytes GC3	RPL26P29	1.29099	3.14245	0.196706	0.623024
795	24 hr plus oocytes GC3	OAF	1.29099	1.30979	0.196706	0.623024
796	24 hr plus oocytes GC3	TAP2	1.29099	0.463103	0.196706	0.623024
797	24 hr plus oocytes GC3	TLCD5	1.29099	0.895332	0.196706	0.623024
798	24 hr plus oocytes GC3	ANG	1.29099	3.95983	0.196706	0.623024
799	24 hr plus oocytes GC3	ALDH3A2	1.29099	0.937715	0.196706	0.623024
800	24 hr plus oocytes GC3	LINC01304	1.29099	5.99316	0.196706	0.623024
801	24 hr plus oocytes GC3	GJA10	1.29099	1.0668	0.196706	0.623024
802	24 hr plus oocytes GC3	ZNF765	1.29099	0.423588	0.196706	0.623024
803	24 hr plus oocytes GC3	MYCNUT	1.29099	6.53937	0.196706	0.623024
804	24 hr plus oocytes GC3	HIRA	1.29099	1.01363	0.196706	0.623024
805	24 hr plus oocytes GC3	PPARD	1.29099	0.471091	0.196706	0.623024
806	24 hr plus oocytes GC3	RCOR1	1.29099	0.674933	0.196706	0.623024
807	24 hr plus oocytes GC3	ENSG00000267563	1.29099	9.32971	0.196706	0.623024
808	24 hr plus oocytes GC3	KAT2B	1.29099	0.424542	0.196706	0.623024
809	24 hr plus oocytes GC3	ERVH-1	1.29099	4.66505	0.196706	0.623024
810	24 hr plus oocytes GC3	ADGRG1	1.29099	1.43566	0.196706	0.623024
811	24 hr plus oocytes GC3	TNMD	1.29099	5.60438	0.196706	0.623024
812	24 hr plus oocytes GC3	MAP1LC3B	1.29099	0.694444	0.196706	0.623024
813	24 hr plus oocytes GC3	LCORL	1.29099	0.363216	0.196706	0.623024
814	24 hr plus oocytes GC3	IRX2	1.29099	0.54572	0.196706	0.623024
815	24 hr plus oocytes GC3	ZNRF1	1.29099	0.657413	0.196706	0.623024
816	24 hr plus oocytes GC3	ACVR2A	1.29099	1.28715	0.196706	0.623024
817	24 hr plus oocytes GC3	ENSG00000270072	1.29099	4.9896	0.196706	0.623024
818	24 hr plus oocytes GC3	TNFAIP2	1.29099	0.923162	0.196706	0.623024
819	24 hr plus oocytes GC3	PTGES3P2	1.29099	3.39705	0.196706	0.623024
820	24 hr plus oocytes GC3	RPL14	1.29099	0.227014	0.196706	0.623024
821	24 hr plus oocytes GC3	ENSG00000285667	1.29099	6.83272	0.196706	0.623024
822	24 hr plus oocytes GC3	ACP1	1.29099	0.418984	0.196706	0.623024
823	24 hr plus oocytes GC3	EIF3J	1.29099	1.05125	0.196706	0.623024
824	24 hr plus oocytes GC3	RPS18	1.29099	0.260984	0.196706	0.623024
825	24 hr plus oocytes GC3	RPL10AP1	1.29099	1.06128	0.196706	0.623024
826	24 hr plus oocytes GC3	LTB4R	1.29099	2.17216	0.196706	0.623024
827	24 hr plus oocytes GC3	SVOP	1.29099	1.77402	0.196706	0.623024
828	24 hr plus oocytes GC3	CHMP7	1.29099	0.476249	0.196706	0.623024
829	24 hr plus oocytes GC3	STX1B	1.29099	0.747396	0.196706	0.623024
830	24 hr plus oocytes GC3	COBLL1	1.29099	0.689036	0.196706	0.623024
831	24 hr plus oocytes GC3	ENSG00000283235	1.29099	1.98749	0.196706	0.623024
832	24 hr plus oocytes GC3	DCN	1.29099	1.36725	0.196706	0.623024
833	24 hr plus oocytes GC3	NMT1	1.29099	1.16621	0.196706	0.623024
834	24 hr plus oocytes GC3	GLP2R	1.29099	6.39739	0.196706	0.623024
835	24 hr plus oocytes GC3	PTPN21	1.29099	0.789608	0.196706	0.623024
836	24 hr plus oocytes GC3	POLR3E	1.29099	0.643222	0.196706	0.623024
837	24 hr plus oocytes GC3	DYNC1I2	1.29099	1.37185	0.196706	0.623024
838	24 hr plus oocytes GC3	C11orf24	1.29099	0.971896	0.196706	0.623024
839	24 hr plus oocytes GC3	GTF2IRD2P1	1.29099	1.34895	0.196706	0.623024
840	24 hr plus oocytes GC3	SUDS3P1	1.29099	2.91255	0.196706	0.623024
841	24 hr plus oocytes GC3	TOP1	1.29099	1.05981	0.196706	0.623024
842	24 hr plus oocytes GC3	REXO5	1.29099	1.17839	0.196706	0.623024
843	24 hr plus oocytes GC3	POLR1B	1.29099	0.715158	0.196706	0.623024
844	24 hr plus oocytes GC3	ZC3H6	1.29099	0.885663	0.196706	0.623024
845	24 hr plus oocytes GC3	HOXD8	1.29099	3.9301	0.196706	0.623024
846	24 hr plus oocytes GC3	PLPP3	1.29099	0.668687	0.196706	0.623024
847	24 hr plus oocytes GC3	LINC01767	1.29099	3.92515	0.196706	0.623024
848	24 hr plus oocytes GC3	ENSG00000284686	1.29099	8.84974	0.196706	0.623024
849	24 hr plus oocytes GC3	RPS3AP25	1.29099	2.79909	0.196706	0.623024
850	24 hr plus oocytes GC3	ENSG00000268362	1.29099	1.36832	0.196706	0.623024
851	24 hr plus oocytes GC3	OSTF1	1.29099	0.533285	0.196706	0.623024
852	24 hr plus oocytes GC3	VPS4B	1.29099	0.283852	0.196706	0.623024
853	24 hr plus oocytes GC3	GCC2	1.29099	0.492473	0.196706	0.623024
854	24 hr plus oocytes GC3	METAP2	1.29099	1.60611	0.196706	0.623024
855	24 hr plus oocytes GC3	SPCS2	1.29099	0.444135	0.196706	0.623024
856	24 hr plus oocytes GC3	PRR14L	1.29099	0.964716	0.196706	0.623024
857	24 hr plus oocytes GC3	POLR2D	1.29099	0.549703	0.196706	0.623024
858	24 hr plus oocytes GC3	CORO2A	1.29099	1.02273	0.196706	0.623024
859	24 hr plus oocytes GC3	WFDC2	1.29099	0.612734	0.196706	0.623024
860	24 hr plus oocytes GC3	ZNF536	1.29099	1.19737	0.196706	0.623024
861	24 hr plus oocytes GC3	PLD2	1.29099	0.758892	0.196706	0.623024
862	24 hr plus oocytes GC3	ZSCAN5A	1.29099	2.66055	0.196706	0.623024
863	24 hr plus oocytes GC3	SH3PXD2B	1.29099	0.662393	0.196706	0.623024
864	24 hr plus oocytes GC3	CNTN1	1.29099	2.46205	0.196706	0.623024
865	24 hr plus oocytes GC3	NCKAP5-AS2	1.29099	2.58366	0.196706	0.623024
866	24 hr plus oocytes GC3	SMC2	1.29099	0.748024	0.196706	0.623024
867	24 hr plus oocytes GC3	RBFADN	1.29099	7.61232	0.196706	0.623024
868	24 hr plus oocytes GC3	PAQR5	1.29099	3.27951	0.196706	0.623024
869	24 hr plus oocytes GC3	DRAIC	1.29099	2.31145	0.196706	0.623024
870	24 hr plus oocytes GC3	TLE3	1.29099	0.394056	0.196706	0.623024
871	24 hr plus oocytes GC3	LOC107985953	1.29099	2.14124	0.196706	0.623024
872	24 hr plus oocytes GC3	BAZ2B	1.29099	0.532957	0.196706	0.623024
873	24 hr plus oocytes GC3	TP53TG1	1.29099	1.48502	0.196706	0.623024
874	24 hr plus oocytes GC3	TNRC6B	1.29099	0.631187	0.196706	0.623024
875	24 hr plus oocytes GC3	GNG12	1.29099	0.974244	0.196706	0.623024
876	24 hr plus oocytes GC3	PSMD14	1.29099	0.81974	0.196706	0.623024
877	24 hr plus oocytes GC3	XACT	1.29099	0.811689	0.196706	0.623024
878	24 hr plus oocytes GC3	MSX2	1.29099	0.916666	0.196706	0.623024
879	24 hr plus oocytes GC3	POM121C	1.29099	0.834661	0.196706	0.623024
880	24 hr plus oocytes GC3	SLC31A2	1.29099	8.57964	0.196706	0.623024
881	24 hr plus oocytes GC3	PSMB3	1.29099	0.346788	0.196706	0.623024
882	24 hr plus oocytes GC3	ENSG00000277351	1.29099	7.46316	0.196706	0.623024
883	24 hr plus oocytes GC3	RPL3P4	1.29099	0.563109	0.196706	0.623024
884	24 hr plus oocytes GC3	ARHGEF39	1.29099	1.20745	0.196706	0.623024
885	24 hr plus oocytes GC3	RPL18AP3	1.29099	0.362049	0.196706	0.623024
886	24 hr plus oocytes GC3	TCOF1	1.29099	1.02262	0.196706	0.623024
887	24 hr plus oocytes GC3	MRPS17P1	1.29099	6.96348	0.196706	0.623024
888	24 hr plus oocytes GC3	YTHDC1	1.29099	0.501509	0.196706	0.623024
889	24 hr plus oocytes GC3	ARMC10	1.29099	1.19943	0.196706	0.623024
890	24 hr plus oocytes GC3	AP2S1	1.29099	0.31406	0.196706	0.623024
891	24 hr plus oocytes GC3	UBAP2	1.29099	1.0614	0.196706	0.623024
892	24 hr plus oocytes GC3	TMEM192	1.29099	0.721723	0.196706	0.623024
893	24 hr plus oocytes GC3	SERPINB1	1.29099	1.516	0.196706	0.623024
894	24 hr plus oocytes GC3	CSNK1A1	1.29099	0.768372	0.196706	0.623024
895	24 hr plus oocytes GC3	B4GALT1	1.29099	0.272311	0.196706	0.623024
896	24 hr plus oocytes GC3	INHA	1.29099	1.01502	0.196706	0.623024
897	24 hr plus oocytes GC3	MTND2P26	1.29099	5.86981	0.196706	0.623024
898	24 hr plus oocytes GC3	ST7L	1.29099	1.24631	0.196706	0.623024
899	24 hr plus oocytes GC3	PLAA	1.29099	0.65651	0.196706	0.623024
900	24 hr plus oocytes GC3	FAM210B	1.29099	0.292109	0.196706	0.623024
901	24 hr plus oocytes GC3	RESF1	1.29099	0.395451	0.196706	0.623024
902	24 hr plus oocytes GC3	HAND2-AS1	1.29099	1.56511	0.196706	0.623024
903	24 hr plus oocytes GC3	ZNF277	1.29099	0.433212	0.196706	0.623024
904	24 hr plus oocytes GC3	IFRD1	1.29099	0.814324	0.196706	0.623024
905	24 hr plus oocytes GC3	LINC02552	1.29099	1.39545	0.196706	0.623024
906	24 hr plus oocytes GC3	MIPOL1	1.29099	0.555025	0.196706	0.623024
907	24 hr plus oocytes GC3	DUSP11	1.29099	1.49106	0.196706	0.623024
908	24 hr plus oocytes GC3	SLTM	1.29099	0.717853	0.196706	0.623024
909	24 hr plus oocytes GC3	ENSG00000285486	1.29099	3.22672	0.196706	0.623024
910	24 hr plus oocytes GC3	H3P47	1.29099	1.60749	0.196706	0.623024
911	24 hr plus oocytes GC3	ISCA2	1.29099	1.29372	0.196706	0.623024
912	24 hr plus oocytes GC3	MFSD9	1.29099	1.08018	0.196706	0.623024
913	24 hr plus oocytes GC3	BHLHA15	1.29099	1.83327	0.196706	0.623024
914	24 hr plus oocytes GC3	ANKRD44-DT	1.29099	3.85977	0.196706	0.623024
915	24 hr plus oocytes GC3	NPM1P46	1.29099	1.2644	0.196706	0.623024
916	24 hr plus oocytes GC3	ENSG00000249072	1.29099	4.51521	0.196706	0.623024
917	24 hr plus oocytes GC3	ENSG00000258342	1.29099	7.94245	0.196706	0.623024
918	24 hr plus oocytes GC3	LAMC3	1.29099	1.43866	0.196706	0.623024
919	24 hr plus oocytes GC3	NFATC2IP-AS1	1.29099	1.71022	0.196706	0.623024
920	24 hr plus oocytes GC3	SYTL2	1.29099	1.64357	0.196706	0.623024
921	24 hr plus oocytes GC3	AOX3P	1.29099	6.23282	0.196706	0.623024
922	24 hr plus oocytes GC3	ENSG00000287555	1.29099	3.13229	0.196706	0.623024
923	24 hr plus oocytes GC3	FRRS1	1.29099	1.23146	0.196706	0.623024
924	24 hr plus oocytes GC3	MIR4453HG	1.29099	3.06155	0.196706	0.623024
925	24 hr plus oocytes GC3	PPIL3	1.29099	0.0581919	0.196706	0.623024
926	24 hr plus oocytes GC3	LOC105372377	1.29099	3.07455	0.196706	0.623024
927	24 hr plus oocytes GC3	PWWP3B	1.29099	1.28517	0.196706	0.623024
928	24 hr plus oocytes GC3	MAP9	1.29099	0.587308	0.196706	0.623024
929	24 hr plus oocytes GC3	TSC1	1.29099	0.656661	0.196706	0.623024
930	24 hr plus oocytes GC3	LOC107984685	1.29099	3.90238	0.196706	0.623024
931	24 hr plus oocytes GC3	HSP90B1	1.29099	0.254388	0.196706	0.623024
932	24 hr plus oocytes GC3	LIMD2	1.29099	1.05269	0.196706	0.623024
933	24 hr plus oocytes GC3	HEXIM1	1.29099	0.586937	0.196706	0.623024
934	24 hr plus oocytes GC3	RBMX2	1.29099	0.685709	0.196706	0.623024
935	24 hr plus oocytes GC3	RIMKLA	1.29099	2.95309	0.196706	0.623024
936	24 hr plus oocytes GC3	ENSG00000286085	1.29099	4.5804	0.196706	0.623024
937	24 hr plus oocytes GC3	LOC101926956	1.29099	2.8103	0.196706	0.623024
938	24 hr plus oocytes GC3	FILIP1L	1.29099	2.86313	0.196706	0.623024
939	24 hr plus oocytes GC3	KCNQ1OT1	1.29099	1.16952	0.196706	0.623024
940	24 hr plus oocytes GC3	TNK1	1.29099	0.960912	0.196706	0.623024
941	24 hr plus oocytes GC3	ADGRE2	1.29099	1.18935	0.196706	0.623024
942	24 hr plus oocytes GC3	ENSG00000286954	1.29099	4.66275	0.196706	0.623024
943	24 hr plus oocytes GC3	CDK2	1.29099	0.700919	0.196706	0.623024
944	24 hr plus oocytes GC3	NUCKS1P1	1.29099	2.95772	0.196706	0.623024
945	24 hr plus oocytes GC3	RMND1	1.29099	0.717683	0.196706	0.623024
946	24 hr plus oocytes GC3	ESF1	1.29099	0.863859	0.196706	0.623024
947	24 hr plus oocytes GC3	SVIP	1.29099	0.59688	0.196706	0.623024
948	24 hr plus oocytes GC3	ENSG00000255823	1.29099	0.959124	0.196706	0.623024
949	24 hr plus oocytes GC3	DHRS4-AS1	1.29099	1.08696	0.196706	0.623024
950	24 hr plus oocytes GC3	ABRAXAS1P2	1.29099	6.10534	0.196706	0.623024
951	24 hr plus oocytes GC3	LINC01301	1.29099	2.9168	0.196706	0.623024
952	24 hr plus oocytes GC3	L1CAM-AS1	1.29099	7.98733	0.196706	0.623024
953	24 hr plus oocytes GC3	BRD4	1.29099	1.30213	0.196706	0.623024
954	24 hr plus oocytes GC3	KPNA1	1.29099	0.814436	0.196706	0.623024
955	24 hr plus oocytes GC3	ZFP90	1.29099	0.492474	0.196706	0.623024
956	24 hr plus oocytes GC3	ROGDI	1.29099	1.02842	0.196706	0.623024
957	24 hr plus oocytes GC3	COP1	1.29099	0.297323	0.196706	0.623024
958	24 hr plus oocytes GC3	BRAFP1	1.29099	5.15991	0.196706	0.623024
959	24 hr plus oocytes GC3	SNORD3B-2	1.29099	3.12746	0.196706	0.623024
960	24 hr plus oocytes GC3	XKR6	1.29099	2.35396	0.196706	0.623024
961	24 hr plus oocytes GC3	CCNJ	1.29099	0.60108	0.196706	0.623024
962	24 hr plus oocytes GC3	IQSEC2	1.29099	0.875359	0.196706	0.623024
963	24 hr plus oocytes GC3	ENTPD1-AS1	1.29099	1.71207	0.196706	0.623024
964	24 hr plus oocytes GC3	PENK	1.29099	2.45099	0.196706	0.623024
965	24 hr plus oocytes GC3	OR10K1	1.29099	6.89726	0.196706	0.623024
966	24 hr plus oocytes GC3	ENSG00000248585	1.29099	8.73438	0.196706	0.623024
967	24 hr plus oocytes GC3	SGK1	1.29099	1.46761	0.196706	0.623024
968	24 hr plus oocytes GC3	AGMAT	1.29099	2.39642	0.196706	0.623024
969	24 hr plus oocytes GC3	TNFRSF1B	1.29099	1.32479	0.196706	0.623024
970	24 hr plus oocytes GC3	RAB11FIP1	1.29099	0.695006	0.196706	0.623024
971	24 hr plus oocytes GC3	PTMAP2	1.29099	0.628285	0.196706	0.623024
972	24 hr plus oocytes GC3	GTF2H5	1.29099	0.510697	0.196706	0.623024
973	24 hr plus oocytes GC3	RYR3	1.29099	1.44872	0.196706	0.623024
974	24 hr plus oocytes GC3	HSP90AA2P	1.29099	1.53664	0.196706	0.623024
975	24 hr plus oocytes GC3	KLRK1-AS1	1.29099	6.25666	0.196706	0.623024
976	24 hr plus oocytes GC3	ANGEL2	1.29099	1.30904	0.196706	0.623024
977	24 hr plus oocytes GC3	ATF3	1.29099	1.12762	0.196706	0.623024
978	24 hr plus oocytes GC3	LOC102724737	1.29099	4.25624	0.196706	0.623024
979	24 hr plus oocytes GC3	AHI1-DT	1.29099	3.59832	0.196706	0.623024
980	24 hr plus oocytes GC3	RO60	1.29099	0.867205	0.196706	0.623024
981	24 hr plus oocytes GC3	ENSG00000285575	1.29099	2.95306	0.196706	0.623024
982	24 hr plus oocytes GC3	C3orf36	1.29099	2.75133	0.196706	0.623024
983	24 hr plus oocytes GC3	KRT8P31	1.29099	6.90719	0.196706	0.623024
984	24 hr plus oocytes GC3	C6orf47	1.29099	1.58921	0.196706	0.623024
985	24 hr plus oocytes GC3	SUSD4	1.29099	2.04208	0.196706	0.623024
986	24 hr plus oocytes GC3	ANKRD12	1.29099	0.745935	0.196706	0.623024
987	24 hr plus oocytes GC3	CNKSR3	1.29099	2.00292	0.196706	0.623024
988	24 hr plus oocytes GC3	POLR1H	1.29099	1.66807	0.196706	0.623024
989	24 hr plus oocytes GC3	SYNE1	1.29099	0.841478	0.196706	0.623024
990	24 hr plus oocytes GC3	DENR	1.29099	0.251832	0.196706	0.623024
991	24 hr plus oocytes GC3	FBXL17	1.29099	2.02062	0.196706	0.623024
992	24 hr plus oocytes GC3	FTO	1.29099	0.532914	0.196706	0.623024
993	24 hr plus oocytes GC3	SLC52A3	1.29099	1.36118	0.196706	0.623024
994	24 hr plus oocytes GC3	ENSG00000283258	1.29099	7.74037	0.196706	0.623024
995	24 hr plus oocytes GC3	IMPA2	1.29099	0.942183	0.196706	0.623024
996	24 hr plus oocytes GC3	ENSG00000231760	1.29099	5.08274	0.196706	0.623024
997	24 hr plus oocytes GC3	BRD7P3	1.29099	10.1982	0.196706	0.623024
998	24 hr plus oocytes GC3	ATRX	1.29099	0.661221	0.196706	0.623024
999	24 hr plus oocytes GC3	PSG11	1.29099	8.26472	0.196706	0.623024
1000	24 hr plus oocytes GC3	BGN	1.29099	1.17385	0.196706	0.623024
1001	24 hr plus oocytes GC3	CENPBD1P	1.29099	2.39139	0.196706	0.623024
1002	24 hr plus oocytes GC3	CFAP298-TCP10L	1.29099	2.6527	0.196706	0.623024
1003	24 hr plus oocytes GC3	ALDH1L1	1.29099	3.78271	0.196706	0.623024
1004	24 hr plus oocytes GC3	LOC105372558	1.29099	3.97176	0.196706	0.623024
1005	24 hr plus oocytes GC3	EIF2AK4	1.29099	0.547615	0.196706	0.623024
1006	24 hr plus oocytes GC3	VPS26C	1.29099	0.789512	0.196706	0.623024
1007	24 hr plus oocytes GC3	FMOD	1.29099	0.595599	0.196706	0.623024
1008	24 hr plus oocytes GC3	RNA5SP145	1.29099	2.66553	0.196706	0.623024
1009	24 hr plus oocytes GC3	AKAP5	1.29099	2.29686	0.196706	0.623024
1010	24 hr plus oocytes GC3	FTH1P11	1.29099	2.19134	0.196706	0.623024
1011	24 hr plus oocytes GC3	OR10A2	1.29099	8.69536	0.196706	0.623024
1012	24 hr plus oocytes GC3	CNGB3	1.29099	7.03956	0.196706	0.623024
1013	24 hr plus oocytes GC3	METTL17	1.29099	1.4838	0.196706	0.623024
1014	24 hr plus oocytes GC3	TAS1R1	1.29099	6.49433	0.196706	0.623024
1015	24 hr plus oocytes GC3	ACSF3	1.29099	1.15297	0.196706	0.623024
1016	24 hr plus oocytes GC3	IGHA1	1.29099	1.0879	0.196706	0.623024
1017	24 hr plus oocytes GC3	CEACAM6	1.29099	1.00274	0.196706	0.623024
1018	24 hr plus oocytes GC3	RPL26P33	1.29099	2.85399	0.196706	0.623024
1019	24 hr plus oocytes GC3	NECAP1	1.29099	0.901995	0.196706	0.623024
1020	24 hr plus oocytes GC3	TSTD3	1.29099	2.00366	0.196706	0.623024
1021	24 hr plus oocytes GC3	SCEL	1.29099	3.94022	0.196706	0.623024
1022	24 hr plus oocytes GC3	GLB1L2	1.29099	1.10335	0.196706	0.623024
1023	24 hr plus oocytes GC3	VBP1	1.29099	0.589548	0.196706	0.623024
1024	24 hr plus oocytes GC3	OR7E53P	1.29099	5.49927	0.196706	0.623024
1025	24 hr plus oocytes GC3	DCPS	1.29099	0.769488	0.196706	0.623024
1026	24 hr plus oocytes GC3	WASH9P	1.29099	2.21561	0.196706	0.623024
1027	24 hr plus oocytes GC3	SLC7A14-AS1	1.29099	6.30394	0.196706	0.623024
1028	24 hr plus oocytes GC3	B3GALT5-AS1	1.29099	1.60295	0.196706	0.623024
1029	24 hr plus oocytes GC3	MILIP	1.29099	2.19585	0.196706	0.623024
1030	24 hr plus oocytes GC3	RWDD1	1.29099	0.724721	0.196706	0.623024
1031	24 hr plus oocytes GC3	KIZ	1.29099	1.04074	0.196706	0.623024
1032	24 hr plus oocytes GC3	MIR202HG	1.29099	2.81366	0.196706	0.623024
1033	24 hr plus oocytes GC3	PIK3C2B	1.29099	0.885493	0.196706	0.623024
1034	24 hr plus oocytes GC3	TTC3	1.29099	0.220415	0.196706	0.623024
1035	24 hr plus oocytes GC3	FBXO3	1.29099	0.679317	0.196706	0.623024
1036	24 hr plus oocytes GC3	USP27X	1.29099	2.47606	0.196706	0.623024
1037	24 hr plus oocytes GC3	C1S	1.29099	0.709232	0.196706	0.623024
1038	24 hr plus oocytes GC3	LINC02327	1.16189	6.04535	0.245278	0.623024
1039	24 hr plus oocytes GC3	ENSG00000278862	1.16189	2.49104	0.245278	0.623024
1040	24 hr plus oocytes GC3	CILP	1.16189	2.5013	0.245278	0.623024
1041	24 hr plus oocytes GC3	LINC01163	1.16189	1.86023	0.245278	0.623024
1042	24 hr plus oocytes GC3	ENSG00000270555	1.16189	5.71449	0.245278	0.623024
1043	24 hr plus oocytes GC3	LINC02348	1.16189	2.23937	0.245278	0.623024
1044	24 hr plus oocytes GC3	ENSG00000266602	1.16189	2.00645	0.245278	0.623024
1045	24 hr plus oocytes GC3	ENSG00000229587	1.16189	5.57766	0.245278	0.623024
1046	24 hr plus oocytes GC3	GABRA4	1.16189	6.14804	0.245278	0.623024
1047	24 hr plus oocytes GC3	ENSG00000254348	1.16189	6.14014	0.245278	0.623024
1048	24 hr plus oocytes GC3	SEPTIN14P6	1.16189	2.43729	0.245278	0.623024
1049	24 hr plus oocytes GC3	ELAPOR1	1.16189	3.06508	0.245278	0.623024
1050	24 hr plus oocytes GC3	FAM230I	1.16189	5.49452	0.245278	0.623024
1051	24 hr plus oocytes GC3	ENSG00000287175	1.16189	4.32434	0.245278	0.623024
1052	24 hr plus oocytes GC3	LOC124900989	1.16189	1.62947	0.245278	0.623024
1053	24 hr plus oocytes GC3	WBP2NL	1.16189	5.31976	0.245278	0.623024
1054	24 hr plus oocytes GC3	TIE1	1.16189	2.59843	0.245278	0.623024
1055	24 hr plus oocytes GC3	AQP2	1.16189	1.58716	0.245278	0.623024
1056	24 hr plus oocytes GC3	ENSG00000250999	1.16189	4.97081	0.245278	0.623024
1057	24 hr plus oocytes GC3	NFE2L3P1	1.16189	1.5656	0.245278	0.623024
1058	24 hr plus oocytes GC3	LINC00221	1.16189	1.45851	0.245278	0.623024
1059	24 hr plus oocytes GC3	TFAP2B	1.16189	5.03664	0.245278	0.623024
1060	24 hr plus oocytes GC3	C8orf74	1.16189	1.19866	0.245278	0.623024
1061	24 hr plus oocytes GC3	DIRC3	1.16189	5.67107	0.245278	0.623024
1062	24 hr plus oocytes GC3	CCL5	1.16189	1.92172	0.245278	0.623024
1063	24 hr plus oocytes GC3	LINC02607	1.16189	1.64775	0.245278	0.623024
1064	24 hr plus oocytes GC3	ENSG00000287650	1.16189	2.91909	0.245278	0.623024
1065	24 hr plus oocytes GC3	LINC01521	1.16189	2.44451	0.245278	0.623024
1066	24 hr plus oocytes GC3	ENSG00000287991	1.16189	2.22488	0.245278	0.623024
1067	24 hr plus oocytes GC3	MIR4300HG	1.16189	1.97808	0.245278	0.623024
1068	24 hr plus oocytes GC3	CTCFL	1.16189	2.55016	0.245278	0.623024
1069	24 hr plus oocytes GC3	CPNE5	1.16189	5.02294	0.245278	0.623024
1070	24 hr plus oocytes GC3	LINC02326	1.16189	1.32361	0.245278	0.623024
1071	24 hr plus oocytes GC3	FERMT3	1.16189	5.40794	0.245278	0.623024
1072	24 hr plus oocytes GC3	SLC6A17	1.16189	2.29531	0.245278	0.623024
1073	24 hr plus oocytes GC3	ENSG00000220256	1.16189	2.2705	0.245278	0.623024
1074	24 hr plus oocytes GC3	DNAH8	1.16189	4.45947	0.245278	0.623024
1075	24 hr plus oocytes GC3	LINC02284	1.16189	1.2195	0.245278	0.623024
1076	24 hr plus oocytes GC3	RPL36P9	1.16189	1.79868	0.245278	0.623024
1077	24 hr plus oocytes GC3	ENSG00000223432	1.16189	1.59234	0.245278	0.623024
1078	24 hr plus oocytes GC3	ENSG00000273448	1.16189	4.40363	0.245278	0.623024
1079	24 hr plus oocytes GC3	ONECUT2	1.16189	2.98696	0.245278	0.623024
1080	24 hr plus oocytes GC3	ENSG00000279619	1.16189	4.39173	0.245278	0.623024
1081	24 hr plus oocytes GC3	ASCL1	1.16189	5.82135	0.245278	0.623024
1082	24 hr plus oocytes GC3	VDAC1P9	1.16189	2.50427	0.245278	0.623024
1083	24 hr plus oocytes GC3	LINC01964	1.16189	4.19273	0.245278	0.623024
1084	24 hr plus oocytes GC3	SLC1A6	1.16189	3.10147	0.245278	0.623024
1085	24 hr plus oocytes GC3	ENSG00000274979	1.16189	3.12571	0.245278	0.623024
1086	24 hr plus oocytes GC3	ENSG00000272831	1.16189	1.7265	0.245278	0.623024
1087	24 hr plus oocytes GC3	GCAWKR	1.16189	5.53067	0.245278	0.623024
1088	24 hr plus oocytes GC3	RPL21P63	1.16189	6.19166	0.245278	0.623024
1089	24 hr plus oocytes GC3	MSGN1	1.16189	1.75558	0.245278	0.623024
1090	24 hr plus oocytes GC3	FFAR4	1.16189	5.95257	0.245278	0.623024
1091	24 hr plus oocytes GC3	ENSG00000257294	1.16189	1.4889	0.245278	0.623024
1092	24 hr plus oocytes GC3	RSL24D1P1	1.16189	5.91603	0.245278	0.623024
1093	24 hr plus oocytes GC3	ENSG00000286269	1.16189	4.29463	0.245278	0.623024
1094	24 hr plus oocytes GC3	STX18P1	1.16189	5.67829	0.245278	0.623024
1095	24 hr plus oocytes GC3	MMP26	1.16189	2.87496	0.245278	0.623024
1096	24 hr plus oocytes GC3	GRIK1-AS1	1.16189	6.09219	0.245278	0.623024
1097	24 hr plus oocytes GC3	ENSG00000285184	1.16189	2.70668	0.245278	0.623024
1098	24 hr plus oocytes GC3	PRB2	1.16189	3.24758	0.245278	0.623024
1099	24 hr plus oocytes GC3	TDRD10	1.16189	1.15849	0.245278	0.623024
1100	24 hr plus oocytes GC3	ENSG00000226149	1.16189	6.59159	0.245278	0.623024
1101	24 hr plus oocytes GC3	ALG1L15P	1.16189	7.58563	0.245278	0.623024
1102	24 hr plus oocytes GC3	ENSG00000251152	1.16189	1.29834	0.245278	0.623024
1103	24 hr plus oocytes GC3	LINC02270	1.16189	6.25162	0.245278	0.623024
1104	24 hr plus oocytes GC3	STING1	1.16189	1.30885	0.245278	0.623024
1105	24 hr plus oocytes GC3	LINC01226	1.16189	7.21507	0.245278	0.623024
1106	24 hr plus oocytes GC3	LINC02582	1.16189	3.16374	0.245278	0.623024
1107	24 hr plus oocytes GC3	KRT223P	1.16189	3.99613	0.245278	0.623024
1108	24 hr plus oocytes GC3	MIR378J	1.16189	2.46377	0.245278	0.623024
1109	24 hr plus oocytes GC3	ENSG00000280302	1.16189	3.67761	0.245278	0.623024
1110	24 hr plus oocytes GC3	WT1-AS	1.16189	2.08552	0.245278	0.623024
1111	24 hr plus oocytes GC3	LGALS4	1.16189	3.4359	0.245278	0.623024
1112	24 hr plus oocytes GC3	ARL8BP1	1.16189	7.95964	0.245278	0.623024
1113	24 hr plus oocytes GC3	LRRC15	1.16189	4.02392	0.245278	0.623024
1114	24 hr plus oocytes GC3	CTDP1-DT	1.16189	9.02298	0.245278	0.623024
1115	24 hr plus oocytes GC3	FABP5P3	1.16189	4.84622	0.245278	0.623024
1116	24 hr plus oocytes GC3	LOC105370969	1.16189	7.98765	0.245278	0.623024
1117	24 hr plus oocytes GC3	OR7E25P	1.16189	7.81635	0.245278	0.623024
1118	24 hr plus oocytes GC3	EIF4BP5	1.16189	6.46273	0.245278	0.623024
1119	24 hr plus oocytes GC3	ENSG00000254208	1.16189	5.37163	0.245278	0.623024
1120	24 hr plus oocytes GC3	LOC105373682	1.16189	2.99707	0.245278	0.623024
1121	24 hr plus oocytes GC3	SYT9	1.16189	4.27807	0.245278	0.623024
1122	24 hr plus oocytes GC3	ENSG00000251131	1.16189	2.19647	0.245278	0.623024
1123	24 hr plus oocytes GC3	OR2AG1	1.16189	1.56818	0.245278	0.623024
1124	24 hr plus oocytes GC3	ENSG00000279135	1.16189	1.42983	0.245278	0.623024
1125	24 hr plus oocytes GC3	NIM1K	1.16189	6.33852	0.245278	0.623024
1126	24 hr plus oocytes GC3	PTGFR	1.16189	6.27847	0.245278	0.623024
1127	24 hr plus oocytes GC3	RPL32P5	1.16189	7.00852	0.245278	0.623024
1128	24 hr plus oocytes GC3	SIAH2-AS1	1.16189	5.79272	0.245278	0.623024
1129	24 hr plus oocytes GC3	RNU1-28P	1.16189	0.814865	0.245278	0.623024
1130	24 hr plus oocytes GC3	MYB	1.16189	2.71376	0.245278	0.623024
1131	24 hr plus oocytes GC3	ECT2L	1.16189	2.12391	0.245278	0.623024
1132	24 hr plus oocytes GC3	ENSG00000250038	1.16189	3.18586	0.245278	0.623024
1133	24 hr plus oocytes GC3	FKBP6	1.16189	1.88656	0.245278	0.623024
1134	24 hr plus oocytes GC3	ENSG00000280372	1.16189	2.54379	0.245278	0.623024
1135	24 hr plus oocytes GC3	ENSG00000286563	1.16189	2.68339	0.245278	0.623024
1136	24 hr plus oocytes GC3	LINC01748	1.16189	5.24046	0.245278	0.623024
1137	24 hr plus oocytes GC3	PACRG-AS1	1.16189	8.11964	0.245278	0.623024
1138	24 hr plus oocytes GC3	RAD17P1	1.16189	1.43435	0.245278	0.623024
1139	24 hr plus oocytes GC3	ENSG00000287069	1.16189	4.97018	0.245278	0.623024
1140	24 hr plus oocytes GC3	GLYATL2	1.16189	6.48202	0.245278	0.623024
1141	24 hr plus oocytes GC3	ATP6V1G2	1.16189	4.08059	0.245278	0.623024
1142	24 hr plus oocytes GC3	H2BP2	1.16189	1.76567	0.245278	0.623024
1143	24 hr plus oocytes GC3	LRRC72	1.16189	2.5934	0.245278	0.623024
1144	24 hr plus oocytes GC3	RPL17P33	1.16189	2.50328	0.245278	0.623024
1145	24 hr plus oocytes GC3	DNAAF11	1.16189	3.80521	0.245278	0.623024
1146	24 hr plus oocytes GC3	CYP3A4	1.0328	2.67154	0.3017	0.665418
1147	24 hr plus oocytes GC3	MBOAT4	1.0328	1.4138	0.3017	0.665418
1148	24 hr plus oocytes GC3	TTC34	1.0328	4.98158	0.3017	0.665418
1149	24 hr plus oocytes GC3	FAM133B	1.0328	1.27431	0.3017	0.665418
1150	24 hr plus oocytes GC3	PLD1	1.0328	1.13516	0.3017	0.665418
1151	24 hr plus oocytes GC3	PIAS1	1.0328	0.212457	0.3017	0.665418
1152	24 hr plus oocytes GC3	MTCO1P53	1.0328	3.11551	0.3017	0.665418
1153	24 hr plus oocytes GC3	CLK4	1.0328	0.745671	0.3017	0.665418
1154	24 hr plus oocytes GC3	HELLPAR	1.0328	0.979651	0.3017	0.665418
1155	24 hr plus oocytes GC3	ENSG00000268945	1.0328	5.62625	0.3017	0.665418
1156	24 hr plus oocytes GC3	GPR155	1.0328	1.00721	0.3017	0.665418
1157	24 hr plus oocytes GC3	SDAD1	1.0328	0.350662	0.3017	0.665418
1158	24 hr plus oocytes GC3	CYP2U1	1.0328	0.809287	0.3017	0.665418
1159	24 hr plus oocytes GC3	ENSG00000288066	1.0328	1.6394	0.3017	0.665418
1160	24 hr plus oocytes GC3	PLEKHB1	1.0328	0.968813	0.3017	0.665418
1161	24 hr plus oocytes GC3	PELP1	1.0328	0.847563	0.3017	0.665418
1162	24 hr plus oocytes GC3	DAND5	1.0328	6.2014	0.3017	0.665418
1163	24 hr plus oocytes GC3	TLE4	1.0328	0.805679	0.3017	0.665418
1164	24 hr plus oocytes GC3	ATP10A	1.0328	2.80602	0.3017	0.665418
1165	24 hr plus oocytes GC3	WHAMMP3	1.0328	1.98569	0.3017	0.665418
1166	24 hr plus oocytes GC3	ZNF703	1.0328	0.474964	0.3017	0.665418
1167	24 hr plus oocytes GC3	IL27RA	1.0328	1.32187	0.3017	0.665418
1168	24 hr plus oocytes GC3	H1-2	1.0328	0.648595	0.3017	0.665418
1169	24 hr plus oocytes GC3	NRDE2	1.0328	0.942699	0.3017	0.665418
1170	24 hr plus oocytes GC3	EEFSEC	1.0328	1.22965	0.3017	0.665418
1171	24 hr plus oocytes GC3	AREG	1.0328	4.37108	0.3017	0.665418
1172	24 hr plus oocytes GC3	CCDC81	1.0328	3.07149	0.3017	0.665418
1173	24 hr plus oocytes GC3	CA12	1.0328	1.58786	0.3017	0.665418
1174	24 hr plus oocytes GC3	MYSM1	1.0328	0.861788	0.3017	0.665418
1175	24 hr plus oocytes GC3	ANKRD20A7P	1.0328	3.12504	0.3017	0.665418
1176	24 hr plus oocytes GC3	USP3	1.0328	1.57991	0.3017	0.665418
1177	24 hr plus oocytes GC3	RPL21P136	1.0328	2.7565	0.3017	0.665418
1178	24 hr plus oocytes GC3	HOXD9	1.0328	2.03254	0.3017	0.665418
1179	24 hr plus oocytes GC3	RPL28	1.0328	0.41338	0.3017	0.665418
1180	24 hr plus oocytes GC3	MAGI2	1.0328	0.260293	0.3017	0.665418
1181	24 hr plus oocytes GC3	ZSCAN12	1.0328	0.253534	0.3017	0.665418
1182	24 hr plus oocytes GC3	HELQ	1.0328	1.01633	0.3017	0.665418
1183	24 hr plus oocytes GC3	LCMT1-AS2	1.0328	1.08982	0.3017	0.665418
1184	24 hr plus oocytes GC3	ZNFX1	1.0328	0.720077	0.3017	0.665418
1185	24 hr plus oocytes GC3	EMP1	1.0328	1.20979	0.3017	0.665418
1186	24 hr plus oocytes GC3	RBM48	1.0328	1.31117	0.3017	0.665418
1187	24 hr plus oocytes GC3	NPHP3	1.0328	1.20728	0.3017	0.665418
1188	24 hr plus oocytes GC3	TRPC1	1.0328	0.733408	0.3017	0.665418
1189	24 hr plus oocytes GC3	MAP2K1P1	1.0328	2.78352	0.3017	0.665418
1190	24 hr plus oocytes GC3	CCDC150	1.0328	0.313579	0.3017	0.665418
1191	24 hr plus oocytes GC3	GUCA1A	1.0328	2.95215	0.3017	0.665418
1192	24 hr plus oocytes GC3	ENSG00000286713	1.0328	1.78428	0.3017	0.665418
1193	24 hr plus oocytes GC3	ENSG00000168078	1.0328	0.957213	0.3017	0.665418
1194	24 hr plus oocytes GC3	SLC40A1	1.0328	1.28199	0.3017	0.665418
1195	24 hr plus oocytes GC3	SMTNL2	1.0328	0.402158	0.3017	0.665418
1196	24 hr plus oocytes GC3	ENSG00000274383	1.0328	0.913055	0.3017	0.665418
1197	24 hr plus oocytes GC3	TACC1	1.0328	0.479575	0.3017	0.665418
1198	24 hr plus oocytes GC3	SECISBP2	1.0328	0.464919	0.3017	0.665418
1199	24 hr plus oocytes GC3	PPP4R3A	1.0328	0.147535	0.3017	0.665418
1200	24 hr plus oocytes GC3	SSTR3	1.0328	1.51469	0.3017	0.665418
1201	24 hr plus oocytes GC3	RNF7	1.0328	0.444184	0.3017	0.665418
1202	24 hr plus oocytes GC3	ENSG00000284052	1.0328	2.9622	0.3017	0.665418
1203	24 hr plus oocytes GC3	HSPB1P1	1.0328	2.63772	0.3017	0.665418
1204	24 hr plus oocytes GC3	KLHDC3	1.0328	0.2722	0.3017	0.665418
1205	24 hr plus oocytes GC3	H4C5	1.0328	0.98658	0.3017	0.665418
1206	24 hr plus oocytes GC3	TRIP11	1.0328	0.555798	0.3017	0.665418
1207	24 hr plus oocytes GC3	ARFGEF2	1.0328	0.431799	0.3017	0.665418
1208	24 hr plus oocytes GC3	PAQR9	1.0328	1.70197	0.3017	0.665418
1209	24 hr plus oocytes GC3	LOC729732	1.0328	1.41497	0.3017	0.665418
1210	24 hr plus oocytes GC3	PDCD7	1.0328	0.421419	0.3017	0.665418
1211	24 hr plus oocytes GC3	EIF2S2P4	1.0328	0.811731	0.3017	0.665418
1212	24 hr plus oocytes GC3	ERVW-1	1.0328	1.17122	0.3017	0.665418
1213	24 hr plus oocytes GC3	HSD17B14	1.0328	1.38763	0.3017	0.665418
1214	24 hr plus oocytes GC3	EIF3CL	1.0328	0.566977	0.3017	0.665418
1215	24 hr plus oocytes GC3	PPP2R2A	1.0328	0.352275	0.3017	0.665418
1216	24 hr plus oocytes GC3	PTGER3	1.0328	2.13009	0.3017	0.665418
1217	24 hr plus oocytes GC3	POLR1C	1.0328	0.864905	0.3017	0.665418
1218	24 hr plus oocytes GC3	CENPE	1.0328	0.496337	0.3017	0.665418
1219	24 hr plus oocytes GC3	ANXA1	1.0328	0.738037	0.3017	0.665418
1220	24 hr plus oocytes GC3	BCL2L14	1.0328	6.69797	0.3017	0.665418
1221	24 hr plus oocytes GC3	GNG12-AS1	1.0328	6.38746	0.3017	0.665418
1222	24 hr plus oocytes GC3	PRR3	1.0328	2.87837	0.3017	0.665418
1223	24 hr plus oocytes GC3	BLMH	1.0328	0.425658	0.3017	0.665418
1224	24 hr plus oocytes GC3	FZD10	1.0328	4.25783	0.3017	0.665418
1225	24 hr plus oocytes GC3	ENSG00000243107	1.0328	2.75213	0.3017	0.665418
1226	24 hr plus oocytes GC3	POLB	1.0328	0.111146	0.3017	0.665418
1227	24 hr plus oocytes GC3	ENSG00000288032	1.0328	1.86499	0.3017	0.665418
1228	24 hr plus oocytes GC3	BRI3BP	1.0328	1.01939	0.3017	0.665418
1229	24 hr plus oocytes GC3	DKC1	1.0328	0.396421	0.3017	0.665418
1230	24 hr plus oocytes GC3	Y_RNA-552	1.0328	1.74476	0.3017	0.665418
1231	24 hr plus oocytes GC3	HNF4G	1.0328	1.66949	0.3017	0.665418
1232	24 hr plus oocytes GC3	MST1L	1.0328	2.3808	0.3017	0.665418
1233	24 hr plus oocytes GC3	USP41P	1.0328	3.83237	0.3017	0.665418
1234	24 hr plus oocytes GC3	LINC02891	1.0328	2.55578	0.3017	0.665418
1235	24 hr plus oocytes GC3	ENSG00000249780	1.0328	3.12924	0.3017	0.665418
1236	24 hr plus oocytes GC3	TOB1	1.0328	0.000242966	0.3017	0.665418
1237	24 hr plus oocytes GC3	ENSG00000286699	1.0328	1.66903	0.3017	0.665418
1238	24 hr plus oocytes GC3	COMT	1.0328	1.55006	0.3017	0.665418
1239	24 hr plus oocytes GC3	LOC105372436	1.0328	0.0522546	0.3017	0.665418
1240	24 hr plus oocytes GC3	DZIP3	1.0328	0.223564	0.3017	0.665418
1241	24 hr plus oocytes GC3	PARP12	1.0328	0.789799	0.3017	0.665418
1242	24 hr plus oocytes GC3	MCOLN1	1.0328	0.561084	0.3017	0.665418
1243	24 hr plus oocytes GC3	CCNDBP1	1.0328	0.732992	0.3017	0.665418
1244	24 hr plus oocytes GC3	FAM83A	1.0328	2.68502	0.3017	0.665418
1245	24 hr plus oocytes GC3	NDUFB1P1	1.0328	6.46808	0.3017	0.665418
1246	24 hr plus oocytes GC3	LRRC57	1.0328	0.818805	0.3017	0.665418
1247	24 hr plus oocytes GC3	ARL8BP2	1.0328	7.71342	0.3017	0.665418
1248	24 hr plus oocytes GC3	PSMD11	1.0328	0.332765	0.3017	0.665418
1249	24 hr plus oocytes GC3	SH2D3A	1.0328	0.87574	0.3017	0.665418
1250	24 hr plus oocytes GC3	STMP1	1.0328	0.421695	0.3017	0.665418
1251	24 hr plus oocytes GC3	LRRFIP2	1.0328	0.697519	0.3017	0.665418
1252	24 hr plus oocytes GC3	GALK2	1.0328	1.14928	0.3017	0.665418
1253	24 hr plus oocytes GC3	NCAN	1.0328	1.11834	0.3017	0.665418
1254	24 hr plus oocytes GC3	ALDOC	1.0328	2.02258	0.3017	0.665418
1255	24 hr plus oocytes GC3	CIP2A	1.0328	0.250956	0.3017	0.665418
1256	24 hr plus oocytes GC3	SDSL	1.0328	2.84653	0.3017	0.665418
1257	24 hr plus oocytes GC3	CDYL	1.0328	0.848926	0.3017	0.665418
1258	24 hr plus oocytes GC3	RPS9	1.0328	0.173819	0.3017	0.665418
1259	24 hr plus oocytes GC3	ENSG00000278966	1.0328	3.86837	0.3017	0.665418
1260	24 hr plus oocytes GC3	LINC01985	1.0328	1.2332	0.3017	0.665418
1261	24 hr plus oocytes GC3	DDX49	1.0328	1.18433	0.3017	0.665418
1262	24 hr plus oocytes GC3	PHF20L1	1.0328	0.32542	0.3017	0.665418
1263	24 hr plus oocytes GC3	SMARCA4	1.0328	0.960446	0.3017	0.665418
1264	24 hr plus oocytes GC3	CLN8-AS1	1.0328	1.31086	0.3017	0.665418
1265	24 hr plus oocytes GC3	NDUFA3	1.0328	1.22478	0.3017	0.665418
1266	24 hr plus oocytes GC3	CYLD	1.0328	0.549774	0.3017	0.665418
1267	24 hr plus oocytes GC3	HRG-AS1	1.0328	1.03227	0.3017	0.665418
1268	24 hr plus oocytes GC3	BCL2L12	1.0328	0.357375	0.3017	0.665418
1269	24 hr plus oocytes GC3	CPOX	1.0328	0.858545	0.3017	0.665418
1270	24 hr plus oocytes GC3	LINC00205	1.0328	0.361963	0.3017	0.665418
1271	24 hr plus oocytes GC3	PLA2G1B	1.0328	2.3396	0.3017	0.665418
1272	24 hr plus oocytes GC3	ENSG00000267943	1.0328	1.1218	0.3017	0.665418
1273	24 hr plus oocytes GC3	ERVV-1	1.0328	0.882563	0.3017	0.665418
1274	24 hr plus oocytes GC3	ENSG00000287920	1.0328	2.40214	0.3017	0.665418
1275	24 hr plus oocytes GC3	ACTR3B	1.0328	0.143547	0.3017	0.665418
1276	24 hr plus oocytes GC3	OR2A12	1.0328	2.28775	0.3017	0.665418
1277	24 hr plus oocytes GC3	ZNF512B	1.0328	0.419328	0.3017	0.665418
1278	24 hr plus oocytes GC3	STPG1	1.0328	1.04993	0.3017	0.665418
1279	24 hr plus oocytes GC3	COX6C	1.0328	0.291489	0.3017	0.665418
1280	24 hr plus oocytes GC3	OR7D4	1.0328	3.08116	0.3017	0.665418
1281	24 hr plus oocytes GC3	STK3	1.0328	0.755331	0.3017	0.665418
1282	24 hr plus oocytes GC3	STXBP4	1.0328	0.22504	0.3017	0.665418
1283	24 hr plus oocytes GC3	THOC7	1.0328	0.634346	0.3017	0.665418
1284	24 hr plus oocytes GC3	PCTP	1.0328	0.740323	0.3017	0.665418
1285	24 hr plus oocytes GC3	ENSG00000253945	1.0328	4.86673	0.3017	0.665418
1286	24 hr plus oocytes GC3	TPM3P9	1.0328	1.06341	0.3017	0.665418
1287	24 hr plus oocytes GC3	MTMR1	1.0328	0.66655	0.3017	0.665418
1288	24 hr plus oocytes GC3	DEPTOR	1.0328	1.03287	0.3017	0.665418
1289	24 hr plus oocytes GC3	RTF1	1.0328	1.2163	0.3017	0.665418
1290	24 hr plus oocytes GC3	PIP4P1	1.0328	0.423851	0.3017	0.665418
1291	24 hr plus oocytes GC3	C4orf50	1.0328	4.4408	0.3017	0.665418
1292	24 hr plus oocytes GC3	ENSG00000259434	1.0328	2.90267	0.3017	0.665418
1293	24 hr plus oocytes GC3	LINC01089	1.0328	0.845194	0.3017	0.665418
1294	24 hr plus oocytes GC3	RNU7-174P	1.0328	3.43337	0.3017	0.665418
1295	24 hr plus oocytes GC3	MANF	1.0328	0.139428	0.3017	0.665418
1296	24 hr plus oocytes GC3	TEX264	1.0328	0.355239	0.3017	0.665418
1297	24 hr plus oocytes GC3	UBL5P2	1.0328	4.06092	0.3017	0.665418
1298	24 hr plus oocytes GC3	EHD4	1.0328	0.534021	0.3017	0.665418
1299	24 hr plus oocytes GC3	DUSP7	1.0328	0.996499	0.3017	0.665418
1300	24 hr plus oocytes GC3	TIMM44	1.0328	1.1314	0.3017	0.665418
1301	24 hr plus oocytes GC3	ENSG00000286763	1.0328	4.69333	0.3017	0.665418
1302	24 hr plus oocytes GC3	NECTIN1	1.0328	0.541223	0.3017	0.665418
1303	24 hr plus oocytes GC3	CLCN1	1.0328	4.4507	0.3017	0.665418
1304	24 hr plus oocytes GC3	MRPS23	1.0328	0.822366	0.3017	0.665418
1305	24 hr plus oocytes GC3	GATD3	1.0328	1.32856	0.3017	0.665418
1306	24 hr plus oocytes GC3	RAB2B	1.0328	0.932094	0.3017	0.665418
1307	24 hr plus oocytes GC3	TULP2	1.0328	3.85422	0.3017	0.665418
1308	24 hr plus oocytes GC3	HOPX	1.0328	1.30065	0.3017	0.665418
1309	24 hr plus oocytes GC3	SLC23A3	1.0328	6.27341	0.3017	0.665418
1310	24 hr plus oocytes GC3	RPL27P3	1.0328	1.52882	0.3017	0.665418
1311	24 hr plus oocytes GC3	DPH2	1.0328	0.523093	0.3017	0.665418
1312	24 hr plus oocytes GC3	SERPINB9P1	1.0328	1.15917	0.3017	0.665418
1313	24 hr plus oocytes GC3	DYNC2H1	1.0328	0.577651	0.3017	0.665418
1314	24 hr plus oocytes GC3	PDK2	1.0328	1.79462	0.3017	0.665418
1315	24 hr plus oocytes GC3	LRRFIP1P1	1.0328	2.25432	0.3017	0.665418
1316	24 hr plus oocytes GC3	CATSPERD	1.0328	2.31638	0.3017	0.665418
1317	24 hr plus oocytes GC3	KBTBD8	1.0328	1.09344	0.3017	0.665418
1318	24 hr plus oocytes GC3	TFAP2C	1.0328	0.717583	0.3017	0.665418
1319	24 hr plus oocytes GC3	SPSB1	1.0328	0.749614	0.3017	0.665418
1320	24 hr plus oocytes GC3	RPS28P4	1.0328	1.0914	0.3017	0.665418
1321	24 hr plus oocytes GC3	ENSG00000224376	1.0328	5.70827	0.3017	0.665418
1322	24 hr plus oocytes GC3	CEP135	1.0328	0.878363	0.3017	0.665418
1323	24 hr plus oocytes GC3	TES	1.0328	0.263983	0.3017	0.665418
1324	24 hr plus oocytes GC3	EFCAB3	1.0328	2.02409	0.3017	0.665418
1325	24 hr plus oocytes GC3	BDKRB2	1.0328	1.53258	0.3017	0.665418
1326	24 hr plus oocytes GC3	KALRN	1.0328	0.870141	0.3017	0.665418
1327	24 hr plus oocytes GC3	MTRFR	1.0328	0.562974	0.3017	0.665418
1328	24 hr plus oocytes GC3	INO80D-AS1	1.0328	3.77184	0.3017	0.665418
1329	24 hr plus oocytes GC3	NFYB	1.0328	0.448197	0.3017	0.665418
1330	24 hr plus oocytes GC3	ENSG00000251448	1.0328	5.313	0.3017	0.665418
1331	24 hr plus oocytes GC3	FAM221B	1.0328	3.04566	0.3017	0.665418
1332	24 hr plus oocytes GC3	CYB5D2	1.0328	0.78109	0.3017	0.665418
1333	24 hr plus oocytes GC3	RPL21P113	1.0328	2.13839	0.3017	0.665418
1334	24 hr plus oocytes GC3	ORAI2	1.0328	0.560783	0.3017	0.665418
1335	24 hr plus oocytes GC3	ABCA12	1.0328	4.56338	0.3017	0.665418
1336	24 hr plus oocytes GC3	TDP2	1.0328	1.08956	0.3017	0.665418
1337	24 hr plus oocytes GC3	SBNO1	1.0328	0.213968	0.3017	0.665418
1338	24 hr plus oocytes GC3	EID3	1.0328	2.6375	0.3017	0.665418
1339	24 hr plus oocytes GC3	XBP1	1.0328	0.467437	0.3017	0.665418
1340	24 hr plus oocytes GC3	PITPNB	1.0328	0.49176	0.3017	0.665418
1341	24 hr plus oocytes GC3	CLMN	1.0328	1.54322	0.3017	0.665418
1342	24 hr plus oocytes GC3	LYN	1.0328	1.11271	0.3017	0.665418
1343	24 hr plus oocytes GC3	ATG16L1	1.0328	0.548629	0.3017	0.665418
1344	24 hr plus oocytes GC3	USP40	1.0328	0.865756	0.3017	0.665418
1345	24 hr plus oocytes GC3	ENSG00000287074	1.0328	7.04074	0.3017	0.665418
1346	24 hr plus oocytes GC3	ZDHHC23	1.0328	0.436225	0.3017	0.665418
1347	24 hr plus oocytes GC3	ENSG00000250869	1.0328	2.06423	0.3017	0.665418
1348	24 hr plus oocytes GC3	SLC9A6	1.0328	1.30808	0.3017	0.665418
1349	24 hr plus oocytes GC3	OGG1	1.0328	0.782195	0.3017	0.665418
1350	24 hr plus oocytes GC3	HVCN1	1.0328	1.22267	0.3017	0.665418
1351	24 hr plus oocytes GC3	ZNG1A	1.0328	0.60445	0.3017	0.665418
1352	24 hr plus oocytes GC3	RPL26P4	1.0328	1.92543	0.3017	0.665418
1353	24 hr plus oocytes GC3	ZNF268	1.0328	1.51092	0.3017	0.665418
1354	24 hr plus oocytes GC3	TEAD3	1.0328	0.152566	0.3017	0.665418
1355	24 hr plus oocytes GC3	HYAL4	1.0328	2.73522	0.3017	0.665418
1356	24 hr plus oocytes GC3	WASH8P	1.0328	0.563128	0.3017	0.665418
1357	24 hr plus oocytes GC3	HILPDA	1.0328	1.04704	0.3017	0.665418
1358	24 hr plus oocytes GC3	LINC02533	1.0328	1.95037	0.3017	0.665418
1359	24 hr plus oocytes GC3	ERI1	1.0328	0.64074	0.3017	0.665418
1360	24 hr plus oocytes GC3	LOC100288097	1.0328	1.03998	0.3017	0.665418
1361	24 hr plus oocytes GC3	GDPD1	1.0328	0.756161	0.3017	0.665418
1362	24 hr plus oocytes GC3	USP8P1	1.0328	3.10319	0.3017	0.665418
1363	24 hr plus oocytes GC3	NPEPL1	1.0328	0.871802	0.3017	0.665418
1364	24 hr plus oocytes GC3	GRIA4	1.0328	4.25355	0.3017	0.665418
1365	24 hr plus oocytes GC3	SELENOTP1	1.0328	2.76845	0.3017	0.665418
1366	24 hr plus oocytes GC3	FOXO6-AS1	1.0328	3.102	0.3017	0.665418
1367	24 hr plus oocytes GC3	ZNF808	1.0328	0.665248	0.3017	0.665418
1368	24 hr plus oocytes GC3	ZNF891	1.0328	2.06539	0.3017	0.665418
1369	24 hr plus oocytes GC3	PDGFRA	1.0328	1.68822	0.3017	0.665418
1370	24 hr plus oocytes GC3	STX4	1.0328	0.655883	0.3017	0.665418
1371	24 hr plus oocytes GC3	DDTL	1.0328	1.34592	0.3017	0.665418
1372	24 hr plus oocytes GC3	CYP19A1	1.0328	1.07467	0.3017	0.665418
1373	24 hr plus oocytes GC3	NLE1	1.0328	0.254874	0.3017	0.665418
1374	24 hr plus oocytes GC3	PPP1R7	1.0328	0.930343	0.3017	0.665418
1375	24 hr plus oocytes GC3	HCAR1	1.0328	1.37865	0.3017	0.665418
1376	24 hr plus oocytes GC3	LSAMP	1.0328	1.01005	0.3017	0.665418
1377	24 hr plus oocytes GC3	ARMC1	1.0328	0.358704	0.3017	0.665418
1378	24 hr plus oocytes GC3	LNX2	1.0328	0.859532	0.3017	0.665418
1379	24 hr plus oocytes GC3	RNU6-4P	1.0328	3.52556	0.3017	0.665418
1380	24 hr plus oocytes GC3	MTIF3	1.0328	1.05693	0.3017	0.665418
1381	24 hr plus oocytes GC3	SETP8	1.0328	3.65396	0.3017	0.665418
1382	24 hr plus oocytes GC3	MRPS18A	1.0328	0.92724	0.3017	0.665418
1383	24 hr plus oocytes GC3	TADA2A	1.0328	0.482065	0.3017	0.665418
1384	24 hr plus oocytes GC3	PARD3	1.0328	0.674582	0.3017	0.665418
1385	24 hr plus oocytes GC3	TENT4A	1.0328	0.0649778	0.3017	0.665418
1386	24 hr plus oocytes GC3	APBB3	1.0328	1.31343	0.3017	0.665418
1387	24 hr plus oocytes GC3	CENPO	1.0328	0.287776	0.3017	0.665418
1388	24 hr plus oocytes GC3	OTOF	1.0328	3.87171	0.3017	0.665418
1389	24 hr plus oocytes GC3	SNRPD2	1.0328	0.183302	0.3017	0.665418
1390	24 hr plus oocytes GC3	CCR7	1.0328	1.10611	0.3017	0.665418
1391	24 hr plus oocytes GC3	NEXN	1.0328	0.855842	0.3017	0.665418
1392	24 hr plus oocytes GC3	UBE2L6	1.0328	0.761937	0.3017	0.665418
1393	24 hr plus oocytes GC3	LDAH	1.0328	0.50217	0.3017	0.665418
1394	24 hr plus oocytes GC3	MIR130AHG	1.0328	3.24939	0.3017	0.665418
1395	24 hr plus oocytes GC3	ZRSR2	1.0328	1.05457	0.3017	0.665418
1396	24 hr plus oocytes GC3	LIX1L-AS1	1.0328	2.9362	0.3017	0.665418
1397	24 hr plus oocytes GC3	CYP1B1	1.0328	0.642013	0.3017	0.665418
1398	24 hr plus oocytes GC3	PIK3C3	1.0328	0.841089	0.3017	0.665418
1399	24 hr plus oocytes GC3	YWHAZP3	1.0328	0.93616	0.3017	0.665418
1400	24 hr plus oocytes GC3	ENSG00000274818	1.0328	3.70628	0.3017	0.665418
1401	24 hr plus oocytes GC3	RPL26P36	1.0328	1.26177	0.3017	0.665418
1402	24 hr plus oocytes GC3	FNBP4	1.0328	0.38881	0.3017	0.665418
1403	24 hr plus oocytes GC3	PXMP4	1.0328	1.71418	0.3017	0.665418
1404	24 hr plus oocytes GC3	FAM182B	1.0328	3.41246	0.3017	0.665418
1405	24 hr plus oocytes GC3	PEX16	1.0328	0.395022	0.3017	0.665418
1406	24 hr plus oocytes GC3	ENSG00000237994	1.0328	2.5912	0.3017	0.665418
1407	24 hr plus oocytes GC3	ADAM17	1.0328	0.372271	0.3017	0.665418
1408	24 hr plus oocytes GC3	F2	1.0328	1.29315	0.3017	0.665418
1409	24 hr plus oocytes GC3	RSPH10B	1.0328	2.64171	0.3017	0.665418
1410	24 hr plus oocytes GC3	GAPDHP44	1.0328	1.11759	0.3017	0.665418
1411	24 hr plus oocytes GC3	SLC66A3	1.0328	0.876869	0.3017	0.665418
1412	24 hr plus oocytes GC3	C1orf54	1.0328	2.7842	0.3017	0.665418
1413	24 hr plus oocytes GC3	AKAP13	1.0328	0.342183	0.3017	0.665418
1414	24 hr plus oocytes GC3	RAC1	1.0328	0.307211	0.3017	0.665418
1415	24 hr plus oocytes GC3	SGMS1-AS1	1.0328	1.16708	0.3017	0.665418
1416	24 hr plus oocytes GC3	ZFYVE26	1.0328	0.83072	0.3017	0.665418
1417	24 hr plus oocytes GC3	OTUD7B	1.0328	0.717374	0.3017	0.665418
1418	24 hr plus oocytes GC3	DET1	1.0328	4.11706	0.3017	0.665418
1419	24 hr plus oocytes GC3	AGBL2	1.0328	2.58685	0.3017	0.665418
1420	24 hr plus oocytes GC3	ASGR1	1.0328	1.14467	0.3017	0.665418
1421	24 hr plus oocytes GC3	SOCS1	1.0328	0.823401	0.3017	0.665418
1422	24 hr plus oocytes GC3	ZNRF2	1.0328	0.120037	0.3017	0.665418
1423	24 hr plus oocytes GC3	LOC100506274	1.0328	2.78819	0.3017	0.665418
1424	24 hr plus oocytes GC3	GGCX	1.0328	0.666215	0.3017	0.665418
1425	24 hr plus oocytes GC3	PRANCR	1.0328	1.72769	0.3017	0.665418
1426	24 hr plus oocytes GC3	RASD1	1.0328	1.03072	0.3017	0.665418
1427	24 hr plus oocytes GC3	LOXL3	1.0328	0.768311	0.3017	0.665418
1428	24 hr plus oocytes GC3	ZNF451	1.0328	0.270741	0.3017	0.665418
1429	24 hr plus oocytes GC3	NT5C	1.0328	0.592731	0.3017	0.665418
1430	24 hr plus oocytes GC3	MIDEAS	1.0328	0.311147	0.3017	0.665418
1431	24 hr plus oocytes GC3	IDH3A	1.0328	0.754214	0.3017	0.665418
1432	24 hr plus oocytes GC3	ZFC3H1	1.0328	0.587707	0.3017	0.665418
1433	24 hr plus oocytes GC3	IRS2	1.0328	0.6167	0.3017	0.665418
1434	24 hr plus oocytes GC3	RABL6	1.0328	0.753148	0.3017	0.665418
1435	24 hr plus oocytes GC3	NAF1	1.0328	0.458307	0.3017	0.665418
1436	24 hr plus oocytes GC3	TMEM266	1.0328	1.587	0.3017	0.665418
1437	24 hr plus oocytes GC3	SARS1	1.0328	0.31762	0.3017	0.665418
1438	24 hr plus oocytes GC3	FAM216B	1.0328	1.53053	0.3017	0.665418
1439	24 hr plus oocytes GC3	ADAMTS13	1.0328	0.00190928	0.3017	0.665418
1440	24 hr plus oocytes GC3	TERF2IP	1.0328	0.445333	0.3017	0.665418
1441	24 hr plus oocytes GC3	ADH5P4	1.0328	2.65628	0.3017	0.665418
1442	24 hr plus oocytes GC3	ACTG2	1.0328	1.62231	0.3017	0.665418
1443	24 hr plus oocytes GC3	LOC101928834	1.0328	3.92389	0.3017	0.665418
1444	24 hr plus oocytes GC3	UPF2	1.0328	1.64351	0.3017	0.665418
1445	24 hr plus oocytes GC3	GPR75-ASB3	1.0328	1.08332	0.3017	0.665418
1446	24 hr plus oocytes GC3	WWC3-AS1	1.0328	2.50717	0.3017	0.665418
1447	24 hr plus oocytes GC3	AP3B2	1.0328	2.06033	0.3017	0.665418
1448	24 hr plus oocytes GC3	ZNF697	1.0328	0.651458	0.3017	0.665418
1449	24 hr plus oocytes GC3	LINC02427	1.0328	2.03168	0.3017	0.665418
1450	24 hr plus oocytes GC3	ENSG00000251031	1.0328	1.50115	0.3017	0.665418
1451	24 hr plus oocytes GC3	MTCO2P2	1.0328	1.00417	0.3017	0.665418
1452	24 hr plus oocytes GC3	BEST3	1.0328	7.05566	0.3017	0.665418
1453	24 hr plus oocytes GC3	TMEM179B	1.0328	1.5814	0.3017	0.665418
1454	24 hr plus oocytes GC3	ZNF587B	1.0328	0.851149	0.3017	0.665418
1455	24 hr plus oocytes GC3	C18orf32	1.0328	1.17408	0.3017	0.665418
1456	24 hr plus oocytes GC3	C1D	1.0328	0.577255	0.3017	0.665418
1457	24 hr plus oocytes GC3	KIRREL2	1.0328	2.5718	0.3017	0.665418
1458	24 hr plus oocytes GC3	ZNF776	1.0328	0.412895	0.3017	0.665418
1459	24 hr plus oocytes GC3	ALMS1-IT1	1.0328	3.09715	0.3017	0.665418
1460	24 hr plus oocytes GC3	TAF6L	1.0328	0.857815	0.3017	0.665418
1461	24 hr plus oocytes GC3	PI4KB	1.0328	0.53523	0.3017	0.665418
1462	24 hr plus oocytes GC3	RYR1	1.0328	0.439526	0.3017	0.665418
1463	24 hr plus oocytes GC3	TMEM167B-DT	1.0328	3.92334	0.3017	0.665418
1464	24 hr plus oocytes GC3	LYPD4	1.0328	2.15309	0.3017	0.665418
1465	24 hr plus oocytes GC3	ENSG00000288663	1.0328	3.98381	0.3017	0.665418
1466	24 hr plus oocytes GC3	LINC00482	1.0328	1.07411	0.3017	0.665418
1467	24 hr plus oocytes GC3	CCDC112	1.0328	1.16914	0.3017	0.665418
1468	24 hr plus oocytes GC3	WAKMAR2	1.0328	1.07761	0.3017	0.665418
1469	24 hr plus oocytes GC3	SEMA6A-AS1	1.0328	2.63069	0.3017	0.665418
1470	24 hr plus oocytes GC3	RIC8A	1.0328	0.478755	0.3017	0.665418
1471	24 hr plus oocytes GC3	CCDC28A-AS1	1.0328	3.96406	0.3017	0.665418
1472	24 hr plus oocytes GC3	ELF3	1.0328	0.328334	0.3017	0.665418
1473	24 hr plus oocytes GC3	CHID1	1.0328	0.137242	0.3017	0.665418
1474	24 hr plus oocytes GC3	UQCC4	1.0328	2.09876	0.3017	0.665418
1475	24 hr plus oocytes GC3	UBE2I	1.0328	0.281129	0.3017	0.665418
1476	24 hr plus oocytes GC3	TPT1P4	1.0328	1.54632	0.3017	0.665418
1477	24 hr plus oocytes GC3	EPM2A	1.0328	2.45252	0.3017	0.665418
1478	24 hr plus oocytes GC3	TMCC2	1.0328	1.09882	0.3017	0.665418
1479	24 hr plus oocytes GC3	RAB29	1.0328	1.06303	0.3017	0.665418
1480	24 hr plus oocytes GC3	LMO7	1.0328	0.731811	0.3017	0.665418
1481	24 hr plus oocytes GC3	POLR2L	1.0328	0.195722	0.3017	0.665418
1482	24 hr plus oocytes GC3	MTFR2	1.0328	1.43789	0.3017	0.665418
1483	24 hr plus oocytes GC3	ENSG00000266664	1.0328	2.85219	0.3017	0.665418
1484	24 hr plus oocytes GC3	TOR1AIP2	1.0328	0.44399	0.3017	0.665418
1485	24 hr plus oocytes GC3	RPL27A	1.0328	0.226259	0.3017	0.665418
1486	24 hr plus oocytes GC3	RGMB	1.0328	2.42273	0.3017	0.665418
1487	24 hr plus oocytes GC3	SERBP1P1	1.0328	1.1322	0.3017	0.665418
1488	24 hr plus oocytes GC3	RAC3	1.0328	0.42182	0.3017	0.665418
1489	24 hr plus oocytes GC3	TADA1	1.0328	0.714933	0.3017	0.665418
1490	24 hr plus oocytes GC3	STIM1	1.0328	0.528436	0.3017	0.665418
1491	24 hr plus oocytes GC3	LAMA2	1.0328	1.084	0.3017	0.665418
1492	24 hr plus oocytes GC3	TOR1AIP1	1.0328	0.578272	0.3017	0.665418
1493	24 hr plus oocytes GC3	GPC6	1.0328	1.15758	0.3017	0.665418
1494	24 hr plus oocytes GC3	NBDY	1.0328	0.564624	0.3017	0.665418
1495	24 hr plus oocytes GC3	ESRP2	1.0328	0.701789	0.3017	0.665418
1496	24 hr plus oocytes GC3	AOC3	1.0328	0.537206	0.3017	0.665418
1497	24 hr plus oocytes GC3	KRT18P28	1.0328	4.06554	0.3017	0.665418
1498	24 hr plus oocytes GC3	ECHDC1	1.0328	0.531678	0.3017	0.665418
1499	24 hr plus oocytes GC3	DUSP8	1.0328	1.15336	0.3017	0.665418
1500	24 hr plus oocytes GC3	HEXD-IT1	1.0328	3.90093	0.3017	0.665418
1501	24 hr plus oocytes GC3	FANCF	1.0328	0.707499	0.3017	0.665418
1502	24 hr plus oocytes GC3	MTND4LP30	1.0328	0.522099	0.3017	0.665418
1503	24 hr plus oocytes GC3	DNAH17	1.0328	1.67424	0.3017	0.665418
1504	24 hr plus oocytes GC3	FBL	1.0328	0.196617	0.3017	0.665418
1505	24 hr plus oocytes GC3	ACSM6	1.0328	5.50953	0.3017	0.665418
1506	24 hr plus oocytes GC3	TAF5L	1.0328	0.161038	0.3017	0.665418
1507	24 hr plus oocytes GC3	LRR1	1.0328	0.143969	0.3017	0.665418
1508	24 hr plus oocytes GC3	RPL41P1	1.0328	0.907149	0.3017	0.665418
1509	24 hr plus oocytes GC3	RPL37	1.0328	0.348991	0.3017	0.665418
1510	24 hr plus oocytes GC3	NRSN2-AS1	1.0328	2.01428	0.3017	0.665418
1511	24 hr plus oocytes GC3	ENSG00000238085	1.0328	6.39227	0.3017	0.665418
1512	24 hr plus oocytes GC3	PIEZO2	1.0328	1.96406	0.3017	0.665418
1513	24 hr plus oocytes GC3	ENSG00000279657	1.0328	1.39595	0.3017	0.665418
1514	24 hr plus oocytes GC3	SDCCAG8	1.0328	0.72914	0.3017	0.665418
1515	24 hr plus oocytes GC3	CATSPERE	1.0328	2.7696	0.3017	0.665418
1516	24 hr plus oocytes GC3	ABHD3	1.0328	1.73844	0.3017	0.665418
1517	24 hr plus oocytes GC3	NPM1P24	1.0328	0.943978	0.3017	0.665418
1518	24 hr plus oocytes GC3	ENSG00000246250	1.0328	2.75636	0.3017	0.665418
1519	24 hr plus oocytes GC3	DDX46	1.0328	1.06589	0.3017	0.665418
1520	24 hr plus oocytes GC3	WDR89	1.0328	1.34981	0.3017	0.665418
1521	24 hr plus oocytes GC3	CSTF3	1.0328	0.328611	0.3017	0.665418
1522	24 hr plus oocytes GC3	WDR45	1.0328	1.38765	0.3017	0.665418
1523	24 hr plus oocytes GC3	TSIX	1.0328	1.74947	0.3017	0.665418
1524	24 hr plus oocytes GC3	OR6C66P	1.0328	4.0292	0.3017	0.665418
1525	24 hr plus oocytes GC3	GFRA1	1.0328	1.80208	0.3017	0.665418
1526	24 hr plus oocytes GC3	ZNF366	1.0328	1.47948	0.3017	0.665418
1527	24 hr plus oocytes GC3	ENDOV	1.0328	1.13085	0.3017	0.665418
1528	24 hr plus oocytes GC3	DAAM1	1.0328	0.461652	0.3017	0.665418
1529	24 hr plus oocytes GC3	FYN	1.0328	0.13093	0.3017	0.665418
1530	24 hr plus oocytes GC3	IRF6	1.0328	0.70729	0.3017	0.665418
1531	24 hr plus oocytes GC3	CDK7	1.0328	0.668477	0.3017	0.665418
1532	24 hr plus oocytes GC3	RPL13AP5	1.0328	0.284834	0.3017	0.665418
1533	24 hr plus oocytes GC3	EPB41L3	1.0328	0.597776	0.3017	0.665418
1534	24 hr plus oocytes GC3	ZNF285	1.0328	1.44613	0.3017	0.665418
1535	24 hr plus oocytes GC3	AK9	1.0328	2.75776	0.3017	0.665418
1536	24 hr plus oocytes GC3	LINC03033	1.0328	1.1689	0.3017	0.665418
1537	24 hr plus oocytes GC3	PAQR6	1.0328	1.64903	0.3017	0.665418
1538	24 hr plus oocytes GC3	PRRG4	1.0328	0.236996	0.3017	0.665418
1539	24 hr plus oocytes GC3	NR2E1	1.0328	0.690517	0.3017	0.665418
1540	24 hr plus oocytes GC3	GPRC5C	1.0328	0.397614	0.3017	0.665418
1541	24 hr plus oocytes GC3	FAM133EP	1.0328	2.26232	0.3017	0.665418
1542	24 hr plus oocytes GC3	HMSD	1.0328	1.08535	0.3017	0.665418
1543	24 hr plus oocytes GC3	RPS9P2	1.0328	2.34635	0.3017	0.665418
1544	24 hr plus oocytes GC3	PDGFC	1.0328	0.455402	0.3017	0.665418
1545	24 hr plus oocytes GC3	CLEC3A	1.0328	4.96237	0.3017	0.665418
1546	24 hr plus oocytes GC3	CLLU1	1.0328	2.73699	0.3017	0.665418
1547	24 hr plus oocytes GC3	RELA	1.0328	0.285702	0.3017	0.665418
1548	24 hr plus oocytes GC3	EEF1A1P12	1.0328	0.407347	0.3017	0.665418
1549	24 hr plus oocytes GC3	RPS19P3	1.0328	5.16883	0.3017	0.665418
1550	24 hr plus oocytes GC3	ZNF114	1.0328	0.603733	0.3017	0.665418
1551	24 hr plus oocytes GC3	SCLT1	1.0328	0.526204	0.3017	0.665418
1552	24 hr plus oocytes GC3	ISLR	1.0328	1.3041	0.3017	0.665418
1553	24 hr plus oocytes GC3	CEBPG	1.0328	0.803562	0.3017	0.665418
1554	24 hr plus oocytes GC3	ADGRL4	1.0328	3.88518	0.3017	0.665418
1555	24 hr plus oocytes GC3	GTF2IP12	1.0328	1.43583	0.3017	0.665418
1556	24 hr plus oocytes GC3	TTPAL	1.0328	0.654746	0.3017	0.665418
1557	24 hr plus oocytes GC3	ACOXL	1.0328	1.02165	0.3017	0.665418
1558	24 hr plus oocytes GC3	HHIP	1.0328	4.15698	0.3017	0.665418
1559	24 hr plus oocytes GC3	SMDT1	1.0328	0.912668	0.3017	0.665418
1560	24 hr plus oocytes GC3	ANKRD36	1.0328	0.72558	0.3017	0.665418
1561	24 hr plus oocytes GC3	FHDC1	1.0328	1.37512	0.3017	0.665418
1562	24 hr plus oocytes GC3	TCF20	1.0328	0.975337	0.3017	0.665418
1563	24 hr plus oocytes GC3	NADSYN1	1.0328	0.820417	0.3017	0.665418
1564	24 hr plus oocytes GC3	ALAD	1.0328	0.695273	0.3017	0.665418
1565	24 hr plus oocytes GC3	SLC29A1	1.0328	0.545386	0.3017	0.665418
1566	24 hr plus oocytes GC3	CCNT2	1.0328	0.772696	0.3017	0.665418
1567	24 hr plus oocytes GC3	PRMT6	1.0328	0.582171	0.3017	0.665418
1568	24 hr plus oocytes GC3	TTF1	1.0328	0.485559	0.3017	0.665418
1569	24 hr plus oocytes GC3	RPL9P3	1.0328	4.48755	0.3017	0.665418
1570	24 hr plus oocytes GC3	WDR45P1	1.0328	2.10348	0.3017	0.665418
1571	24 hr plus oocytes GC3	AP1AR	1.0328	0.428571	0.3017	0.665418
1572	24 hr plus oocytes GC3	VPS35L	1.0328	0.213657	0.3017	0.665418
1573	24 hr plus oocytes GC3	YAF2	1.0328	1.5797	0.3017	0.665418
1574	24 hr plus oocytes GC3	PRMT9	1.0328	0.455045	0.3017	0.665418
1575	24 hr plus oocytes GC3	CCNE1	1.0328	1.13897	0.3017	0.665418
1576	24 hr plus oocytes GC3	IMP4	1.0328	0.589023	0.3017	0.665418
1577	24 hr plus oocytes GC3	ENSG00000256618	1.0328	0.991128	0.3017	0.665418
1578	24 hr plus oocytes GC3	DPP10-AS1	1.0328	3.15903	0.3017	0.665418
1579	24 hr plus oocytes GC3	OVOL1	1.0328	1.09851	0.3017	0.665418
1580	24 hr plus oocytes GC3	ACSM2B	1.0328	1.23104	0.3017	0.665418
1581	24 hr plus oocytes GC3	ARHGAP29	1.0328	0.288227	0.3017	0.665418
1582	24 hr plus oocytes GC3	GABBR2	1.0328	2.0826	0.3017	0.665418
1583	24 hr plus oocytes GC3	DR1	1.0328	0.484772	0.3017	0.665418
1584	24 hr plus oocytes GC3	ASL	1.0328	1.46139	0.3017	0.665418
1585	24 hr plus oocytes GC3	PMAIP1	1.0328	0.486031	0.3017	0.665418
1586	24 hr plus oocytes GC3	ZNF805	1.0328	1.52121	0.3017	0.665418
1587	24 hr plus oocytes GC3	RPL37P2	1.0328	0.0437034	0.3017	0.665418
1588	24 hr plus oocytes GC3	SGCD	1.0328	0.929707	0.3017	0.665418
1589	24 hr plus oocytes GC3	ENSG00000237868	1.0328	1.29725	0.3017	0.665418
1590	24 hr plus oocytes GC3	BCL7B	1.0328	0.614922	0.3017	0.665418
1591	24 hr plus oocytes GC3	TICAM1	0.903696	1.69648	0.366157	0.692583
1592	24 hr plus oocytes GC3	GCKR	0.903696	1.10366	0.366157	0.692583
1593	24 hr plus oocytes GC3	PCDH19	0.903696	3.82489	0.366157	0.692583
1594	24 hr plus oocytes GC3	CARM1P1	0.903696	0.755268	0.366157	0.692583
1595	24 hr plus oocytes GC3	LINC01359	0.903696	2.37416	0.366157	0.692583
1596	24 hr plus oocytes GC3	SRGAP3	0.903696	0.862194	0.366157	0.692583
1597	24 hr plus oocytes GC3	LOC124900848	0.903696	4.37001	0.366157	0.692583
1598	24 hr plus oocytes GC3	LOC101927468	0.903696	2.22688	0.366157	0.692583
1599	24 hr plus oocytes GC3	USP12-DT	0.903696	2.64899	0.366157	0.692583
1600	24 hr plus oocytes GC3	CCR4	0.903696	3.63523	0.366157	0.692583
1601	24 hr plus oocytes GC3	OTOGL	0.903696	1.73974	0.366157	0.692583
1602	24 hr plus oocytes GC3	PDK4-AS1	0.903696	1.27686	0.366157	0.692583
1603	24 hr plus oocytes GC3	CD160	0.903696	2.54178	0.366157	0.692583
1604	24 hr plus oocytes GC3	SLA	0.903696	2.81323	0.366157	0.692583
1605	24 hr plus oocytes GC3	ENSG00000288091	0.903696	2.41879	0.366157	0.692583
1606	24 hr plus oocytes GC3	ITK	0.903696	6.90791	0.366157	0.692583
1607	24 hr plus oocytes GC3	NCKAP1L	0.903696	2.63274	0.366157	0.692583
1608	24 hr plus oocytes GC3	OR4K2	0.903696	0.939746	0.366157	0.692583
1609	24 hr plus oocytes GC3	EFCAB13	0.903696	1.84257	0.366157	0.692583
1610	24 hr plus oocytes GC3	NMBR	0.903696	2.73459	0.366157	0.692583
1611	24 hr plus oocytes GC3	LINC00632	0.903696	1.19436	0.366157	0.692583
1612	24 hr plus oocytes GC3	COX6B2	0.903696	2.07063	0.366157	0.692583
1613	24 hr plus oocytes GC3	SAMD5	0.903696	1.94887	0.366157	0.692583
1614	24 hr plus oocytes GC3	IL6	0.903696	3.05567	0.366157	0.692583
1615	24 hr plus oocytes GC3	GFAP	0.903696	4.10111	0.366157	0.692583
1616	24 hr plus oocytes GC3	LINC01814	0.903696	3.44255	0.366157	0.692583
1617	24 hr plus oocytes GC3	KIRREL1-IT1	0.903696	2.98276	0.366157	0.692583
1618	24 hr plus oocytes GC3	SLC30A4-AS1	0.903696	2.18889	0.366157	0.692583
1619	24 hr plus oocytes GC3	RPS2P4	0.903696	5.01238	0.366157	0.692583
1620	24 hr plus oocytes GC3	CASC9	0.903696	3.66881	0.366157	0.692583
1621	24 hr plus oocytes GC3	ENSG00000285651	0.903696	0.675099	0.366157	0.692583
1622	24 hr plus oocytes GC3	RUNX3	0.903696	4.46016	0.366157	0.692583
1623	24 hr plus oocytes GC3	ENSG00000279652	0.903696	1.47807	0.366157	0.692583
1624	24 hr plus oocytes GC3	ENSG00000266371	0.903696	1.05068	0.366157	0.692583
1625	24 hr plus oocytes GC3	HMGB1P4	0.903696	2.2258	0.366157	0.692583
1626	24 hr plus oocytes GC3	LOC101929494	0.903696	1.83587	0.366157	0.692583
1627	24 hr plus oocytes GC3	DNAJC30	0.903696	2.20369	0.366157	0.692583
1628	24 hr plus oocytes GC3	ZNF670	0.903696	1.30791	0.366157	0.692583
1629	24 hr plus oocytes GC3	ENSG00000260669	0.903696	2.67632	0.366157	0.692583
1630	24 hr plus oocytes GC3	TCF23	0.903696	2.03593	0.366157	0.692583
1631	24 hr plus oocytes GC3	OR8B9P	0.903696	2.79383	0.366157	0.692583
1632	24 hr plus oocytes GC3	SDR42E2	0.903696	1.56603	0.366157	0.692583
1633	24 hr plus oocytes GC3	RPL7AP52	0.903696	0.814326	0.366157	0.692583
1634	24 hr plus oocytes GC3	ENSG00000230199	0.903696	1.65697	0.366157	0.692583
1635	24 hr plus oocytes GC3	LPAR4	0.903696	2.37939	0.366157	0.692583
1636	24 hr plus oocytes GC3	LINC00924	0.903696	2.95687	0.366157	0.692583
1637	24 hr plus oocytes GC3	OPN3	0.903696	2.09619	0.366157	0.692583
1638	24 hr plus oocytes GC3	METAP1D	0.903696	1.95476	0.366157	0.692583
1639	24 hr plus oocytes GC3	LINC00877	0.903696	1.71192	0.366157	0.692583
1640	24 hr plus oocytes GC3	LETR1	0.903696	3.85283	0.366157	0.692583
1641	24 hr plus oocytes GC3	LYRM9	0.903696	2.82941	0.366157	0.692583
1642	24 hr plus oocytes GC3	DHH	0.903696	5.88337	0.366157	0.692583
1643	24 hr plus oocytes GC3	MEI1	0.903696	1.85223	0.366157	0.692583
1644	24 hr plus oocytes GC3	ENSG00000286961	0.903696	0.776484	0.366157	0.692583
1645	24 hr plus oocytes GC3	OR7E109P	0.903696	1.54102	0.366157	0.692583
1646	24 hr plus oocytes GC3	RSKR	0.903696	1.83728	0.366157	0.692583
1647	24 hr plus oocytes GC3	NKAIN3	0.903696	3.20896	0.366157	0.692583
1648	24 hr plus oocytes GC3	ARHGAP31	0.903696	1.41003	0.366157	0.692583
1649	24 hr plus oocytes GC3	ELMOD1	0.903696	1.89851	0.366157	0.692583
1650	24 hr plus oocytes GC3	SLC5A8	0.903696	3.86981	0.366157	0.692583
1651	24 hr plus oocytes GC3	MEP1B	0.903696	2.05791	0.366157	0.692583
1652	24 hr plus oocytes GC3	ANKHD1	0.903696	1.98944	0.366157	0.692583
1653	24 hr plus oocytes GC3	SAMSN1	0.903696	2.72076	0.366157	0.692583
1654	24 hr plus oocytes GC3	ENSG00000203593	0.903696	1.92592	0.366157	0.692583
1655	24 hr plus oocytes GC3	CKMT1B	0.903696	4.36336	0.366157	0.692583
1656	24 hr plus oocytes GC3	KLC1-AS1	0.903696	2.05217	0.366157	0.692583
1657	24 hr plus oocytes GC3	PRSS46P	0.903696	1.8251	0.366157	0.692583
1658	24 hr plus oocytes GC3	SCN1A	0.903696	3.54633	0.366157	0.692583
1659	24 hr plus oocytes GC3	ENSG00000229227	0.903696	0.329417	0.366157	0.692583
1660	24 hr plus oocytes GC3	CHD9NB	0.903696	2.64096	0.366157	0.692583
1661	24 hr plus oocytes GC3	SH3TC1	0.903696	2.03504	0.366157	0.692583
1662	24 hr plus oocytes GC3	ZNF233	0.903696	2.13419	0.366157	0.692583
1663	24 hr plus oocytes GC3	ENSG00000286314	0.903696	6.56599	0.366157	0.692583
1664	24 hr plus oocytes GC3	ABCC9	0.903696	4.82016	0.366157	0.692583
1665	24 hr plus oocytes GC3	ADH1B	0.903696	1.75011	0.366157	0.692583
1666	24 hr plus oocytes GC3	HHIPL2	0.903696	4.97506	0.366157	0.692583
1667	24 hr plus oocytes GC3	ENSG00000228061	0.903696	2.30096	0.366157	0.692583
1668	24 hr plus oocytes GC3	ENSG00000261732	0.903696	3.23553	0.366157	0.692583
1669	24 hr plus oocytes GC3	OTOA	0.903696	1.27211	0.366157	0.692583
1670	24 hr plus oocytes GC3	ANKRD23	0.903696	5.55475	0.366157	0.692583
1671	24 hr plus oocytes GC3	ENSG00000279200	0.903696	2.33136	0.366157	0.692583
1672	24 hr plus oocytes GC3	CYTOR	0.903696	0.672631	0.366157	0.692583
1673	24 hr plus oocytes GC3	WDR25	0.903696	1.13514	0.366157	0.692583
1674	24 hr plus oocytes GC3	RPLP0P2	0.903696	2.98172	0.366157	0.692583
1675	24 hr plus oocytes GC3	CHKB-DT	0.903696	2.78328	0.366157	0.692583
1676	24 hr plus oocytes GC3	KCNS1	0.903696	2.84346	0.366157	0.692583
1677	24 hr plus oocytes GC3	RBMX2P3	0.903696	3.45409	0.366157	0.692583
1678	24 hr plus oocytes GC3	CCDC171	0.903696	2.89032	0.366157	0.692583
1679	24 hr plus oocytes GC3	ADAM32	0.903696	3.19584	0.366157	0.692583
1680	24 hr plus oocytes GC3	ENSG00000258354	0.903696	0.636139	0.366157	0.692583
1681	24 hr plus oocytes GC3	TUT1	0.903696	1.35069	0.366157	0.692583
1682	24 hr plus oocytes GC3	SLC16A4	0.903696	2.47979	0.366157	0.692583
1683	24 hr plus oocytes GC3	DCC	0.903696	2.34284	0.366157	0.692583
1684	24 hr plus oocytes GC3	ANKRD36BP2	0.903696	4.76503	0.366157	0.692583
1685	24 hr plus oocytes GC3	CLEC7A	0.903696	1.40599	0.366157	0.692583
1686	24 hr plus oocytes GC3	PAPPA2	0.903696	2.50828	0.366157	0.692583
1687	24 hr plus oocytes GC3	LINC00630	0.903696	1.52481	0.366157	0.692583
1688	24 hr plus oocytes GC3	ENSG00000273716	0.903696	3.83158	0.366157	0.692583
1689	24 hr plus oocytes GC3	OR13C2	0.903696	0.816069	0.366157	0.692583
1690	24 hr plus oocytes GC3	PSG9	0.903696	1.87827	0.366157	0.692583
1691	24 hr plus oocytes GC3	MMP2-AS1	0.903696	2.29356	0.366157	0.692583
1692	24 hr plus oocytes GC3	ZSCAN16-AS1	0.903696	1.69173	0.366157	0.692583
1693	24 hr plus oocytes GC3	FKBP4P6	0.903696	1.66582	0.366157	0.692583
1694	24 hr plus oocytes GC3	MRPL37P1	0.903696	2.28607	0.366157	0.692583
1695	24 hr plus oocytes GC3	VIL1	0.903696	1.93371	0.366157	0.692583
1696	24 hr plus oocytes GC3	CASS4	0.903696	2.00365	0.366157	0.692583
1697	24 hr plus oocytes GC3	ENSG00000231424	0.903696	0.139978	0.366157	0.692583
1698	24 hr plus oocytes GC3	ARK2C	0.903696	2.35466	0.366157	0.692583
1699	24 hr plus oocytes GC3	ENSG00000279742	0.903696	5.26299	0.366157	0.692583
1700	24 hr plus oocytes GC3	LILRB4	0.903696	0.369738	0.366157	0.692583
1701	24 hr plus oocytes GC3	ARHGEF37	0.903696	2.23921	0.366157	0.692583
1702	24 hr plus oocytes GC3	ENSG00000280395	0.903696	2.11107	0.366157	0.692583
1703	24 hr plus oocytes GC3	SLC6A9	0.903696	1.82535	0.366157	0.692583
1704	24 hr plus oocytes GC3	FMNL1-AS1	0.903696	1.40581	0.366157	0.692583
1705	24 hr plus oocytes GC3	PLAAT5	0.903696	1.25543	0.366157	0.692583
1706	24 hr plus oocytes GC3	NTN1	0.903696	1.11334	0.366157	0.692583
1707	24 hr plus oocytes GC3	OR2V2	0.903696	0.807673	0.366157	0.692583
1708	24 hr plus oocytes GC3	RPL7P24	0.903696	3.48725	0.366157	0.692583
1709	24 hr plus oocytes GC3	CD72	0.903696	4.29178	0.366157	0.692583
1710	24 hr plus oocytes GC3	TMC2	0.903696	3.04049	0.366157	0.692583
1711	24 hr plus oocytes GC3	TAF1L	0.903696	6.27857	0.366157	0.692583
1712	24 hr plus oocytes GC3	LINC02471	0.903696	1.4101	0.366157	0.692583
1713	24 hr plus oocytes GC3	TCL1B	0.903696	1.97755	0.366157	0.692583
1714	24 hr plus oocytes GC3	MRM3	0.903696	1.21043	0.366157	0.692583
1715	24 hr plus oocytes GC3	BORA	0.774597	1.1204	0.438578	0.692583
1716	24 hr plus oocytes GC3	PTPRN2	0.774597	1.25698	0.438578	0.692583
1717	24 hr plus oocytes GC3	C1GALT1P2	0.774597	20.3085	0.438578	0.692583
1718	24 hr plus oocytes GC3	NEIL2	0.774597	0.369556	0.438578	0.692583
1719	24 hr plus oocytes GC3	PDE4D	0.774597	0.369236	0.438578	0.692583
1720	24 hr plus oocytes GC3	ENSG00000287550	0.774597	25.0387	0.438578	0.692583
1721	24 hr plus oocytes GC3	ENSG00000272223	0.774597	0.774311	0.438578	0.692583
1722	24 hr plus oocytes GC3	LRRC70	0.774597	26.218	0.438578	0.692583
1723	24 hr plus oocytes GC3	SLC22A2	0.774597	1.54171	0.438578	0.692583
1724	24 hr plus oocytes GC3	PSMC6	0.774597	0.0732843	0.438578	0.692583
1725	24 hr plus oocytes GC3	ENSG00000250461	0.774597	0.718253	0.438578	0.692583
1726	24 hr plus oocytes GC3	REM2	0.774597	3.72088	0.438578	0.692583
1727	24 hr plus oocytes GC3	H3C6	0.774597	0.823599	0.438578	0.692583
1728	24 hr plus oocytes GC3	RPS18P2	0.774597	1.01406	0.438578	0.692583
1729	24 hr plus oocytes GC3	PACRG-AS3	0.774597	19.3058	0.438578	0.692583
1730	24 hr plus oocytes GC3	PRNP	0.774597	0.772296	0.438578	0.692583
1731	24 hr plus oocytes GC3	CDC20B	0.774597	2.09341	0.438578	0.692583
1732	24 hr plus oocytes GC3	ZNF602P	0.774597	19.3095	0.438578	0.692583
1733	24 hr plus oocytes GC3	CSNK2B	0.774597	1.08194	0.438578	0.692583
1734	24 hr plus oocytes GC3	Y_RNA-527	0.774597	25.1127	0.438578	0.692583
1735	24 hr plus oocytes GC3	GSAP	0.774597	1.40492	0.438578	0.692583
1736	24 hr plus oocytes GC3	HAUS8	0.774597	0.744432	0.438578	0.692583
1737	24 hr plus oocytes GC3	ZNF320	0.774597	0.219465	0.438578	0.692583
1738	24 hr plus oocytes GC3	LINC03010	0.774597	25.0638	0.438578	0.692583
1739	24 hr plus oocytes GC3	KIAA0825	0.774597	1.57749	0.438578	0.692583
1740	24 hr plus oocytes GC3	SAPCD1-AS1	0.774597	19.3095	0.438578	0.692583
1741	24 hr plus oocytes GC3	SUCNR1	0.774597	26.0207	0.438578	0.692583
1742	24 hr plus oocytes GC3	IGHM	0.774597	19.3095	0.438578	0.692583
1743	24 hr plus oocytes GC3	RN7SKP9	0.774597	0.441143	0.438578	0.692583
1744	24 hr plus oocytes GC3	NSRP1	0.774597	1.00651	0.438578	0.692583
1745	24 hr plus oocytes GC3	HPAT5	0.774597	0.876808	0.438578	0.692583
1746	24 hr plus oocytes GC3	STARP1	0.774597	19.3058	0.438578	0.692583
1747	24 hr plus oocytes GC3	NNT-AS1	0.774597	2.11988	0.438578	0.692583
1748	24 hr plus oocytes GC3	KRT8P32	0.774597	3.22089	0.438578	0.692583
1749	24 hr plus oocytes GC3	LOC105377727	0.774597	19.3058	0.438578	0.692583
1750	24 hr plus oocytes GC3	RTP4	0.774597	20.3863	0.438578	0.692583
1751	24 hr plus oocytes GC3	ERVV-2	0.774597	1.0167	0.438578	0.692583
1752	24 hr plus oocytes GC3	SLC47A1	0.774597	1.40707	0.438578	0.692583
1753	24 hr plus oocytes GC3	TP63	0.774597	1.00373	0.438578	0.692583
1754	24 hr plus oocytes GC3	ENSG00000227836	0.774597	19.3095	0.438578	0.692583
1755	24 hr plus oocytes GC3	NOS2	0.774597	1.01837	0.438578	0.692583
1756	24 hr plus oocytes GC3	LGALS16	0.774597	1.32614	0.438578	0.692583
1757	24 hr plus oocytes GC3	H4C11	0.774597	1.39497	0.438578	0.692583
1758	24 hr plus oocytes GC3	KCNK13	0.774597	0.407217	0.438578	0.692583
1759	24 hr plus oocytes GC3	ENSG00000214559	0.774597	19.3095	0.438578	0.692583
1760	24 hr plus oocytes GC3	FAM174A	0.774597	1.53663	0.438578	0.692583
1761	24 hr plus oocytes GC3	FAM237B	0.774597	0.803358	0.438578	0.692583
1762	24 hr plus oocytes GC3	ENSG00000259002	0.774597	20.8889	0.438578	0.692583
1763	24 hr plus oocytes GC3	HTR5A	0.774597	19.3095	0.438578	0.692583
1764	24 hr plus oocytes GC3	HRG	0.774597	25.9935	0.438578	0.692583
1765	24 hr plus oocytes GC3	RPL36AL	0.774597	0.336963	0.438578	0.692583
1766	24 hr plus oocytes GC3	GTF2IRD2B	0.774597	0.619038	0.438578	0.692583
1767	24 hr plus oocytes GC3	EFCAB5	0.774597	4.00324	0.438578	0.692583
1768	24 hr plus oocytes GC3	DDAH2	0.774597	0.527397	0.438578	0.692583
1769	24 hr plus oocytes GC3	PTPN12	0.774597	0.434241	0.438578	0.692583
1770	24 hr plus oocytes GC3	UPF3A	0.774597	0.922448	0.438578	0.692583
1771	24 hr plus oocytes GC3	ARRDC3	0.774597	0.14086	0.438578	0.692583
1772	24 hr plus oocytes GC3	ANKRD26P3	0.774597	1.20295	0.438578	0.692583
1773	24 hr plus oocytes GC3	CCNH	0.774597	0.747388	0.438578	0.692583
1774	24 hr plus oocytes GC3	CHSY3	0.774597	4.45097	0.438578	0.692583
1775	24 hr plus oocytes GC3	KLK2	0.774597	24.4825	0.438578	0.692583
1776	24 hr plus oocytes GC3	RPL22P1	0.774597	0.27149	0.438578	0.692583
1777	24 hr plus oocytes GC3	ENSG00000279817	0.774597	25.5615	0.438578	0.692583
1778	24 hr plus oocytes GC3	GPR68	0.774597	1.46441	0.438578	0.692583
1779	24 hr plus oocytes GC3	ITM2BP1	0.774597	20.3049	0.438578	0.692583
1780	24 hr plus oocytes GC3	LINC02015	0.774597	23.9313	0.438578	0.692583
1781	24 hr plus oocytes GC3	ANXA2R-OT1	0.774597	1.53385	0.438578	0.692583
1782	24 hr plus oocytes GC3	SERINC3	0.774597	0.768499	0.438578	0.692583
1783	24 hr plus oocytes GC3	SV2C	0.774597	1.28322	0.438578	0.692583
1784	24 hr plus oocytes GC3	OBI1	0.774597	1.38444	0.438578	0.692583
1785	24 hr plus oocytes GC3	MKKS	0.774597	0.949113	0.438578	0.692583
1786	24 hr plus oocytes GC3	FRK	0.774597	1.93073	0.438578	0.692583
1787	24 hr plus oocytes GC3	HSF2	0.774597	0.521795	0.438578	0.692583
1788	24 hr plus oocytes GC3	ENSG00000287003	0.774597	24.9055	0.438578	0.692583
1789	24 hr plus oocytes GC3	NRSN1	0.774597	25.3372	0.438578	0.692583
1790	24 hr plus oocytes GC3	ENSG00000230563	0.774597	19.3058	0.438578	0.692583
1791	24 hr plus oocytes GC3	SFSWAP	0.774597	0.164802	0.438578	0.692583
1792	24 hr plus oocytes GC3	DMAC2	0.774597	0.334667	0.438578	0.692583
1793	24 hr plus oocytes GC3	ZUP1	0.774597	0.444506	0.438578	0.692583
1794	24 hr plus oocytes GC3	RNF217	0.774597	0.300135	0.438578	0.692583
1795	24 hr plus oocytes GC3	HLA-E	0.774597	0.13179	0.438578	0.692583
1796	24 hr plus oocytes GC3	RPS3AP20	0.774597	1.52079	0.438578	0.692583
1797	24 hr plus oocytes GC3	ZNF766	0.774597	0.425352	0.438578	0.692583
1798	24 hr plus oocytes GC3	PCLO	0.774597	0.694576	0.438578	0.692583
1799	24 hr plus oocytes GC3	THTPA	0.774597	2.08921	0.438578	0.692583
1800	24 hr plus oocytes GC3	ENSG00000267429	0.774597	20.3863	0.438578	0.692583
1801	24 hr plus oocytes GC3	NLRP9	0.774597	19.3058	0.438578	0.692583
1802	24 hr plus oocytes GC3	TNFSF10	0.774597	2.18086	0.438578	0.692583
1803	24 hr plus oocytes GC3	ZNF155	0.774597	1.84374	0.438578	0.692583
1804	24 hr plus oocytes GC3	ANKLE2	0.774597	0.59901	0.438578	0.692583
1805	24 hr plus oocytes GC3	SAT2	0.774597	0.622963	0.438578	0.692583
1806	24 hr plus oocytes GC3	UFM1	0.774597	0.564274	0.438578	0.692583
1807	24 hr plus oocytes GC3	RPL7P23	0.774597	0.660453	0.438578	0.692583
1808	24 hr plus oocytes GC3	UST	0.774597	0.613559	0.438578	0.692583
1809	24 hr plus oocytes GC3	ISM1-AS1	0.774597	24.2326	0.438578	0.692583
1810	24 hr plus oocytes GC3	MAS1	0.774597	26.262	0.438578	0.692583
1811	24 hr plus oocytes GC3	ABHD4	0.774597	0.235262	0.438578	0.692583
1812	24 hr plus oocytes GC3	SIGLEC7	0.774597	26.0762	0.438578	0.692583
1813	24 hr plus oocytes GC3	PSMB6	0.774597	0.0571887	0.438578	0.692583
1814	24 hr plus oocytes GC3	FGF18	0.774597	1.29196	0.438578	0.692583
1815	24 hr plus oocytes GC3	MSRA-DT	0.774597	19.3058	0.438578	0.692583
1816	24 hr plus oocytes GC3	SNX9	0.774597	0.0183577	0.438578	0.692583
1817	24 hr plus oocytes GC3	SYNJ2	0.774597	0.077211	0.438578	0.692583
1818	24 hr plus oocytes GC3	B3GNT5	0.774597	0.39018	0.438578	0.692583
1819	24 hr plus oocytes GC3	LINC02208	0.774597	21.303	0.438578	0.692583
1820	24 hr plus oocytes GC3	PHYHIP	0.774597	2.94202	0.438578	0.692583
1821	24 hr plus oocytes GC3	LINC00881	0.774597	19.3058	0.438578	0.692583
1822	24 hr plus oocytes GC3	BCL9P1	0.774597	0.746526	0.438578	0.692583
1823	24 hr plus oocytes GC3	AMD1	0.774597	0.503578	0.438578	0.692583
1824	24 hr plus oocytes GC3	SIX4	0.774597	0.932467	0.438578	0.692583
1825	24 hr plus oocytes GC3	SCARF1	0.774597	2.16088	0.438578	0.692583
1826	24 hr plus oocytes GC3	ZNF614	0.774597	0.198223	0.438578	0.692583
1827	24 hr plus oocytes GC3	ZNF335	0.774597	0.334536	0.438578	0.692583
1828	24 hr plus oocytes GC3	THOC3	0.774597	0.507978	0.438578	0.692583
1829	24 hr plus oocytes GC3	TENM2	0.774597	1.54886	0.438578	0.692583
1830	24 hr plus oocytes GC3	CCT8	0.774597	0.180006	0.438578	0.692583
1831	24 hr plus oocytes GC3	PDE7B-AS1	0.774597	0.906536	0.438578	0.692583
1832	24 hr plus oocytes GC3	TPD52L1	0.774597	0.351598	0.438578	0.692583
1833	24 hr plus oocytes GC3	MFSD8	0.774597	0.200917	0.438578	0.692583
1834	24 hr plus oocytes GC3	CASC15	0.774597	0.962271	0.438578	0.692583
1835	24 hr plus oocytes GC3	ENSG00000258699	0.774597	24.1418	0.438578	0.692583
1836	24 hr plus oocytes GC3	B3GALNT1	0.774597	1.68589	0.438578	0.692583
1837	24 hr plus oocytes GC3	RPL10AP9	0.774597	1.19802	0.438578	0.692583
1838	24 hr plus oocytes GC3	MIR4280HG	0.774597	25.7532	0.438578	0.692583
1839	24 hr plus oocytes GC3	LARP1B	0.774597	0.211821	0.438578	0.692583
1840	24 hr plus oocytes GC3	RALBP1P1	0.774597	2.51124	0.438578	0.692583
1841	24 hr plus oocytes GC3	POP4	0.774597	0.218805	0.438578	0.692583
1842	24 hr plus oocytes GC3	FGL2	0.774597	20.3863	0.438578	0.692583
1843	24 hr plus oocytes GC3	ENSG00000285881	0.774597	19.3095	0.438578	0.692583
1844	24 hr plus oocytes GC3	MARCKS	0.774597	0.222001	0.438578	0.692583
1845	24 hr plus oocytes GC3	JADRR	0.774597	26.1104	0.438578	0.692583
1846	24 hr plus oocytes GC3	ENSG00000286553	0.774597	26.6639	0.438578	0.692583
1847	24 hr plus oocytes GC3	VARS2	0.774597	0.890166	0.438578	0.692583
1848	24 hr plus oocytes GC3	LOC105378231	0.774597	25.3773	0.438578	0.692583
1849	24 hr plus oocytes GC3	KIF3A	0.774597	0.605257	0.438578	0.692583
1850	24 hr plus oocytes GC3	ZNF93	0.774597	0.681575	0.438578	0.692583
1851	24 hr plus oocytes GC3	BNIP3P47	0.774597	24.0369	0.438578	0.692583
1852	24 hr plus oocytes GC3	SLAIN2	0.774597	0.191605	0.438578	0.692583
1853	24 hr plus oocytes GC3	RABGEF1P1	0.774597	1.07207	0.438578	0.692583
1854	24 hr plus oocytes GC3	ENSG00000248583	0.774597	20.3085	0.438578	0.692583
1855	24 hr plus oocytes GC3	ING3	0.774597	0.844978	0.438578	0.692583
1856	24 hr plus oocytes GC3	PPP1R26P1	0.774597	20.3863	0.438578	0.692583
1857	24 hr plus oocytes GC3	ZNF681	0.774597	0.426247	0.438578	0.692583
1858	24 hr plus oocytes GC3	ZNF675	0.774597	0.466179	0.438578	0.692583
1859	24 hr plus oocytes GC3	RAB22A	0.774597	0.4469	0.438578	0.692583
1860	24 hr plus oocytes GC3	ENSG00000250292	0.774597	19.3058	0.438578	0.692583
1861	24 hr plus oocytes GC3	ENSG00000287829	0.774597	26.4123	0.438578	0.692583
1862	24 hr plus oocytes GC3	EEPD1	0.774597	1.22411	0.438578	0.692583
1863	24 hr plus oocytes GC3	MET	0.774597	0.504527	0.438578	0.692583
1864	24 hr plus oocytes GC3	SFRP4	0.774597	1.24891	0.438578	0.692583
1865	24 hr plus oocytes GC3	ENSG00000272248	0.774597	19.3095	0.438578	0.692583
1866	24 hr plus oocytes GC3	ENSG00000242951	0.774597	3.94314	0.438578	0.692583
1867	24 hr plus oocytes GC3	ESD	0.774597	0.409297	0.438578	0.692583
1868	24 hr plus oocytes GC3	ZNF552	0.774597	0.941205	0.438578	0.692583
1869	24 hr plus oocytes GC3	MEIS3P2	0.774597	0.0114476	0.438578	0.692583
1870	24 hr plus oocytes GC3	PSMG4	0.774597	1.23175	0.438578	0.692583
1871	24 hr plus oocytes GC3	SMAP1	0.774597	0.837726	0.438578	0.692583
1872	24 hr plus oocytes GC3	KBTBD6	0.774597	0.385939	0.438578	0.692583
1873	24 hr plus oocytes GC3	YAE1	0.774597	1.14727	0.438578	0.692583
1874	24 hr plus oocytes GC3	DIAPH1	0.774597	0.01465	0.438578	0.692583
1875	24 hr plus oocytes GC3	ZFYVE1	0.774597	0.281303	0.438578	0.692583
1876	24 hr plus oocytes GC3	INHBA	0.774597	1.00738	0.438578	0.692583
1877	24 hr plus oocytes GC3	GRIA1	0.774597	4.603	0.438578	0.692583
1878	24 hr plus oocytes GC3	OR3A1	0.774597	19.3095	0.438578	0.692583
1879	24 hr plus oocytes GC3	ST13P4	0.774597	0.345203	0.438578	0.692583
1880	24 hr plus oocytes GC3	FAM114A1	0.774597	0.845019	0.438578	0.692583
1881	24 hr plus oocytes GC3	LINC03072	0.774597	1.59224	0.438578	0.692583
1882	24 hr plus oocytes GC3	HOXA-AS2	0.774597	25.0638	0.438578	0.692583
1883	24 hr plus oocytes GC3	RNA5SP202	0.774597	0.475028	0.438578	0.692583
1884	24 hr plus oocytes GC3	RPL7AP27	0.774597	4.64327	0.438578	0.692583
1885	24 hr plus oocytes GC3	TRIML2	0.774597	0.818172	0.438578	0.692583
1886	24 hr plus oocytes GC3	HOXA6	0.774597	23.2034	0.438578	0.692583
1887	24 hr plus oocytes GC3	MKRN6P	0.774597	25.8497	0.438578	0.692583
1888	24 hr plus oocytes GC3	LILRB2	0.774597	21.8861	0.438578	0.692583
1889	24 hr plus oocytes GC3	LOC101927888	0.774597	1.66145	0.438578	0.692583
1890	24 hr plus oocytes GC3	F11	0.774597	1.12317	0.438578	0.692583
1891	24 hr plus oocytes GC3	PHOX2B	0.774597	1.42735	0.438578	0.692583
1892	24 hr plus oocytes GC3	CCDC144CP	0.774597	2.14166	0.438578	0.692583
1893	24 hr plus oocytes GC3	ENSG00000285424	0.774597	27.7651	0.438578	0.692583
1894	24 hr plus oocytes GC3	MIA2	0.774597	0.560169	0.438578	0.692583
1895	24 hr plus oocytes GC3	SORBS2-AS1	0.774597	19.3058	0.438578	0.692583
1896	24 hr plus oocytes GC3	CREB5	0.774597	0.556541	0.438578	0.692583
1897	24 hr plus oocytes GC3	RAD17P2	0.774597	22.1076	0.438578	0.692583
1898	24 hr plus oocytes GC3	LINC01088	0.774597	2.29171	0.438578	0.692583
1899	24 hr plus oocytes GC3	ARPC1A	0.774597	2.04345	0.438578	0.692583
1900	24 hr plus oocytes GC3	SEPTIN11	0.774597	0.232762	0.438578	0.692583
1901	24 hr plus oocytes GC3	SERPINF1	0.774597	0.68742	0.438578	0.692583
1902	24 hr plus oocytes GC3	LINC01050	0.774597	0.948593	0.438578	0.692583
1903	24 hr plus oocytes GC3	NFE4	0.774597	20.3863	0.438578	0.692583
1904	24 hr plus oocytes GC3	RBM22	0.774597	1.06111	0.438578	0.692583
1905	24 hr plus oocytes GC3	GNL2P1	0.774597	19.3095	0.438578	0.692583
1906	24 hr plus oocytes GC3	HPN	0.774597	0.905821	0.438578	0.692583
1907	24 hr plus oocytes GC3	SPMIP2	0.774597	25.2496	0.438578	0.692583
1908	24 hr plus oocytes GC3	ETFDH	0.774597	0.598582	0.438578	0.692583
1909	24 hr plus oocytes GC3	GSTA4	0.774597	0.320716	0.438578	0.692583
1910	24 hr plus oocytes GC3	SULT1E1	0.774597	20.3863	0.438578	0.692583
1911	24 hr plus oocytes GC3	LINC01785	0.774597	19.3058	0.438578	0.692583
1912	24 hr plus oocytes GC3	GSTA3	0.774597	19.3058	0.438578	0.692583
1913	24 hr plus oocytes GC3	VSTM2A-OT1	0.774597	24.8483	0.438578	0.692583
1914	24 hr plus oocytes GC3	GSTA10P	0.774597	23.9276	0.438578	0.692583
1915	24 hr plus oocytes GC3	DAAM2	0.774597	0.537205	0.438578	0.692583
1916	24 hr plus oocytes GC3	SYT5	0.774597	2.95664	0.438578	0.692583
1917	24 hr plus oocytes GC3	NFYA	0.774597	0.983137	0.438578	0.692583
1918	24 hr plus oocytes GC3	FKBP9P1	0.774597	1.19606	0.438578	0.692583
1919	24 hr plus oocytes GC3	IFI27	0.774597	1.85218	0.438578	0.692583
1920	24 hr plus oocytes GC3	TGIF2	0.774597	0.255029	0.438578	0.692583
1921	24 hr plus oocytes GC3	DCK	0.774597	0.308117	0.438578	0.692583
1922	24 hr plus oocytes GC3	LINC01858	0.774597	20.3863	0.438578	0.692583
1923	24 hr plus oocytes GC3	ANKRD17	0.774597	0.152929	0.438578	0.692583
1924	24 hr plus oocytes GC3	TFEB	0.774597	0.94346	0.438578	0.692583
1925	24 hr plus oocytes GC3	GCM1	0.774597	0.775471	0.438578	0.692583
1926	24 hr plus oocytes GC3	DDX24	0.774597	0.229656	0.438578	0.692583
1927	24 hr plus oocytes GC3	RPS4XP3	0.774597	0.176614	0.438578	0.692583
1928	24 hr plus oocytes GC3	PDE6A	0.774597	2.9327	0.438578	0.692583
1929	24 hr plus oocytes GC3	SRP72	0.774597	0.203555	0.438578	0.692583
1930	24 hr plus oocytes GC3	ENSG00000268746	0.774597	22.756	0.438578	0.692583
1931	24 hr plus oocytes GC3	DACT3	0.774597	0.527107	0.438578	0.692583
1932	24 hr plus oocytes GC3	MYH7B	0.774597	2.81993	0.438578	0.692583
1933	24 hr plus oocytes GC3	LOC124901861	0.774597	1.68092	0.438578	0.692583
1934	24 hr plus oocytes GC3	SLC26A4	0.774597	2.5256	0.438578	0.692583
1935	24 hr plus oocytes GC3	RPL21P122	0.774597	25.8394	0.438578	0.692583
1936	24 hr plus oocytes GC3	FOXG1	0.774597	0.331208	0.438578	0.692583
1937	24 hr plus oocytes GC3	PROCR	0.774597	0.563713	0.438578	0.692583
1938	24 hr plus oocytes GC3	ENSG00000243797	0.774597	22.9988	0.438578	0.692583
1939	24 hr plus oocytes GC3	YBX1P2	0.774597	0.89942	0.438578	0.692583
1940	24 hr plus oocytes GC3	COA1	0.774597	0.114573	0.438578	0.692583
1941	24 hr plus oocytes GC3	ENSG00000248479	0.774597	19.3095	0.438578	0.692583
1942	24 hr plus oocytes GC3	CCDC122	0.774597	1.23769	0.438578	0.692583
1943	24 hr plus oocytes GC3	FFAR2	0.774597	25.5266	0.438578	0.692583
1944	24 hr plus oocytes GC3	DNAJC2	0.774597	1.05234	0.438578	0.692583
1945	24 hr plus oocytes GC3	ENSG00000270228	0.774597	19.3058	0.438578	0.692583
1946	24 hr plus oocytes GC3	PGF	0.774597	1.26296	0.438578	0.692583
1947	24 hr plus oocytes GC3	NDRG3	0.774597	0.881673	0.438578	0.692583
1948	24 hr plus oocytes GC3	TNS3	0.774597	0.0408519	0.438578	0.692583
1949	24 hr plus oocytes GC3	AP4M1	0.774597	0.891691	0.438578	0.692583
1950	24 hr plus oocytes GC3	STRIP2	0.774597	0.776321	0.438578	0.692583
1951	24 hr plus oocytes GC3	OR3A2	0.774597	19.3058	0.438578	0.692583
1952	24 hr plus oocytes GC3	ZC3HC1	0.774597	0.0139408	0.438578	0.692583
1953	24 hr plus oocytes GC3	RAB15	0.774597	0.542694	0.438578	0.692583
1954	24 hr plus oocytes GC3	CTDNEP1	0.774597	0.511714	0.438578	0.692583
1955	24 hr plus oocytes GC3	LOC124900397	0.774597	19.3095	0.438578	0.692583
1956	24 hr plus oocytes GC3	GPHN	0.774597	0.322961	0.438578	0.692583
1957	24 hr plus oocytes GC3	ENSG00000249639	0.774597	20.3085	0.438578	0.692583
1958	24 hr plus oocytes GC3	LYRM2	0.774597	0.155596	0.438578	0.692583
1959	24 hr plus oocytes GC3	ABCG2	0.774597	0.32817	0.438578	0.692583
1960	24 hr plus oocytes GC3	USP49	0.774597	1.43901	0.438578	0.692583
1961	24 hr plus oocytes GC3	TMEM175	0.774597	1.49839	0.438578	0.692583
1962	24 hr plus oocytes GC3	PPP1R14BP3	0.774597	1.03999	0.438578	0.692583
1963	24 hr plus oocytes GC3	FAM153A	0.774597	0.301952	0.438578	0.692583
1964	24 hr plus oocytes GC3	TGFBI	0.774597	0.310013	0.438578	0.692583
1965	24 hr plus oocytes GC3	NAA15	0.774597	0.259408	0.438578	0.692583
1966	24 hr plus oocytes GC3	CLGN	0.774597	0.793785	0.438578	0.692583
1967	24 hr plus oocytes GC3	MAST3	0.774597	0.278745	0.438578	0.692583
1968	24 hr plus oocytes GC3	LINC00621	0.774597	1.34722	0.438578	0.692583
1969	24 hr plus oocytes GC3	ATP6V1D	0.774597	0.289059	0.438578	0.692583
1970	24 hr plus oocytes GC3	CEBPA	0.774597	0.889944	0.438578	0.692583
1971	24 hr plus oocytes GC3	ZNF813	0.774597	0.575917	0.438578	0.692583
1972	24 hr plus oocytes GC3	CYTH3	0.774597	0.352446	0.438578	0.692583
1973	24 hr plus oocytes GC3	ADCK1	0.774597	0.707604	0.438578	0.692583
1974	24 hr plus oocytes GC3	BRD2	0.774597	0.638917	0.438578	0.692583
1975	24 hr plus oocytes GC3	ATP5MJ	0.774597	0.316048	0.438578	0.692583
1976	24 hr plus oocytes GC3	ENSG00000251062	0.774597	4.39529	0.438578	0.692583
1977	24 hr plus oocytes GC3	ZNF845	0.774597	0.68874	0.438578	0.692583
1978	24 hr plus oocytes GC3	SUGP1	0.774597	0.633959	0.438578	0.692583
1979	24 hr plus oocytes GC3	ZFAND2A	0.774597	0.864138	0.438578	0.692583
1980	24 hr plus oocytes GC3	UQCRQ	0.774597	0.288658	0.438578	0.692583
1981	24 hr plus oocytes GC3	ENSG00000266896	0.774597	2.13011	0.438578	0.692583
1982	24 hr plus oocytes GC3	CCNJL	0.774597	0.617908	0.438578	0.692583
1983	24 hr plus oocytes GC3	ZCCHC10	0.774597	1.06204	0.438578	0.692583
1984	24 hr plus oocytes GC3	LOC102724428	0.774597	2.08848	0.438578	0.692583
1985	24 hr plus oocytes GC3	PRKAR1B-AS2	0.774597	22.1076	0.438578	0.692583
1986	24 hr plus oocytes GC3	PLEKHG3	0.774597	0.230383	0.438578	0.692583
1987	24 hr plus oocytes GC3	LINC00996	0.774597	19.3095	0.438578	0.692583
1988	24 hr plus oocytes GC3	MVB12A	0.774597	0.26059	0.438578	0.692583
1989	24 hr plus oocytes GC3	ZBED10P	0.774597	0.050452	0.438578	0.692583
1990	24 hr plus oocytes GC3	LOC101927314	0.774597	1.61435	0.438578	0.692583
1991	24 hr plus oocytes GC3	LOC124900964	0.774597	20.3049	0.438578	0.692583
1992	24 hr plus oocytes GC3	LINC00548	0.774597	1.71467	0.438578	0.692583
1993	24 hr plus oocytes GC3	ZNF667	0.774597	1.00475	0.438578	0.692583
1994	24 hr plus oocytes GC3	ENSG00000286104	0.774597	19.3058	0.438578	0.692583
1995	24 hr plus oocytes GC3	RPS7P10	0.774597	1.36921	0.438578	0.692583
1996	24 hr plus oocytes GC3	EDN1	0.774597	1.64037	0.438578	0.692583
1997	24 hr plus oocytes GC3	NLK	0.774597	0.481411	0.438578	0.692583
1998	24 hr plus oocytes GC3	ZNF777	0.774597	0.0551775	0.438578	0.692583
[truncated: 16,986 more rows]

## Sheet: HIGH in OSC plus oocytes 24hr
source	term_name	term_id	highlighted	adjusted_p_value	negative_log10_of_adjusted_p_value	term_size	query_size	intersection_size	effective_domain_size	intersections
GO:MF	oxidoreduction-driven active transmembrane transporter activity	GO:0015453	TRUE	9.30523e-07	6.03127	66	218	10	20212	NDUFB10,CYTB,ND4,COX3,ND4L,ND1,ND3,ND2,COX2,SURF1
GO:MF	electron transfer activity	GO:0009055	FALSE	2.0516e-05	4.6879	115	218	11	20212	NDUFB10,CYTB,ND4,COX3,ND4L,ND1,ND3,ND2,COX2,SURF1,SDHC
GO:MF	NADH dehydrogenase (ubiquinone) activity	GO:0008137	FALSE	0.00207816	2.68232	41	218	6	20212	NDUFB10,ND4,ND4L,ND1,ND3,ND2
GO:MF	NADH dehydrogenase (quinone) activity	GO:0050136	FALSE	0.00240283	2.61928	42	218	6	20212	NDUFB10,ND4,ND4L,ND1,ND3,ND2
GO:MF	NADH dehydrogenase activity	GO:0003954	FALSE	0.00317583	2.49814	44	218	6	20212	NDUFB10,ND4,ND4L,ND1,ND3,ND2
GO:MF	NAD(P)H dehydrogenase (quinone) activity	GO:0003955	FALSE	0.00363165	2.4399	45	218	6	20212	NDUFB10,ND4,ND4L,ND1,ND3,ND2
GO:MF	primary active transmembrane transporter activity	GO:0015399	FALSE	0.00574251	2.2409	166	218	10	20212	NDUFB10,CYTB,ND4,COX3,ND4L,ND1,ND3,ND2,COX2,SURF1
GO:MF	protein binding	GO:0005515	TRUE	0.00718362	2.14366	14838	218	186	20212	ZFP36L1,CZIB,CAVIN2,THOC2,PCSK5,TIPIN,CIR1,RSF1,HCN2,PPIG,SCN9A,UPF3B,AATF,SRSF11,FGD6,ZEB2,UBXN4,TNRC6A,RBBP6,BAZ1A,GABRG2,C2ORF76,GTF2IRD2,ANKRD13D,PDS5B,MTF2,PEDS1,ERVFRD-1,SUDS3,SMARCC1,KHNYN,ACKR2,PLXNA4,DEF6,MAPT,EDEM1,ILKAP,LEO1,COPS8,PIM1,INTS2,EPHA5,SRPK2,IGFBP5,CREB3,MVP,SMAD1,CCDC59,ATXN7,WDR70,EXO1,GREM2,ARID4B,CHD2,PBDC1,RSPO4,SMPD2,GTF3C6,MAP1B,FAM169A,NUCKS1,RPS4X,NDUFB10,ASF1A,KTN…
GO:MF	oxidoreductase activity, acting on NAD(P)H, quinone or similar compound as acceptor	GO:0016655	FALSE	0.0145285	1.83778	57	218	6	20212	NDUFB10,ND4,ND4L,ND1,ND3,ND2
GO:MF	vascular endothelial growth factor receptor 2 binding	GO:0043184	TRUE	0.0427119	1.36945	9	218	3	20212	CCDC88A,VEGFA,CDH5
GO:BP	proton motive force-driven mitochondrial ATP synthesis	GO:0042776	TRUE	3.3281e-05	4.4778	66	208	9	21031	NDUFB10,ATP8,ND4,ND4L,ND1,ND3,ND2,ATP6,SDHC
GO:BP	oxidative phosphorylation	GO:0006119	FALSE	4.3787e-05	4.35865	145	208	12	21031	NDUFB10,CYTB,ATP8,ND4,COX3,ND4L,ND1,ND3,ND2,ATP6,COX2,SDHC
GO:BP	aerobic electron transport chain	GO:0019646	FALSE	4.9391e-05	4.30635	92	208	10	21031	NDUFB10,CYTB,ND4,COX3,ND4L,ND1,ND3,ND2,COX2,SDHC
GO:BP	ATP synthesis coupled electron transport	GO:0042773	FALSE	0.00011071	3.95582	100	208	10	21031	NDUFB10,CYTB,ND4,COX3,ND4L,ND1,ND3,ND2,COX2,SDHC
GO:BP	mitochondrial ATP synthesis coupled electron transport	GO:0042775	FALSE	0.00011071	3.95582	100	208	10	21031	NDUFB10,CYTB,ND4,COX3,ND4L,ND1,ND3,ND2,COX2,SDHC
GO:BP	proton motive force-driven ATP synthesis	GO:0015986	FALSE	0.00013206	3.87923	77	208	9	21031	NDUFB10,ATP8,ND4,ND4L,ND1,ND3,ND2,ATP6,SDHC
GO:BP	aerobic respiration	GO:0009060	FALSE	0.00015777	3.80198	196	208	13	21031	NDUFB10,CYTB,ATP8,ND4,COX3,ND4L,ND1,ND3,ND2,ATP6,COX2,SURF1,SDHC
GO:BP	regulation of primary metabolic process	GO:0080090	TRUE	0.00025581	3.59208	5591	208	90	21031	ZFP36L1,TIPIN,CIR1,RSF1,UPF3B,AATF,ZEB2,TNRC6A,RBBP6,BAZ1A,GTF2IRD2,MTF2,SUDS3,SMARCC1,MAPT,LEO1,COPS8,PIM1,INTS2,EPHA5,SRPK2,IGFBP5,CREB3,MVP,SMAD1,ATXN7,HMGN5,ARID4B,CHD2,GON4L,NUCKS1,RPS4X,RC3H1,CENPX,DAGLB,PEG3,ADGRF5,EIF5B,PPARGC1B,MXD1,GATA3,CCDC88A,RBM25,TOP2A,ZNF37A,BZW2,SPHK1,PRPF6,FOXL2,SON,ATAD5,ZNF639,MT3,TIPARP,KMT2E,PAPOLA,SIRT6,ZNF488,ZNF714,NLRC3,ZFHX3,IL7R,KAT6B,KDM5A,AKAP9,VEGFA…
GO:BP	energy derivation by oxidation of organic compounds	GO:0015980	FALSE	0.00047444	3.32382	335	208	16	21031	NDUFB10,CYTB,ADGRF5,ATP8,ND4,COX3,ND4L,ND1,ND3,ND2,MT3,ATP6,COX2,SURF1,SDHC,ADGRF1
GO:BP	regulation of nitrogen compound metabolic process	GO:0051171	FALSE	0.00067801	3.16876	5440	208	87	21031	ZFP36L1,TIPIN,CIR1,RSF1,UPF3B,AATF,ZEB2,TNRC6A,RBBP6,BAZ1A,GTF2IRD2,MTF2,SUDS3,SMARCC1,MAPT,LEO1,COPS8,PIM1,INTS2,EPHA5,SRPK2,IGFBP5,CREB3,MVP,SMAD1,ATXN7,HMGN5,ARID4B,CHD2,GON4L,NUCKS1,RPS4X,RC3H1,CENPX,PEG3,EIF5B,PPARGC1B,MXD1,GATA3,CCDC88A,RBM25,TOP2A,ZNF37A,BZW2,SPHK1,PRPF6,FOXL2,SON,ATAD5,ZNF639,MT3,TIPARP,KMT2E,PAPOLA,SIRT6,ZNF488,ZNF714,NLRC3,ZFHX3,IL7R,KAT6B,KDM5A,AKAP9,VEGFA,PPP1R15B,MAP…
GO:BP	respiratory electron transport chain	GO:0022904	FALSE	0.00072997	3.13669	122	208	10	21031	NDUFB10,CYTB,ND4,COX3,ND4L,ND1,ND3,ND2,COX2,SDHC
GO:BP	ATP biosynthetic process	GO:0006754	FALSE	0.00151515	2.81954	102	208	9	21031	NDUFB10,ATP8,ND4,ND4L,ND1,ND3,ND2,ATP6,SDHC
GO:BP	response to stress	GO:0006950	TRUE	0.00184538	2.73391	3855	208	67	21031	ZFP36L1,TIPIN,SCN9A,AATF,C19ORF12,ZEB2,UBXN4,TNRC6A,RBBP6,HSPA4L,SMARCC1,ACKR2,MAPT,EDEM1,SRPK2,CREB3,SMAD1,ATXN7,EXO1,CHD2,MAP1B,NUCKS1,ASF1A,CENPX,DAGLB,CYTB,C5AR2,PPARGC1B,GATA3,MYO6,TOP2A,SPHK1,ND4,PLA2G5,ATAD5,ND1,ND3,ND2,MT3,SCARA5,ATP6,COX2,MT1E,SIRT6,SCG2,NLRC3,ARHGAP24,IL7R,H2BC12L,ERBB3,VEGFA,CLPB,PPP1R15B,CDH5,SOX4,NR0B1,KLF10,HSP90AA1,POLR3G,IER3,NRP1,ABCF1,MDM2,OAS3,CDC5L,ARL8B,TIPRL
GO:BP	cellular respiration	GO:0045333	FALSE	0.00194975	2.71002	244	208	13	21031	NDUFB10,CYTB,ATP8,ND4,COX3,ND4L,ND1,ND3,ND2,ATP6,COX2,SURF1,SDHC
GO:BP	electron transport chain	GO:0022900	FALSE	0.00272297	2.56496	175	208	11	21031	NDUFB10,CYTB,ND4,COX3,ND4L,ND1,ND3,ND2,COX2,SURF1,SDHC
GO:BP	purine ribonucleoside triphosphate biosynthetic process	GO:0009206	FALSE	0.00359623	2.44415	113	208	9	21031	NDUFB10,ATP8,ND4,ND4L,ND1,ND3,ND2,ATP6,SDHC
GO:BP	purine nucleoside triphosphate biosynthetic process	GO:0009145	FALSE	0.00387138	2.41213	114	208	9	21031	NDUFB10,ATP8,ND4,ND4L,ND1,ND3,ND2,ATP6,SDHC
GO:BP	sympathetic nervous system development	GO:0048485	TRUE	0.00398251	2.39984	22	208	5	21031	PLXNA4,GATA3,SOX4,NRP1,HAND2
GO:BP	ribonucleoside triphosphate biosynthetic process	GO:0009201	FALSE	0.00553638	2.25677	119	208	9	21031	NDUFB10,ATP8,ND4,ND4L,ND1,ND3,ND2,ATP6,SDHC
GO:BP	regulation of nucleobase-containing compound metabolic process	GO:0019219	FALSE	0.00584982	2.23286	4063	208	68	21031	ZFP36L1,TIPIN,CIR1,RSF1,UPF3B,AATF,ZEB2,TNRC6A,RBBP6,BAZ1A,GTF2IRD2,MTF2,SUDS3,SMARCC1,LEO1,PIM1,INTS2,EPHA5,SRPK2,CREB3,SMAD1,ATXN7,HMGN5,ARID4B,CHD2,GON4L,NUCKS1,RC3H1,PEG3,PPARGC1B,MXD1,GATA3,RBM25,TOP2A,ZNF37A,SPHK1,PRPF6,FOXL2,SON,ATAD5,ZNF639,MT3,KMT2E,PAPOLA,SIRT6,ZNF488,ZNF714,NLRC3,ZFHX3,IL7R,KAT6B,KDM5A,VEGFA,MAP3K4,SOX4,NR0B1,KLF10,HSP90AA1,WDR43,POLR3G,IER3,RASA1,MDM2,OAS3,HAND2,SRRM1…
GO:BP	cellular nitrogen compound biosynthetic process	GO:0044271	TRUE	0.00630565	2.20027	4836	208	77	21031	ZFP36L1,PCSK5,CIR1,RSF1,UPF3B,AATF,ZEB2,TNRC6A,BAZ1A,GTF2IRD2,MTF2,SUDS3,SMARCC1,RPL32,LEO1,PIM1,INTS2,EPHA5,IGFBP5,CREB3,SMAD1,ATXN7,HMGN5,ARID4B,CHD2,NEMF,GON4L,SMPD2,GTF3C6,NUCKS1,RPS4X,NDUFB10,CARS1,PEG3,EIF5B,PPARGC1B,MXD1,GATA3,TOP2A,ZNF37A,BZW2,SPHK1,PRPF6,ATP8,ND4,ND4L,FOXL2,ND1,ND3,ZNF639,ND2,MT3,ATP6,KMT2E,SIRT6,ZNF488,ZNF714,NLRC3,ZFHX3,KAT6B,EIF2S2,KDM5A,VEGFA,PPP1R15B,MAP3K4,SOX4,NR0…
GO:BP	generation of precursor metabolites and energy	GO:0006091	FALSE	0.00763625	2.11712	515	208	18	21031	NDUFB10,CYTB,ADGRF5,ATP8,ND4,COX3,ND4L,ND1,ND3,ND2,MT3,ATP6,COX2,SIRT6,SURF1,SDHC,IER3,ADGRF1
GO:BP	nucleoside triphosphate biosynthetic process	GO:0009142	FALSE	0.00947681	2.02334	127	208	9	21031	NDUFB10,ATP8,ND4,ND4L,ND1,ND3,ND2,ATP6,SDHC
GO:BP	positive regulation of nitrogen compound metabolic process	GO:0051173	FALSE	0.0117141	1.93129	3001	208	54	21031	ZFP36L1,RSF1,UPF3B,AATF,ZEB2,TNRC6A,BAZ1A,SMARCC1,MAPT,LEO1,COPS8,PIM1,CREB3,SMAD1,ATXN7,HMGN5,ARID4B,NUCKS1,RPS4X,RC3H1,CENPX,PEG3,PPARGC1B,GATA3,CCDC88A,TOP2A,SPHK1,PRPF6,FOXL2,ATAD5,ZNF639,MT3,TIPARP,KMT2E,SIRT6,ZFHX3,KAT6B,KDM5A,AKAP9,VEGFA,MAP3K4,CEP295,CDH5,SOX4,PRR5,KLF10,HSP90AA1,WDR43,IER3,NRP1,ABCF1,MDM2,HAND2,CDC5L
GO:BP	positive regulation of macromolecule metabolic process	GO:0010604	FALSE	0.0140396	1.85264	3420	208	59	21031	ZFP36L1,RSF1,UPF3B,AATF,ZEB2,TNRC6A,BAZ1A,SMARCC1,MAPT,LEO1,COPS8,PIM1,SRPK2,CREB3,SMAD1,ATXN7,HMGN5,ARID4B,NUCKS1,RPS4X,RC3H1,CENPX,PEG3,PPARGC1B,GATA3,CCDC88A,TOP2A,SPHK1,PRPF6,FOXL2,ATAD5,ZNF639,MT3,TIPARP,KMT2E,SIRT6,ZFHX3,IL7R,KAT6B,KDM5A,AKAP9,ERBB3,VEGFA,MAP3K4,CEP295,CDH5,SOX4,PRR5,KLF10,HSP90AA1,WDR43,POLR3G,IER3,NRP1,ABCF1,MDM2,OAS3,HAND2,CDC5L
GO:BP	regulation of mRNA processing	GO:0050684	TRUE	0.0146977	1.83275	134	208	9	21031	ZFP36L1,UPF3B,LEO1,SRPK2,RBM25,SON,PAPOLA,SRRM1,CDK11B
GO:BP	mitochondrial electron transport, NADH to ubiquinone	GO:0006120	FALSE	0.0208117	1.68169	51	208	6	21031	NDUFB10,ND4,ND4L,ND1,ND3,ND2
GO:BP	stem cell population maintenance	GO:0019827	TRUE	0.0258149	1.58813	181	208	10	21031	MTF2,SUDS3,SMARCC1,LEO1,ARID4B,ZC3H13,SIRT6,SOX4,KLF10,WDR43
GO:BP	ATP metabolic process	GO:0046034	FALSE	0.0278248	1.55557	223	208	11	21031	NDUFB10,ATP8,ND4,ND4L,ND1,ND3,ND2,ATP6,SIRT6,SDHC,IER3
GO:BP	maintenance of cell number	GO:0098727	FALSE	0.0312161	1.50562	185	208	10	21031	MTF2,SUDS3,SMARCC1,LEO1,ARID4B,ZC3H13,SIRT6,SOX4,KLF10,WDR43
GO:BP	positive regulation of cellular metabolic process	GO:0031325	FALSE	0.0312945	1.50453	3346	208	57	21031	ZFP36L1,RSF1,UPF3B,AATF,ZEB2,TNRC6A,BAZ1A,SMARCC1,MAPT,LEO1,COPS8,PIM1,SRPK2,CREB3,SMAD1,ATXN7,HMGN5,ARID4B,NUCKS1,RPS4X,RC3H1,DAGLB,PEG3,ADGRF5,PPARGC1B,GATA3,CCDC88A,TOP2A,SPHK1,PRPF6,FOXL2,ATAD5,ZNF639,MT3,KMT2E,SIRT6,ZFHX3,IL7R,KAT6B,KDM5A,AKAP9,ERBB3,VEGFA,MAP3K4,CDH5,SOX4,PRR5,KLF10,HSP90AA1,WDR43,POLR3G,NRP1,ABCF1,MDM2,OAS3,HAND2,CDC5L
GO:BP	positive regulation of metabolic process	GO:0009893	FALSE	0.0426721	1.36986	3711	208	61	21031	ZFP36L1,RSF1,UPF3B,AATF,ZEB2,TNRC6A,BAZ1A,SMARCC1,MAPT,LEO1,COPS8,PIM1,SRPK2,CREB3,SMAD1,ATXN7,HMGN5,ARID4B,NUCKS1,RPS4X,RC3H1,CENPX,DAGLB,PEG3,ADGRF5,PPARGC1B,GATA3,CCDC88A,TOP2A,SPHK1,PRPF6,FOXL2,ATAD5,ZNF639,MT3,TIPARP,KMT2E,SIRT6,ZFHX3,IL7R,KAT6B,KDM5A,AKAP9,ERBB3,VEGFA,MAP3K4,CEP295,CDH5,SOX4,PRR5,KLF10,HSP90AA1,WDR43,POLR3G,IER3,NRP1,ABCF1,MDM2,OAS3,HAND2,CDC5L
GO:BP	anatomical structure development	GO:0048856	TRUE	0.0456513	1.34055	5899	208	86	21031	ZFP36L1,THOC2,PCSK5,CIR1,SCN9A,UPF3B,AATF,FGD6,ZEB2,TNRC6A,RBBP6,GABRG2,MTF2,ERVFRD-1,SUDS3,SMARCC1,PLXNA4,MAPT,LEO1,PIM1,EPHA5,SRPK2,IGFBP5,SMAD1,EXO1,GREM2,ARID4B,CHD2,RSPO4,ADAMTS6,MAP1B,ASF1A,RC3H1,DAGLB,CYTB,ADGRF5,PPARGC1B,GATA3,MYO6,CCDC88A,TOP2A,SPHK1,ND4,FOXL2,ATAD5,ARL13B,TM4SF1,MT3,TIPARP,COX2,KMT2E,SIRT6,HSD11B1,DYNC2I1,COL6A3,SCG2,ZNF488,ZFHX3,ARHGAP24,IL7R,KAT6B,H2BC12L,EIF2S2,ERBB3…
GO:CC	nucleoplasm	GO:0005654	TRUE	3.73975e-08	7.42716	4220	214	81	22097	CAVIN2,THOC2,TIPIN,CIR1,RSF1,PPIG,UPF3B,AATF,SRSF11,ZEB2,TNRC6A,RBBP6,PDS5B,MTF2,SUDS3,SMARCC1,ACKR2,DEF6,MAPT,LEO1,COPS8,PIM1,INTS2,SRPK2,CREB3,SMAD1,CCDC59,ATXN7,HMGN5,WDR70,EXO1,ARID4B,GON4L,CDK19,GTF3C6,NUCKS1,RPS4X,ASF1A,CENPX,DAGLB,PPARGC1B,ZC3H13,MXD1,GATA3,MYO6,RBM25,TOP2A,PRPF6,FOXL2,SON,ZNF639,RSRC1,TMEM70,ZWINT,KMT2E,PAPOLA,SIRT6,RETREG1,ZFHX3,IL7R,KAT6B,H2BC12L,KDM5A,SREK1,METTL21A,CD…
GO:CC	mitochondrial respirasome	GO:0005746	TRUE	8.33011e-07	6.07935	96	214	11	22097	NDUFB10,CYTB,ND4,COX3,ND4L,ND1,ND3,ND2,COX2,SURF1,SDHC
GO:CC	respirasome	GO:0070469	FALSE	1.9692e-06	5.70571	104	214	11	22097	NDUFB10,CYTB,ND4,COX3,ND4L,ND1,ND3,ND2,COX2,SURF1,SDHC
GO:CC	respiratory chain complex	GO:0098803	FALSE	8.4267e-06	5.07434	93	214	10	22097	NDUFB10,CYTB,ND4,COX3,ND4L,ND1,ND3,ND2,COX2,SDHC
GO:CC	nuclear body	GO:0016604	FALSE	1.6974e-05	4.77021	895	214	28	22097	THOC2,CIR1,PPIG,SRSF11,RBBP6,SUDS3,MAPT,SRPK2,CREB3,EXO1,GON4L,GTF3C6,ZC3H13,RBM25,PRPF6,SON,RSRC1,ZWINT,KMT2E,RETREG1,ZFHX3,SREK1,NR0B1,POLR3G,FRG1,MDM2,SRRM1,CDC5L
GO:CC	inner mitochondrial membrane protein complex	GO:0098800	FALSE	2.246e-05	4.64859	162	214	12	22097	NDUFB10,CYTB,ATP8,ND4,COX3,ND4L,ND1,ND3,ND2,ATP6,COX2,SDHC
GO:CC	nuclear speck	GO:0016607	FALSE	0.00027416	3.56199	419	214	17	22097	THOC2,CIR1,PPIG,SRSF11,RBBP6,MAPT,SRPK2,ZC3H13,RBM25,PRPF6,SON,RSRC1,KMT2E,SREK1,NR0B1,SRRM1,CDC5L
GO:CC	nuclear lumen	GO:0031981	FALSE	0.00047592	3.32246	5521	214	85	22097	CAVIN2,THOC2,TIPIN,CIR1,RSF1,PPIG,UPF3B,AATF,SRSF11,ZEB2,TNRC6A,RBBP6,BAZ1A,PDS5B,MTF2,SUDS3,SMARCC1,ACKR2,DEF6,MAPT,LEO1,COPS8,PIM1,INTS2,SRPK2,CREB3,SMAD1,CCDC59,ATXN7,HMGN5,WDR70,EXO1,ARID4B,GON4L,CDK19,GTF3C6,NUCKS1,RPS4X,ASF1A,CENPX,DAGLB,KNOP1,PPARGC1B,ZC3H13,MXD1,GATA3,MYO6,RBM25,TOP2A,PRPF6,FOXL2,SON,ZNF639,RSRC1,TMEM70,ZWINT,KMT2E,PAPOLA,SIRT6,RETREG1,ZFHX3,IL7R,KAT6B,H2BC12L,KDM5A,SREK1…
GO:CC	respiratory chain complex I	GO:0045271	FALSE	0.00431469	2.36505	53	214	6	22097	NDUFB10,ND4,ND4L,ND1,ND3,ND2
GO:CC	NADH dehydrogenase complex	GO:0030964	FALSE	0.00431469	2.36505	53	214	6	22097	NDUFB10,ND4,ND4L,ND1,ND3,ND2
GO:CC	mitochondrial respiratory chain complex I	GO:0005747	FALSE	0.00431469	2.36505	53	214	6	22097	NDUFB10,ND4,ND4L,ND1,ND3,ND2
GO:CC	cytoplasm	GO:0005737	TRUE	0.00446086	2.35058	12345	214	150	22097	ZFP36L1,CAVIN2,PCSK5,TIPIN,CIR1,PPIG,UPF3B,AATF,C19ORF12,FGD6,ZEB2,UBXN4,TNRC6A,RBBP6,HSPA4L,GABRG2,GTF2IRD2,ANKRD13D,PDS5B,MTF2,PEDS1,SUDS3,SMARCC1,KHNYN,ACKR2,DEF6,MAPT,RPL32,EDEM1,ILKAP,COPS8,PIM1,INTS2,EPHA5,SRPK2,IGFBP5,CREB3,MVP,SMAD1,ATXN7,HMGN5,ARID4B,NEMF,SMPD2,CDK19,MAP1B,PIGR,NUCKS1,RPS4X,NDUFB10,KTN1,CARS1,RC3H1,DAGLB,PEG3,CYTB,ADGRF5,EIF5B,GRIA2,PPARGC1B,RSBN1,MXD1,MYO6,CCDC88A,RBM25…
GO:CC	organelle lumen	GO:0043233	FALSE	0.00450037	2.34675	6657	214	94	22097	CAVIN2,THOC2,PCSK5,TIPIN,CIR1,RSF1,PPIG,UPF3B,AATF,SRSF11,ZEB2,TNRC6A,RBBP6,BAZ1A,PDS5B,MTF2,SUDS3,SMARCC1,ACKR2,DEF6,MAPT,LEO1,COPS8,PIM1,INTS2,SRPK2,IGFBP5,CREB3,MVP,SMAD1,CCDC59,ATXN7,HMGN5,WDR70,EXO1,ARID4B,GON4L,CDK19,GTF3C6,NUCKS1,RPS4X,ASF1A,KTN1,CENPX,DAGLB,KNOP1,PPARGC1B,ZC3H13,MXD1,GATA3,MYO6,RBM25,TOP2A,PRPF6,FOXL2,SON,ZNF639,RSRC1,TMEM70,ZWINT,KMT2E,PAPOLA,SIRT6,RETREG1,COL6A3,SCG2,ZF…
GO:CC	membrane-enclosed lumen	GO:0031974	FALSE	0.00450037	2.34675	6657	214	94	22097	CAVIN2,THOC2,PCSK5,TIPIN,CIR1,RSF1,PPIG,UPF3B,AATF,SRSF11,ZEB2,TNRC6A,RBBP6,BAZ1A,PDS5B,MTF2,SUDS3,SMARCC1,ACKR2,DEF6,MAPT,LEO1,COPS8,PIM1,INTS2,SRPK2,IGFBP5,CREB3,MVP,SMAD1,CCDC59,ATXN7,HMGN5,WDR70,EXO1,ARID4B,GON4L,CDK19,GTF3C6,NUCKS1,RPS4X,ASF1A,KTN1,CENPX,DAGLB,KNOP1,PPARGC1B,ZC3H13,MXD1,GATA3,MYO6,RBM25,TOP2A,PRPF6,FOXL2,SON,ZNF639,RSRC1,TMEM70,ZWINT,KMT2E,PAPOLA,SIRT6,RETREG1,COL6A3,SCG2,ZF…
GO:CC	intracellular organelle lumen	GO:0070013	FALSE	0.00450037	2.34675	6657	214	94	22097	CAVIN2,THOC2,PCSK5,TIPIN,CIR1,RSF1,PPIG,UPF3B,AATF,SRSF11,ZEB2,TNRC6A,RBBP6,BAZ1A,PDS5B,MTF2,SUDS3,SMARCC1,ACKR2,DEF6,MAPT,LEO1,COPS8,PIM1,INTS2,SRPK2,IGFBP5,CREB3,MVP,SMAD1,CCDC59,ATXN7,HMGN5,WDR70,EXO1,ARID4B,GON4L,CDK19,GTF3C6,NUCKS1,RPS4X,ASF1A,KTN1,CENPX,DAGLB,KNOP1,PPARGC1B,ZC3H13,MXD1,GATA3,MYO6,RBM25,TOP2A,PRPF6,FOXL2,SON,ZNF639,RSRC1,TMEM70,ZWINT,KMT2E,PAPOLA,SIRT6,RETREG1,COL6A3,SCG2,ZF…
GO:CC	catalytic complex	GO:1902494	FALSE	0.00648326	2.18821	1776	214	36	22097	RSF1,BAZ1A,MTF2,SUDS3,SMARCC1,LEO1,ATXN7,CDK19,NDUFB10,CYTB,ZC3H13,TOP2A,OST4,PRPF6,ATP8,ND4,COX3,ND4L,ATAD5,ND1,ND3,ND2,ATP6,COX2,KMT2E,DYNC2I1,DPM2,KAT6B,PPP1R15B,DNAH12,SDHC,POLR3G,FRG1,SRRM1,CDC5L,CDK11B
GO:CC	protein-DNA complex	GO:0032993	TRUE	0.00818251	2.08711	1436	214	31	22097	TIPIN,RSF1,ZEB2,BAZ1A,PDS5B,SUDS3,SMARCC1,SRPK2,CREB3,SMAD1,ATXN7,HMGN5,CHD2,NUCKS1,ASF1A,CENPX,MXD1,GATA3,FOXL2,KMT2E,SIRT6,ZFHX3,KAT6B,H2BC12L,KDM5A,SOX4,NR0B1,KLF10,WDR43,HAND2,CDC5L
GO:CC	chromatin	GO:0000785	FALSE	0.00839045	2.07621	1368	214	30	22097	TIPIN,RSF1,ZEB2,BAZ1A,PDS5B,SUDS3,SMARCC1,SRPK2,CREB3,SMAD1,ATXN7,HMGN5,CHD2,NUCKS1,ASF1A,CENPX,MXD1,GATA3,FOXL2,KMT2E,SIRT6,ZFHX3,KAT6B,H2BC12L,KDM5A,SOX4,NR0B1,KLF10,WDR43,HAND2
GO:CC	organelle inner membrane	GO:0019866	TRUE	0.0148631	1.82789	568	214	17	22097	SMAD1,FAM169A,NDUFB10,CYTB,ATP8,ND4,COX3,ND4L,ND1,ND3,ND2,TMEM70,ATP6,COX2,SURF1,SDHC,HSD3B2
GO:CC	oxidoreductase complex	GO:1990204	FALSE	0.0159721	1.79664	132	214	8	22097	NDUFB10,CYTB,ND4,ND4L,ND1,ND3,ND2,SDHC
GO:CC	mitochondrial protein-containing complex	GO:0098798	FALSE	0.0167497	1.77599	306	214	12	22097	NDUFB10,CYTB,ATP8,ND4,COX3,ND4L,ND1,ND3,ND2,ATP6,COX2,SDHC
GO:CC	chromosome	GO:0005694	FALSE	0.0199655	1.69972	1949	214	37	22097	THOC2,TIPIN,RSF1,ZEB2,RBBP6,BAZ1A,PDS5B,SUDS3,SMARCC1,SRPK2,CREB3,SMAD1,ATXN7,HMGN5,WDR70,CHD2,NUCKS1,ASF1A,CENPX,MXD1,GATA3,TOP2A,FOXL2,ATAD5,ZWINT,KMT2E,SIRT6,ZFHX3,KAT6B,H2BC12L,KDM5A,SOX4,NR0B1,KLF10,WDR43,HAND2,CDC5L
GO:CC	envelope	GO:0031975	FALSE	0.0217571	1.6624	1299	214	28	22097	C19ORF12,UBXN4,ACKR2,INTS2,MVP,SMAD1,FAM169A,NDUFB10,CYTB,MYO6,ATP8,ND4,COX3,ND4L,ND1,ND3,ND2,MT3,TMEM70,ATP6,COX2,CLPB,CDH5,SURF1,SDHC,NRP1,ABCF1,HSD3B2
GO:CC	organelle envelope	GO:0031967	FALSE	0.0217571	1.6624	1299	214	28	22097	C19ORF12,UBXN4,ACKR2,INTS2,MVP,SMAD1,FAM169A,NDUFB10,CYTB,MYO6,ATP8,ND4,COX3,ND4L,ND1,ND3,ND2,MT3,TMEM70,ATP6,COX2,CLPB,CDH5,SURF1,SDHC,NRP1,ABCF1,HSD3B2
KEGG	Oxidative phosphorylation	KEGG:00190	FALSE	2.552e-06	5.59311	134	96	12	8484	NDUFB10,CYTB,ATP8,ND4,COX3,ND4L,ND1,ND3,ND2,ATP6,COX2,SDHC
KEGG	Thermogenesis	KEGG:04714	FALSE	3.5793e-06	5.4462	232	96	15	8484	SMARCC1,CREB3,NDUFB10,CYTB,ATP8,ND4,COX3,ND4L,ND1,ND3,ND2,ATP6,COX2,SIRT6,SDHC
KEGG	Chemical carcinogenesis - reactive oxygen species	KEGG:05208	FALSE	1.3654e-05	4.86474	221	96	14	8484	NDUFB10,CYTB,ATP8,ND4,COX3,ND4L,ND1,ND3,ND2,ATP6,COX2,VEGFA,SDHC,GSTA1
KEGG	Huntington disease	KEGG:05016	FALSE	0.00012421	3.90585	305	96	15	8484	CREB3,NDUFB10,CYTB,GRIA2,ATP8,ND4,COX3,ND4L,ND1,ND3,ND2,ATP6,COX2,DNAH12,SDHC
KEGG	Diabetic cardiomyopathy	KEGG:05415	FALSE	0.0002228	3.65209	202	96	12	8484	NDUFB10,CYTB,ATP8,ND4,COX3,ND4L,ND1,ND3,ND2,ATP6,COX2,SDHC
KEGG	Parkinson disease	KEGG:05012	FALSE	0.00068819	3.16229	265	96	13	8484	MAPT,NDUFB10,CYTB,ATP8,ND4,COX3,ND4L,ND1,ND3,ND2,ATP6,COX2,SDHC
KEGG	Prion disease	KEGG:05020	FALSE	0.00087677	3.05711	271	96	13	8484	CREB3,NDUFB10,CYTB,ATP8,ND4,COX3,ND4L,ND1,ND3,ND2,ATP6,COX2,SDHC
KEGG	Retrograde endocannabinoid signaling	KEGG:04723	FALSE	0.00359867	2.44386	148	96	9	8484	GABRG2,NDUFB10,DAGLB,GRIA2,ND4,ND4L,ND1,ND3,ND2
KEGG	Amyotrophic lateral sclerosis	KEGG:05014	FALSE	0.00452164	2.3447	363	96	14	8484	NDUFB10,CYTB,GRIA2,ATP8,ND4,COX3,ND4L,ND1,ND3,ND2,ATP6,COX2,DNAH12,SDHC
KEGG	Pathways of neurodegeneration - multiple diseases	KEGG:05022	FALSE	0.0220454	1.65668	474	96	15	8484	MAPT,NDUFB10,CYTB,GRIA2,ATP8,ND4,COX3,ND4L,ND1,ND3,ND2,ATP6,COX2,DNAH12,SDHC
KEGG	Alzheimer disease	KEGG:05010	FALSE	0.0295562	1.52935	382	96	13	8484	MAPT,NDUFB10,CYTB,ATP8,ND4,COX3,ND4L,ND1,ND3,ND2,ATP6,COX2,SDHC
REAC	Respiratory electron transport, ATP synthesis by chemiosmotic coupling, and heat production by uncoupling proteins.	REAC:R-HSA-163200	FALSE	2.1422e-05	4.66914	127	135	12	10842	NDUFB10,CYTB,ATP8,ND4,COX3,ND1,ND3,ND2,ATP6,COX2,SURF1,SDHC
REAC	Respiratory electron transport	REAC:R-HSA-611105	FALSE	0.00022456	3.64867	103	135	10	10842	NDUFB10,CYTB,ND4,COX3,ND1,ND3,ND2,COX2,SURF1,SDHC
REAC	The citric acid (TCA) cycle and respiratory electron transport	REAC:R-HSA-1428517	FALSE	0.0007922	3.10117	177	135	12	10842	NDUFB10,CYTB,ATP8,ND4,COX3,ND1,ND3,ND2,ATP6,COX2,SURF1,SDHC
WP	Electron transport chain OXPHOS system in mitochondria	WP:WP111	FALSE	3.71988e-07	6.42947	104	118	13	8286	NDUFB10,CYTB,ATP8,ND4,COX3,ND4L,ND1,ND3,ND2,ATP6,COX2,SURF1,SDHC
WP	Oxidative phosphorylation	WP:WP623	FALSE	0.00365766	2.4368	60	118	7	8286	NDUFB10,ND4,ND4L,ND1,ND3,ND2,ATP6
WP	Mitochondrial complex I assembly model OXPHOS system	WP:WP4324	FALSE	0.0237327	1.62465	56	118	6	8286	NDUFB10,ND4,ND4L,ND1,ND2,TMEM70
TF	Factor: GCMa:HOXB13; motif: RTGCGGGTMATAAAN; match class: 1	TF:M08320_1	FALSE	0.0174316	1.75866	24	221	5	20045	OST4,ATP8,COX3,ATP6,COX2
MIRNA	hsa-miR-186-5p	MIRNA:hsa-miR-186-5p	FALSE	0.0402088	1.39568	748	197	24	14819	PPIG,SRSF11,RPL32,IGFBP5,SMAD1,RPS4X,DAGLB,CYTB,PPARGC1B,ANKRD26,TOP2A,COX3,SON,ATP6,ZWINT,ZFHX3,VEGFA,METTL21A,PPP1R15B,KIF21A,ANKRD11,HSP90AA1,NRP1,ITSN2
HPA	cerebellum; Purkinje cells[‚â•Low]	HPA:0090161	FALSE	0.00021848	3.66058	5579	143	101	11019	THOC2,ASNSD1,PCSK5,CIR1,RSF1,PPIG,UPF3B,SRSF11,C19ORF12,FGD6,UBXN4,TNRC6A,RBBP6,BAZ1A,ANKRD13D,PDS5B,PEDS1,SUDS3,SMARCC1,PLXNA4,RPL32,LEO1,SRPK2,MVP,CCDC59,HMGN5,ARID4B,CHD2,NEMF,CDK19,GTF3C6,FAM169A,NUCKS1,RPS4X,NDUFB10,KTN1,CARS1,RC3H1,PEG3,CYTB,EIF5B,RSBN1,MXD1,CCDC88A,RBM25,TOM1L2,ZNF37A,PRPF6,ND4,BTG3,COX3,SON,ND1,ND3,SLC35E1,RSRC1,ARL13B,TMEM70,SCARA5,COX2,MT1E,PAPOLA,SIRT6,DYNC2I1,DPM2,ARH…
HPA	cerebellum; Purkinje cells[‚â•Medium]	HPA:0090162	FALSE	0.00058368	3.23382	4126	143	81	11019	THOC2,ASNSD1,CIR1,PPIG,UPF3B,SRSF11,C19ORF12,FGD6,UBXN4,TNRC6A,RBBP6,BAZ1A,PDS5B,PEDS1,SUDS3,SMARCC1,PLXNA4,RPL32,LEO1,SRPK2,CCDC59,ARID4B,CHD2,NEMF,GTF3C6,FAM169A,NUCKS1,RPS4X,NDUFB10,KTN1,CARS1,RC3H1,PEG3,CYTB,EIF5B,RSBN1,MXD1,RBM25,TOM1L2,ZNF37A,PRPF6,ND4,BTG3,COX3,SON,ND1,ND3,SLC35E1,RSRC1,ARL13B,TMEM70,COX2,MT1E,SIRT6,DYNC2I1,DDX27,H2BC12L,EIF2S2,ECM2,ERBB3,CCDC191,VEGFA,CCDC25,CLPB,SREK1,CE…
HPA	lung; alveolar cells type I[‚â•Low]	HPA:0301361	FALSE	0.00208616	2.68065	1091	143	32	11019	CAVIN2,THOC2,CIR1,RSF1,PPIG,SRSF11,BAZ1A,ANKRD13D,PDS5B,LEO1,CHD2,PIGR,NUCKS1,KTN1,CARS1,MXD1,RBM25,SON,ND3,RSRC1,ARL13B,COX2,PAPOLA,SIRT6,KAT6B,AKAP9,SREK1,U2SURP,MDM2,SRRM1,CDC5L,EPDR1
HPA	testis; peritubular cells[‚â•Medium]	HPA:0570772	FALSE	0.00391083	2.40773	526	143	20	11019	THOC2,RSF1,PPIG,SRSF11,PDS5B,LEO1,CDK19,NUCKS1,PAPOLA,SIRT6,H2BC12L,AKAP9,SREK1,U2SURP,CCDC91,COPRS,CALD1,ANGPTL1,MDM2,SRRM1
HPA	cerebellum; cells in molecular layer[‚â•Low]	HPA:0090191	FALSE	0.00410712	2.38646	4460	143	83	11019	THOC2,ASNSD1,CIR1,RSF1,PPIG,UPF3B,SRSF11,C19ORF12,FGD6,ZEB2,UBXN4,TNRC6A,RBBP6,PDS5B,SUDS3,RPL32,LEO1,SRPK2,SMAD1,CCDC59,HMGN5,ARID4B,CHD2,NEMF,CDK19,GTF3C6,FAM169A,NUCKS1,RPS4X,NDUFB10,KTN1,CARS1,RC3H1,PEG3,CYTB,EIF5B,RSBN1,MXD1,RBM25,TOM1L2,ZNF37A,PRPF6,ND4,BTG3,COX3,SON,ND1,RSRC1,ARL13B,TMEM70,SCARA5,COX2,MT1E,PAPOLA,SIRT6,DYNC2I1,ARHGAP24,DDX27,KAT6B,H2BC12L,EIF2S2,ERBB3,CCDC191,VEGFA,CCDC25,…
HPA	cerebellum; cells in molecular layer[High]	HPA:0090193	FALSE	0.00428953	2.36759	918	143	28	11019	THOC2,PPIG,SRSF11,FGD6,TNRC6A,PDS5B,SRPK2,CHD2,FAM169A,NUCKS1,KTN1,CARS1,RC3H1,PEG3,MXD1,MT1E,SIRT6,KAT6B,H2BC12L,SREK1,U2SURP,ZBTB44,ANKRD11,MDM2,SRRM1,CDC5L,EPDR1,CDK11B
HPA	endometrium 1; glandular cells[‚â•Low]	HPA:0160051	FALSE	0.0047857	2.32005	6818	143	112	11019	THOC2,ASNSD1,PCSK5,TIPIN,CIR1,RSF1,PPIG,UPF3B,SRSF11,C19ORF12,FGD6,UBXN4,TNRC6A,RBBP6,BAZ1A,C2ORF76,ANKRD13D,PDS5B,PEDS1,SUDS3,SMARCC1,RPL32,LEO1,MVP,SMAD1,HMGN5,ARID4B,CHD2,NEMF,CDK19,GTF3C6,PIGR,NUCKS1,RPS4X,NDUFB10,KTN1,CARS1,RC3H1,PEG3,CYTB,EIF5B,RSBN1,MXD1,MYO6,RBM25,TOM1L2,ANKRD26,TOP2A,ZNF37A,BZW2,PRPF6,ND4,BTG3,COX3,PLA2G5,SON,ND1,ND3,RSRC1,ARL13B,CFAP251,TMEM70,SCARA5,COX2,MT1E,PAPOLA,SI…
HPA	lung; alveolar cells type I[‚â•Medium]	HPA:0301362	FALSE	0.00649343	2.18753	887	143	27	11019	CAVIN2,THOC2,CIR1,RSF1,PPIG,SRSF11,BAZ1A,ANKRD13D,PDS5B,LEO1,PIGR,NUCKS1,KTN1,CARS1,MXD1,RBM25,SON,ARL13B,COX2,PAPOLA,SIRT6,KAT6B,SREK1,U2SURP,MDM2,SRRM1,CDC5L
HPA	cerebral cortex; glial cells[High]	HPA:0100123	FALSE	0.00784218	2.10556	744	143	24	11019	THOC2,ASNSD1,PPIG,SRSF11,PDS5B,NUCKS1,KTN1,RC3H1,PEG3,MYO6,SON,MT3,MT1E,DDX27,KAT6B,H2BC12L,ECM2,ZBTB44,MDM2,ITSN2,CDC5L,ARL8B,EPDR1,CDK11B
HPA	hippocampus; neuronal cells[‚â•Medium]	HPA:0250132	FALSE	0.0079341	2.1005	4230	143	79	11019	THOC2,ASNSD1,CIR1,RSF1,PPIG,SRSF11,C19ORF12,FGD6,UBXN4,TNRC6A,PDS5B,SUDS3,SMARCC1,MAPT,RPL32,LEO1,SRPK2,CHD2,NEMF,CDK19,GTF3C6,FAM169A,NUCKS1,RPS4X,NDUFB10,KTN1,CARS1,RC3H1,PEG3,CYTB,EIF5B,GRIA2,MXD1,RBM25,ANKRD26,ZNF37A,PRPF6,BTG3,COX3,PLA2G5,SON,ND1,ND3,RSRC1,ARL13B,TMEM70,COX2,MT1E,PAPOLA,SIRT6,DYNC2I1,DDX27,KAT6B,H2BC12L,EIF2S2,ECM2,AKAP9,ERBB3,CCDC191,VEGFA,CCDC25,SREK1,SOX4,KIF21A,U2SURP,ZB…
HPA	endometrium 1	HPA:0160000	FALSE	0.00840715	2.07535	7055	143	114	11019	THOC2,ASNSD1,PCSK5,TIPIN,CIR1,RSF1,PPIG,UPF3B,SRSF11,C19ORF12,FGD6,ZEB2,UBXN4,TNRC6A,RBBP6,BAZ1A,C2ORF76,ANKRD13D,PDS5B,PEDS1,SUDS3,SMARCC1,RPL32,LEO1,MVP,SMAD1,HMGN5,ARID4B,CHD2,NEMF,CDK19,GTF3C6,PIGR,NUCKS1,RPS4X,NDUFB10,KTN1,CARS1,RC3H1,PEG3,CYTB,EIF5B,RSBN1,MXD1,MYO6,RBM25,TOM1L2,ANKRD26,TOP2A,ZNF37A,BZW2,PRPF6,ND4,BTG3,COX3,FOXL2,PLA2G5,SON,ND1,ND3,RSRC1,ARL13B,CFAP251,TMEM70,SCARA5,COX2,MT1…
HPA	endometrium 1; glandular cells[‚â•Medium]	HPA:0160052	FALSE	0.00911579	2.04021	5155	143	91	11019	THOC2,ASNSD1,CIR1,RSF1,PPIG,UPF3B,SRSF11,C19ORF12,FGD6,UBXN4,TNRC6A,C2ORF76,ANKRD13D,PDS5B,SUDS3,SMARCC1,RPL32,LEO1,HMGN5,CHD2,NEMF,CDK19,GTF3C6,PIGR,NUCKS1,RPS4X,NDUFB10,KTN1,CARS1,RC3H1,PEG3,CYTB,EIF5B,RSBN1,MYO6,RBM25,TOM1L2,ANKRD26,TOP2A,ZNF37A,BZW2,PRPF6,BTG3,COX3,PLA2G5,SON,ND1,ND3,RSRC1,ARL13B,CFAP251,TMEM70,SCARA5,COX2,MT1E,PAPOLA,SIRT6,DYNC2I1,DPM2,DDX27,KAT6B,H2BC12L,EIF2S2,ECM2,AKAP9,E…
HPA	spleen; cells in white pulp[‚â•Low]	HPA:0530721	FALSE	0.011107	1.9544	4339	143	80	11019	THOC2,ASNSD1,TIPIN,RSF1,PPIG,UPF3B,SRSF11,C19ORF12,FGD6,ZEB2,UBXN4,TNRC6A,RBBP6,BAZ1A,PDS5B,SUDS3,SMARCC1,DEF6,RPL32,LEO1,MVP,CCDC59,CHD2,NEMF,CDK19,GTF3C6,NUCKS1,RPS4X,NDUFB10,KTN1,CARS1,RC3H1,PEG3,CYTB,EIF5B,RSBN1,MXD1,RBM25,TOP2A,ZNF37A,BZW2,BTG3,SON,ND1,ND3,ARL13B,SCARA5,COX2,MT1E,PAPOLA,SIRT6,DPM2,ARHGAP24,DDX27,KAT6B,H2BC12L,EIF2S2,AKAP9,ERBB3,VEGFA,CCDC25,CLPB,SREK1,SOX4,U2SURP,ZBTB44,CCDC…
HPA	cerebellum	HPA:0090000	FALSE	0.0142662	1.84569	7202	143	115	11019	THOC2,ASNSD1,PCSK5,CIR1,RSF1,PPIG,UPF3B,SRSF11,C19ORF12,FGD6,ZEB2,UBXN4,TNRC6A,RBBP6,HSPA4L,BAZ1A,ANKRD13D,PDS5B,PEDS1,SUDS3,SMARCC1,PLXNA4,MAPT,RPL32,LEO1,SRPK2,MVP,SMAD1,CCDC59,HMGN5,ARID4B,CHD2,NEMF,CDK19,GTF3C6,MAP1B,FAM169A,NUCKS1,RPS4X,NDUFB10,KTN1,CARS1,RC3H1,PEG3,CYTB,EIF5B,GRIA2,RSBN1,MXD1,MYO6,CCDC88A,RBM25,TOM1L2,ANKRD26,ZNF37A,PRPF6,ND4,BTG3,COX3,PLA2G5,SON,ND1,ND3,SLC35E1,RSRC1,ARL13…
HPA	testis; peritubular cells[‚â•Low]	HPA:0570771	FALSE	0.0152493	1.81675	725	143	23	11019	THOC2,CIR1,RSF1,PPIG,SRSF11,PDS5B,SMARCC1,LEO1,CDK19,NUCKS1,PRPF6,PAPOLA,SIRT6,H2BC12L,AKAP9,SREK1,U2SURP,CCDC91,COPRS,CALD1,ANGPTL1,MDM2,SRRM1
HPA	gallbladder; glandular cells[‚â•Medium]	HPA:0220052	FALSE	0.0176267	1.75383	6615	143	108	11019	THOC2,ASNSD1,PCSK5,CIR1,RSF1,PPIG,UPF3B,SRSF11,C19ORF12,FGD6,UBXN4,TNRC6A,RBBP6,BAZ1A,C2ORF76,ANKRD13D,PDS5B,PEDS1,SUDS3,SMARCC1,RPL32,LEO1,MVP,SMAD1,CCDC59,HMGN5,ARID4B,CHD2,NEMF,CDK19,GTF3C6,PIGR,NUCKS1,RPS4X,NDUFB10,KTN1,CARS1,RC3H1,PEG3,CYTB,EIF5B,RSBN1,MXD1,MYO6,RBM25,TOM1L2,ANKRD26,ZNF37A,BZW2,PRPF6,LRRC37B,ND4,BTG3,COX3,PLA2G5,SON,ND1,ND3,RSRC1,ARL13B,TMEM70,SCARA5,TMEM41A,COX2,MT1E,PAPOLA…
HPA	cerebral cortex; glial cells[‚â•Low]	HPA:0100121	FALSE	0.0191469	1.7179	4927	143	87	11019	THOC2,ASNSD1,RSF1,PPIG,SRSF11,C19ORF12,FGD6,ZEB2,UBXN4,TNRC6A,BAZ1A,PDS5B,RPL32,LEO1,SRPK2,CCDC59,ARID4B,CHD2,NEMF,CDK19,GTF3C6,MAP1B,FAM169A,NUCKS1,NDUFB10,KTN1,CARS1,RC3H1,PEG3,CYTB,EIF5B,RSBN1,MXD1,MYO6,RBM25,TOM1L2,ZNF37A,PRPF6,BTG3,PLA2G5,SON,ND1,ND3,RSRC1,MT3,CFAP251,TMEM70,SCARA5,COX2,MT1E,PAPOLA,SIRT6,ARHGAP24,DDX27,KAT6B,H2BC12L,EIF2S2,ECM2,AKAP9,ERBB3,CCDC191,CCDC25,SREK1,CEP295,CDH5,SO…
HPA	cerebellum; cells in granular layer[‚â•Low]	HPA:0090181	FALSE	0.0194897	1.71019	4549	143	82	11019	THOC2,ASNSD1,CIR1,RSF1,PPIG,SRSF11,C19ORF12,FGD6,UBXN4,TNRC6A,RBBP6,PDS5B,PEDS1,SUDS3,LEO1,CCDC59,HMGN5,CHD2,NEMF,CDK19,GTF3C6,FAM169A,NUCKS1,RPS4X,NDUFB10,KTN1,CARS1,RC3H1,PEG3,CYTB,EIF5B,MXD1,RBM25,TOM1L2,ANKRD26,ZNF37A,PRPF6,ND4,BTG3,PLA2G5,SON,ND1,RSRC1,ARL13B,TMEM70,SCARA5,COX2,MT1E,PAPOLA,SIRT6,DYNC2I1,DPM2,ARHGAP24,DDX27,KAT6B,H2BC12L,ECM2,ERBB3,CCDC191,VEGFA,CCDC25,CLPB,SREK1,CEP295,SOX4,…
HPA	ovary; ovarian stroma cells[‚â•Medium]	HPA:0340462	FALSE	0.0218701	1.66015	2067	143	46	11019	CAVIN2,THOC2,ASNSD1,CIR1,RSF1,PPIG,SRSF11,FGD6,TNRC6A,BAZ1A,PDS5B,MVP,HMGN5,CDK19,GTF3C6,NUCKS1,NDUFB10,KTN1,PEG3,EIF5B,MXD1,RBM25,ZNF37A,FOXL2,COX2,MT1E,PAPOLA,SIRT6,COL6A3,ARHGAP24,KAT6B,H2BC12L,EIF2S2,AKAP9,SREK1,U2SURP,ZBTB44,CCDC91,ANKRD11,GSTA1,CALD1,MDM2,HAND2,SRRM1,CDC5L,CDK11B
HPA	lung; alveolar cells type II[‚â•Medium]	HPA:0301372	FALSE	0.0240349	1.61916	1233	143	32	11019	THOC2,CIR1,RSF1,PPIG,SRSF11,C19ORF12,UBXN4,BAZ1A,ANKRD13D,PDS5B,DEF6,LEO1,MVP,PIGR,NUCKS1,KTN1,CARS1,MXD1,MYO6,RBM25,SON,ARL13B,COX2,PAPOLA,SIRT6,KAT6B,VEGFA,SREK1,U2SURP,MDM2,SRRM1,CDC5L
HPA	cerebellum; cells in molecular layer[‚â•Medium]	HPA:0090192	FALSE	0.0240626	1.61866	2792	143	57	11019	THOC2,ASNSD1,PPIG,SRSF11,FGD6,UBXN4,TNRC6A,PDS5B,SUDS3,LEO1,SRPK2,SMAD1,CHD2,NEMF,CDK19,GTF3C6,FAM169A,NUCKS1,RPS4X,NDUFB10,KTN1,CARS1,RC3H1,PEG3,MXD1,RBM25,TOM1L2,ZNF37A,PRPF6,BTG3,COX3,SON,ND1,RSRC1,COX2,MT1E,PAPOLA,SIRT6,DYNC2I1,DDX27,KAT6B,H2BC12L,SREK1,SOX4,U2SURP,ZBTB44,CCDC91,ANKRD11,MDM2,HAND2,SRRM1,CDC5L,SEC62,DDX10,EPDR1,CDK11B,TIPRL
HPA	pancreas; pancreatic endocrine cells[‚â•Medium]	HPA:0351182	FALSE	0.0246548	1.6081	3624	143	69	11019	THOC2,ASNSD1,RSF1,PPIG,SRSF11,UBXN4,TNRC6A,ANKRD13D,PDS5B,SMAD1,HMGN5,CHD2,NEMF,GTF3C6,MAP1B,FAM169A,NUCKS1,RPS4X,NDUFB10,KTN1,CARS1,RC3H1,PEG3,CYTB,EIF5B,RSBN1,MYO6,RBM25,TOM1L2,ANKRD26,ZNF37A,PRPF6,ND4,SON,ND3,RSRC1,ARL13B,TMEM70,COX2,MT1E,PAPOLA,SIRT6,DYNC2I1,SCG2,ARHGAP24,DDX27,KAT6B,H2BC12L,EIF2S2,ECM2,AKAP9,ERBB3,CCDC191,VEGFA,CLPB,SREK1,CDH5,KIF21A,U2SURP,ZBTB44,ANKRD11,IER3,ABCF1,MDM2,HAN…
HPA	colon; peripheral nerve/ganglion[‚â•Low]	HPA:0130241	FALSE	0.0269907	1.56879	5043	143	88	11019	THOC2,ASNSD1,CIR1,RSF1,PPIG,SRSF11,C19ORF12,FGD6,UBXN4,TNRC6A,RBBP6,BAZ1A,ANKRD13D,SUDS3,MAPT,RPL32,LEO1,SRPK2,MVP,SMAD1,ARID4B,CHD2,NEMF,MAP1B,NUCKS1,NDUFB10,KTN1,CARS1,RC3H1,PEG3,CYTB,EIF5B,RSBN1,MXD1,CCDC88A,RBM25,TOM1L2,ANKRD26,ZNF37A,PRPF6,LRRC37B,ND4,BTG3,PLA2G5,ND1,ND3,ARL13B,CFAP251,TMEM70,SCARA5,COX2,MT1E,PAPOLA,DYNC2I1,DPM2,SCG2,ARHGAP24,DDX27,KAT6B,EIF2S2,ECM2,AKAP9,ERBB3,CCDC191,CCDC2…
HPA	nasopharynx	HPA:0320000	FALSE	0.0297132	1.52705	7196	143	114	11019	CAVIN2,THOC2,ASNSD1,CIR1,RSF1,PPIG,UPF3B,SRSF11,C19ORF12,FGD6,UBXN4,TNRC6A,RBBP6,BAZ1A,C2ORF76,ANKRD13D,PEDS1,SUDS3,SMARCC1,ACKR2,MAPT,RPL32,LEO1,SRPK2,MVP,SMAD1,HMGN5,ARID4B,CHD2,NEMF,CDK19,GTF3C6,MAP1B,PIGR,FAM169A,NUCKS1,RPS4X,NDUFB10,KTN1,CARS1,RC3H1,PEG3,CYTB,EIF5B,RSBN1,MXD1,MYO6,RBM25,TOM1L2,ANKRD26,TOP2A,ZNF37A,PRPF6,LRRC37B,ND4,BTG3,COX3,PLA2G5,SON,ND1,ND3,SLC35E1,RSRC1,ARL13B,CFAP251,TM…
HPA	lung; alveolar cells type II[High]	HPA:0301373	FALSE	0.0333925	1.47635	662	143	21	11019	CIR1,RSF1,PPIG,SRSF11,UBXN4,BAZ1A,PDS5B,MVP,PIGR,NUCKS1,KTN1,MXD1,MYO6,ARL13B,COX2,SIRT6,KAT6B,VEGFA,U2SURP,MDM2,SRRM1
HPA	stomach 1; glandular cells[High]	HPA:0540053	FALSE	0.0452615	1.34427	2453	143	51	11019	THOC2,ASNSD1,PPIG,SRSF11,C19ORF12,FGD6,ANKRD13D,PDS5B,LEO1,SMAD1,HMGN5,PIGR,NUCKS1,RPS4X,NDUFB10,KTN1,RC3H1,EIF5B,MYO6,RBM25,PRPF6,ND4,PLA2G5,SON,ND1,ND3,SCARA5,TMEM41A,COX2,MT1E,SIRT6,KAT6B,H2BC12L,EIF2S2,AKAP9,ERBB3,VEGFA,SREK1,ZBTB44,CCDC91,PRR5,ANKRD11,ABCF1,FRG1,MDM2,SRRM1,ITSN2,CDC5L,ARL8B,CDK11B,TIPRL
CORUM	Respiratory chain complex I (incomplete intermediate ND1, ND2, ND3, CIA30 assembly), mitochondrial	CORUM:2886	FALSE	0.00384021	2.41565	4	68	3	3383	ND1,ND3,ND2
CORUM	Respiratory chain complex I (gamma subunit) mitochondrial	CORUM:2919	FALSE	0.0116768	1.93268	13	68	4	3383	ND4L,ND1,ND3,ND2
HP	Mitochondrial inheritance	HP:0001427	FALSE	3.02268e-10	9.51961	16	72	9	4958	CYTB,ND4,COX3,ND4L,ND1,ND2,ATP6,COX2,SURF1
HP	Leber optic atrophy	HP:0001112	FALSE	1.95586e-08	7.70866	10	72	7	4958	CYTB,ND4,COX3,ND4L,ND1,ND2,ATP6
HP	Central retinal vessel vascular tortuosity	HP:0007768	FALSE	1.26138e-07	6.89915	12	72	7	4958	CYTB,ND4,COX3,ND4L,ND1,ND2,ATP6
HP	Retinal arterial tortuosity	HP:0000631	FALSE	1.26138e-07	6.89915	12	72	7	4958	CYTB,ND4,COX3,ND4L,ND1,ND2,ATP6
HP	Centrocecal scotoma	HP:0000576	FALSE	2.70159e-07	6.56838	13	72	7	4958	CYTB,ND4,COX3,ND4L,ND1,ND2,ATP6
HP	Retinal telangiectasia	HP:0007763	FALSE	3.9481e-06	5.40361	27	72	8	4958	CYTB,ND4,COX3,ND4L,ND1,ND2,ATP6,FRG1
HP	Ventricular preexcitation	HP:0004309	FALSE	7.4584e-06	5.12735	29	72	8	4958	CYTB,ND4,COX3,ND4L,ND1,ND2,ATP6,COX2
HP	Mitochondrial respiratory chain defects	HP:0200125	FALSE	1.1256e-05	4.94861	20	72	7	4958	CYTB,ND4,COX3,ND4L,ND1,ND2,ATP6
HP	Vascular tortuosity	HP:0004948	FALSE	1.3395e-05	4.87307	31	72	8	4958	CYTB,ND4,COX3,ND4L,ND1,ND2,ATP6,RASA1
HP	Blurred vision	HP:0000622	FALSE	1.356e-05	4.86774	44	72	9	4958	SCN9A,MAPT,CYTB,ND4,COX3,ND4L,ND1,ND2,ATP6
HP	Episodic vomiting	HP:0002572	FALSE	6.4161e-05	4.19273	52	72	9	4958	ZEB2,CYTB,ND4,COX3,ND1,ND3,ND2,ATP6,COX2
HP	Mitochondrial myopathy	HP:0003737	FALSE	9.0623e-05	4.04276	54	72	9	4958	NDUFB10,CYTB,ND4,COX3,ND1,ND3,ND2,ATP6,COX2
HP	Ragged-red muscle fibers	HP:0003200	FALSE	9.0623e-05	4.04276	54	72	9	4958	CYTB,ATP8,ND4,COX3,ND1,ND3,ND2,ATP6,COX2
HP	Abnormal mitochondria in muscle tissue	HP:0008316	FALSE	9.5229e-05	4.02123	39	72	8	4958	NDUFB10,ND4,COX3,ND1,ND3,ND2,ATP6,COX2
HP	Arterial tortuosity	HP:0005116	FALSE	0.00011893	3.92471	27	72	7	4958	CYTB,ND4,COX3,ND4L,ND1,ND2,ATP6
HP	Multiple glomerular cysts	HP:0100611	FALSE	0.00022286	3.65197	10	72	5	4958	ND4,ND1,ND3,ND2,ATP6
HP	Optic neuropathy	HP:0001138	FALSE	0.00027256	3.56454	61	72	9	4958	NDUFB10,CYTB,ND4,COX3,ND4L,ND1,ND3,ND2,ATP6
HP	Muscle abnormality related to mitochondrial dysfunction	HP:0003800	FALSE	0.00038329	3.41647	83	72	10	4958	NDUFB10,CYTB,ND4,COX3,ND1,ND3,ND2,ATP6,COX2,SURF1
HP	Encephalopathy	HP:0001298	FALSE	0.00057231	3.24237	317	72	18	4958	GABRG2,CHD2,CDK19,NDUFB10,CYTB,CCDC88A,ATP8,ND4,COX3,ND1,ND3,ND2,TMEM70,ATP6,COX2,KMT2E,DPM2,CLPB
HP	Slow decrease in visual acuity	HP:0007924	FALSE	0.0006645	3.17751	34	72	7	4958	CYTB,ND4,COX3,ND4L,ND1,ND2,ATP6
HP	Dilated cardiomyopathy	HP:0001644	FALSE	0.00088091	3.05507	166	72	13	4958	DEF6,ATP8,ND4,COX3,ND1,ND3,ND2,ATP6,COX2,KAT6B,ERBB3,ANKRD11,HAND2
HP	Hyperventilation	HP:0002883	FALSE	0.0012284	2.91066	37	72	7	4958	GABRG2,ND4,ND1,ND3,ARL13B,ND2,ATP6
HP	Retinal vascular tortuosity	HP:0012841	FALSE	0.00207673	2.68262	57	72	8	4958	GTF2IRD2,CYTB,ND4,COX3,ND4L,ND1,ND2,ATP6
HP	Lacticaciduria	HP:0003648	FALSE	0.00231673	2.63513	26	72	6	4958	NDUFB10,ND4,ND1,ND3,ND2,ATP6
HP	Abnormality of Krebs cycle metabolism	HP:0000816	FALSE	0.00250954	2.60041	15	72	5	4958	ND4,ND1,ND3,ND2,ATP6
HP	Low plasma citrulline	HP:0003572	FALSE	0.00250954	2.60041	15	72	5	4958	ND4,ND1,ND3,ND2,ATP6
HP	Abnormal CSF lactate concentration	HP:0030085	FALSE	0.00295173	2.52992	103	72	10	4958	NDUFB10,ND4,COX3,ND1,ND3,ND2,ATP6,COX2,CLPB,SURF1
HP	Increased CSF lactate	HP:0002490	FALSE	0.00295173	2.52992	103	72	10	4958	NDUFB10,ND4,COX3,ND1,ND3,ND2,ATP6,COX2,CLPB,SURF1
HP	Polyneuropathy	HP:0001271	FALSE	0.00310589	2.50781	60	72	8	4958	CYTB,ND4,COX3,ND4L,ND1,ND2,TMEM70,ATP6
HP	Impaired visuospatial constructive cognition	HP:0010794	FALSE	0.00370501	2.43121	28	72	6	4958	GABRG2,MAPT,ND4,COX3,ND1,COX2
HP	Hyperalaninemia	HP:0003348	FALSE	0.00401037	2.39682	62	72	8	4958	NDUFB10,ATP8,ND4,ND1,ND3,ND2,TMEM70,ATP6
HP	Abnormal circulating pyruvate family amino acid concentration	HP:0010915	FALSE	0.00454082	2.34287	63	72	8	4958	NDUFB10,ATP8,ND4,ND1,ND3,ND2,TMEM70,ATP6
HP	Abnormal circulating alanine concentration	HP:0010916	FALSE	0.00454082	2.34287	63	72	8	4958	NDUFB10,ATP8,ND4,ND1,ND3,ND2,TMEM70,ATP6
HP	Episodic respiratory distress	HP:0004885	FALSE	0.00505544	2.29624	17	72	5	4958	ND4,ND1,ND3,ND2,ATP6
HP	Stuttering	HP:0025268	FALSE	0.00505544	2.29624	17	72	5	4958	MAPT,ND4,COX3,ND1,COX2
HP	Aplasia/Hypoplasia of the cerebral white matter	HP:0012429	FALSE	0.00505544	2.29624	17	72	5	4958	ZEB2,ND4,COX3,ND1,COX2
HP	Progressive visual loss	HP:0000529	FALSE	0.00541229	2.26662	110	72	10	4958	C19ORF12,ATXN7,CYTB,ND4,COX3,ND4L,SON,ND1,ND2,ATP6
HP	Tremor	HP:0001337	FALSE	0.00634129	2.19782	627	72	24	4958	THOC2,SCN9A,C19ORF12,GABRG2,GTF2IRD2,MAPT,ATXN7,CHD2,NEMF,CDK19,CARS1,CYTB,ND4,COX3,ND4L,ND1,ARL13B,ND2,TMEM70,ATP6,COL6A3,CLPB,PPP1R15B,SDHC
HP	Segmental peripheral demyelination/remyelination	HP:0003481	FALSE	0.00692109	2.15983	18	72	5	4958	ND4,ND1,ND3,ND2,ATP6
HP	Postural tremor	HP:0002174	FALSE	0.00817944	2.08728	68	72	8	4958	CYTB,ND4,COX3,ND4L,ND1,ND2,ATP6,COL6A3
HP	Action tremor	HP:0002345	FALSE	0.0091361	2.03924	204	72	13	4958	SCN9A,GABRG2,CARS1,CYTB,ND4,COX3,ND4L,ND1,ND2,TMEM70,ATP6,COL6A3,PPP1R15B
HP	Abnormal retinal artery morphology	HP:0000630	FALSE	0.00914566	2.03879	69	72	8	4958	GTF2IRD2,CYTB,ND4,COX3,ND4L,ND1,ND2,ATP6
HP	Proximal tubulopathy	HP:0000114	FALSE	0.0102564	1.98901	50	72	7	4958	NDUFB10,ND4,COX3,ND1,ND3,ND2,COX2
HP	Central scotoma	HP:0000603	FALSE	0.0117516	1.9299	51	72	7	4958	CYTB,ND4,COX3,ND4L,ND1,ND2,ATP6
HP	Abnormal circulating citrulline concentration	HP:0011965	FALSE	0.0122437	1.91209	20	72	5	4958	ND4,ND1,ND3,ND2,ATP6
HP	Mixed demyelinating and axonal polyneuropathy	HP:0007327	FALSE	0.0134015	1.87285	10	72	4	4958	ND4,COX3,ND1,COX2
HP	Abnormal circulating proteinogenic amino acid derivative concentration	HP:0033108	FALSE	0.0140375	1.85271	73	72	8	4958	NDUFB10,ATP8,ND4,ND1,ND3,ND2,TMEM70,ATP6
HP	Abnormal basal ganglia morphology	HP:0002134	FALSE	0.0146651	1.83371	181	72	12	4958	C19ORF12,ZEB2,MAPT,GATA3,ND4,COX3,ND1,ND3,ND2,ATP6,COX2,CLPB
HP	Cardiac conduction abnormality	HP:0031546	FALSE	0.0147715	1.83057	151	72	11	4958	DEF6,CYTB,ATP8,ND4,COX3,ND1,ND3,ND2,ATP6,COX2,AKAP9
HP	Stroke-like episode	HP:0002401	FALSE	0.0158892	1.7989	21	72	5	4958	CYTB,ND4,COX3,ND1,COX2
HP	Ophthalmoparesis	HP:0000597	FALSE	0.0167756	1.77532	285	72	15	4958	MAPT,ATXN7,CYTB,PRPF6,ATP8,ND4,COX3,ND1,ND3,ND2,ATP6,COX2,KIF21A,SURF1,FRG1
HP	Lactic acidosis	HP:0003128	FALSE	0.0183589	1.73615	185	72	12	4958	NDUFB10,CYTB,ATP8,ND4,COX3,ND1,ND3,ND2,TMEM70,ATP6,COX2,SURF1
HP	Abnormal prosody	HP:0031434	FALSE	0.0190188	1.72082	76	72	8	4958	MAPT,ND4,ND1,ND3,ND2,ATP6,PPP1R15B,MDM2
HP	Bilateral tonic-clonic seizure	HP:0002069	FALSE	0.0222056	1.65354	368	72	17	4958	THOC2,HCN2,SCN9A,GABRG2,MAPT,CHD2,CYTB,GRIA2,CCDC88A,ND4,COX3,ND1,ND3,ND2,ATP6,COX2,CLPB
HP	Abnormal head blood vessel morphology	HP:3000036	FALSE	0.0306174	1.51403	81	72	8	4958	GTF2IRD2,CYTB,ND4,COX3,ND4L,ND1,ND2,ATP6
HP	Widened cerebral subarachnoid space	HP:0012766	FALSE	0.0309007	1.51003	12	72	4	4958	ND4,COX3,ND1,COX2
HP	Wolff-Parkinson-White syndrome	HP:0001716	FALSE	0.0320817	1.49374	24	72	5	4958	CYTB,ND4,COX3,ND1,COX2
HP	Peripheral neuropathy	HP:0009830	FALSE	0.0395164	1.40322	468	72	19	4958	SCN9A,C19ORF12,NEMF,CARS1,CYTB,ATP8,ND4,COX3,ND4L,ND1,ND3,ND2,TMEM70,ATP6,COX2,RETREG1,ZFHX3,ERBB3,SURF1
HP	Recurrent paroxysmal headache	HP:0002331	FALSE	0.0396515	1.40174	25	72	5	4958	ND4,COX3,ND1,COX2,SDHC
HP	Renal tubular dysfunction	HP:0000124	FALSE	0.0413937	1.38307	110	72	9	4958	NDUFB10,GATA3,ND4,COX3,ND1,ND3,ND2,COX2,SURF1
HP	Distal peripheral sensory neuropathy	HP:0007067	FALSE	0.0441454	1.35511	13	72	4	4958	ND4,COX3,ND1,COX2
HP	Concentric hypertrophic cardiomyopathy	HP:0005157	FALSE	0.0441454	1.35511	13	72	4	4958	ND4,COX3,ND1,COX2
HP	Abnormality of coordination	HP:0011443	FALSE	0.0484189	1.31498	1177	72	33	4958	SCN9A,C19ORF12,ZEB2,GABRG2,GTF2IRD2,MAPT,ATXN7,CHD2,NEMF,CDK19,NDUFB10,CARS1,CYTB,GRIA2,TOP2A,ATP8,ND4,COX3,ND4L,ND1,ND3,ARL13B,ND2,TMEM70,ATP6,COX2,COL6A3,ZFHX3,ERBB3,CLPB,PPP1R15B,SURF1,SDHC

## Sheet: HIGH in OSC 24hr
source	term_name	term_id	highlighted	adjusted_p_value	negative_log10_of_adjusted_p_value	term_size	query_size	intersection_size	effective_domain_size	intersections
GO:MF	protein binding	GO:0005515	TRUE	1.47e-08	7.83163	14838	388	338	20212	RPL18,MZT2A,ZNF20,CXCR4,HSPA6,TPPP3,STXBP5L,JUN,FOLH1,NR4A1,NEB,SAMD4A,ZNF490,ZNF791,MYO10,TMEM203,CBFB,IKZF5,KRT8,LHFPL5,RPS27L,CSRP2,TMEM141,SIX1,PSMA7,OPRD1,HSPA1A,RUFY2,ANGPT4,HSPA1B,TRIB3,FANK1,INIP,GADD45B,SLCO4A1,SLC27A5,RPL23,CFAP221,SDC1,UBALD2,RPS11,ZC3H15,ATRNL1,RPL8,TMEM106A,PRDX5,PLA2G2D,VPS50,PYGM,SPTA1,PIWIL1,NOD2,CENPQ,EEF1B2,PDE1A,DNAJB1,WDR47,NOSTRIN,POLR2J,SH2B2,BAG3,TFPT,PLK2,…
GO:MF	structural constituent of ribosome	GO:0003735	TRUE	4.82e-07	6.31683	450	388	31	20212	RPL18,RPS27L,RPL23,RPS11,RPL8,ENSG00000281383,RPS15,RPL35,RPL34,RPS20,MRPL27,RPL21,MRPL33,RPL30,RPS15A,RPLP0,RPS14,RPL37A,RPS3A,RPS26,RPS24,RPS28,RPL24,RPLP2,RPL12,RPL41,RPL11,RPL39,RPLP1,RPL9,RPL10
GO:MF	structural molecule activity	GO:0005198	FALSE	4.8751e-05	4.31202	1100	388	48	20212	RPL18,NEB,RPS27L,CSRP2,RPL23,RPS11,RPL8,SPTA1,ENSG00000281383,RPS15,KRT19,TINAGL1,H1-4,RPL35,RPL34,RPS20,H2AJ,MRPL27,H2AC14,RPL21,MRPL33,RPL30,INA,COL10A1,RPS15A,RPLP0,RPS14,COL9A1,JUP,RPL37A,RPS3A,RPS26,RPS24,RPS28,CLTB,H3-3B,RPL24,H2AC12,RPLP2,SBSPON,RPL12,RPL41,RPL11,NCMAP,RPL39,RPLP1,RPL9,RPL10
GO:MF	heat shock protein binding	GO:0031072	FALSE	0.00070588	3.15127	130	388	13	20212	HSPA6,HSPA1A,HSPA1B,NOD2,DNAJB1,ETFBKMT,ITGAM,HIKESHI,DNAJA1,AHSA1,CYP1A1,BMAL1,PRKN
GO:MF	transcription regulator activity	GO:0140110	TRUE	0.0075958	2.11943	1952	388	64	20212	ZNF671,ZNF20,JUN,NR4A1,ZNF490,ZNF791,CBFB,IKZF5,SIX1,HSPA1A,TRIB3,IRX3,DNAJB1,HNF1B,SNAI1,NIBAN2,ZBTB7A,PPARGC1A,SOX6,SMAD2,FOXO6,MAX,NANOGP8,MEIS2,ATF1,HTATIP2,MAFG,ZNF699,ZNF165,ZKSCAN3,ZNF296,TAF9,ZNF785,BACH2,ZNF668,ZNF283,RBBP8,ZNF174,ZNF676,ZNF541,JUP,BNC1,CD274,VGLL1,BMAL1,EPAS1,NR5A1,ZNF529,ZNF566,PQBP1,MYPOP,POU2F2,ATF4,ZNF418,YY1AP1,GRHL3,TGIF1,PRKN,ZNF26,NFIA,FLYWCH1,HES1,AKIRIN2,BHLHE…
GO:MF	transcription factor binding	GO:0008134	FALSE	0.00806848	2.09321	600	388	28	20212	JUN,NR4A1,SIX1,RPL23,HNF1B,ZBTB7A,PPARGC1A,ELOC,SMAD2,MAX,MEIS2,YWHAZ,TAF9,RBX1,RBBP8,DNAJA1,JUP,GTF2B,SRI,BMAL1,EPAS1,CHD6,NR5A1,ATF4,NFIA,FLYWCH1,HES1,BHLHE40
GO:MF	ubiquitin ligase inhibitor activity	GO:1990948	TRUE	0.00813071	2.08987	9	388	4	20212	RPL23,RPS15,RPS20,RPL11
GO:MF	DNA-binding transcription repressor activity	GO:0001217	TRUE	0.0131094	1.88242	332	388	19	20212	ZNF20,JUN,IKZF5,IRX3,SNAI1,ZBTB7A,SOX6,MAX,ZKSCAN3,ZNF785,BACH2,ZNF668,ZNF529,ZNF566,MYPOP,ZNF418,TGIF1,HES1,BHLHE40
GO:MF	ubiquitin protein ligase binding	GO:0031625	TRUE	0.0162281	1.78973	308	388	18	20212	CXCR4,HSPA6,JUN,HSPA1A,HSPA1B,TRIB3,RPL23,PPARGC1A,SMAD2,YWHAZ,RBX1,DNAJA1,NEDD8,NKD2,RPL11,PRKN,UBC,SQSTM1
GO:MF	rRNA binding	GO:0019843	TRUE	0.0216879	1.66378	67	388	8	20212	RPL23,RPS11,RPL8,NSUN4,RPLP0,RPL12,RPL11,RPL9
GO:MF	binding	GO:0005488	FALSE	0.0241915	1.61634	18370	388	373	20212	RPL18,ZNF671,MZT2A,ZNF20,CXCR4,HSPA6,TPPP3,STXBP5L,JUN,FOLH1,NR4A1,NEB,SAMD4A,ZNF490,ZNF791,MYO10,TMEM203,CBFB,IKZF5,KRT8,BPIFC,LHFPL5,RPS27L,CSRP2,TMEM141,SIX1,PSMA7,OPRD1,HSPA1A,RUFY2,ANGPT4,HSPA1B,TRIB3,FANK1,INIP,GADD45B,SLCO4A1,SLC27A5,RPL23,CFAP221,SDC1,UBALD2,RPS11,TPH2,ZC3H15,ATRNL1,RPL8,TMEM106A,PRDX5,PLA2G2D,IRX3,VPS50,PYGM,SPTA1,PIWIL1,NOD2,CENPQ,EEF1B2,PDE1A,DNAJB1,WDR47,NOSTRIN,POLR2…
GO:MF	ubiquitin-protein transferase inhibitor activity	GO:0055105	FALSE	0.0305125	1.51552	12	388	4	20212	RPL23,RPS15,RPS20,RPL11
GO:MF	double-stranded DNA binding	GO:0003690	TRUE	0.0331504	1.47951	1637	388	54	20212	ZNF671,ZNF20,JUN,NR4A1,ZNF490,ZNF791,IKZF5,SIX1,PRDX5,IRX3,HNF1B,H1-4,SNAI1,ZBTB7A,SOX6,SMAD2,FOXO6,MAX,NANOGP8,MEIS2,ATF1,MAFG,ZNF699,ZNF165,ZKSCAN3,ZNF296,TAF9,ZNF785,BACH2,ZNF668,ZNF283,ZNF174,ZNF676,BEND3,BNC1,H3-3B,GTF2B,BMAL1,EPAS1,NR5A1,ZNF529,ZNF566,PQBP1,MYPOP,SYCP1,POU2F2,ATF4,ZNF418,GRHL3,TGIF1,ZNF26,NFIA,HES1,BHLHE40
GO:MF	nucleic acid binding	GO:0003676	TRUE	0.0338587	1.47033	5491	388	140	20212	RPL18,ZNF671,ZNF20,JUN,NR4A1,SAMD4A,ZNF490,ZNF791,CBFB,IKZF5,RPS27L,SIX1,HSPA1A,HSPA1B,RPL23,RPS11,ZC3H15,RPL8,PRDX5,IRX3,PIWIL1,EEF1B2,NOSTRIN,POLR2J,TFPT,RPS15,HNF1B,ARC,DDX59,NXF1,MAGOH,H1-4,SNAI1,ZBTB7A,PPIE,NSUN4,PPARGC1A,RPL35,RPL34,RPS20,SOX6,EIF2B2,SAMHD1,SMAD2,FOXO6,GEMIN6,RNU6ATAC,H2AJ,MAX,NANOGP8,PABPC1,RNU6-36P,MEIS2,YWHAZ,DNAJC17,DDX4,MRPL27,ATF1,MAFG,H2AC14,ZNF699,RPL21,ZNF165,CFAP4…
GO:MF	ubiquitin-like protein ligase binding	GO:0044389	FALSE	0.0339259	1.46947	326	388	18	20212	CXCR4,HSPA6,JUN,HSPA1A,HSPA1B,TRIB3,RPL23,PPARGC1A,SMAD2,YWHAZ,RBX1,DNAJA1,NEDD8,NKD2,RPL11,PRKN,UBC,SQSTM1
GO:MF	large ribosomal subunit rRNA binding	GO:0070180	FALSE	0.035528	1.44943	5	388	3	20212	RPL23,RPLP0,RPL12
GO:MF	sequence-specific DNA binding	GO:0043565	FALSE	0.0434475	1.36204	1654	388	54	20212	ZNF671,ZNF20,JUN,NR4A1,ZNF490,ZNF791,CBFB,IKZF5,SIX1,PRDX5,IRX3,HNF1B,SNAI1,ZBTB7A,PPARGC1A,SOX6,SMAD2,FOXO6,MAX,NANOGP8,MEIS2,ATF1,MAFG,ZNF699,ZNF165,ZKSCAN3,ZNF296,TAF9,ZNF785,BACH2,ZNF668,ZNF283,ZNF174,ZNF676,BEND3,BNC1,H3-3B,GTF2B,GATAD1,BMAL1,EPAS1,NR5A1,ZNF529,ZNF566,MYPOP,POU2F2,ATF4,ZNF418,GRHL3,TGIF1,ZNF26,NFIA,HES1,BHLHE40
GO:MF	transcription coregulator binding	GO:0001221	FALSE	0.0487679	1.31187	118	388	10	20212	SIX1,RPL23,HNF1B,ZBTB7A,ELOC,EPAS1,CHD6,NR5A1,FLYWCH1,HES1
GO:MF	sequence-specific double-stranded DNA binding	GO:1990837	FALSE	0.0498559	1.30228	1541	388	51	20212	ZNF671,ZNF20,JUN,NR4A1,ZNF490,ZNF791,IKZF5,SIX1,PRDX5,IRX3,HNF1B,SNAI1,ZBTB7A,SOX6,SMAD2,FOXO6,MAX,NANOGP8,MEIS2,ATF1,MAFG,ZNF699,ZNF165,ZKSCAN3,ZNF296,TAF9,ZNF785,BACH2,ZNF668,ZNF283,ZNF174,ZNF676,BEND3,BNC1,H3-3B,GTF2B,BMAL1,EPAS1,NR5A1,ZNF529,ZNF566,MYPOP,POU2F2,ATF4,ZNF418,GRHL3,TGIF1,ZNF26,NFIA,HES1,BHLHE40
GO:BP	cytoplasmic translation	GO:0002181	TRUE	6.91e-19	18.1602	156	384	30	21031	RPL18,RPL23,RPS11,ZC3H15,RPL8,RPS15,RPL35,RPL34,RPS20,PABPC1,RPL21,RPL30,RPS15A,RPLP0,RPS14,RPL37A,RPS3A,RPS26,RPS24,RPS28,RPL24,RPLP2,CPEB4,RPL12,RPL41,RPL11,RPL39,RPLP1,RPL9,RPL10
GO:BP	cellular nitrogen compound biosynthetic process	GO:0044271	FALSE	1.24e-11	10.9055	4836	384	156	21031	RPL18,ZNF671,ZNF20,JUN,NR4A1,SAMD4A,ZNF490,ZNF791,CBFB,IKZF5,RPS27L,SIX1,OPRD1,HSPA1A,HSPA1B,TRIB3,FANK1,RPL23,RPS11,TPH2,ZC3H15,RPL8,PRDX5,IRX3,SPTA1,PIWIL1,NOD2,EEF1B2,DNAJB1,NOSTRIN,POLR2J,TFPT,RPS15,HNF1B,MAGOH,H1-4,DPF3,SNAI1,NIBAN2,ZBTB7A,PPIE,CDKN1C,PPARGC1A,SIVA1,RPL35,RPL34,RPS20,ELOC,SOX6,PLK3,EIF2B2,SMAD2,FOXO6,CARD14,MAX,NANOGP8,PABPC1,MEIS2,YWHAZ,DNAJC17,PRKCH,MRPL27,ATF1,HTATIP2,MAF…
GO:BP	peptide biosynthetic process	GO:0043043	FALSE	5.64e-09	8.24855	752	384	45	21031	RPL18,SAMD4A,RPS27L,RPL23,RPS11,ZC3H15,RPL8,PIWIL1,NOD2,EEF1B2,RPS15,MAGOH,RPL35,RPL34,RPS20,EIF2B2,PABPC1,MRPL27,RPL21,MRPL33,CFAP418-AS1,RPL30,NGDN,RPS15A,RPLP0,RPS14,RPL37A,RPS3A,RPS26,RPS24,RPS28,RPL24,RPLP2,CPEB4,PPP1R15A,RPL12,RPL41,RPL11,RPL39,RPLP1,ATF4,RPL9,FURIN,MTFMT,RPL10
GO:BP	translation	GO:0006412	FALSE	2.19e-08	7.65866	723	384	43	21031	RPL18,SAMD4A,RPS27L,RPL23,RPS11,ZC3H15,RPL8,PIWIL1,EEF1B2,RPS15,MAGOH,RPL35,RPL34,RPS20,EIF2B2,PABPC1,MRPL27,RPL21,MRPL33,CFAP418-AS1,RPL30,NGDN,RPS15A,RPLP0,RPS14,RPL37A,RPS3A,RPS26,RPS24,RPS28,RPL24,RPLP2,CPEB4,PPP1R15A,RPL12,RPL41,RPL11,RPL39,RPLP1,ATF4,RPL9,MTFMT,RPL10
GO:BP	peptide metabolic process	GO:0006518	FALSE	9.44e-07	6.02489	911	384	46	21031	RPL18,SAMD4A,RPS27L,RPL23,RPS11,ZC3H15,RPL8,PIWIL1,NOD2,EEF1B2,RPS15,MAGOH,RPL35,RPL34,RPS20,EIF2B2,PABPC1,MRPL27,RPL21,MRPL33,CFAP418-AS1,RPL30,CLN5,NGDN,RPS15A,RPLP0,RPS14,RPL37A,RPS3A,RPS26,RPS24,RPS28,RPL24,RPLP2,CPEB4,PPP1R15A,RPL12,RPL41,RPL11,RPL39,RPLP1,ATF4,RPL9,FURIN,MTFMT,RPL10
GO:BP	amide biosynthetic process	GO:0043604	FALSE	1.2815e-06	5.89229	887	384	45	21031	RPL18,SAMD4A,RPS27L,RPL23,RPS11,ZC3H15,RPL8,PIWIL1,NOD2,EEF1B2,RPS15,MAGOH,RPL35,RPL34,RPS20,EIF2B2,PABPC1,MRPL27,RPL21,MRPL33,CFAP418-AS1,RPL30,NGDN,RPS15A,RPLP0,RPS14,RPL37A,RPS3A,RPS26,RPS24,RPS28,RPL24,RPLP2,CPEB4,PPP1R15A,RPL12,RPL41,RPL11,RPL39,RPLP1,ATF4,RPL9,FURIN,MTFMT,RPL10
GO:BP	negative regulation of DNA-templated transcription	GO:0045892	TRUE	3.5286e-06	5.45239	1333	384	57	21031	ZNF20,JUN,CBFB,IKZF5,SIX1,HSPA1A,TRIB3,RPL23,PRDX5,IRX3,DNAJB1,NOSTRIN,HNF1B,H1-4,SNAI1,NIBAN2,ZBTB7A,CDKN1C,SOX6,PLK3,SMAD2,MAX,MEIS2,YWHAZ,DNAJC17,MAFG,ZKSCAN3,ZNF296,DEDD2,ZNF785,WNT11,BACH2,WNT5A,ZNF668,RBBP8,EPC1,ZNF174,BEND3,RPS14,ZNF541,SIRT7,BMAL1,RRP8,DAB2,ZNF529,ZNF566,MYPOP,ATF4,ZNF418,TGIF1,PRKN,FLYWCH1,HES1,SQSTM1,RPL10,AKIRIN2,BHLHE40
GO:BP	negative regulation of RNA biosynthetic process	GO:1902679	FALSE	5.1629e-06	5.28711	1347	384	57	21031	ZNF20,JUN,CBFB,IKZF5,SIX1,HSPA1A,TRIB3,RPL23,PRDX5,IRX3,DNAJB1,NOSTRIN,HNF1B,H1-4,SNAI1,NIBAN2,ZBTB7A,CDKN1C,SOX6,PLK3,SMAD2,MAX,MEIS2,YWHAZ,DNAJC17,MAFG,ZKSCAN3,ZNF296,DEDD2,ZNF785,WNT11,BACH2,WNT5A,ZNF668,RBBP8,EPC1,ZNF174,BEND3,RPS14,ZNF541,SIRT7,BMAL1,RRP8,DAB2,ZNF529,ZNF566,MYPOP,ATF4,ZNF418,TGIF1,PRKN,FLYWCH1,HES1,SQSTM1,RPL10,AKIRIN2,BHLHE40
GO:BP	negative regulation of RNA metabolic process	GO:0051253	FALSE	1.5393e-05	4.81268	1463	384	59	21031	ZNF20,JUN,CBFB,IKZF5,SIX1,HSPA1A,TRIB3,RPL23,PRDX5,IRX3,DNAJB1,NOSTRIN,HNF1B,H1-4,SNAI1,NIBAN2,ZBTB7A,CDKN1C,SOX6,PLK3,SMAD2,MAX,PABPC1,MEIS2,YWHAZ,DNAJC17,MAFG,ZKSCAN3,ZNF296,DEDD2,ZNF785,WNT11,BACH2,WNT5A,ZNF668,RBBP8,EPC1,ZNF174,BEND3,RPS14,ZNF541,RPS26,SIRT7,BMAL1,RRP8,DAB2,ZNF529,ZNF566,MYPOP,ATF4,ZNF418,TGIF1,PRKN,FLYWCH1,HES1,SQSTM1,RPL10,AKIRIN2,BHLHE40
GO:BP	DNA-templated transcription	GO:0006351	FALSE	5.5505e-05	4.25567	3569	384	108	21031	ZNF671,ZNF20,JUN,NR4A1,ZNF490,ZNF791,CBFB,IKZF5,SIX1,OPRD1,HSPA1A,HSPA1B,TRIB3,FANK1,RPL23,PRDX5,IRX3,NOD2,DNAJB1,NOSTRIN,POLR2J,TFPT,HNF1B,H1-4,DPF3,SNAI1,NIBAN2,ZBTB7A,PPIE,CDKN1C,PPARGC1A,SIVA1,ELOC,SOX6,PLK3,SMAD2,FOXO6,CARD14,MAX,NANOGP8,MEIS2,YWHAZ,DNAJC17,PRKCH,ATF1,HTATIP2,MAFG,ZNF699,ZNF165,ZKSCAN3,ZNF296,TAF9,DEDD2,ZNF785,WNT11,BACH2,WNT5A,PPM1D,ZNF668,ZNF283,RBBP8,EPC1,ZNF174,ZNF676,BE…
GO:BP	regulation of DNA-templated transcription	GO:0006355	FALSE	6.6015e-05	4.18036	3446	384	105	21031	ZNF671,ZNF20,JUN,NR4A1,ZNF490,ZNF791,CBFB,IKZF5,SIX1,OPRD1,HSPA1A,HSPA1B,TRIB3,FANK1,RPL23,PRDX5,IRX3,NOD2,DNAJB1,NOSTRIN,TFPT,HNF1B,H1-4,DPF3,SNAI1,NIBAN2,ZBTB7A,PPIE,CDKN1C,PPARGC1A,SIVA1,ELOC,SOX6,PLK3,SMAD2,FOXO6,CARD14,MAX,NANOGP8,MEIS2,YWHAZ,DNAJC17,PRKCH,ATF1,HTATIP2,MAFG,ZNF699,ZNF165,ZKSCAN3,ZNF296,TAF9,DEDD2,ZNF785,WNT11,BACH2,WNT5A,PPM1D,ZNF668,ZNF283,RBBP8,EPC1,ZNF174,ZNF676,BEND3,RPS…
GO:BP	amide metabolic process	GO:0043603	FALSE	7.7728e-05	4.10943	1194	384	50	21031	RPL18,SAMD4A,RPS27L,RPL23,RPS11,ZC3H15,RPL8,PIWIL1,NOD2,EEF1B2,RPS15,MAGOH,NAGK,RPL35,RPL34,RPS20,EIF2B2,PABPC1,MRPL27,RPL21,MRPL33,CFAP418-AS1,RPL30,CLN5,GNE,NGDN,RPS15A,RPLP0,RPS14,RPL37A,RPS3A,RPS26,RPS24,RPS28,RPL24,RPLP2,CPEB4,PPP1R15A,AADAT,RPL12,RPL41,RPL11,RPL39,PLPP2,RPLP1,ATF4,RPL9,FURIN,MTFMT,RPL10
GO:BP	regulation of RNA biosynthetic process	GO:2001141	FALSE	8.6804e-05	4.06146	3464	384	105	21031	ZNF671,ZNF20,JUN,NR4A1,ZNF490,ZNF791,CBFB,IKZF5,SIX1,OPRD1,HSPA1A,HSPA1B,TRIB3,FANK1,RPL23,PRDX5,IRX3,NOD2,DNAJB1,NOSTRIN,TFPT,HNF1B,H1-4,DPF3,SNAI1,NIBAN2,ZBTB7A,PPIE,CDKN1C,PPARGC1A,SIVA1,ELOC,SOX6,PLK3,SMAD2,FOXO6,CARD14,MAX,NANOGP8,MEIS2,YWHAZ,DNAJC17,PRKCH,ATF1,HTATIP2,MAFG,ZNF699,ZNF165,ZKSCAN3,ZNF296,TAF9,DEDD2,ZNF785,WNT11,BACH2,WNT5A,PPM1D,ZNF668,ZNF283,RBBP8,EPC1,ZNF174,ZNF676,BEND3,RPS…
GO:BP	RNA biosynthetic process	GO:0032774	FALSE	8.9654e-05	4.04743	3601	384	108	21031	ZNF671,ZNF20,JUN,NR4A1,ZNF490,ZNF791,CBFB,IKZF5,SIX1,OPRD1,HSPA1A,HSPA1B,TRIB3,FANK1,RPL23,PRDX5,IRX3,NOD2,DNAJB1,NOSTRIN,POLR2J,TFPT,HNF1B,H1-4,DPF3,SNAI1,NIBAN2,ZBTB7A,PPIE,CDKN1C,PPARGC1A,SIVA1,ELOC,SOX6,PLK3,SMAD2,FOXO6,CARD14,MAX,NANOGP8,MEIS2,YWHAZ,DNAJC17,PRKCH,ATF1,HTATIP2,MAFG,ZNF699,ZNF165,ZKSCAN3,ZNF296,TAF9,DEDD2,ZNF785,WNT11,BACH2,WNT5A,PPM1D,ZNF668,ZNF283,RBBP8,EPC1,ZNF174,ZNF676,BE…
GO:BP	negative regulation of transcription by RNA polymerase II	GO:0000122	FALSE	9.2657e-05	4.03312	986	384	44	21031	ZNF20,JUN,CBFB,IKZF5,SIX1,HSPA1A,TRIB3,RPL23,IRX3,DNAJB1,HNF1B,H1-4,SNAI1,ZBTB7A,CDKN1C,PLK3,MAX,MEIS2,YWHAZ,DNAJC17,MAFG,ZKSCAN3,ZNF296,ZNF785,BACH2,ZNF668,EPC1,ZNF174,BEND3,RPS14,SIRT7,DAB2,ZNF529,ZNF566,MYPOP,ATF4,TGIF1,PRKN,FLYWCH1,HES1,SQSTM1,RPL10,AKIRIN2,BHLHE40
GO:BP	organic cyclic compound biosynthetic process	GO:1901362	FALSE	0.00012094	3.91743	4264	384	122	21031	ZNF671,ZNF20,JUN,NR4A1,ZNF490,ZNF791,CBFB,IKZF5,SIX1,OPRD1,HSPA1A,HSPA1B,TRIB3,FANK1,SLC27A5,RPL23,TPH2,PRDX5,IRX3,SPTA1,NOD2,DNAJB1,NOSTRIN,POLR2J,TFPT,HNF1B,H1-4,DPF3,SNAI1,NIBAN2,ZBTB7A,PPIE,CDKN1C,PPARGC1A,SIVA1,ELOC,SOX6,PLK3,SMAD2,FOXO6,CARD14,MAX,NANOGP8,MEIS2,YWHAZ,DNAJC17,PRKCH,ATF1,HTATIP2,MAFG,ZNF699,ZNF165,MFSD12,ZKSCAN3,ZNF296,TAF9,DEDD2,ZNF785,ACBD3,HSD17B1,WNT11,BACH2,WNT5A,PPM1D,Z…
GO:BP	regulation of RNA metabolic process	GO:0051252	FALSE	0.0002503	3.60154	3763	384	110	21031	ZNF671,ZNF20,JUN,NR4A1,SAMD4A,ZNF490,ZNF791,CBFB,IKZF5,SIX1,OPRD1,HSPA1A,HSPA1B,TRIB3,FANK1,RPL23,PRDX5,IRX3,NOD2,DNAJB1,NOSTRIN,TFPT,HNF1B,MAGOH,H1-4,DPF3,SNAI1,NIBAN2,ZBTB7A,PPIE,CDKN1C,PPARGC1A,SIVA1,ELOC,SOX6,PLK3,SMAD2,FOXO6,CARD14,MAX,NANOGP8,PABPC1,MEIS2,YWHAZ,DNAJC17,PRKCH,ATF1,HTATIP2,MAFG,ZNF699,ZNF165,ZKSCAN3,ZNF296,TAF9,DEDD2,ZNF785,WNT11,BACH2,WNT5A,PPM1D,ZNF668,TRA2A,ZNF283,RBBP8,EP…
GO:BP	negative regulation of nucleobase-containing compound metabolic process	GO:0045934	FALSE	0.00027795	3.55604	1588	384	59	21031	ZNF20,JUN,CBFB,IKZF5,SIX1,HSPA1A,TRIB3,RPL23,PRDX5,IRX3,DNAJB1,NOSTRIN,HNF1B,H1-4,SNAI1,NIBAN2,ZBTB7A,CDKN1C,SOX6,PLK3,SMAD2,MAX,PABPC1,MEIS2,YWHAZ,DNAJC17,MAFG,ZKSCAN3,ZNF296,DEDD2,ZNF785,WNT11,BACH2,WNT5A,ZNF668,RBBP8,EPC1,ZNF174,BEND3,RPS14,ZNF541,RPS26,SIRT7,BMAL1,RRP8,DAB2,ZNF529,ZNF566,MYPOP,ATF4,ZNF418,TGIF1,PRKN,FLYWCH1,HES1,SQSTM1,RPL10,AKIRIN2,BHLHE40
GO:BP	negative regulation of nitrogen compound metabolic process	GO:0051172	FALSE	0.00032227	3.49178	2202	384	74	21031	ZNF20,JUN,SAMD4A,CBFB,IKZF5,SIX1,HSPA1A,HSPA1B,TRIB3,RPL23,PRDX5,IRX3,DNAJB1,NOSTRIN,HNF1B,H1-4,SNAI1,NIBAN2,ZBTB7A,CDKN1C,GSKIP,SOX6,PLK3,SMAD2,MAX,PABPC1,MEIS2,YWHAZ,DNAJC17,HBEGF,MAFG,PFDN4,ZKSCAN3,ZNF296,TAF9,DEDD2,ZNF785,WNT11,BACH2,WNT5A,ITGAM,ZNF668,RBBP8,EPC1,ZNF174,BEND3,RPS14,DNAJA1,ZNF541,RPS26,SIRT7,CSTB,CPEB4,TIMP3,BMAL1,RRP8,PPP1R15A,DAB2,ZNF529,ZNF566,MYPOP,RPL11,ATF4,ZNF418,LGALS3…
GO:BP	heterocycle biosynthetic process	GO:0018130	FALSE	0.00032615	3.48659	4105	384	117	21031	ZNF671,ZNF20,JUN,NR4A1,ZNF490,ZNF791,CBFB,IKZF5,SIX1,OPRD1,HSPA1A,HSPA1B,TRIB3,FANK1,RPL23,TPH2,PRDX5,IRX3,SPTA1,NOD2,DNAJB1,NOSTRIN,POLR2J,TFPT,HNF1B,H1-4,DPF3,SNAI1,NIBAN2,ZBTB7A,PPIE,CDKN1C,PPARGC1A,SIVA1,ELOC,SOX6,PLK3,SMAD2,FOXO6,CARD14,MAX,NANOGP8,MEIS2,YWHAZ,DNAJC17,PRKCH,ATF1,HTATIP2,MAFG,ZNF699,ZNF165,ZKSCAN3,ZNF296,TAF9,DEDD2,ZNF785,WNT11,BACH2,WNT5A,PPM1D,ZNF668,ZNF283,PGM3,RBBP8,EPC1,…
GO:BP	aromatic compound biosynthetic process	GO:0019438	FALSE	0.0003776	3.42297	4116	384	117	21031	ZNF671,ZNF20,JUN,NR4A1,ZNF490,ZNF791,CBFB,IKZF5,SIX1,OPRD1,HSPA1A,HSPA1B,TRIB3,FANK1,RPL23,TPH2,PRDX5,IRX3,SPTA1,NOD2,DNAJB1,NOSTRIN,POLR2J,TFPT,HNF1B,H1-4,DPF3,SNAI1,NIBAN2,ZBTB7A,PPIE,CDKN1C,PPARGC1A,SIVA1,ELOC,SOX6,PLK3,SMAD2,FOXO6,CARD14,MAX,NANOGP8,MEIS2,YWHAZ,DNAJC17,PRKCH,ATF1,HTATIP2,MAFG,ZNF699,ZNF165,MFSD12,ZKSCAN3,ZNF296,TAF9,DEDD2,ZNF785,WNT11,BACH2,WNT5A,PPM1D,ZNF668,ZNF283,PGM3,RBBP…
GO:BP	regulation of transcription by RNA polymerase II	GO:0006357	FALSE	0.00050808	3.29407	2567	384	82	21031	ZNF671,ZNF20,JUN,NR4A1,ZNF490,ZNF791,CBFB,IKZF5,SIX1,HSPA1A,TRIB3,RPL23,IRX3,NOD2,DNAJB1,HNF1B,H1-4,DPF3,SNAI1,ZBTB7A,CDKN1C,PPARGC1A,ELOC,SOX6,PLK3,SMAD2,FOXO6,MAX,NANOGP8,MEIS2,YWHAZ,DNAJC17,ATF1,HTATIP2,MAFG,ZNF699,ZNF165,ZKSCAN3,ZNF296,TAF9,ZNF785,BACH2,WNT5A,PPM1D,ZNF668,ZNF283,RBBP8,EPC1,ZNF174,ZNF676,BEND3,RPS14,ZNF541,JUP,NEDD8,SIRT7,VGLL1,BMAL1,EPAS1,CCNL1,CHD6,NR5A1,DAB2,ASXL3,ZNF529,ZN…
GO:BP	ribosomal small subunit biogenesis	GO:0042274	TRUE	0.00066641	3.17626	101	384	12	21031	RPS27L,RPS11,RPS15,NOM1,NGDN,RPS15A,RPS14,RPS3A,RPS24,RPS28,NOL7,MPHOSPH10
GO:BP	nucleobase-containing compound biosynthetic process	GO:0034654	FALSE	0.0007348	3.13383	4027	384	114	21031	ZNF671,ZNF20,JUN,NR4A1,ZNF490,ZNF791,CBFB,IKZF5,SIX1,OPRD1,HSPA1A,HSPA1B,TRIB3,FANK1,RPL23,PRDX5,IRX3,NOD2,DNAJB1,NOSTRIN,POLR2J,TFPT,HNF1B,H1-4,DPF3,SNAI1,NIBAN2,ZBTB7A,PPIE,CDKN1C,PPARGC1A,SIVA1,ELOC,SOX6,PLK3,SMAD2,FOXO6,CARD14,MAX,NANOGP8,MEIS2,YWHAZ,DNAJC17,PRKCH,ATF1,HTATIP2,MAFG,ZNF699,ZNF165,ZKSCAN3,ZNF296,TAF9,DEDD2,ZNF785,WNT11,BACH2,WNT5A,PPM1D,ZNF668,ZNF283,PGM3,RBBP8,EPC1,ZNF174,ZNF6…
GO:BP	organonitrogen compound biosynthetic process	GO:1901566	FALSE	0.00083673	3.07741	1761	384	62	21031	RPL18,SAMD4A,RPS27L,RPL23,RPS11,TPH2,ZC3H15,RPL8,TMEM106A,SPTA1,PIWIL1,NOD2,EEF1B2,RPS15,MAGOH,PPARGC1A,RPL35,RPL34,RPS20,EIF2B2,PABPC1,MRPL27,HBEGF,RPL21,MRPL33,CFAP418-AS1,RPL30,NGDN,KRTCAP2,DPM3,PGM3,RPS15A,GUCY1A1,ZDHHC14,RPLP0,RPS14,RPL37A,RPS3A,UPP1,RPS26,RPS24,RPS28,RPL24,RPLP2,CPEB4,NUS1,PPP1R15A,RPL12,RPL41,ZDHHC6,TMEM258,RPL11,RPL39,PLPP2,RPLP1,ATF4,RPL9,NT5E,FURIN,MTFMT,RPL10,MOCOS
GO:BP	transcription by RNA polymerase II	GO:0006366	FALSE	0.00092687	3.03298	2691	384	84	21031	ZNF671,ZNF20,JUN,NR4A1,ZNF490,ZNF791,CBFB,IKZF5,SIX1,HSPA1A,TRIB3,RPL23,IRX3,NOD2,DNAJB1,POLR2J,HNF1B,H1-4,DPF3,SNAI1,ZBTB7A,CDKN1C,PPARGC1A,ELOC,SOX6,PLK3,SMAD2,FOXO6,MAX,NANOGP8,MEIS2,YWHAZ,DNAJC17,ATF1,HTATIP2,MAFG,ZNF699,ZNF165,ZKSCAN3,ZNF296,TAF9,ZNF785,BACH2,WNT5A,PPM1D,ZNF668,ZNF283,RBBP8,EPC1,ZNF174,ZNF676,BEND3,RPS14,ZNF541,JUP,NEDD8,SIRT7,GTF2B,VGLL1,BMAL1,EPAS1,CCNL1,CHD6,NR5A1,DAB2,AS…
GO:BP	cellular response to stress	GO:0033554	TRUE	0.0045672	2.34035	1770	384	60	21031	HSPA6,JUN,RPS27L,OPRD1,HSPA1A,ANGPT4,HSPA1B,TRIB3,INIP,PRDX5,NOD2,DNAJB1,BAG3,TFPT,PLK2,DPF3,SNAI1,ZBTB7A,PPARGC1A,OSER1,PLK3,SAMHD1,YWHAZ,ZKSCAN3,TAF9,AP5Z1,RBX1,SELENOS,PPM1D,ZNF668,RBBP8,EPC1,HIKESHI,DNAJA1,OPTN,UPP1,SCN2A,SIRT7,USP43,RRAGC,DNAJC15,CPEB4,CLSPN,BMAL1,RRP8,EPAS1,PPP1R15A,RNASEH2C,TCIM,CHAF1A,TMEM258,SYCP1,SLC9A1,ATF4,PRKN,FANCE,FLYWCH1,SQSTM1,AKIRIN2,RNF111
GO:BP	ribosome biogenesis	GO:0042254	FALSE	0.00457874	2.33925	322	384	20	21031	RPS27L,RPS11,RPS15,NSUN4,RPL35,NOM1,NGDN,RPS15A,RPLP0,RPS14,RPS3A,RPS24,RPS28,SIRT7,RPL24,RRP8,NOL7,MPHOSPH10,RPL11,RPL10
GO:BP	response to temperature stimulus	GO:0009266	TRUE	0.00595434	2.22517	169	384	14	21031	CXCR4,HSPA6,HSPA1A,HSPA1B,DNAJB1,WDR47,BAG3,EIF2B2,HIKESHI,DNAJA1,TCIM,SLC9A1,VGF,TRPV2
GO:BP	regulation of nitrogen compound metabolic process	GO:0051171	FALSE	0.00869079	2.06094	5440	384	139	21031	ZNF671,ZNF20,JUN,NR4A1,SAMD4A,ZNF490,ZNF791,CBFB,IKZF5,RPS27L,SIX1,OPRD1,HSPA1A,ANGPT4,HSPA1B,TRIB3,FANK1,RPL23,TMEM106A,PRDX5,IRX3,PIWIL1,NOD2,DNAJB1,NOSTRIN,TFPT,PLK2,HNF1B,MAGOH,H1-4,DPF3,SNAI1,NIBAN2,ZBTB7A,PPIE,CDKN1C,PPARGC1A,GSKIP,SIVA1,ELOC,SOX6,PLK3,EIF2B2,SMAD2,FOXO6,CARD14,MAX,NANOGP8,PABPC1,MEIS2,YWHAZ,SYNPO2,DNAJC17,PRKCH,ATF1,HBEGF,HTATIP2,MAFG,ZNF699,ZNF165,PFDN4,ZKSCAN3,ZNF296,TAF…
GO:BP	regulation of nucleobase-containing compound metabolic process	GO:0019219	FALSE	0.0115403	1.93778	4063	384	110	21031	ZNF671,ZNF20,JUN,NR4A1,SAMD4A,ZNF490,ZNF791,CBFB,IKZF5,SIX1,OPRD1,HSPA1A,HSPA1B,TRIB3,FANK1,RPL23,PRDX5,IRX3,NOD2,DNAJB1,NOSTRIN,TFPT,HNF1B,MAGOH,H1-4,DPF3,SNAI1,NIBAN2,ZBTB7A,PPIE,CDKN1C,PPARGC1A,SIVA1,ELOC,SOX6,PLK3,SMAD2,FOXO6,CARD14,MAX,NANOGP8,PABPC1,MEIS2,YWHAZ,DNAJC17,PRKCH,ATF1,HTATIP2,MAFG,ZNF699,ZNF165,ZKSCAN3,ZNF296,TAF9,DEDD2,ZNF785,WNT11,BACH2,WNT5A,PPM1D,ZNF668,TRA2A,ZNF283,RBBP8,EP…
GO:BP	apoptotic process	GO:0006915	TRUE	0.0128354	1.89159	1913	384	62	21031	CXCR4,JUN,NR4A1,KRT8,RPS27L,SIX1,HSPA1A,ANGPT4,HSPA1B,TRIB3,FANK1,GADD45B,PRDX5,NOD2,PDE1A,BAG3,TFPT,PLK2,HNF1B,SNAI1,NIBAN2,ZBTB7A,PHLDA2,PPARGC1A,GSKIP,SIVA1,PLK3,CARD14,YWHAZ,PRKCH,HTATIP2,TAF9,DEDD2,WNT11,WNT5A,SELENOS,TNFAIP8,EPC1,IL20RA,HIGD1A,GADD45G,DNAJA1,RPS3A,SCN2A,CD274,RRAGC,CPEB4,RRP8,CCNL1,PPP1R15A,DAB2,TCIM,TMEM258,RELT,SLC9A1,RPL11,RICTOR,ATF4,LGALS3,PRKN,SQSTM1,RPL10
GO:BP	regulation of primary metabolic process	GO:0080090	FALSE	0.0147699	1.83062	5591	384	141	21031	ZNF671,ZNF20,JUN,NR4A1,SAMD4A,ZNF490,ZNF791,CBFB,IKZF5,RPS27L,SIX1,OPRD1,HSPA1A,ANGPT4,HSPA1B,TRIB3,FANK1,RPL23,PRDX5,IRX3,PIWIL1,NOD2,DNAJB1,NOSTRIN,TFPT,PLK2,HNF1B,MAGOH,H1-4,DPF3,SNAI1,NIBAN2,ZBTB7A,PPIE,PHLDA2,CDKN1C,PPARGC1A,GSKIP,SIVA1,ELOC,SOX6,PLK3,EIF2B2,ETFBKMT,SMAD2,FOXO6,CARD14,MAX,NANOGP8,PABPC1,MEIS2,YWHAZ,SYNPO2,DNAJC17,PRKCH,ATF1,HBEGF,HTATIP2,MAFG,ZNF699,ZNF165,PFDN4,ZKSCAN3,ZNF2…
GO:BP	cell death	GO:0008219	FALSE	0.0217373	1.66279	1988	384	63	21031	CXCR4,JUN,NR4A1,KRT8,RPS27L,SIX1,HSPA1A,ANGPT4,HSPA1B,TRIB3,FANK1,GADD45B,PRDX5,NOD2,PDE1A,BAG3,TFPT,PLK2,HNF1B,SNAI1,NIBAN2,ZBTB7A,PHLDA2,PPARGC1A,GSKIP,SIVA1,PLK3,CARD14,YWHAZ,PRKCH,HTATIP2,TAF9,DEDD2,WNT11,WNT5A,SELENOS,TNFAIP8,EPC1,IL20RA,HIGD1A,GADD45G,DNAJA1,RPS3A,OPTN,SCN2A,CD274,RRAGC,CPEB4,RRP8,CCNL1,PPP1R15A,DAB2,TCIM,TMEM258,RELT,SLC9A1,RPL11,RICTOR,ATF4,LGALS3,PRKN,SQSTM1,RPL10
GO:BP	protein metabolic process	GO:0019538	FALSE	0.027285	1.56408	4912	384	126	21031	RPL18,HSPA6,FOLH1,SAMD4A,CBFB,RPS27L,PSMA7,OPRD1,HSPA1A,ANGPT4,HSPA1B,TRIB3,RPL23,RPS11,ZC3H15,RPL8,TMEM106A,PIWIL1,NOD2,EEF1B2,DNAJB1,BAG3,PLK2,RPS15,MAGOH,TINAGL1,PPIE,HSPH1,CDKN1C,GSKIP,RPL35,RPL34,RPS20,ELOC,PLK3,EIF2B2,ETFBKMT,MAP3K15,RPS6KL1,CARD14,PABPC1,YWHAZ,SYNPO2,PRKCH,MRPL27,HBEGF,HTATIP2,RPL21,MRPL33,CFAP418-AS1,PFDN4,RPL30,CLN5,TAF9,RBX1,WNT11,WNT5A,NGDN,KRTCAP2,DPM3,SELENOS,PPM1D,P…
GO:BP	regulation of apoptotic process	GO:0042981	FALSE	0.0288132	1.54041	1463	384	50	21031	JUN,NR4A1,SIX1,HSPA1A,ANGPT4,HSPA1B,FANK1,GADD45B,PRDX5,NOD2,PDE1A,BAG3,TFPT,PLK2,HNF1B,SNAI1,NIBAN2,ZBTB7A,PHLDA2,PPARGC1A,PLK3,CARD14,YWHAZ,PRKCH,HTATIP2,TAF9,DEDD2,WNT11,WNT5A,SELENOS,TNFAIP8,EPC1,IL20RA,HIGD1A,GADD45G,DNAJA1,RPS3A,CD274,CPEB4,CCNL1,DAB2,TCIM,SLC9A1,RPL11,RICTOR,ATF4,LGALS3,PRKN,SQSTM1,RPL10
GO:BP	regulation of programmed cell death	GO:0043067	FALSE	0.030002	1.52285	1506	384	51	21031	CXCR4,JUN,NR4A1,SIX1,HSPA1A,ANGPT4,HSPA1B,FANK1,GADD45B,PRDX5,NOD2,PDE1A,BAG3,TFPT,PLK2,HNF1B,SNAI1,NIBAN2,ZBTB7A,PHLDA2,PPARGC1A,PLK3,CARD14,YWHAZ,PRKCH,HTATIP2,TAF9,DEDD2,WNT11,WNT5A,SELENOS,TNFAIP8,EPC1,IL20RA,HIGD1A,GADD45G,DNAJA1,RPS3A,CD274,CPEB4,CCNL1,DAB2,TCIM,SLC9A1,RPL11,RICTOR,ATF4,LGALS3,PRKN,SQSTM1,RPL10
GO:BP	organonitrogen compound metabolic process	GO:1901564	FALSE	0.0369584	1.43229	5986	384	147	21031	RPL18,HSPA6,FOLH1,SAMD4A,CBFB,RPS27L,PSMA7,OPRD1,HSPA1A,ANGPT4,HSPA1B,TRIB3,RPL23,RPS11,TPH2,ZC3H15,RPL8,TMEM106A,PLA2G2D,SPTA1,PIWIL1,NOD2,EEF1B2,PDE1A,DNAJB1,BAG3,PLK2,RPS15,MAGOH,TINAGL1,NAGK,ZBTB7A,PPIE,HSPH1,CDKN1C,PPARGC1A,GSKIP,RPL35,RPL34,RPS20,ELOC,PLK3,EIF2B2,ETFBKMT,SAMHD1,MAP3K15,RPS6KL1,CARD14,PABPC1,YWHAZ,SYNPO2,PRKCH,MRPL27,HBEGF,HTATIP2,TALDO1,RPL21,MRPL33,PLB1,CFAP418-AS1,PFDN4,R…
GO:BP	ribosome assembly	GO:0042255	FALSE	0.0385693	1.41376	63	384	8	21031	RPS27L,RPS15,RPLP0,RPS14,RPS28,RPL24,RPL11,RPL10
GO:BP	regulation of protein ubiquitination	GO:0031396	TRUE	0.0390169	1.40875	199	384	14	21031	HSPA1A,HSPA1B,TRIB3,RPL23,NOD2,RBX1,DNAJA1,SKP1,SIRT7,RPL11,PRKN,FBXO33,SQSTM1,RNF111
GO:BP	programmed cell death	GO:0012501	FALSE	0.039657	1.40168	1984	384	62	21031	CXCR4,JUN,NR4A1,KRT8,RPS27L,SIX1,HSPA1A,ANGPT4,HSPA1B,TRIB3,FANK1,GADD45B,PRDX5,NOD2,PDE1A,BAG3,TFPT,PLK2,HNF1B,SNAI1,NIBAN2,ZBTB7A,PHLDA2,PPARGC1A,GSKIP,SIVA1,PLK3,CARD14,YWHAZ,PRKCH,HTATIP2,TAF9,DEDD2,WNT11,WNT5A,SELENOS,TNFAIP8,EPC1,IL20RA,HIGD1A,GADD45G,DNAJA1,RPS3A,SCN2A,CD274,RRAGC,CPEB4,RRP8,CCNL1,PPP1R15A,DAB2,TCIM,TMEM258,RELT,SLC9A1,RPL11,RICTOR,ATF4,LGALS3,PRKN,SQSTM1,RPL10
GO:BP	response to topologically incorrect protein	GO:0035966	TRUE	0.0432765	1.36375	150	384	12	21031	HSPA6,HSPA1A,DNAJB1,BAG3,HSPH1,SELENOS,DNAJA1,OPTN,PPP1R15A,ATF4,PRKN,AKIRIN2
GO:CC	cytosolic ribosome	GO:0022626	TRUE	1.76e-21	20.7546	117	390	28	22097	RPL18,RPS27L,RPL23,RPS11,RPL8,RPS15,RPL35,RPL34,RPS20,RPL21,RPL30,RPS15A,RPLP0,RPS14,RPL37A,RPS3A,RPS26,RPS24,RPS28,RPL24,RPLP2,RPL12,RPL41,RPL11,RPL39,RPLP1,RPL9,RPL10
GO:CC	ribosomal subunit	GO:0044391	FALSE	1.77e-18	17.7509	192	390	31	22097	RPL18,RPS27L,RPL23,RPS11,RPL8,RPS15,NSUN4,RPL35,RPL34,RPS20,MRPL27,RPL21,MRPL33,RPL30,RPS15A,RPLP0,RPS14,RPL37A,RPS3A,RPS26,RPS24,RPS28,RPL24,RPLP2,RPL12,RPL41,RPL11,RPL39,RPLP1,RPL9,RPL10
GO:CC	cytosolic large ribosomal subunit	GO:0022625	FALSE	9.38e-16	15.028	57	390	18	22097	RPL18,RPL23,RPL8,RPL35,RPL34,RPL21,RPL30,RPLP0,RPL37A,RPL24,RPLP2,RPL12,RPL41,RPL11,RPL39,RPLP1,RPL9,RPL10
GO:CC	large ribosomal subunit	GO:0015934	FALSE	4.49e-13	12.3479	117	390	21	22097	RPL18,RPL23,RPL8,NSUN4,RPL35,RPL34,MRPL27,RPL21,MRPL33,RPL30,RPLP0,RPL37A,RPL24,RPLP2,RPL12,RPL41,RPL11,RPL39,RPLP1,RPL9,RPL10
GO:CC	ribosome	GO:0005840	FALSE	7.89e-08	7.10272	520	390	33	22097	RPL18,RPS27L,RPL23,RPS11,RPL8,ENSG00000281383,RPS15,NSUN4,RPL35,RPL34,RPS20,RPS6KL1,MRPL27,RPL21,MRPL33,RPL30,RPS15A,RPLP0,RPS14,RPL37A,RPS3A,RPS26,RPS24,RPS28,RPL24,RPLP2,RPL12,RPL41,RPL11,RPL39,RPLP1,RPL9,RPL10
GO:CC	cytosolic small ribosomal subunit	GO:0022627	FALSE	1.1519e-06	5.93858	44	390	10	22097	RPS27L,RPS11,RPS15,RPS20,RPS15A,RPS14,RPS3A,RPS26,RPS24,RPS28
GO:CC	nucleoplasm	GO:0005654	FALSE	5.2287e-06	5.2816	4220	390	120	22097	MZT2A,JUN,NR4A1,CBFB,KRT8,SIX1,PSMA7,HSPA1A,HSPA1B,TRIB3,FANK1,INIP,RPL23,RPS11,CENPQ,DNAJB1,POLR2J,BAG3,TFPT,RPS15,HNF1B,NXF1,MAGOH,DPF3,SNAI1,NIBAN2,PPIE,HSPH1,PPARGC1A,SIVA1,RPS20,ELOC,SOX6,PLK3,SAMHD1,SMAD2,GEMIN6,MAX,NANOGP8,YWHAZ,SYNPO2,ATF1,MAFG,SNRPB2,ZKSCAN3,CMKLR2,TAF9,DEDD2,AP5Z1,RBX1,BACH2,NGDN,PPM1D,TRA2A,RBBP8,TNFAIP8,EPC1,RPS15A,HIGD1A,ZNF174,BEND3,SH3BP5,HIKESHI,RPS14,ZNF541,SKP1,…
GO:CC	focal adhesion	GO:0005925	TRUE	1.2055e-05	4.91885	422	390	26	22097	RPL18,CSRP2,HSPA1A,HSPA1B,RPL23,RPS11,RPL8,RPS15,FBLN7,PABPC1,YWHAZ,SYNPO2,RPL30,RHOU,RPLP0,RPS14,JUP,RPL37A,RPS3A,RPLP2,CDC42EP1,DAB2,RPL12,SLC9A1,RPLP1,RPL9
GO:CC	cell-substrate junction	GO:0030055	FALSE	1.9219e-05	4.71627	432	390	26	22097	RPL18,CSRP2,HSPA1A,HSPA1B,RPL23,RPS11,RPL8,RPS15,FBLN7,PABPC1,YWHAZ,SYNPO2,RPL30,RHOU,RPLP0,RPS14,JUP,RPL37A,RPS3A,RPLP2,CDC42EP1,DAB2,RPL12,SLC9A1,RPLP1,RPL9
GO:CC	cytoplasm	GO:0005737	FALSE	3.29e-05	4.4828	12345	390	268	22097	RPL18,MZT2A,CXCR4,HSPA6,TPPP3,STXBP5L,FOLH1,NR4A1,NEB,SAMD4A,MYO10,TMEM203,KRT8,RPS27L,CSRP2,SIX1,PSMA7,OPRD1,HSPA1A,RUFY2,HSPA1B,TRIB3,FANK1,GADD45B,SLC27A5,RPL23,CFAP221,SLC7A6OS,SDC1,RPS11,TPH2,ZC3H15,RPL8,PRDX5,IRX3,VPS50,PYGM,SPTA1,PIWIL1,NOD2,CENPQ,EEF1B2,PDE1A,DNAJB1,WDR47,MCF2L2,NOSTRIN,SH2B2,BAG3,TFPT,PLK2,RPS15,RN7SL3,ARC,DDX59,GRAMD2A,PDE11A,KRT19,TMEM223,NXF1,MAGOH,TINAGL1,PLPP5,FHIP1…
GO:CC	intracellular anatomical structure	GO:0005622	FALSE	4.5176e-05	4.34509	17834	390	352	22097	RPL18,ZNF671,MZT2A,ZNF20,CXCR4,HSPA6,TPPP3,STXBP5L,JUN,FOLH1,NR4A1,NEB,SAMD4A,ZNF490,ZNF791,MYO10,TMEM203,CBFB,IKZF5,KRT8,RPS27L,CSRP2,SIX1,PSMA7,OPRD1,SNHG7,HSPA1A,RUFY2,SNHG12,HSPA1B,TRIB3,FANK1,INIP,GADD45B,SLC27A5,RPL23,CFAP221,SLC7A6OS,SDC1,RPS11,TPH2,ZC3H15,RPL8,PRDX5,IRX3,VPS50,PYGM,SPTA1,PIWIL1,NOD2,CENPQ,EEF1B2,PDE1A,DNAJB1,WDR47,MCF2L2,ENSG00000281383,NOSTRIN,POLR2J,SH2B2,BAG3,RNU5B-1,T…
GO:CC	nuclear lumen	GO:0031981	FALSE	8.6461e-05	4.06318	5521	390	142	22097	RPL18,MZT2A,JUN,NR4A1,SAMD4A,MYO10,CBFB,KRT8,SIX1,PSMA7,SNHG7,HSPA1A,SNHG12,HSPA1B,TRIB3,FANK1,INIP,RPL23,RPS11,CENPQ,DNAJB1,POLR2J,BAG3,TFPT,RPS15,HNF1B,NXF1,MAGOH,DPF3,SNAI1,NIBAN2,PPIE,HSPH1,PPARGC1A,SIVA1,SNORD3C,RPL35,RPL34,RPS20,ELOC,SOX6,PLK3,SNORD3A,SAMHD1,SNORD3B-1,SMAD2,GEMIN6,MAX,NANOGP8,YWHAZ,SYNPO2,ATF1,SYCE1L,MAFG,RPL21,SNRPB2,NOM1,ZKSCAN3,CMKLR2,TAF9,DEDD2,AP5Z1,RBX1,BACH2,LOC12490…
GO:CC	extracellular organelle	GO:0043230	FALSE	0.00034469	3.46257	2134	390	68	22097	CXCR4,HSPA6,FOLH1,NEB,KRT8,PSMA7,HSPA1A,HSPA1B,RPL23,SDC1,RPS11,PRDX5,VPS50,PYGM,DNAJB1,ARC,KRT19,TINAGL1,NAGK,DYSF,NIBAN2,HSPH1,RPL34,RPS20,H2AJ,PABPC1,YWHAZ,PRKCH,ARHGDIB,H2AC14,TALDO1,RPL30,CLN5,WNT5A,ITGAM,RNASET2,RPS15A,RPLP0,RPS14,DNAJA1,AHSA1,JUP,RPL37A,RPS3A,NEDD8,RPS26,RPS28,VAMP8,H3-3B,CD274,CD63,RPL24,H2AC12,PHOSPHO1,S100A6,RPLP2,SRI,CSTB,RPL12,ANXA3,SLC9A1,RPL11,LGALS3,NT5E,FURIN,SLC3…
GO:CC	extracellular membrane-bounded organelle	GO:0065010	FALSE	0.00034469	3.46257	2134	390	68	22097	CXCR4,HSPA6,FOLH1,NEB,KRT8,PSMA7,HSPA1A,HSPA1B,RPL23,SDC1,RPS11,PRDX5,VPS50,PYGM,DNAJB1,ARC,KRT19,TINAGL1,NAGK,DYSF,NIBAN2,HSPH1,RPL34,RPS20,H2AJ,PABPC1,YWHAZ,PRKCH,ARHGDIB,H2AC14,TALDO1,RPL30,CLN5,WNT5A,ITGAM,RNASET2,RPS15A,RPLP0,RPS14,DNAJA1,AHSA1,JUP,RPL37A,RPS3A,NEDD8,RPS26,RPS28,VAMP8,H3-3B,CD274,CD63,RPL24,H2AC12,PHOSPHO1,S100A6,RPLP2,SRI,CSTB,RPL12,ANXA3,SLC9A1,RPL11,LGALS3,NT5E,FURIN,SLC3…
GO:CC	small ribosomal subunit	GO:0015935	FALSE	0.0003863	3.41307	79	390	10	22097	RPS27L,RPS11,RPS15,RPS20,RPS15A,RPS14,RPS3A,RPS26,RPS24,RPS28
GO:CC	intracellular non-membrane-bounded organelle	GO:0043232	FALSE	0.00041092	3.38625	6591	390	160	22097	RPL18,MZT2A,HSPA6,TPPP3,JUN,NR4A1,NEB,SAMD4A,MYO10,KRT8,RPS27L,CSRP2,SIX1,SNHG7,HSPA1A,SNHG12,HSPA1B,FANK1,INIP,RPL23,CFAP221,RPS11,RPL8,IRX3,SPTA1,PIWIL1,NOD2,CENPQ,DNAJB1,WDR47,ENSG00000281383,NOSTRIN,SH2B2,BAG3,TFPT,PLK2,RPS15,HNF1B,ARC,KRT19,NXF1,H1-4,DPF3,RMDN2,DYSF,RAB11FIP5,SNAI1,ZBTB7A,HSPH1,NSUN4,PPARGC1A,SNORD3C,RPL35,RPL34,RPS20,SOX6,PLK3,SNORD3A,SAMHD1,RPS6KL1,SNORD3B-1,SMAD2,FOXO6,H2…
GO:CC	non-membrane-bounded organelle	GO:0043228	FALSE	0.00041502	3.38193	6592	390	160	22097	RPL18,MZT2A,HSPA6,TPPP3,JUN,NR4A1,NEB,SAMD4A,MYO10,KRT8,RPS27L,CSRP2,SIX1,SNHG7,HSPA1A,SNHG12,HSPA1B,FANK1,INIP,RPL23,CFAP221,RPS11,RPL8,IRX3,SPTA1,PIWIL1,NOD2,CENPQ,DNAJB1,WDR47,ENSG00000281383,NOSTRIN,SH2B2,BAG3,TFPT,PLK2,RPS15,HNF1B,ARC,KRT19,NXF1,H1-4,DPF3,RMDN2,DYSF,RAB11FIP5,SNAI1,ZBTB7A,HSPH1,NSUN4,PPARGC1A,SNORD3C,RPL35,RPL34,RPS20,SOX6,PLK3,SNORD3A,SAMHD1,RPS6KL1,SNORD3B-1,SMAD2,FOXO6,H2…
GO:CC	extracellular vesicle	GO:1903561	FALSE	0.00068993	3.16119	2133	390	67	22097	CXCR4,HSPA6,FOLH1,NEB,KRT8,PSMA7,HSPA1A,HSPA1B,RPL23,SDC1,RPS11,PRDX5,VPS50,PYGM,DNAJB1,ARC,KRT19,TINAGL1,NAGK,DYSF,NIBAN2,HSPH1,RPL34,RPS20,H2AJ,PABPC1,YWHAZ,PRKCH,ARHGDIB,H2AC14,TALDO1,RPL30,CLN5,WNT5A,ITGAM,RNASET2,RPS15A,RPLP0,RPS14,DNAJA1,AHSA1,JUP,RPL37A,RPS3A,NEDD8,RPS26,RPS28,VAMP8,H3-3B,CD274,CD63,RPL24,H2AC12,S100A6,RPLP2,SRI,CSTB,RPL12,ANXA3,SLC9A1,RPL11,LGALS3,NT5E,FURIN,SLC3A2,UBC,SQ…
GO:CC	membrane-enclosed lumen	GO:0031974	FALSE	0.00078401	3.10568	6657	390	160	22097	RPL18,MZT2A,HSPA6,JUN,NR4A1,SAMD4A,MYO10,CBFB,KRT8,SIX1,PSMA7,SNHG7,HSPA1A,SNHG12,HSPA1B,TRIB3,FANK1,INIP,RPL23,SDC1,RPS11,PRDX5,CENPQ,DNAJB1,POLR2J,BAG3,TFPT,RPS15,HNF1B,NXF1,MAGOH,DPF3,SNAI1,NIBAN2,PPIE,HSPH1,NSUN4,PPARGC1A,SIVA1,SNORD3C,RPL35,RPL34,RPS20,ELOC,SOX6,PLK3,ETFBKMT,SNORD3A,SAMHD1,SNORD3B-1,SMAD2,GEMIN6,MAX,NANOGP8,YWHAZ,SYNPO2,MRPL27,ATF1,SYCE1L,MAFG,RPL21,MRPL33,SNRPB2,NOM1,ZKSCAN…
GO:CC	organelle lumen	GO:0043233	FALSE	0.00078401	3.10568	6657	390	160	22097	RPL18,MZT2A,HSPA6,JUN,NR4A1,SAMD4A,MYO10,CBFB,KRT8,SIX1,PSMA7,SNHG7,HSPA1A,SNHG12,HSPA1B,TRIB3,FANK1,INIP,RPL23,SDC1,RPS11,PRDX5,CENPQ,DNAJB1,POLR2J,BAG3,TFPT,RPS15,HNF1B,NXF1,MAGOH,DPF3,SNAI1,NIBAN2,PPIE,HSPH1,NSUN4,PPARGC1A,SIVA1,SNORD3C,RPL35,RPL34,RPS20,ELOC,SOX6,PLK3,ETFBKMT,SNORD3A,SAMHD1,SNORD3B-1,SMAD2,GEMIN6,MAX,NANOGP8,YWHAZ,SYNPO2,MRPL27,ATF1,SYCE1L,MAFG,RPL21,MRPL33,SNRPB2,NOM1,ZKSCAN…
GO:CC	intracellular organelle lumen	GO:0070013	FALSE	0.00078401	3.10568	6657	390	160	22097	RPL18,MZT2A,HSPA6,JUN,NR4A1,SAMD4A,MYO10,CBFB,KRT8,SIX1,PSMA7,SNHG7,HSPA1A,SNHG12,HSPA1B,TRIB3,FANK1,INIP,RPL23,SDC1,RPS11,PRDX5,CENPQ,DNAJB1,POLR2J,BAG3,TFPT,RPS15,HNF1B,NXF1,MAGOH,DPF3,SNAI1,NIBAN2,PPIE,HSPH1,NSUN4,PPARGC1A,SIVA1,SNORD3C,RPL35,RPL34,RPS20,ELOC,SOX6,PLK3,ETFBKMT,SNORD3A,SAMHD1,SNORD3B-1,SMAD2,GEMIN6,MAX,NANOGP8,YWHAZ,SYNPO2,MRPL27,ATF1,SYCE1L,MAFG,RPL21,MRPL33,SNRPB2,NOM1,ZKSCAN…
GO:CC	extracellular exosome	GO:0070062	FALSE	0.00094487	3.02463	2109	390	66	22097	CXCR4,HSPA6,FOLH1,NEB,KRT8,PSMA7,HSPA1A,HSPA1B,RPL23,SDC1,RPS11,PRDX5,VPS50,PYGM,DNAJB1,KRT19,TINAGL1,NAGK,DYSF,NIBAN2,HSPH1,RPL34,RPS20,H2AJ,PABPC1,YWHAZ,PRKCH,ARHGDIB,H2AC14,TALDO1,RPL30,CLN5,WNT5A,ITGAM,RNASET2,RPS15A,RPLP0,RPS14,DNAJA1,AHSA1,JUP,RPL37A,RPS3A,NEDD8,RPS26,RPS28,VAMP8,H3-3B,CD274,CD63,RPL24,H2AC12,S100A6,RPLP2,SRI,CSTB,RPL12,ANXA3,SLC9A1,RPL11,LGALS3,NT5E,FURIN,SLC3A2,UBC,SQSTM1
GO:CC	small-subunit processome	GO:0032040	TRUE	0.0016459	2.7836	73	390	9	22097	RPS11,NGDN,RPS15A,RPS14,RPS3A,RPS24,RPS28,NOL7,MPHOSPH10
GO:CC	cytosol	GO:0005829	FALSE	0.0025381	2.59549	5487	390	135	22097	RPL18,MZT2A,HSPA6,NR4A1,NEB,SAMD4A,MYO10,KRT8,RPS27L,PSMA7,HSPA1A,HSPA1B,TRIB3,FANK1,RPL23,RPS11,TPH2,ZC3H15,RPL8,PRDX5,VPS50,PYGM,SPTA1,NOD2,CENPQ,EEF1B2,PDE1A,DNAJB1,SH2B2,BAG3,PLK2,RPS15,ARC,PDE11A,KRT19,NXF1,MAGOH,FHIP1B,RMDN2,NAGK,SNAI1,NIBAN2,PPIE,HSPH1,PPARGC1A,RPL35,RPL34,RPS20,ELOC,EIF2B2,SMAD2,GEMIN6,CARD14,PABPC1,YWHAZ,SYNPO2,PRKCH,ARHGDIB,HTATIP2,TALDO1,RPL21,PFDN4,RPL30,RHOU,CLN5,GNE…
GO:CC	intracellular membrane-bounded organelle	GO:0043231	FALSE	0.00264633	2.57736	14605	390	297	22097	RPL18,ZNF671,MZT2A,ZNF20,CXCR4,HSPA6,STXBP5L,JUN,NR4A1,SAMD4A,ZNF490,ZNF791,MYO10,TMEM203,CBFB,IKZF5,KRT8,RPS27L,CSRP2,SIX1,PSMA7,OPRD1,SNHG7,HSPA1A,RUFY2,SNHG12,HSPA1B,TRIB3,FANK1,INIP,GADD45B,SLC27A5,RPL23,SLC7A6OS,SDC1,RPS11,ZC3H15,PRDX5,IRX3,VPS50,PIWIL1,NOD2,CENPQ,EEF1B2,DNAJB1,NOSTRIN,POLR2J,BAG3,RNU5B-1,TFPT,PLK2,RPS15,HNF1B,ARC,DDX59,GRAMD2A,TMEM223,NXF1,MAGOH,H1-4,DPF3,RMDN2,DYSF,RAB11FI…
GO:CC	cell junction	GO:0030054	FALSE	0.00305999	2.51428	2230	390	67	22097	RPL18,CXCR4,STXBP5L,NR4A1,SAMD4A,KRT8,CSRP2,PSMA7,OPRD1,HSPA1A,HSPA1B,RPL23,RPS11,RPL8,SPTA1,DNAJB1,RPS15,ARC,TAC1,FBLN7,DYSF,ABCC8,NIBAN2,RPL34,RPS20,GLRA2,PABPC1,YWHAZ,SYNPO2,PRKCH,RPL30,RHOU,BAIAP3,WNT5A,INA,NGDN,CLMP,SLC30A1,SLC16A10,RPS15A,CABP1,GUCY1A1,RPLP0,PDLIM3,RPS14,JUP,RPL37A,RPS3A,RPS26,RPS28,SCN2A,CLTB,RPL24,RPLP2,CPEB4,CDC42EP1,DAB2,RPL12,CADM2,SLC9A1,RPLP1,VGF,RPL9,PRKN,SLC3A2,NFI…
GO:CC	intracellular organelle	GO:0043229	FALSE	0.00547504	2.26161	16018	390	318	22097	RPL18,ZNF671,MZT2A,ZNF20,CXCR4,HSPA6,TPPP3,STXBP5L,JUN,NR4A1,NEB,SAMD4A,ZNF490,ZNF791,MYO10,TMEM203,CBFB,IKZF5,KRT8,RPS27L,CSRP2,SIX1,PSMA7,OPRD1,SNHG7,HSPA1A,RUFY2,SNHG12,HSPA1B,TRIB3,FANK1,INIP,GADD45B,SLC27A5,RPL23,CFAP221,SLC7A6OS,SDC1,RPS11,ZC3H15,RPL8,PRDX5,IRX3,VPS50,SPTA1,PIWIL1,NOD2,CENPQ,EEF1B2,DNAJB1,WDR47,ENSG00000281383,NOSTRIN,POLR2J,SH2B2,BAG3,RNU5B-1,TFPT,PLK2,RPS15,HNF1B,ARC,DDX5…
GO:CC	aggresome	GO:0016235	TRUE	0.00927774	2.03256	35	390	6	22097	HSPA1A,HSPA1B,BAG3,CARD14,PRKN,SQSTM1
GO:CC	anchoring junction	GO:0070161	FALSE	0.0094608	2.02407	905	390	34	22097	RPL18,CXCR4,KRT8,CSRP2,HSPA1A,HSPA1B,RPL23,RPS11,RPL8,RPS15,FBLN7,NIBAN2,PABPC1,YWHAZ,SYNPO2,PRKCH,RPL30,RHOU,CLMP,RPLP0,PDLIM3,RPS14,JUP,RPL37A,RPS3A,SCN2A,RPLP2,CDC42EP1,DAB2,RPL12,SLC9A1,RPLP1,RPL9,SLC3A2
GO:CC	protein-DNA complex	GO:0032993	TRUE	0.00998738	2.00055	1436	390	47	22097	JUN,NR4A1,SIX1,FANK1,IRX3,TFPT,PLK2,HNF1B,H1-4,DPF3,SNAI1,PPARGC1A,SOX6,SMAD2,FOXO6,H2AJ,MAX,MEIS2,ATF1,H2AC14,TAF9,BACH2,EPC1,ZNF174,BEND3,JUP,SIRT7,H3-3B,H2AC12,GTF2B,BMAL1,RRP8,EPAS1,CHD6,NR5A1,CHAF1A,POU2F2,ATF4,YY1AP1,GRHL3,TGIF1,FANCE,NFIA,FLYWCH1,HES1,AKIRIN2,BHLHE40
GO:CC	inclusion body	GO:0016234	FALSE	0.0118644	1.92576	72	390	8	22097	HSPA1A,HSPA1B,BAG3,NXF1,CARD14,ATF4,PRKN,SQSTM1
GO:CC	chromatin	GO:0000785	FALSE	0.013209	1.87913	1368	390	45	22097	JUN,NR4A1,SIX1,FANK1,IRX3,TFPT,PLK2,HNF1B,H1-4,DPF3,SNAI1,PPARGC1A,SOX6,SMAD2,FOXO6,H2AJ,MAX,MEIS2,ATF1,H2AC14,TAF9,BACH2,EPC1,ZNF174,BEND3,SIRT7,H3-3B,H2AC12,BMAL1,RRP8,EPAS1,CHD6,NR5A1,CHAF1A,POU2F2,ATF4,YY1AP1,GRHL3,TGIF1,FANCE,NFIA,FLYWCH1,HES1,AKIRIN2,BHLHE40
GO:CC	vesicle	GO:0031982	FALSE	0.0138705	1.85791	4004	390	102	22097	CXCR4,HSPA6,STXBP5L,FOLH1,NEB,KRT8,PSMA7,OPRD1,HSPA1A,RUFY2,HSPA1B,RPL23,SDC1,RPS11,PRDX5,VPS50,PYGM,NOD2,DNAJB1,NOSTRIN,ARC,KRT19,TINAGL1,NAGK,DYSF,RAB11FIP5,ABCC8,NIBAN2,PPIE,HSPH1,RPL34,RPS20,H2AJ,PABPC1,YWHAZ,TMED5,PRKCH,ARHGDIB,HBEGF,CSF3R,H2AC14,TALDO1,MFSD12,RPL30,RHOU,CLN5,AP5Z1,BAIAP3,WNT5A,ITGAM,MRC1,RNASET2,VPS29,SLC30A1,RPS15A,RPLP0,SH3BP5,RPS14,DNAJA1,AHSA1,JUP,RPL37A,IFNGR2,RPS3A,WD…
GO:CC	chromosome	GO:0005694	FALSE	0.0173141	1.7616	1949	390	58	22097	JUN,NR4A1,SIX1,FANK1,INIP,IRX3,CENPQ,TFPT,PLK2,HNF1B,H1-4,DPF3,SNAI1,ZBTB7A,PPARGC1A,SOX6,PLK3,SAMHD1,SMAD2,FOXO6,H2AJ,MAX,MEIS2,ATF1,SYCE1L,H2AC14,TAF9,BACH2,NGDN,RBBP8,EPC1,LLPH,ZNF174,BEND3,SIRT7,H3-3B,H2AC12,GTF2B,BMAL1,RRP8,EPAS1,CHD6,NR5A1,NOL7,MPHOSPH10,CHAF1A,SYCP1,POU2F2,ATF4,YY1AP1,GRHL3,TGIF1,FANCE,NFIA,FLYWCH1,HES1,AKIRIN2,BHLHE40
GO:CC	nucleus	GO:0005634	FALSE	0.0261892	1.58188	10074	390	215	22097	RPL18,ZNF671,MZT2A,ZNF20,HSPA6,JUN,NR4A1,SAMD4A,ZNF490,ZNF791,MYO10,CBFB,IKZF5,KRT8,RPS27L,CSRP2,SIX1,PSMA7,SNHG7,HSPA1A,RUFY2,SNHG12,HSPA1B,TRIB3,FANK1,INIP,GADD45B,RPL23,SLC7A6OS,RPS11,ZC3H15,PRDX5,IRX3,PIWIL1,CENPQ,DNAJB1,NOSTRIN,POLR2J,BAG3,RNU5B-1,TFPT,PLK2,RPS15,HNF1B,DDX59,NXF1,MAGOH,H1-4,DPF3,SNAI1,NIBAN2,ZBTB7A,PPIE,HSPH1,CDKN1C,PPARGC1A,GSKIP,SIVA1,SNORD3C,RPL35,RPL34,RPS20,ELOC,SOX6,PL…
GO:CC	membrane-bounded organelle	GO:0043227	FALSE	0.0328621	1.4833	15671	390	309	22097	RPL18,ZNF671,MZT2A,ZNF20,CXCR4,HSPA6,STXBP5L,JUN,FOLH1,NR4A1,NEB,SAMD4A,ZNF490,ZNF791,MYO10,TMEM203,CBFB,IKZF5,KRT8,RPS27L,CSRP2,SIX1,PSMA7,OPRD1,SNHG7,HSPA1A,RUFY2,SNHG12,HSPA1B,TRIB3,FANK1,INIP,GADD45B,SLC27A5,RPL23,CFAP221,SLC7A6OS,SDC1,RPS11,ZC3H15,PRDX5,IRX3,VPS50,PYGM,PIWIL1,NOD2,CENPQ,EEF1B2,DNAJB1,NOSTRIN,POLR2J,BAG3,RNU5B-1,TFPT,PLK2,RPS15,HNF1B,ARC,DDX59,GRAMD2A,KRT19,TMEM223,NXF1,MAGOH…
GO:CC	preribosome	GO:0030684	FALSE	0.0385845	1.41359	108	390	9	22097	RPS11,NGDN,RPS15A,RPS14,RPS3A,RPS24,RPS28,NOL7,MPHOSPH10
KEGG	Ribosome	KEGG:03010	FALSE	8.24e-17	16.0839	153	216	30	8484	RPL18,RPS27L,RPL23,RPS11,RPL8,RPS15,RPL35,RPL34,RPS20,MRPL27,RPL21,MRPL33,RPL30,RPS15A,RPLP0,RPS14,RPL37A,RPS3A,RPS26,RPS24,RPS28,RPL24,RPLP2,RPL12,RPL41,RPL11,RPL39,RPLP1,RPL9,RPL10
KEGG	Coronavirus disease - COVID-19	KEGG:05171	FALSE	1.03e-11	10.9883	231	216	30	8484	RPL18,JUN,RPS27L,RPL23,RPS11,RPL8,RPS15,RPL35,RPL34,RPS20,HBEGF,RPL21,RPL30,RPS15A,RPLP0,RPS14,RPL37A,RPS3A,RPS26,RPS24,RPS28,RPL24,RPLP2,RPL12,RPL41,RPL11,RPL39,RPLP1,RPL9,RPL10
KEGG	Protein processing in endoplasmic reticulum	KEGG:04141	FALSE	0.0341897	1.4661	168	216	13	8484	HSPA6,HSPA1A,HSPA1B,DNAJB1,HSPH1,RBX1,SELENOS,DNAJA1,SKP1,PPP1R15A,TMEM258,ATF4,PRKN
KEGG	Spliceosome	KEGG:03040	FALSE	0.0479813	1.31893	174	216	13	8484	HSPA6,HSPA1A,HSPA1B,RNU5B-1,MAGOH,PPIE,SNRPB2,TRA2A,RNU4-1,RNU4-2,PQBP1,LSM8,ISY1
REAC	Response of EIF2AK4 (GCN2) to amino acid deficiency	REAC:R-HSA-9633012	FALSE	5.64e-23	22.2488	102	247	30	10842	RPL18,RPS27L,TRIB3,RPL23,RPS11,RPL8,RPS15,RPL35,RPL34,RPS20,RPL21,RPL30,RPS15A,RPLP0,RPS14,RPL37A,RPS3A,RPS26,RPS24,RPS28,RPL24,RPLP2,RPL12,RPL41,RPL11,RPL39,RPLP1,ATF4,RPL9,RPL10
REAC	Eukaryotic Translation Elongation	REAC:R-HSA-156842	FALSE	8.05e-23	22.0941	94	247	29	10842	RPL18,RPS27L,RPL23,RPS11,RPL8,EEF1B2,RPS15,RPL35,RPL34,RPS20,RPL21,RPL30,RPS15A,RPLP0,RPS14,RPL37A,RPS3A,RPS26,RPS24,RPS28,RPL24,RPLP2,RPL12,RPL41,RPL11,RPL39,RPLP1,RPL9,RPL10
REAC	Nonsense Mediated Decay (NMD) independent of the Exon Junction Complex (EJC)	REAC:R-HSA-975956	FALSE	1.6e-22	21.7969	96	247	29	10842	RPL18,RPS27L,RPL23,RPS11,RPL8,RPS15,RPL35,RPL34,RPS20,PABPC1,RPL21,RPL30,RPS15A,RPLP0,RPS14,RPL37A,RPS3A,RPS26,RPS24,RPS28,RPL24,RPLP2,RPL12,RPL41,RPL11,RPL39,RPLP1,RPL9,RPL10
REAC	Viral mRNA Translation	REAC:R-HSA-192823	FALSE	4.36e-22	21.3601	90	247	28	10842	RPL18,RPS27L,RPL23,RPS11,RPL8,RPS15,RPL35,RPL34,RPS20,RPL21,RPL30,RPS15A,RPLP0,RPS14,RPL37A,RPS3A,RPS26,RPS24,RPS28,RPL24,RPLP2,RPL12,RPL41,RPL11,RPL39,RPLP1,RPL9,RPL10
REAC	Peptide chain elongation	REAC:R-HSA-156902	FALSE	4.36e-22	21.3601	90	247	28	10842	RPL18,RPS27L,RPL23,RPS11,RPL8,RPS15,RPL35,RPL34,RPS20,RPL21,RPL30,RPS15A,RPLP0,RPS14,RPL37A,RPS3A,RPS26,RPS24,RPS28,RPL24,RPLP2,RPL12,RPL41,RPL11,RPL39,RPLP1,RPL9,RPL10
REAC	Eukaryotic Translation Termination	REAC:R-HSA-72764	FALSE	1.71e-21	20.7681	94	247	28	10842	RPL18,RPS27L,RPL23,RPS11,RPL8,RPS15,RPL35,RPL34,RPS20,RPL21,RPL30,RPS15A,RPLP0,RPS14,RPL37A,RPS3A,RPS26,RPS24,RPS28,RPL24,RPLP2,RPL12,RPL41,RPL11,RPL39,RPLP1,RPL9,RPL10
REAC	Selenocysteine synthesis	REAC:R-HSA-2408557	FALSE	1.71e-21	20.7681	94	247	28	10842	RPL18,RPS27L,RPL23,RPS11,RPL8,RPS15,RPL35,RPL34,RPS20,RPL21,RPL30,RPS15A,RPLP0,RPS14,RPL37A,RPS3A,RPS26,RPS24,RPS28,RPL24,RPLP2,RPL12,RPL41,RPL11,RPL39,RPLP1,RPL9,RPL10
REAC	Nonsense Mediated Decay (NMD) enhanced by the Exon Junction Complex (EJC)	REAC:R-HSA-975957	FALSE	3.82e-21	20.4184	116	247	30	10842	RPL18,RPS27L,RPL23,RPS11,RPL8,RPS15,MAGOH,RPL35,RPL34,RPS20,PABPC1,RPL21,RPL30,RPS15A,RPLP0,RPS14,RPL37A,RPS3A,RPS26,RPS24,RPS28,RPL24,RPLP2,RPL12,RPL41,RPL11,RPL39,RPLP1,RPL9,RPL10
REAC	Nonsense-Mediated Decay (NMD)	REAC:R-HSA-927802	FALSE	3.82e-21	20.4184	116	247	30	10842	RPL18,RPS27L,RPL23,RPS11,RPL8,RPS15,MAGOH,RPL35,RPL34,RPS20,PABPC1,RPL21,RPL30,RPS15A,RPLP0,RPS14,RPL37A,RPS3A,RPS26,RPS24,RPS28,RPL24,RPLP2,RPL12,RPL41,RPL11,RPL39,RPLP1,RPL9,RPL10
REAC	Cap-dependent Translation Initiation	REAC:R-HSA-72737	FALSE	1.13e-20	19.9455	120	247	30	10842	RPL18,RPS27L,RPL23,RPS11,RPL8,RPS15,RPL35,RPL34,RPS20,EIF2B2,PABPC1,RPL21,RPL30,RPS15A,RPLP0,RPS14,RPL37A,RPS3A,RPS26,RPS24,RPS28,RPL24,RPLP2,RPL12,RPL41,RPL11,RPL39,RPLP1,RPL9,RPL10
REAC	Eukaryotic Translation Initiation	REAC:R-HSA-72613	FALSE	1.13e-20	19.9455	120	247	30	10842	RPL18,RPS27L,RPL23,RPS11,RPL8,RPS15,RPL35,RPL34,RPS20,EIF2B2,PABPC1,RPL21,RPL30,RPS15A,RPLP0,RPS14,RPL37A,RPS3A,RPS26,RPS24,RPS28,RPL24,RPLP2,RPL12,RPL41,RPL11,RPL39,RPLP1,RPL9,RPL10
REAC	Formation of a pool of free 40S subunits	REAC:R-HSA-72689	FALSE	2.12e-20	19.6742	102	247	28	10842	RPL18,RPS27L,RPL23,RPS11,RPL8,RPS15,RPL35,RPL34,RPS20,RPL21,RPL30,RPS15A,RPLP0,RPS14,RPL37A,RPS3A,RPS26,RPS24,RPS28,RPL24,RPLP2,RPL12,RPL41,RPL11,RPL39,RPLP1,RPL9,RPL10
REAC	L13a-mediated translational silencing of Ceruloplasmin expression	REAC:R-HSA-156827	FALSE	2.14e-20	19.6694	112	247	29	10842	RPL18,RPS27L,RPL23,RPS11,RPL8,RPS15,RPL35,RPL34,RPS20,PABPC1,RPL21,RPL30,RPS15A,RPLP0,RPS14,RPL37A,RPS3A,RPS26,RPS24,RPS28,RPL24,RPLP2,RPL12,RPL41,RPL11,RPL39,RPLP1,RPL9,RPL10
REAC	Regulation of expression of SLITs and ROBOs	REAC:R-HSA-9010553	FALSE	3.63e-20	19.4403	171	247	34	10842	RPL18,RPS27L,PSMA7,RPL23,RPS11,RPL8,RPS15,MAGOH,RPL35,RPL34,RPS20,ELOC,PABPC1,RPL21,RPL30,RBX1,RPS15A,RPLP0,RPS14,RPL37A,RPS3A,RPS26,RPS24,RPS28,RPL24,RPLP2,RPL12,RPL41,RPL11,RPL39,RPLP1,RPL9,UBC,RPL10
REAC	SRP-dependent cotranslational protein targeting to membrane	REAC:R-HSA-1799339	FALSE	4.64e-19	18.3336	113	247	28	10842	RPL18,RPS27L,RPL23,RPS11,RPL8,RPS15,RPL35,RPL34,RPS20,RPL21,RPL30,RPS15A,RPLP0,RPS14,RPL37A,RPS3A,RPS26,RPS24,RPS28,RPL24,RPLP2,RPL12,RPL41,RPL11,RPL39,RPLP1,RPL9,RPL10
REAC	GTP hydrolysis and joining of the 60S ribosomal subunit	REAC:R-HSA-72706	FALSE	4.64e-19	18.3336	113	247	28	10842	RPL18,RPS27L,RPL23,RPS11,RPL8,RPS15,RPL35,RPL34,RPS20,RPL21,RPL30,RPS15A,RPLP0,RPS14,RPL37A,RPS3A,RPS26,RPS24,RPS28,RPL24,RPLP2,RPL12,RPL41,RPL11,RPL39,RPLP1,RPL9,RPL10
REAC	Selenoamino acid metabolism	REAC:R-HSA-2408522	FALSE	1.3e-18	17.8858	117	247	28	10842	RPL18,RPS27L,RPL23,RPS11,RPL8,RPS15,RPL35,RPL34,RPS20,RPL21,RPL30,RPS15A,RPLP0,RPS14,RPL37A,RPS3A,RPS26,RPS24,RPS28,RPL24,RPLP2,RPL12,RPL41,RPL11,RPL39,RPLP1,RPL9,RPL10
REAC	Cellular response to starvation	REAC:R-HSA-9711097	FALSE	3.99e-18	17.3989	157	247	31	10842	RPL18,RPS27L,TRIB3,RPL23,RPS11,RPL8,RPS15,RPL35,RPL34,RPS20,RPL21,RPL30,RPS15A,RPLP0,RPS14,RPL37A,RPS3A,RPS26,RPS24,RPS28,RPL24,RRAGC,RPLP2,RPL12,RPL41,RPL11,RPL39,RPLP1,ATF4,RPL9,RPL10
REAC	Influenza Viral RNA Transcription and Replication	REAC:R-HSA-168273	FALSE	4.08e-18	17.3898	133	247	29	10842	RPL18,RPS27L,RPL23,RPS11,RPL8,POLR2J,RPS15,RPL35,RPL34,RPS20,RPL21,RPL30,RPS15A,RPLP0,RPS14,RPL37A,RPS3A,RPS26,RPS24,RPS28,RPL24,RPLP2,RPL12,RPL41,RPL11,RPL39,RPLP1,RPL9,RPL10
REAC	Signaling by ROBO receptors	REAC:R-HSA-376176	FALSE	1.14e-17	16.9433	217	247	35	10842	RPL18,CXCR4,RPS27L,PSMA7,RPL23,RPS11,RPL8,RPS15,MAGOH,RPL35,RPL34,RPS20,ELOC,PABPC1,RPL21,RPL30,RBX1,RPS15A,RPLP0,RPS14,RPL37A,RPS3A,RPS26,RPS24,RPS28,RPL24,RPLP2,RPL12,RPL41,RPL11,RPL39,RPLP1,RPL9,UBC,RPL10
REAC	Influenza Infection	REAC:R-HSA-168255	FALSE	1.78e-17	16.7503	152	247	30	10842	RPL18,RPS27L,HSPA1A,RPL23,RPS11,RPL8,POLR2J,RPS15,RPL35,RPL34,RPS20,RPL21,RPL30,RPS15A,RPLP0,RPS14,RPL37A,RPS3A,RPS26,RPS24,RPS28,RPL24,RPLP2,RPL12,RPL41,RPL11,RPL39,RPLP1,RPL9,RPL10
REAC	Major pathway of rRNA processing in the nucleolus and cytosol	REAC:R-HSA-6791226	FALSE	3.52e-14	13.4534	182	247	29	10842	RPL18,RPS27L,RPL23,RPS11,RPL8,RPS15,RPL35,RPL34,RPS20,RPL21,RPL30,RPS15A,RPLP0,RPS14,RPL37A,RPS3A,RPS26,RPS24,RPS28,RPL24,RPLP2,RPL12,RPL41,MPHOSPH10,RPL11,RPL39,RPLP1,RPL9,RPL10
REAC	rRNA processing	REAC:R-HSA-72312	FALSE	7.46e-14	13.1275	202	247	30	10842	RPL18,RPS27L,RPL23,RPS11,RPL8,RPS15,NSUN4,RPL35,RPL34,RPS20,RPL21,RPL30,RPS15A,RPLP0,RPS14,RPL37A,RPS3A,RPS26,RPS24,RPS28,RPL24,RPLP2,RPL12,RPL41,MPHOSPH10,RPL11,RPL39,RPLP1,RPL9,RPL10
REAC	rRNA processing in the nucleus and cytosol	REAC:R-HSA-8868773	FALSE	1.55e-13	12.8099	192	247	29	10842	RPL18,RPS27L,RPL23,RPS11,RPL8,RPS15,RPL35,RPL34,RPS20,RPL21,RPL30,RPS15A,RPLP0,RPS14,RPL37A,RPS3A,RPS26,RPS24,RPS28,RPL24,RPLP2,RPL12,RPL41,MPHOSPH10,RPL11,RPL39,RPLP1,RPL9,RPL10
REAC	Cellular responses to stimuli	REAC:R-HSA-8953897	FALSE	2.78e-13	12.5563	794	247	58	10842	RPL18,HSPA6,JUN,RPS27L,PSMA7,HSPA1A,HSPA1B,TRIB3,RPL23,RPS11,RPL8,DNAJB1,BAG3,RPS15,H1-4,HSPH1,PPARGC1A,RPL35,RPL34,RPS20,ELOC,H2AJ,MAFG,H2AC14,TALDO1,RPL21,RPL30,RBX1,RPS15A,HIGD1A,RPLP0,HIKESHI,RPS14,DNAJA1,RPL37A,SKP1,RPS3A,RPS26,RPS24,RPS28,H3-3B,RPL24,RRAGC,RPLP2,MT2A,BMAL1,EPAS1,PPP1R15A,RPL12,RPL41,RPL11,RPL39,RPLP1,ATF4,RPL9,UBC,SQSTM1,RPL10
REAC	Cellular responses to stress	REAC:R-HSA-2262752	FALSE	5.18e-13	12.2857	780	247	57	10842	RPL18,HSPA6,JUN,RPS27L,PSMA7,HSPA1A,HSPA1B,TRIB3,RPL23,RPS11,RPL8,DNAJB1,BAG3,RPS15,H1-4,HSPH1,PPARGC1A,RPL35,RPL34,RPS20,ELOC,H2AJ,MAFG,H2AC14,TALDO1,RPL21,RPL30,RBX1,RPS15A,HIGD1A,RPLP0,HIKESHI,RPS14,DNAJA1,RPL37A,SKP1,RPS3A,RPS26,RPS24,RPS28,H3-3B,RPL24,RRAGC,RPLP2,BMAL1,EPAS1,PPP1R15A,RPL12,RPL41,RPL11,RPL39,RPLP1,ATF4,RPL9,UBC,SQSTM1,RPL10
REAC	Translation	REAC:R-HSA-72766	FALSE	1.23e-12	11.9097	292	247	34	10842	RPL18,RPS27L,RPL23,RPS11,RPL8,EEF1B2,RPS15,RPL35,RPL34,RPS20,EIF2B2,PABPC1,MRPL27,RPL21,MRPL33,RPL30,RPS15A,RPLP0,RPS14,RPL37A,RPS3A,RPS26,RPS24,RPS28,RPL24,RPLP2,RPL12,RPL41,RPL11,RPL39,RPLP1,RPL9,MTFMT,RPL10
REAC	Axon guidance	REAC:R-HSA-422475	FALSE	5.18e-09	8.28563	549	247	41	10842	RPL18,CXCR4,MYO10,RPS27L,PSMA7,RPL23,RPS11,RPL8,SPTA1,RPS15,MAGOH,RPL35,RPL34,RPS20,ELOC,PABPC1,RPL21,RPL30,RBX1,RPS15A,RPLP0,RPS14,COL9A1,RPL37A,RPS3A,RPS26,RPS24,RPS28,SCN2A,CLTB,RPL24,SEMA7A,RPLP2,RPL12,RPL41,RPL11,RPL39,RPLP1,RPL9,UBC,RPL10
REAC	Metabolism of amino acids and derivatives	REAC:R-HSA-71291	FALSE	6.23e-09	8.20537	370	247	33	10842	RPL18,FOLH1,RPS27L,PSMA7,RPL23,RPS11,TPH2,RPL8,RPS15,RPL35,RPL34,RPS20,RPL21,RPL30,RPS15A,RPLP0,RPS14,RPL37A,RPS3A,RPS26,RPS24,RPS28,RPL24,RPLP2,AADAT,RPL12,RPL41,RPL11,RPL39,RPLP1,RPL9,SLC3A2,RPL10
REAC	Nervous system development	REAC:R-HSA-9675108	FALSE	2.11e-08	7.67552	574	247	41	10842	RPL18,CXCR4,MYO10,RPS27L,PSMA7,RPL23,RPS11,RPL8,SPTA1,RPS15,MAGOH,RPL35,RPL34,RPS20,ELOC,PABPC1,RPL21,RPL30,RBX1,RPS15A,RPLP0,RPS14,COL9A1,RPL37A,RPS3A,RPS26,RPS24,RPS28,SCN2A,CLTB,RPL24,SEMA7A,RPLP2,RPL12,RPL41,RPL11,RPL39,RPLP1,RPL9,UBC,RPL10
REAC	Metabolism of RNA	REAC:R-HSA-8953854	FALSE	7.38e-08	7.13171	701	247	45	10842	RPL18,RPS27L,PSMA7,HSPA1A,RPL23,RPS11,RPL8,POLR2J,RPS15,NXF1,MAGOH,PPIE,NSUN4,RPL35,RPL34,RPS20,GEMIN6,PABPC1,YWHAZ,RPL21,SNRPB2,RPL30,RPS15A,RPLP0,RPS14,RPL37A,RPS3A,RPS26,RPS24,RPS28,RPL24,RPLP2,RPL12,RPL41,MPHOSPH10,PQBP1,UBL5,LSM8,RPL11,RPL39,RPLP1,RPL9,ISY1,UBC,RPL10
REAC	Developmental Biology	REAC:R-HSA-1266738	FALSE	4.24e-07	6.37215	1144	247	59	10842	RPL18,CXCR4,JUN,MYO10,CBFB,KRT8,RPS27L,PSMA7,RPL23,RPS11,RPL8,SPTA1,POLR2J,RPS15,HNF1B,KRT19,MAGOH,SNAI1,PPARGC1A,RPL35,RPL34,RPS20,ELOC,SMAD2,H2AJ,PABPC1,CSF3R,H2AC14,RPL21,RPL30,RBX1,RPS15A,RPLP0,RPS14,COL9A1,JUP,RPL37A,RPS3A,RPS26,RPS24,RPS28,SCN2A,CLTB,H3-3B,RPL24,SEMA7A,RPLP2,EPAS1,NR5A1,RPL12,RPL41,RPL11,RPL39,RPLP1,RPL9,FURIN,UBC,HES1,RPL10
REAC	Infectious disease	REAC:R-HSA-5663205	FALSE	4.97e-07	6.30407	999	247	54	10842	RPL18,CXCR4,JUN,MYO10,RPS27L,PSMA7,HSPA1A,RPL23,SDC1,RPS11,RPL8,NOD2,POLR2J,PLK2,RPS15,RPL35,RPL34,RPS20,ELOC,GEMIN6,YWHAZ,HBEGF,H2AC14,RPL21,RPL30,TAF9,RBX1,WNT5A,MRC1,RPS15A,RPLP0,RPS14,RPL37A,IFNGR2,SKP1,RPS3A,RPS26,RPS24,RPS28,RPL24,H2AC12,RPLP2,GTF2B,RPL12,RPL41,RPL11,RPL39,RPLP1,RPL9,NT5E,FURIN,UBC,IL1R1,RPL10
REAC	Viral Infection Pathways	REAC:R-HSA-9824446	FALSE	7.57e-07	6.12076	809	247	47	10842	RPL18,CXCR4,RPS27L,PSMA7,HSPA1A,RPL23,SDC1,RPS11,RPL8,NOD2,POLR2J,RPS15,RPL35,RPL34,RPS20,ELOC,GEMIN6,YWHAZ,H2AC14,RPL21,RPL30,TAF9,RBX1,RPS15A,RPLP0,RPS14,RPL37A,IFNGR2,SKP1,RPS3A,RPS26,RPS24,RPS28,RPL24,H2AC12,RPLP2,GTF2B,RPL12,RPL41,RPL11,RPL39,RPLP1,RPL9,FURIN,UBC,IL1R1,RPL10
REAC	SARS-CoV-1 modulates host translation machinery	REAC:R-HSA-9735869	FALSE	2.819e-06	5.54991	37	247	10	10842	RPS27L,RPS11,RPS15,RPS20,RPS15A,RPS14,RPS3A,RPS26,RPS24,RPS28
REAC	SARS-CoV-2 modulates host translation machinery	REAC:R-HSA-9754678	FALSE	6.4751e-06	5.18875	51	247	11	10842	RPS27L,RPS11,RPS15,RPS20,GEMIN6,RPS15A,RPS14,RPS3A,RPS26,RPS24,RPS28
REAC	Translation initiation complex formation	REAC:R-HSA-72649	FALSE	3.2394e-05	4.48953	59	247	11	10842	RPS27L,RPS11,RPS15,RPS20,PABPC1,RPS15A,RPS14,RPS3A,RPS26,RPS24,RPS28
REAC	Activation of the mRNA upon binding of the cap-binding complex and eIFs, and subsequent binding to 43S	REAC:R-HSA-72662	FALSE	3.8877e-05	4.41031	60	247	11	10842	RPS27L,RPS11,RPS15,RPS20,PABPC1,RPS15A,RPS14,RPS3A,RPS26,RPS24,RPS28
REAC	Formation of the ternary complex, and subsequently, the 43S complex	REAC:R-HSA-72695	FALSE	9.4809e-05	4.02315	52	247	10	10842	RPS27L,RPS11,RPS15,RPS20,RPS15A,RPS14,RPS3A,RPS26,RPS24,RPS28
REAC	Disease	REAC:R-HSA-1643685	FALSE	9.918e-05	4.00358	1767	247	72	10842	RPL18,CXCR4,JUN,NR4A1,MYO10,RPS27L,PSMA7,HSPA1A,RPL23,SDC1,RPS11,RPL8,NOD2,POLR2J,PLK2,RPS15,ABCC8,CDKN1C,RPL35,RPL34,RPS20,ELOC,SMAD2,FOXO6,GEMIN6,H2AJ,YWHAZ,HBEGF,H2AC14,TALDO1,RPL21,RPL30,TAF9,GNE,RBX1,WNT5A,DPM3,MRC1,RBBP8,RPS15A,RPLP0,RPS14,RPL37A,IFNGR2,SKP1,RPS3A,RPS26,RPS24,RPS28,H3-3B,RPL24,H2AC12,RPLP2,GTF2B,SBSPON,NUS1,RPL12,RPL41,CSF2RB,RPL11,RPL39,RPLP1,RICTOR,RPL9,NT5E,FURIN,SLC3A2,…
REAC	Ribosomal scanning and start codon recognition	REAC:R-HSA-72702	FALSE	0.00032733	3.48501	59	247	10	10842	RPS27L,RPS11,RPS15,RPS20,RPS15A,RPS14,RPS3A,RPS26,RPS24,RPS28
REAC	SARS-CoV-1-host interactions	REAC:R-HSA-9692914	FALSE	0.00067829	3.16858	95	247	12	10842	RPS27L,RPS11,RPS15,RPS20,YWHAZ,RPS15A,RPS14,RPS3A,RPS26,RPS24,RPS28,UBC
REAC	Metabolism of proteins	REAC:R-HSA-392499	FALSE	0.0268857	1.57048	1946	247	69	10842	RPL18,RPS27L,PSMA7,RPL23,RPS11,RPL8,SPTA1,NOD2,EEF1B2,TFPT,RPS15,NAGK,PPARGC1A,RPL35,RPL34,RPS20,ELOC,EIF2B2,ETFBKMT,SMAD2,PABPC1,MRPL27,H2AC14,RPL21,MRPL33,PFDN4,RPL30,GNE,RBX1,DPM3,SELENOS,PGM3,KLHL11,RPS15A,RPLP0,RPS14,RPL37A,SKP1,RPS3A,NEDD8,RABGGTB,RPS26,RPS24,RPS28,H3-3B,RPL24,H2AC12,RPLP2,CLSPN,SOCS6,EPAS1,SBSPON,NUS1,NR5A1,RPL12,RPL41,CSF2RB,RPL11,RPL39,RPLP1,VGF,RPL9,FURIN,PRKN,UBC,MTFMT…
REAC	SARS-CoV-1 Infection	REAC:R-HSA-9678108	FALSE	0.0365881	1.43666	140	247	12	10842	RPS27L,RPS11,RPS15,RPS20,YWHAZ,RPS15A,RPS14,RPS3A,RPS26,RPS24,RPS28,UBC
WP	Cytoplasmic ribosomal proteins	WP:WP477	FALSE	7.38e-21	20.1317	88	201	27	8286	RPL18,RPL23,RPS11,RPL8,RPS15,RPL35,RPL34,RPS20,RPL21,RPL30,RPS15A,RPLP0,RPS14,RPL37A,RPS3A,RPS26,RPS24,RPS28,RPL24,RPLP2,RPL12,RPL41,RPL11,RPL39,RPLP1,RPL9,RPL10
TF	Factor: IRX-1; motif: NACRYNNNNNNNNRYGNN; match class: 1	TF:M11018_1	FALSE	8.3599e-05	4.0778	16304	397	362	20045	RPL18,ZNF671,MZT2A,ZNF20,CXCR4,HSPA6,TPPP3,STXBP5L,JUN,FOLH1,NR4A1,SAMD4A,ZNF490,ZNF791,MYO10,TMEM203,CBFB,IKZF5,KRT8,C18ORF21,LHFPL5,RPS27L,CSRP2,FAM227B,TMEM141,SIX1,PSMA7,OPRD1,HSPA1A,RUFY2,ANGPT4,HSPA1B,TRIB3,FANK1,INIP,GADD45B,SLCO4A1,RPL23,CFAP221,SLC7A6OS,SDC1,UBALD2,RPS11,ZC3H15,ATRNL1,RPL8,TMEM106A,PRDX5,PLA2G2D,IRX3,VPS50,SPTA1,PIWIL1,NOD2,CENPQ,EEF1B2,PDE1A,DNAJB1,WDR47,MCF2L2,POLR2J,S…
TF	Factor: E2F1; motif: GSGCGGGAAN	TF:M12597	FALSE	0.00014803	3.82966	14407	397	331	20045	RPL18,ZNF671,MZT2A,CXCR4,HSPA6,TPPP3,STXBP5L,JUN,NR4A1,SAMD4A,ZNF490,ZNF791,MYO10,TMEM203,CBFB,IKZF5,KRT8,C18ORF21,LHFPL5,RPS27L,CSRP2,FAM227B,TMEM141,SIX1,PSMA7,OPRD1,HSPA1A,RUFY2,HSPA1B,TRIB3,FANK1,INIP,GADD45B,RPL23,CFAP221,SLC7A6OS,SDC1,UBALD2,RPS11,ATRNL1,RPL8,TMEM106A,PRDX5,IRX3,VPS50,PYGM,PIWIL1,CENPQ,EEF1B2,DNAJB1,WDR47,MCF2L2,POLR2J,BAG3,TFPT,PLK2,RPS15,HNF1B,ARC,DDX59,GRAMD2A,PDE11A,KRT…
TF	Factor: E2F-4; motif: SNGGGCGGGAANN; match class: 1	TF:M09894_1	FALSE	0.00055673	3.25435	14345	397	328	20045	RPL18,ZNF671,MZT2A,CXCR4,HSPA6,TPPP3,STXBP5L,JUN,NR4A1,SAMD4A,ZNF490,ZNF791,MYO10,TMEM203,CBFB,IKZF5,KRT8,C18ORF21,LHFPL5,RPS27L,CSRP2,TMEM141,SIX1,PSMA7,OPRD1,HSPA1A,RUFY2,HSPA1B,TRIB3,FANK1,INIP,GADD45B,SLCO4A1,RPL23,CFAP221,SLC7A6OS,SDC1,UBALD2,RPS11,ATRNL1,RPL8,TMEM106A,PRDX5,IRX3,VPS50,PYGM,PIWIL1,NOD2,CENPQ,EEF1B2,DNAJB1,WDR47,MCF2L2,POLR2J,SH2B2,BAG3,TFPT,PLK2,RPS15,ARC,DDX59,GRAMD2A,PDE11…
TF	Factor: PEA3; motif: NACCGGAAGTN	TF:M11430	FALSE	0.00088705	3.05205	11108	397	269	20045	RPL18,ZNF671,ZNF20,CXCR4,HSPA6,TPPP3,STXBP5L,JUN,SAMD4A,ZNF490,ZNF791,MYO10,TMEM203,CBFB,KRT8,C18ORF21,LHFPL5,RPS27L,FAM227B,TMEM141,SIX1,PSMA7,HSPA1A,HSPA1B,TRIB3,FANK1,INIP,SLCO4A1,RPL23,CFAP221,SLC7A6OS,UBALD2,RPS11,ZC3H15,ATRNL1,RPL8,TMEM106A,PRDX5,IRX3,VPS50,PIWIL1,CENPQ,EEF1B2,DNAJB1,MCF2L2,NOSTRIN,POLR2J,BAG3,TFPT,PLK2,RPS15,HNF1B,DDX59,GRAMD2A,PDE11A,KRT19,TMEM223,NXF1,MAGOH,FBLN7,TINAGL1…
TF	Factor: Erg; motif: ACCGGAAGTN	TF:M02062	FALSE	0.00117141	2.93129	8226	397	212	20045	RPL18,ZNF671,ZNF20,HSPA6,STXBP5L,JUN,SAMD4A,ZNF490,ZNF791,TMEM203,C18ORF21,RPS27L,FAM227B,HSPA1A,HSPA1B,TRIB3,FANK1,SLCO4A1,RPL23,SLC7A6OS,UBALD2,RPS11,ZC3H15,RPL8,TMEM106A,PRDX5,IRX3,PIWIL1,CENPQ,EEF1B2,MCF2L2,NOSTRIN,POLR2J,BAG3,TFPT,PLK2,RPS15,HNF1B,DDX59,PDE11A,KRT19,TMEM223,NXF1,MAGOH,FBLN7,H1-4,PLPP5,FHIP1B,DPF3,RMDN2,NAGK,ABCC8,SNAI1,NIBAN2,ZBTB7A,PPIE,HSPH1,PHLDA2,NSUN4,CMC2,GSKIP,SIVA1,C…
TF	Factor: Elf-1; motif: ACTTCCGGG	TF:M04714	FALSE	0.00132197	2.87878	7992	397	207	20045	RPL18,ZNF671,MZT2A,ZNF20,HSPA6,STXBP5L,JUN,SAMD4A,ZNF490,ZNF791,MYO10,TMEM203,CBFB,C18ORF21,RPS27L,FAM227B,SIX1,PSMA7,HSPA1A,TRIB3,RPL23,UBALD2,RPS11,ZC3H15,RPL8,TMEM106A,PRDX5,VPS50,CENPQ,EEF1B2,NOSTRIN,POLR2J,BAG3,TFPT,PLK2,DDX59,PDE11A,KRT19,TMEM223,MAGOH,FBLN7,H1-4,FHIP1B,DPF3,RMDN2,NAGK,ABCC8,SNAI1,ZBTB7A,PPIE,HSPH1,PHLDA2,CMC2,GSKIP,SIVA1,CCDC24,RPL34,RPS20,ELOC,EIF2B2,ETFBKMT,RPS6KL1,CARD1…
TF	Factor: E2F4; motif: YCCCGCCNCNNSSNNSNN; match class: 1	TF:M12599_1	FALSE	0.00147249	2.83195	16076	397	355	20045	RPL18,ZNF671,MZT2A,ZNF20,CXCR4,HSPA6,TPPP3,STXBP5L,JUN,FOLH1,NR4A1,SAMD4A,ZNF490,ZNF791,MYO10,TMEM203,CBFB,IKZF5,KRT8,C18ORF21,LHFPL5,RPS27L,CSRP2,FAM227B,TMEM141,SIX1,PSMA7,OPRD1,HSPA1A,RUFY2,ANGPT4,HSPA1B,TRIB3,FANK1,INIP,GADD45B,SLCO4A1,RPL23,CFAP221,SLC7A6OS,SDC1,UBALD2,RPS11,ZC3H15,ATRNL1,RPL8,TMEM106A,PRDX5,PLA2G2D,IRX3,VPS50,PYGM,PIWIL1,NOD2,CENPQ,EEF1B2,DNAJB1,WDR47,MCF2L2,POLR2J,SH2B2,BA…
TF	Factor: PEA3; motif: NACCGGAAGTN	TF:M11425	FALSE	0.00156896	2.80439	7570	397	198	20045	RPL18,ZNF671,ZNF20,HSPA6,STXBP5L,JUN,ZNF490,ZNF791,TMEM203,C18ORF21,RPS27L,FAM227B,PSMA7,OPRD1,HSPA1A,TRIB3,FANK1,RPL23,UBALD2,ZC3H15,RPL8,TMEM106A,PRDX5,CENPQ,EEF1B2,NOSTRIN,POLR2J,BAG3,TFPT,PLK2,HNF1B,DDX59,PDE11A,KRT19,TMEM223,MAGOH,FBLN7,H1-4,FHIP1B,DPF3,RMDN2,NAGK,ABCC8,ZBTB7A,PPIE,HSPH1,PHLDA2,CMC2,GSKIP,SIVA1,CCDC24,RPL34,RPS20,ELOC,EIF2B2,CARD14,H2AJ,MAX,PABPC1,MEIS2,YWHAZ,TMED5,DNAJC17,P…
TF	Factor: E2F-1; motif: WWTGGCGCCAAA	TF:M04515	FALSE	0.00189064	2.72339	13705	397	315	20045	RPL18,MZT2A,CXCR4,HSPA6,TPPP3,STXBP5L,JUN,FOLH1,NR4A1,NEB,SAMD4A,ZNF490,ZNF791,MYO10,TMEM203,CBFB,IKZF5,KRT8,C18ORF21,LHFPL5,RPS27L,CSRP2,TMEM141,SIX1,PSMA7,OPRD1,HSPA1A,RUFY2,HSPA1B,TRIB3,CSMD3,FANK1,GADD45B,SLCO4A1,SLC27A5,RPL23,CFAP221,SLC7A6OS,SDC1,UBALD2,ZC3H15,ATRNL1,RPL8,TMEM106A,PRDX5,IRX3,PYGM,PIWIL1,NOD2,CENPQ,EEF1B2,DNAJB1,WDR47,MCF2L2,POLR2J,BAG3,TFPT,PLK2,RPS15,HNF1B,ARC,GRAMD2A,PDE1…
TF	Factor: ELF1; motif: NNNASCCGGAAGTGGNNNN	TF:M12600	FALSE	0.00289637	2.53815	8859	397	223	20045	RPL18,ZNF671,MZT2A,ZNF20,HSPA6,STXBP5L,JUN,ZNF490,ZNF791,MYO10,TMEM203,CBFB,IKZF5,C18ORF21,RPS27L,FAM227B,TMEM141,SIX1,PSMA7,HSPA1A,TRIB3,FANK1,INIP,RPL23,SLC7A6OS,SDC1,UBALD2,ZC3H15,RPL8,TMEM106A,PRDX5,IRX3,VPS50,CENPQ,EEF1B2,MCF2L2,NOSTRIN,POLR2J,BAG3,TFPT,PLK2,RPS15,HNF1B,DDX59,PDE11A,KRT19,TAC1,TMEM223,MAGOH,FBLN7,TINAGL1,H1-4,FHIP1B,DPF3,RMDN2,NAGK,DYSF,ABCC8,NIBAN2,ZBTB7A,PPIE,HSPH1,PHLDA2,…
TF	Factor: IRX-1; motif: NACRYNNNNNNNNRYGNN	TF:M11018	FALSE	0.00318684	2.49664	17328	397	373	20045	RPL18,ZNF671,MZT2A,ZNF20,CXCR4,HSPA6,TPPP3,STXBP5L,JUN,FOLH1,NR4A1,NEB,SAMD4A,ZNF490,ZNF791,MYO10,TMEM203,CBFB,IKZF5,KRT8,C18ORF21,LHFPL5,RPS27L,CSRP2,FAM227B,TMEM141,SIX1,PSMA7,OPRD1,HSPA1A,RUFY2,ANGPT4,HSPA1B,TRIB3,CSMD3,FANK1,INIP,GADD45B,SLCO4A1,RPL23,CFAP221,SLC7A6OS,SDC1,UBALD2,RPS11,TPH2,ZC3H15,ATRNL1,RPL8,TMEM106A,PRDX5,PLA2G2D,IRX3,VPS50,PYGM,SPTA1,PIWIL1,NOD2,CENPQ,EEF1B2,PDE1A,DNAJB1,W…
TF	Factor: ZF5; motif: GSGCGCGR; match class: 1	TF:M00716_1	FALSE	0.00370074	2.43171	14519	397	328	20045	RPL18,ZNF671,MZT2A,ZNF20,CXCR4,HSPA6,TPPP3,STXBP5L,JUN,FOLH1,NR4A1,SAMD4A,ZNF490,ZNF791,MYO10,TMEM203,CBFB,IKZF5,KRT8,C18ORF21,LHFPL5,RPS27L,CSRP2,FAM227B,TMEM141,SIX1,PSMA7,OPRD1,HSPA1A,RUFY2,HSPA1B,TRIB3,FANK1,INIP,GADD45B,SLCO4A1,CFAP221,SLC7A6OS,SDC1,UBALD2,TPH2,ATRNL1,RPL8,PRDX5,IRX3,VPS50,PYGM,PIWIL1,NOD2,CENPQ,EEF1B2,DNAJB1,WDR47,MCF2L2,POLR2J,SH2B2,BAG3,TFPT,PLK2,RPS15,HNF1B,ARC,DDX59,GRA…
TF	Factor: TEF-3:Elk-1; motif: RMATWCCGGAWGT; match class: 1	TF:M08418_1	FALSE	0.0040331	2.39436	5351	397	149	20045	RPL18,MZT2A,ZNF20,CXCR4,FOLH1,NR4A1,ZNF490,ZNF791,CBFB,KRT8,C18ORF21,OPRD1,HSPA1A,HSPA1B,TRIB3,RPL23,SLC7A6OS,RPS11,ZC3H15,RPL8,PRDX5,PIWIL1,CENPQ,EEF1B2,MCF2L2,TFPT,PLK2,RPS15,HNF1B,DDX59,GRAMD2A,PDE11A,TMEM223,NXF1,TINAGL1,FHIP1B,DPF3,RMDN2,RAB11FIP5,CMC2,GSKIP,CCDC24,OSER1,RPS20,FOXO6,GLRA2,H2AJ,MAX,MEIS2,YWHAZ,MRPL27,ATF1,MAFG,TALDO1,MRPL33,PLB1,SNRPB2,NOM1,SHISA2,CLN5,TAF9,AP5Z1,ACBD3,HSD17B…
TF	Factor: Erm; motif: NNSCGGAWGYN	TF:M11424	FALSE	0.00435858	2.36065	8353	397	212	20045	RPL18,ZNF671,MZT2A,ZNF20,HSPA6,STXBP5L,JUN,ZNF490,ZNF791,MYO10,TMEM203,C18ORF21,RPS27L,FAM227B,TMEM141,PSMA7,HSPA1A,HSPA1B,TRIB3,FANK1,INIP,RPL23,SLC7A6OS,UBALD2,ZC3H15,RPL8,TMEM106A,PRDX5,IRX3,CENPQ,EEF1B2,DNAJB1,NOSTRIN,POLR2J,BAG3,TFPT,PLK2,RPS15,HNF1B,DDX59,PDE11A,KRT19,TMEM223,MAGOH,FBLN7,TINAGL1,H1-4,FHIP1B,DPF3,RMDN2,NAGK,ABCC8,NIBAN2,ZBTB7A,PPIE,HSPH1,PHLDA2,CMC2,GSKIP,SIVA1,CCDC24,CXCL3,…
TF	Factor: ESE-1; motif: NWTRCGGAWGCN	TF:M11382	FALSE	0.00496361	2.3042	10545	397	255	20045	RPL18,ZNF671,MZT2A,ZNF20,HSPA6,TPPP3,NR4A1,NEB,ZNF490,ZNF791,MYO10,TMEM203,CBFB,IKZF5,KRT8,C18ORF21,RPS27L,FAM227B,TMEM141,SIX1,OPRD1,HSPA1A,ANGPT4,TRIB3,CSMD3,INIP,GADD45B,RPL23,CFAP221,SLC7A6OS,SDC1,ZC3H15,RPL8,TMEM106A,PRDX5,IRX3,VPS50,PYGM,CENPQ,EEF1B2,PDE1A,DNAJB1,MCF2L2,NOSTRIN,POLR2J,BAG3,TFPT,PLK2,RPS15,DDX59,PDE11A,TAC1,TMEM223,MAGOH,FBLN7,TINAGL1,H1-4,PLPP5,FHIP1B,DPF3,RMDN2,DYSF,ABCC8,…
TF	Factor: ETV4; motif: ACCGGAAGTN	TF:M13031	FALSE	0.00570107	2.24404	11030	397	264	20045	RPL18,ZNF671,ZNF20,CXCR4,HSPA6,TPPP3,STXBP5L,JUN,NR4A1,SAMD4A,ZNF490,ZNF791,MYO10,TMEM203,CBFB,KRT8,C18ORF21,LHFPL5,RPS27L,FAM227B,TMEM141,SIX1,PSMA7,HSPA1A,HSPA1B,TRIB3,FANK1,SLCO4A1,RPL23,CFAP221,SLC7A6OS,SDC1,UBALD2,RPS11,ZC3H15,ATRNL1,RPL8,TMEM106A,PRDX5,IRX3,VPS50,PIWIL1,CENPQ,EEF1B2,DNAJB1,MCF2L2,NOSTRIN,POLR2J,BAG3,TFPT,PLK2,RPS15,HNF1B,DDX59,GRAMD2A,PDE11A,KRT19,TMEM223,NXF1,MAGOH,FBLN7,T…
TF	Factor: Elk-1; motif: NNCCGGAAGTN	TF:M11435	FALSE	0.00852111	2.0695	11976	397	281	20045	RPL18,ZNF671,MZT2A,ZNF20,HSPA6,TPPP3,STXBP5L,JUN,NEB,SAMD4A,ZNF490,ZNF791,MYO10,TMEM203,CBFB,IKZF5,KRT8,C18ORF21,RPS27L,FAM227B,TMEM141,SIX1,PSMA7,HSPA1A,HSPA1B,TRIB3,FANK1,INIP,SLCO4A1,RPL23,SLC7A6OS,SDC1,UBALD2,ZC3H15,RPL8,TMEM106A,PRDX5,IRX3,VPS50,PYGM,PIWIL1,CENPQ,EEF1B2,DNAJB1,MCF2L2,NOSTRIN,POLR2J,BAG3,TFPT,PLK2,RPS15,HNF1B,DDX59,PDE11A,KRT19,TAC1,TMEM223,MAGOH,FBLN7,TINAGL1,H1-4,PLPP5,FHIP…
TF	Factor: ZF5; motif: GSGCGCGR	TF:M00716	FALSE	0.00960159	2.01766	16490	397	359	20045	RPL18,ZNF671,MZT2A,ZNF20,CXCR4,HSPA6,TPPP3,STXBP5L,JUN,FOLH1,NR4A1,SAMD4A,ZNF490,ZNF791,MYO10,TMEM203,CBFB,IKZF5,KRT8,C18ORF21,BPIFC,LHFPL5,RPS27L,CSRP2,FAM227B,TMEM141,SIX1,PSMA7,OPRD1,HSPA1A,RUFY2,HSPA1B,TRIB3,CSMD3,FANK1,INIP,GADD45B,SLCO4A1,SLC27A5,RPL23,CFAP221,SLC7A6OS,SDC1,UBALD2,RPS11,TPH2,ZC3H15,ATRNL1,RPL8,PRDX5,PLA2G2D,IRX3,VPS50,PYGM,PIWIL1,NOD2,CENPQ,EEF1B2,PDE1A,DNAJB1,WDR47,MCF2L2,…
TF	Factor: PEA3; motif: NACCGGAAGTN	TF:M11427	FALSE	0.0107105	1.97019	10834	397	259	20045	RPL18,ZNF671,ZNF20,CXCR4,HSPA6,TPPP3,STXBP5L,JUN,SAMD4A,ZNF490,ZNF791,MYO10,TMEM203,CBFB,IKZF5,KRT8,C18ORF21,LHFPL5,RPS27L,FAM227B,TMEM141,SIX1,PSMA7,HSPA1A,HSPA1B,TRIB3,FANK1,SLCO4A1,RPL23,CFAP221,SLC7A6OS,UBALD2,RPS11,ZC3H15,ATRNL1,RPL8,TMEM106A,PRDX5,IRX3,VPS50,CENPQ,EEF1B2,DNAJB1,NOSTRIN,POLR2J,BAG3,TFPT,PLK2,RPS15,HNF1B,DDX59,GRAMD2A,PDE11A,KRT19,TMEM223,MAGOH,FBLN7,TINAGL1,H1-4,PLPP5,FHIP1B…
TF	Factor: E2F-4; motif: NTTTCSCGCC	TF:M07380	FALSE	0.0107233	1.96967	13369	397	306	20045	RPL18,ZNF671,MZT2A,ZNF20,CXCR4,HSPA6,TPPP3,STXBP5L,JUN,FOLH1,NR4A1,SAMD4A,ZNF791,TMEM203,CBFB,IKZF5,C18ORF21,LHFPL5,RPS27L,CSRP2,TMEM141,SIX1,PSMA7,OPRD1,RUFY2,TRIB3,CSMD3,FANK1,INIP,GADD45B,SLCO4A1,SLC27A5,RPL23,CFAP221,SLC7A6OS,SDC1,UBALD2,RPS11,ZC3H15,ATRNL1,RPL8,TMEM106A,PRDX5,IRX3,PYGM,PIWIL1,CENPQ,EEF1B2,DNAJB1,MCF2L2,NOSTRIN,POLR2J,SH2B2,BAG3,TFPT,PLK2,RPS15,HNF1B,ARC,DDX59,PDE11A,KRT19,TA…
TF	Factor: E2F-2; motif: GCGCGCGCGYW	TF:M11531	FALSE	0.0117961	1.92826	13659	397	311	20045	ZNF671,MZT2A,ZNF20,CXCR4,HSPA6,TPPP3,STXBP5L,JUN,FOLH1,NR4A1,SAMD4A,ZNF490,ZNF791,MYO10,TMEM203,CBFB,IKZF5,KRT8,C18ORF21,LHFPL5,RPS27L,CSRP2,FAM227B,TMEM141,SIX1,PSMA7,OPRD1,HSPA1A,RUFY2,ANGPT4,HSPA1B,TRIB3,CSMD3,FANK1,INIP,GADD45B,RPL23,CFAP221,SLC7A6OS,SDC1,UBALD2,RPS11,ZC3H15,ATRNL1,RPL8,PRDX5,IRX3,VPS50,PYGM,PIWIL1,NOD2,CENPQ,EEF1B2,DNAJB1,WDR47,MCF2L2,POLR2J,BAG3,TFPT,PLK2,RPS15,ARC,GRAMD2A,…
TF	Factor: ZF5; motif: NRNGNGCGCGCWN	TF:M00333	FALSE	0.012535	1.90187	15464	397	342	20045	RPL18,ZNF671,MZT2A,ZNF20,CXCR4,HSPA6,TPPP3,STXBP5L,JUN,FOLH1,NR4A1,SAMD4A,ZNF490,ZNF791,MYO10,TMEM203,CBFB,IKZF5,KRT8,C18ORF21,LHFPL5,RPS27L,CSRP2,FAM227B,TMEM141,SIX1,PSMA7,OPRD1,HSPA1A,RUFY2,ANGPT4,HSPA1B,TRIB3,CSMD3,FANK1,INIP,GADD45B,SLCO4A1,SLC27A5,RPL23,CFAP221,SLC7A6OS,SDC1,UBALD2,RPS11,TPH2,ZC3H15,ATRNL1,RPL8,PRDX5,IRX3,VPS50,PYGM,PIWIL1,NOD2,CENPQ,EEF1B2,DNAJB1,WDR47,MCF2L2,POLR2J,SH2B2,…
TF	Factor: CHD2; motif: TCTCGCGAG; match class: 1	TF:M04710_1	FALSE	0.0131618	1.88068	11754	397	276	20045	RPL18,ZNF671,MZT2A,ZNF20,HSPA6,TPPP3,JUN,FOLH1,SAMD4A,ZNF490,ZNF791,MYO10,TMEM203,CBFB,IKZF5,LHFPL5,RPS27L,CSRP2,FAM227B,SIX1,PSMA7,HSPA1A,ANGPT4,TRIB3,CSMD3,FANK1,INIP,GADD45B,RPL23,SLC7A6OS,UBALD2,RPS11,ATRNL1,RPL8,PRDX5,PLA2G2D,IRX3,PYGM,NOD2,CENPQ,EEF1B2,PDE1A,DNAJB1,WDR47,MCF2L2,NOSTRIN,POLR2J,BAG3,TFPT,PLK2,RPS15,ARC,GRAMD2A,KRT19,TAC1,TMEM223,MAGOH,FBLN7,FHIP1B,DPF3,NAGK,RAB11FIP5,SNAI1,NI…
TF	Factor: E2F; motif: GGCGSG	TF:M00803	FALSE	0.014234	1.84667	13566	397	309	20045	ZNF671,MZT2A,ZNF20,CXCR4,HSPA6,STXBP5L,JUN,FOLH1,NR4A1,SAMD4A,ZNF490,ZNF791,MYO10,TMEM203,CBFB,IKZF5,KRT8,C18ORF21,LHFPL5,RPS27L,CSRP2,FAM227B,SIX1,PSMA7,OPRD1,HSPA1A,RUFY2,HSPA1B,TRIB3,FANK1,INIP,GADD45B,SLCO4A1,RPL23,CFAP221,SLC7A6OS,SDC1,UBALD2,RPS11,ZC3H15,ATRNL1,RPL8,PRDX5,IRX3,VPS50,PIWIL1,NOD2,CENPQ,EEF1B2,DNAJB1,WDR47,MCF2L2,POLR2J,SH2B2,BAG3,TFPT,PLK2,RPS15,HNF1B,ARC,DDX59,GRAMD2A,PDE11A…
TF	Factor: p300; motif: ACNTCCG; match class: 1	TF:M04826_1	FALSE	0.0155769	1.80752	15605	397	344	20045	ZNF671,MZT2A,ZNF20,CXCR4,HSPA6,TPPP3,STXBP5L,JUN,FOLH1,NR4A1,SAMD4A,ZNF490,ZNF791,MYO10,TMEM203,CBFB,IKZF5,KRT8,C18ORF21,BPIFC,LHFPL5,RPS27L,CSRP2,FAM227B,TMEM141,SIX1,PSMA7,OPRD1,HSPA1A,RUFY2,ANGPT4,HSPA1B,TRIB3,CSMD3,FANK1,INIP,GADD45B,SLCO4A1,RPL23,CFAP221,SDC1,UBALD2,RPS11,ZC3H15,ATRNL1,RPL8,TMEM106A,PRDX5,IRX3,VPS50,PIWIL1,NOD2,CENPQ,EEF1B2,DNAJB1,WDR47,MCF2L2,NOSTRIN,POLR2J,SH2B2,BAG3,TFPT,…
TF	Factor: Sp1; motif: NGGGGCGGGGN	TF:M07395	FALSE	0.0158973	1.79868	10981	397	261	20045	RPL18,ZNF671,MZT2A,ZNF20,CXCR4,TPPP3,STXBP5L,JUN,NR4A1,SAMD4A,ZNF490,ZNF791,MYO10,CBFB,IKZF5,KRT8,C18ORF21,LHFPL5,CSRP2,TMEM141,SIX1,PSMA7,OPRD1,HSPA1A,RUFY2,HSPA1B,TRIB3,CSMD3,FANK1,INIP,GADD45B,SLCO4A1,RPL23,CFAP221,SLC7A6OS,SDC1,UBALD2,RPS11,TPH2,ATRNL1,RPL8,TMEM106A,PRDX5,IRX3,VPS50,PIWIL1,NOD2,CENPQ,EEF1B2,DNAJB1,WDR47,MCF2L2,POLR2J,BAG3,PLK2,RPS15,ARC,DDX59,GRAMD2A,KRT19,TAC1,TMEM223,NXF1,T…
TF	Factor: E2F-2; motif: NWTTTGGCGCCAWWNN; match class: 1	TF:M11530_1	FALSE	0.0166315	1.77907	13807	397	313	20045	RPL18,ZNF671,MZT2A,CXCR4,HSPA6,TPPP3,STXBP5L,JUN,FOLH1,NR4A1,SAMD4A,ZNF490,ZNF791,MYO10,TMEM203,CBFB,IKZF5,KRT8,C18ORF21,BPIFC,LHFPL5,RPS27L,CSRP2,TMEM141,SIX1,PSMA7,OPRD1,HSPA1A,RUFY2,HSPA1B,TRIB3,CSMD3,FANK1,INIP,GADD45B,SLCO4A1,SLC27A5,RPL23,CFAP221,SLC7A6OS,SDC1,UBALD2,RPS11,ZC3H15,ATRNL1,RPL8,TMEM106A,PRDX5,IRX3,PYGM,NOD2,CENPQ,EEF1B2,DNAJB1,WDR47,MCF2L2,POLR2J,BAG3,TFPT,PLK2,RPS15,HNF1B,ARC…
TF	Factor: nerf; motif: NRRNSCGGAAGNRNNNN	TF:M09606	FALSE	0.0214328	1.66892	6435	397	169	20045	ZNF671,ZNF20,HSPA6,STXBP5L,JUN,ZNF490,ZNF791,MYO10,TMEM203,CBFB,IKZF5,C18ORF21,TMEM141,PSMA7,HSPA1A,TRIB3,FANK1,INIP,RPL23,SLC7A6OS,SDC1,UBALD2,ZC3H15,RPL8,TMEM106A,PRDX5,VPS50,CENPQ,EEF1B2,MCF2L2,NOSTRIN,POLR2J,BAG3,PLK2,RPS15,HNF1B,PDE11A,TMEM223,MAGOH,TINAGL1,H1-4,FHIP1B,RMDN2,NAGK,DYSF,ABCC8,NIBAN2,ZBTB7A,HSPH1,CMC2,GSKIP,CCDC24,CXCL3,RPL35,RPL34,RPS20,EIF2B2,SMAD2,MAX,PABPC1,MEIS2,YWHAZ,TMED…
TF	Factor: ZF5; motif: GGSGCGCGS; match class: 1	TF:M10438_1	FALSE	0.0219438	1.65869	15279	397	338	20045	RPL18,ZNF671,MZT2A,ZNF20,CXCR4,HSPA6,TPPP3,STXBP5L,JUN,FOLH1,NR4A1,SAMD4A,ZNF490,ZNF791,MYO10,TMEM203,CBFB,IKZF5,KRT8,C18ORF21,LHFPL5,RPS27L,CSRP2,FAM227B,TMEM141,SIX1,PSMA7,OPRD1,HSPA1A,RUFY2,ANGPT4,HSPA1B,TRIB3,FANK1,INIP,GADD45B,SLCO4A1,RPL23,CFAP221,SLC7A6OS,SDC1,UBALD2,RPS11,TPH2,ZC3H15,ATRNL1,RPL8,PRDX5,IRX3,VPS50,PYGM,PIWIL1,NOD2,CENPQ,EEF1B2,DNAJB1,WDR47,MCF2L2,POLR2J,SH2B2,BAG3,TFPT,PLK2…
TF	Factor: Elf-1; motif: NANSCGGAAGTR	TF:M11450	FALSE	0.029826	1.52541	5718	397	153	20045	ZNF671,HSPA6,JUN,ZNF490,ZNF791,MYO10,TMEM203,CBFB,IKZF5,C18ORF21,RPS27L,FAM227B,TMEM141,SIX1,PSMA7,TRIB3,INIP,RPL23,SLC7A6OS,SDC1,PRDX5,VPS50,CENPQ,EEF1B2,NOSTRIN,POLR2J,SH2B2,PLK2,RPS15,PDE11A,TMEM223,MAGOH,FBLN7,H1-4,FHIP1B,RMDN2,NAGK,DYSF,ZBTB7A,HSPH1,PHLDA2,CMC2,GSKIP,CCDC24,RPL35,RPS20,ELOC,EIF2B2,CARD14,PABPC1,MEIS2,TMED5,DNAJC17,PRKCH,MRPL27,MAFG,H2AC14,ZNF165,PLB1,SNRPB2,NOM1,ZKSCAN3,RPL3…
TF	Factor: ZNF181; motif: NCGGAAAGACGC	TF:M06322	FALSE	0.0312337	1.50538	150	397	13	20045	ZNF490,ZNF791,NSUN4,PRR15,CLMP,TRPM6,RPLP0,RPS3A,UPP1,RPS28,ARHGEF10,CSTB,RPL12
TF	Factor: c-Ets-1; motif: NNNRCCGGAWRYNNNN	TF:M01078	FALSE	0.0322492	1.49148	7725	397	195	20045	RPL18,ZNF671,ZNF20,STXBP5L,JUN,SAMD4A,ZNF490,ZNF791,MYO10,TMEM203,KRT8,C18ORF21,RPS27L,FAM227B,SIX1,PSMA7,HSPA1B,TRIB3,RPL23,RPS11,ZC3H15,TMEM106A,PRDX5,IRX3,CENPQ,EEF1B2,DNAJB1,MCF2L2,NOSTRIN,BAG3,TFPT,PLK2,RPS15,HNF1B,DDX59,PDE11A,KRT19,TMEM223,MAGOH,TINAGL1,H1-4,FHIP1B,RMDN2,NAGK,ABCC8,NIBAN2,ZBTB7A,PPIE,HSPH1,PHLDA2,CMC2,GSKIP,SIVA1,CCDC24,CXCL3,RPS20,ELOC,EIF2B2,RPS6KL1,CARD14,MAX,PABPC1,MEI…
TF	Factor: GABP-alpha; motif: CTTCCK	TF:M01660	FALSE	0.0380813	1.41929	11340	397	266	20045	RPL18,ZNF671,MZT2A,ZNF20,HSPA6,TPPP3,STXBP5L,JUN,NEB,SAMD4A,ZNF490,ZNF791,MYO10,TMEM203,CBFB,IKZF5,KRT8,C18ORF21,RPS27L,FAM227B,TMEM141,SIX1,PSMA7,HSPA1A,TRIB3,FANK1,INIP,RPL23,SLC7A6OS,SDC1,UBALD2,ZC3H15,RPL8,TMEM106A,PRDX5,IRX3,VPS50,PYGM,PIWIL1,CENPQ,EEF1B2,DNAJB1,MCF2L2,NOSTRIN,POLR2J,SH2B2,BAG3,TFPT,PLK2,RPS15,HNF1B,DDX59,PDE11A,KRT19,TAC1,TMEM223,MAGOH,FBLN7,TINAGL1,H1-4,PLPP5,FHIP1B,DPF3,R…
TF	Factor: Fli-1; motif: NACCGGAARTN	TF:M11404	FALSE	0.0405344	1.39218	8935	397	219	20045	RPL18,ZNF671,ZNF20,HSPA6,STXBP5L,JUN,SAMD4A,ZNF490,ZNF791,TMEM203,CBFB,C18ORF21,RPS27L,FAM227B,HSPA1A,HSPA1B,TRIB3,FANK1,SLCO4A1,RPL23,UBALD2,RPS11,ZC3H15,ATRNL1,RPL8,TMEM106A,PRDX5,PIWIL1,CENPQ,EEF1B2,MCF2L2,NOSTRIN,POLR2J,BAG3,TFPT,PLK2,HNF1B,DDX59,GRAMD2A,PDE11A,KRT19,TMEM223,NXF1,MAGOH,FBLN7,H1-4,PLPP5,FHIP1B,DPF3,RMDN2,NAGK,ABCC8,SNAI1,NIBAN2,ZBTB7A,PPIE,HSPH1,PHLDA2,NSUN4,CMC2,GSKIP,SIVA1,C…
TF	Factor: Elf-1; motif: NNANCCGGAAGTGS	TF:M09900	FALSE	0.0411092	1.38606	5333	397	144	20045	RPL18,ZNF671,ZNF20,HSPA6,JUN,TMEM203,KRT8,C18ORF21,RPS27L,FAM227B,PSMA7,TRIB3,GADD45B,RPL23,ZC3H15,RPL8,TMEM106A,PRDX5,CENPQ,EEF1B2,NOSTRIN,POLR2J,PLK2,TMEM223,MAGOH,FBLN7,H1-4,FHIP1B,RMDN2,NAGK,ABCC8,ZBTB7A,HSPH1,CMC2,GSKIP,SIVA1,CCDC24,RPL34,RPS20,ELOC,EIF2B2,CARD14,MAX,PABPC1,MEIS2,YWHAZ,MRPL27,ATF1,HTATIP2,H2AC14,ZNF165,SNRPB2,NOM1,ZKSCAN3,RPL30,CLN5,TAF9,ZNF785,AP5Z1,ACBD3,WNT11,BACH2,NGDN,D…
TF	Factor: Elf-1; motif: NAMCCGGAAGTN	TF:M11447	FALSE	0.0428206	1.36835	7902	397	198	20045	RPL18,ZNF671,MZT2A,ZNF20,HSPA6,STXBP5L,JUN,ZNF490,ZNF791,MYO10,TMEM203,CBFB,IKZF5,C18ORF21,RPS27L,FAM227B,SIX1,PSMA7,HSPA1A,TRIB3,INIP,RPL23,SLC7A6OS,UBALD2,ZC3H15,RPL8,TMEM106A,PRDX5,VPS50,CENPQ,EEF1B2,NOSTRIN,POLR2J,BAG3,TFPT,PLK2,RPS15,DDX59,PDE11A,KRT19,TMEM223,MAGOH,FBLN7,H1-4,FHIP1B,DPF3,RMDN2,NAGK,ABCC8,ZBTB7A,PPIE,HSPH1,PHLDA2,CMC2,GSKIP,SIVA1,CCDC24,RPL35,RPL34,RPS20,ELOC,EIF2B2,ETFBKMT,…
TF	Factor: Elk-1; motif: RCCGGAAGTGN	TF:M09904	FALSE	0.0438008	1.35852	8347	397	207	20045	RPL18,ZNF671,ZNF20,HSPA6,STXBP5L,JUN,ZNF490,ZNF791,MYO10,TMEM203,CBFB,C18ORF21,RPS27L,FAM227B,SIX1,PSMA7,OPRD1,TRIB3,FANK1,RPL23,UBALD2,RPS11,ZC3H15,RPL8,TMEM106A,PRDX5,VPS50,CENPQ,EEF1B2,DNAJB1,NOSTRIN,POLR2J,BAG3,TFPT,PLK2,DDX59,GRAMD2A,PDE11A,KRT19,TMEM223,MAGOH,FBLN7,H1-4,FHIP1B,RMDN2,NAGK,ABCC8,SNAI1,ZBTB7A,PPIE,HSPH1,PHLDA2,CMC2,GSKIP,SIVA1,CCDC24,RPL34,RPS20,ELOC,EIF2B2,ETFBKMT,CARD14,H2AJ…
TF	Factor: E2F-1:Elk-1; motif: SGCGCSNNAMCGGAAGT	TF:M08205	FALSE	0.0449518	1.34725	14824	397	329	20045	RPL18,ZNF671,MZT2A,ZNF20,HSPA6,TPPP3,STXBP5L,JUN,NR4A1,SAMD4A,ZNF490,ZNF791,MYO10,TMEM203,CBFB,IKZF5,KRT8,C18ORF21,LHFPL5,RPS27L,CSRP2,FAM227B,TMEM141,SIX1,PSMA7,HSPA1A,RUFY2,ANGPT4,TRIB3,FANK1,INIP,GADD45B,SLCO4A1,RPL23,CFAP221,SLC7A6OS,SDC1,UBALD2,RPS11,ZC3H15,ATRNL1,RPL8,TMEM106A,PRDX5,IRX3,VPS50,PIWIL1,CENPQ,EEF1B2,PDE1A,DNAJB1,WDR47,MCF2L2,POLR2J,SH2B2,BAG3,PLK2,RPS15,HNF1B,DDX59,GRAMD2A,PDE…
TF	Factor: c-ets-1; motif: ACCGGAWGTN	TF:M02063	FALSE	0.0459187	1.33801	7763	397	195	20045	ZNF671,ZNF20,STXBP5L,JUN,SAMD4A,ZNF490,ZNF791,MYO10,TMEM203,KRT8,C18ORF21,RPS27L,FAM227B,PSMA7,HSPA1B,TRIB3,FANK1,SLCO4A1,RPL23,SLC7A6OS,RPS11,ZC3H15,TMEM106A,PRDX5,IRX3,CENPQ,EEF1B2,DNAJB1,NOSTRIN,POLR2J,BAG3,TFPT,PLK2,RPS15,HNF1B,DDX59,PDE11A,KRT19,TMEM223,MAGOH,H1-4,FHIP1B,RMDN2,NAGK,ABCC8,NIBAN2,ZBTB7A,PPIE,HSPH1,PHLDA2,CMC2,GSKIP,SIVA1,CCDC24,CXCL3,RPL34,RPS20,ELOC,EIF2B2,ETFBKMT,RPS6KL1,CAR…
TF	Factor: ELF1; motif: AACCCGGAAGTR	TF:M03966	FALSE	0.0459591	1.33763	6750	397	174	20045	RPL18,ZNF671,HSPA6,STXBP5L,JUN,ZNF490,ZNF791,TMEM203,CBFB,KRT8,C18ORF21,RPS27L,CSRP2,FAM227B,RUFY2,HSPA1B,FANK1,GADD45B,RPL23,SDC1,RPL8,TMEM106A,PRDX5,VPS50,CENPQ,EEF1B2,DNAJB1,WDR47,NOSTRIN,POLR2J,PLK2,RPS15,HNF1B,ARC,KRT19,TMEM223,MAGOH,FBLN7,H1-4,FHIP1B,RMDN2,NAGK,HSPH1,CMC2,GSKIP,RPL35,RPL34,RPS20,ELOC,EIF2B2,ETFBKMT,CARD14,MAX,PABPC1,MEIS2,YWHAZ,ABTB2,PRKCH,DDX4,MRPL27,HTATIP2,H2AC14,MRPL33,…
TF	Factor: SP2; motif: GGGCGGGAC	TF:M01783	FALSE	0.0474199	1.32404	9405	397	228	20045	ZNF671,MZT2A,ZNF20,CXCR4,HSPA6,TPPP3,STXBP5L,NR4A1,SAMD4A,ZNF490,ZNF791,MYO10,IKZF5,KRT8,LHFPL5,CSRP2,TMEM141,HSPA1A,RUFY2,HSPA1B,INIP,GADD45B,SLCO4A1,SLC27A5,RPL23,CFAP221,SLC7A6OS,SDC1,UBALD2,RPS11,ATRNL1,RPL8,TMEM106A,IRX3,PYGM,PIWIL1,NOD2,DNAJB1,WDR47,MCF2L2,SH2B2,BAG3,TFPT,PLK2,RPS15,ARC,DDX59,GRAMD2A,PDE11A,KRT19,TAC1,TMEM223,NXF1,TINAGL1,H1-4,FHIP1B,DPF3,RMDN2,NAGK,DYSF,RAB11FIP5,ABCC8,SNA…
HPA	placenta	HPA:0380000	FALSE	0.00111424	2.95302	7517	251	203	11019	RPL18,HSPA6,TPPP3,JUN,NR4A1,SAMD4A,MYO10,KRT8,TMEM141,PSMA7,HSPA1A,RUFY2,HSPA1B,TRIB3,INIP,GADD45B,RPL23,SLC7A6OS,SDC1,ZC3H15,RPL8,PRDX5,VPS50,NOD2,CENPQ,EEF1B2,PDE1A,DNAJB1,WDR47,NOSTRIN,BAG3,TFPT,PLK2,RPS15,HNF1B,DDX59,PDE11A,KRT19,TMEM223,NXF1,MAGOH,H1-4,FHIP1B,RMDN2,NAGK,DYSF,RAB11FIP5,ABCC8,SNAI1,NIBAN2,ZBTB7A,PPIE,CMC2,CDKN1C,GSKIP,OSER1,RPL35,RPS20,SOX6,PLK3,EIF2B2,SAMHD1,RPS6KL1,SMAD2,GEM…
HPA	pancreas	HPA:0350000	FALSE	0.0138503	1.85854	7409	251	197	11019	RPL18,MZT2A,HSPA6,TPPP3,NR4A1,SAMD4A,MYO10,KRT8,TMEM141,SIX1,PSMA7,OPRD1,HSPA1A,RUFY2,HSPA1B,INIP,GADD45B,RPL23,SLC7A6OS,SDC1,ZC3H15,RPL8,PRDX5,VPS50,NOD2,EEF1B2,PDE1A,DNAJB1,WDR47,NOSTRIN,BAG3,TFPT,PLK2,RPS15,HNF1B,DDX59,PDE11A,KRT19,TAC1,TMEM223,NXF1,MAGOH,TINAGL1,H1-4,FHIP1B,RMDN2,NAGK,RAB11FIP5,ABCC8,SNAI1,NIBAN2,ZBTB7A,PPIE,CMC2,CDKN1C,GSKIP,OSER1,RPL35,RPS20,SOX6,PLK3,EIF2B2,SAMHD1,RPS6KL1,…
HPA	cervix; squamous epithelial cells[‚â•Low]	HPA:0630221	FALSE	0.0161519	1.79178	5460	251	155	11019	RPL18,MZT2A,HSPA6,JUN,NR4A1,MYO10,PSMA7,HSPA1A,HSPA1B,TRIB3,INIP,GADD45B,RPL23,SLC7A6OS,SDC1,ZC3H15,RPL8,PRDX5,VPS50,EEF1B2,PDE1A,DNAJB1,WDR47,NOSTRIN,BAG3,TFPT,PLK2,RPS15,PDE11A,KRT19,NXF1,MAGOH,H1-4,SNAI1,NIBAN2,ZBTB7A,PPIE,CMC2,GSKIP,OSER1,RPL35,RPS20,PLK3,EIF2B2,SAMHD1,RPS6KL1,SMAD2,GEMIN6,H2AJ,MAX,PABPC1,MEIS2,YWHAZ,TMED5,ABTB2,DNAJC17,PRKCH,MRPL27,ATF1,GPR160,HTATIP2,MAFG,H2AC14,MRPL33,SNRP…
HPA	pancreas; exocrine glandular cells[‚â•Low]	HPA:0350471	FALSE	0.0172527	1.76314	6942	251	187	11019	RPL18,MZT2A,HSPA6,NR4A1,SAMD4A,MYO10,KRT8,TMEM141,PSMA7,HSPA1A,RUFY2,INIP,GADD45B,RPL23,SLC7A6OS,SDC1,ZC3H15,RPL8,PRDX5,VPS50,NOD2,EEF1B2,PDE1A,DNAJB1,WDR47,NOSTRIN,BAG3,TFPT,PLK2,RPS15,HNF1B,DDX59,PDE11A,KRT19,TAC1,TMEM223,NXF1,MAGOH,TINAGL1,H1-4,FHIP1B,RMDN2,NAGK,RAB11FIP5,ABCC8,SNAI1,NIBAN2,ZBTB7A,PPIE,CMC2,CDKN1C,GSKIP,OSER1,RPL35,RPS20,SOX6,PLK3,EIF2B2,SAMHD1,RPS6KL1,SMAD2,GEMIN6,H2AJ,MAX,PA…
HPA	oral mucosa; squamous epithelial cells[‚â•Low]	HPA:0330221	FALSE	0.021797	1.6616	6257	251	172	11019	RPL18,MZT2A,HSPA6,JUN,NR4A1,SAMD4A,MYO10,TMEM141,PSMA7,HSPA1A,RUFY2,HSPA1B,TRIB3,INIP,GADD45B,RPL23,SLC7A6OS,SDC1,ZC3H15,RPL8,PRDX5,VPS50,CENPQ,EEF1B2,PDE1A,DNAJB1,WDR47,NOSTRIN,BAG3,TFPT,PLK2,RPS15,DDX59,PDE11A,KRT19,TMEM223,NXF1,MAGOH,H1-4,FHIP1B,RMDN2,NAGK,SNAI1,NIBAN2,ZBTB7A,PPIE,CMC2,CDKN1C,GSKIP,OSER1,RPL35,RPS20,PLK3,EIF2B2,SAMHD1,RPS6KL1,SMAD2,H2AJ,MAX,PABPC1,MEIS2,YWHAZ,TMED5,ABTB2,DNAJC…
HPA	oral mucosa	HPA:0330000	FALSE	0.021797	1.6616	6257	251	172	11019	RPL18,MZT2A,HSPA6,JUN,NR4A1,SAMD4A,MYO10,TMEM141,PSMA7,HSPA1A,RUFY2,HSPA1B,TRIB3,INIP,GADD45B,RPL23,SLC7A6OS,SDC1,ZC3H15,RPL8,PRDX5,VPS50,CENPQ,EEF1B2,PDE1A,DNAJB1,WDR47,NOSTRIN,BAG3,TFPT,PLK2,RPS15,DDX59,PDE11A,KRT19,TMEM223,NXF1,MAGOH,H1-4,FHIP1B,RMDN2,NAGK,SNAI1,NIBAN2,ZBTB7A,PPIE,CMC2,CDKN1C,GSKIP,OSER1,RPL35,RPS20,PLK3,EIF2B2,SAMHD1,RPS6KL1,SMAD2,H2AJ,MAX,PABPC1,MEIS2,YWHAZ,TMED5,ABTB2,DNAJC…
HPA	placenta; decidual cells[‚â•Low]	HPA:0380511	FALSE	0.0289811	1.53788	4850	251	140	11019	RPL18,HSPA6,NR4A1,PSMA7,HSPA1A,TRIB3,INIP,GADD45B,RPL23,ZC3H15,RPL8,VPS50,CENPQ,EEF1B2,PDE1A,DNAJB1,WDR47,BAG3,PLK2,RPS15,HNF1B,DDX59,PDE11A,TMEM223,NXF1,FHIP1B,RMDN2,NAGK,RAB11FIP5,SNAI1,NIBAN2,ZBTB7A,CMC2,CDKN1C,GSKIP,OSER1,RPL35,RPS20,SOX6,PLK3,EIF2B2,SAMHD1,RPS6KL1,SMAD2,GEMIN6,H2AJ,MAX,MEIS2,SYNPO2,ABTB2,PRKCH,MRPL27,ATF1,ARHGDIB,HTATIP2,CSF3R,MAFG,H2AC14,RPL21,MRPL33,SNRPB2,PFDN4,NOM1,RPL30…
HPA	skin 2	HPA:0470000	FALSE	0.0297321	1.52677	7036	251	188	11019	RPL18,MZT2A,HSPA6,TPPP3,JUN,NR4A1,SAMD4A,MYO10,KRT8,TMEM141,PSMA7,HSPA1A,RUFY2,HSPA1B,TRIB3,INIP,GADD45B,RPL23,SLC7A6OS,SDC1,ZC3H15,RPL8,PRDX5,VPS50,NOD2,EEF1B2,PDE1A,DNAJB1,WDR47,NOSTRIN,BAG3,TFPT,PLK2,RPS15,DDX59,PDE11A,KRT19,TMEM223,NXF1,MAGOH,TINAGL1,H1-4,FHIP1B,RMDN2,NAGK,RAB11FIP5,SNAI1,NIBAN2,ZBTB7A,PPIE,CMC2,CDKN1C,GSKIP,OSER1,RPL35,RPS20,SOX6,PLK3,EIF2B2,SAMHD1,RPS6KL1,SMAD2,GEMIN6,H2AJ,…
HPA	cervix; glandular cells[‚â•Low]	HPA:0630051	FALSE	0.0298878	1.52451	5692	251	159	11019	RPL18,MZT2A,HSPA6,TPPP3,NR4A1,SAMD4A,KRT8,TMEM141,SIX1,PSMA7,HSPA1A,RUFY2,HSPA1B,INIP,GADD45B,RPL23,SLC7A6OS,SDC1,ZC3H15,RPL8,PRDX5,VPS50,EEF1B2,DNAJB1,WDR47,TFPT,PLK2,RPS15,DDX59,PDE11A,KRT19,NXF1,MAGOH,H1-4,FHIP1B,RMDN2,ABCC8,SNAI1,NIBAN2,ZBTB7A,PPIE,CMC2,GSKIP,RPL35,RPS20,PLK3,EIF2B2,SAMHD1,RPS6KL1,SMAD2,GEMIN6,H2AJ,MAX,MEIS2,YWHAZ,TMED5,DNAJC17,PRKCH,ATF1,GPR160,HTATIP2,MAFG,H2AC14,RPL21,MRPL…
HPA	urinary bladder; urothelial cells[‚â•Medium]	HPA:0610832	FALSE	0.0468799	1.32901	5958	251	164	11019	RPL18,MZT2A,HSPA6,JUN,NR4A1,MYO10,KRT8,PSMA7,HSPA1A,RUFY2,HSPA1B,TRIB3,INIP,GADD45B,RPL23,SLC7A6OS,SDC1,ZC3H15,RPL8,PRDX5,VPS50,EEF1B2,PDE1A,DNAJB1,WDR47,BAG3,TFPT,PLK2,RPS15,DDX59,PDE11A,KRT19,TMEM223,NXF1,MAGOH,H1-4,FHIP1B,RMDN2,NAGK,SNAI1,NIBAN2,ZBTB7A,PPIE,CMC2,CDKN1C,GSKIP,OSER1,RPL35,RPS20,PLK3,EIF2B2,SAMHD1,RPS6KL1,SMAD2,GEMIN6,H2AJ,MAX,PABPC1,MEIS2,YWHAZ,TMED5,DNAJC17,PRKCH,MRPL27,ATF1,GP…
CORUM	Ribosome, cytoplasmic	CORUM:306	FALSE	1.87e-19	18.7285	74	107	26	3383	RPL18,RPL23,RPS11,RPL8,RPS15,RPL35,RPL34,RPS20,RPL21,RPL30,RPS15A,RPLP0,RPS14,RPL37A,RPS3A,RPS26,RPS24,RPS28,RPL24,RPLP2,RPL41,RPL11,RPL39,RPLP1,RPL9,RPL10
CORUM	60S ribosomal subunit, cytoplasmic	CORUM:308	FALSE	4.08e-13	12.3898	43	107	17	3383	RPL18,RPL23,RPL8,RPL35,RPL34,RPL21,RPL30,RPLP0,RPL37A,RPL24,RPLP2,RPL41,RPL11,RPL39,RPLP1,RPL9,RPL10
CORUM	Nop56p-associated pre-rRNA complex	CORUM:3055	FALSE	5.54e-11	10.2563	93	107	21	3383	RPL18,RPL23,RPS11,RPL8,RPS15,RPL35,RPL21,RPL30,RPS15A,RPLP0,RPS14,RPL37A,RPS3A,RPS24,RPL24,RPLP2,RPL11,RPL39,RPLP1,RPL9,RPL10
CORUM	40S ribosomal subunit, cytoplasmic	CORUM:338	FALSE	2.9171e-05	4.53506	29	107	9	3383	RPS11,RPS15,RPS20,RPS15A,RPS14,RPS3A,RPS26,RPS24,RPS28
CORUM	40S ribosomal subunit, cytoplasmic	CORUM:305	FALSE	5.5691e-05	4.25422	31	107	9	3383	RPS11,RPS15,RPS20,RPS15A,RPS14,RPS3A,RPS26,RPS24,RPS28
CORUM	TRBP containing complex (DICER, RPL7A, EIF6, MOV10 and subunits of the 60S ribosomal particle)	CORUM:5380	FALSE	0.00045857	3.33859	21	107	7	3383	RPL34,RPL21,RPL30,RPL37A,RPLP2,RPL11,RPLP1
HP	Erythroid hypoplasia	HP:0012133	FALSE	2.27e-08	7.64451	31	106	11	4958	RPL18,RPL8,RPL35,RPS20,RPS15A,RPS14,RPS26,RPS24,RPS28,RPL11,RPL9
HP	Radial artery aplasia	HP:0020118	FALSE	7.87e-08	7.10419	26	106	10	4958	RPL18,RPL8,RPL35,RPS20,RPS15A,RPS26,RPS24,RPS28,RPL11,RPL9
HP	Abnormal radial artery morphology	HP:0031640	FALSE	7.87e-08	7.10419	26	106	10	4958	RPL18,RPL8,RPL35,RPS20,RPS15A,RPS26,RPS24,RPS28,RPL11,RPL9
HP	Elevated red cell adenosine deaminase activity	HP:0030270	FALSE	7.87e-08	7.10419	26	106	10	4958	RPL18,RPL8,RPL35,RPS20,RPS15A,RPS26,RPS24,RPS28,RPL11,RPL9
HP	Abnormal erythrocyte adenosine deaminase activity	HP:4000209	FALSE	1.23e-07	6.91101	27	106	10	4958	RPL18,RPL8,RPL35,RPS20,RPS15A,RPS26,RPS24,RPS28,RPL11,RPL9
HP	Persistence of hemoglobin F	HP:0011904	FALSE	1.47e-07	6.83213	36	106	11	4958	RPL18,RPL8,ZBTB7A,RPL35,RPS20,RPS15A,RPS26,RPS24,RPS28,RPL11,RPL9
HP	Macrocytic dyserythropoietic anemia	HP:0005532	FALSE	1.88e-07	6.72686	28	106	10	4958	RPL18,RPL8,RPL35,RPS20,RPS15A,RPS26,RPS24,RPS28,RPL11,RPL9
HP	Reticulocytopenia	HP:0001896	FALSE	2.06e-07	6.68663	37	106	11	4958	RPL18,RPL8,RPL35,RPS20,RPS15A,RPS26,RPS24,RPS28,RPL11,RPL9,FANCE
HP	Osteosarcoma	HP:0002669	FALSE	2.06e-07	6.68663	37	106	11	4958	RPL18,RPL8,RPL35,RPS20,RPS15A,RPS26,RPS24,RPS28,RPL11,RPL9,SQSTM1
HP	Pure red cell aplasia	HP:0012410	FALSE	4.14e-07	6.38259	30	106	10	4958	RPL18,RPL8,RPL35,RPS20,RPS15A,RPS26,RPS24,RPS28,RPL11,RPL9
HP	Cleft soft palate	HP:0000185	FALSE	1.8777e-06	5.72637	56	106	12	4958	RPL18,RPL8,DDX59,RPL35,RPS20,RPS15A,RPS26,RPS24,RPS28,RPL11,RPL9,GRHL3
HP	Adenocarcinoma of the colon	HP:0040276	FALSE	2.3163e-06	5.63521	35	106	10	4958	RPL18,RPL8,RPL35,RPS20,RPS15A,RPS26,RPS24,RPS28,RPL11,RPL9
HP	Abnormality of the thenar eminence	HP:0001227	FALSE	2.3163e-06	5.63521	35	106	10	4958	RPL18,RPL8,RPL35,RPS20,RPS15A,RPS26,RPS24,RPS28,RPL11,RPL9
HP	Neoplasm of the skeletal system	HP:0010622	FALSE	5.6215e-06	5.25015	105	106	15	4958	RPL18,RPL8,PDE11A,RPL35,RPS20,SOX6,SAMHD1,RPS15A,RPS26,RPS24,RPS28,RNASEH2C,RPL11,RPL9,SQSTM1
HP	Malignant genitourinary tract tumor	HP:0006758	FALSE	5.6544e-06	5.24762	38	106	10	4958	RPL18,RPL8,RPL35,RPS20,RPS15A,RPS26,RPS24,RPS28,RPL11,RPL9
HP	Normochromic anemia	HP:0001895	FALSE	7.4699e-06	5.12668	39	106	10	4958	RPL18,RPL8,RPL35,RPS20,RPS15A,RPS26,RPS24,RPS28,RPL11,RPL9
HP	Adenocarcinoma of the large intestine	HP:0040275	FALSE	7.4699e-06	5.12668	39	106	10	4958	RPL18,RPL8,RPL35,RPS20,RPS15A,RPS26,RPS24,RPS28,RPL11,RPL9
HP	Abnormal erythrocyte enzyme level	HP:0030272	FALSE	7.4699e-06	5.12668	39	106	10	4958	RPL18,RPL8,RPL35,RPS20,RPS15A,RPS26,RPS24,RPS28,RPL11,RPL9
HP	Abnormal number of erythroid precursors	HP:0012131	FALSE	8.9346e-06	5.04892	51	106	11	4958	RPL18,RPL8,RPL35,RPS20,RPS15A,RPS14,RPS26,RPS24,RPS28,RPL11,RPL9
HP	Partial duplication of thumb phalanx	HP:0009944	FALSE	1.639e-05	4.78543	42	106	10	4958	RPL18,RPL8,RPL35,RPS20,RPS15A,RPS26,RPS24,RPS28,RPL11,RPL9
HP	Adenocarcinoma of the intestines	HP:0040273	FALSE	2.0979e-05	4.67821	43	106	10	4958	RPL18,RPL8,RPL35,RPS20,RPS15A,RPS26,RPS24,RPS28,RPL11,RPL9
HP	Pallor	HP:0000980	FALSE	2.3936e-05	4.62095	153	106	17	4958	RPL18,RPL8,SPTA1,ABCC8,RPL35,RPS20,MAX,ZNF699,RPS15A,RPS26,RPS24,RPS28,SCN2A,EPAS1,RPL11,RPL9,FANCE
HP	Partial duplication of the phalanx of hand	HP:0009999	FALSE	2.667e-05	4.57397	44	106	10	4958	RPL18,RPL8,RPL35,RPS20,RPS15A,RPS26,RPS24,RPS28,RPL11,RPL9
HP	Absent thumb	HP:0009777	FALSE	3.1108e-05	4.50713	57	106	11	4958	RPL18,RPL8,RPL35,RPS20,RPS15A,RPS26,RPS24,RPS28,RPL11,RPL9,FANCE
HP	Abnormal hemoglobin	HP:0011902	FALSE	3.888e-05	4.41027	72	106	12	4958	RPL18,RPL8,ABCC8,ZBTB7A,RPL35,RPS20,RPS15A,RPS26,RPS24,RPS28,RPL11,RPL9
HP	Developmental glaucoma	HP:0001087	FALSE	6.2679e-05	4.20288	75	106	12	4958	RPL18,RPL8,RPL35,RPS20,SAMHD1,RPS15A,RPS26,RPS24,RPS28,RNASEH2C,RPL11,RPL9
HP	Duplication of thumb phalanx	HP:0009942	FALSE	6.5643e-05	4.18281	61	106	11	4958	RPL18,RPL8,RPL35,RPS20,RPS15A,RPS26,RPS24,RPS28,RPL11,RPL9,FANCE
HP	Thrombocytosis	HP:0001894	FALSE	0.00011068	3.95595	64	106	11	4958	RPL18,RPL8,RPL35,RPS20,RPS15A,RPS14,RPS26,RPS24,RPS28,RPL11,RPL9
HP	Increased mean corpuscular volume	HP:0005518	FALSE	0.00014746	3.83133	52	106	10	4958	RPL18,RPL8,RPL35,RPS20,RPS15A,RPS26,RPS24,RPS28,RPL11,RPL9
HP	Sprengel anomaly	HP:0000912	FALSE	0.00021525	3.66705	54	106	10	4958	RPL18,RPL8,RPL35,RPS20,RPS15A,RPS26,RPS24,RPS28,RPL11,RPL9
HP	Abnormal reticulocyte morphology	HP:0004312	FALSE	0.00023101	3.63638	84	106	12	4958	RPL18,RPL8,SPTA1,RPL35,RPS20,RPS15A,RPS26,RPS24,RPS28,RPL11,RPL9,FANCE
HP	Triphalangeal thumb	HP:0001199	FALSE	0.00028942	3.53847	70	106	11	4958	RPL18,RPL8,RPL35,RPS20,RPS15A,RPS26,RPS24,RPS28,RPL11,RPL9,FANCE
HP	Abnormality of the musculature of the hand	HP:0001421	FALSE	0.00033444	3.47568	122	106	14	4958	RPL18,NEB,RPL8,DYSF,RPL35,RPS20,GNE,RPS15A,RPS26,RPS24,RPS28,RPL11,RPL9,SQSTM1
HP	Macrocytic anemia	HP:0001972	FALSE	0.0004512	3.34564	73	106	11	4958	RPL18,RPL8,RPL35,RPS20,RPS15A,RPS14,RPS26,RPS24,RPS28,RPL11,RPL9
HP	Acute myeloid leukemia	HP:0004808	FALSE	0.00052062	3.28348	74	106	11	4958	RPL18,RPL8,RPL35,RPS20,RPS15A,RPS14,RPS26,RPS24,RPS28,RPL11,RPL9
HP	Abnormal mean corpuscular volume	HP:0025065	FALSE	0.00060941	3.21509	60	106	10	4958	RPL18,RPL8,RPL35,RPS20,RPS15A,RPS26,RPS24,RPS28,RPL11,RPL9
HP	Myelodysplasia	HP:0002863	FALSE	0.0007393	3.13118	111	106	13	4958	RPL18,RPL8,RPL35,RPS20,CSF3R,RPS15A,RPS14,RPS26,RPS24,RPS28,RPL11,RPL9,FANCE
HP	Leukopenia	HP:0001882	FALSE	0.00080919	3.09195	151	106	15	4958	RPL18,RPL8,RPL35,RPS20,ZNF699,ITGAM,PGM3,RPS15A,RPS14,RPS26,RPS24,RPS28,RPL11,RPL9,FANCE
HP	Nonimmune hydrops fetalis	HP:0001790	FALSE	0.00097928	3.00909	63	106	10	4958	RPL18,RPL8,RPL35,RPS20,RPS15A,RPS26,RPS24,RPS28,RPL11,RPL9
HP	Abnormality of thumb phalanx	HP:0009602	FALSE	0.00108162	2.96592	198	106	17	4958	RPL18,CBFB,RPL8,RPL35,RPS20,MEIS2,WNT5A,ZNF668,RPS15A,RPS26,RPS24,RPS28,H3-3B,PQBP1,RPL11,RPL9,FANCE
HP	Horseshoe kidney	HP:0000085	FALSE	0.00141928	2.84793	137	106	14	4958	RPL18,RPL8,HNF1B,DDX59,RPL35,RPS20,RPS15A,RPS26,RPS24,RPS28,RPL11,CD96,RPL9,FANCE
HP	Aplasia of the fingers	HP:0009380	FALSE	0.00193592	2.71311	84	106	11	4958	RPL18,RPL8,RPL35,RPS20,RPS15A,RPS26,RPS24,RPS28,RPL11,RPL9,FANCE
HP	Neoplasm of the genitourinary tract	HP:0007379	FALSE	0.00249362	2.60317	234	106	18	4958	RPL18,CXCR4,RPL8,NOD2,HNF1B,PDE11A,CDKN1C,RPL35,RPS20,MAX,RPS15A,RPS26,RPS24,RPS28,NR5A1,RPL11,RPL9,PRKN
HP	Gastrointestinal carcinoma	HP:0002672	FALSE	0.00512884	2.28998	75	106	10	4958	RPL18,RPL8,RPL35,RPS20,RPS15A,RPS26,RPS24,RPS28,RPL11,RPL9
HP	Malignant gastrointestinal tract tumors	HP:0006749	FALSE	0.00512884	2.28998	75	106	10	4958	RPL18,RPL8,RPL35,RPS20,RPS15A,RPS26,RPS24,RPS28,RPL11,RPL9
HP	Abnormal systemic arterial morphology	HP:0011004	FALSE	0.00544733	2.26382	531	106	28	4958	RPL18,RPL8,NOD2,PDE11A,RPL35,RPS20,SAMHD1,SMAD2,MAX,MEIS2,TALDO1,PGM3,RPS15A,GUCY1A1,RPS26,RPS24,RPS28,SCN2A,RIN2,RNASEH2C,CSF2RB,RPL11,RPL9,YY1AP1,NT5E,TGIF1,FANCE,NFIA
HP	Abnormal scapula morphology	HP:0000782	FALSE	0.00574916	2.2404	176	106	15	4958	RPL18,NEB,RPL8,BAG3,DYSF,RPL35,RPS20,GNE,RPS15A,RPS26,RPS24,RPS28,RPL11,RPL9,SQSTM1
HP	Small for gestational age	HP:0001518	FALSE	0.00857477	2.06678	255	106	18	4958	RPL18,RPL8,ABCC8,CDKN1C,RPL35,RPS20,TALDO1,ZNF699,ZNF668,RBBP8,RPS15A,RPS26,RPS24,RPS28,PQBP1,RPL11,RPL9,FANCE
HP	Short finger	HP:0009381	FALSE	0.0105871	1.97522	312	106	20	4958	RPL18,CBFB,RPL8,CDKN1C,RPL35,RPS20,MEIS2,ZNF699,WNT5A,RBBP8,COL10A1,RPS15A,RPS26,RPS24,RPS28,SCN2A,RPL11,RPL9,FANCE,RPL10
HP	Short thumb	HP:0009778	FALSE	0.0123809	1.90725	121	106	12	4958	RPL18,RPL8,RPL35,RPS20,ZNF699,RPS15A,RPS26,RPS24,RPS28,RPL11,RPL9,FANCE
HP	Neoplasm of the colon	HP:0100273	FALSE	0.0145521	1.83707	84	106	10	4958	RPL18,RPL8,RPL35,RPS20,RPS15A,RPS26,RPS24,RPS28,RPL11,RPL9
HP	Hydrops fetalis	HP:0001789	FALSE	0.0146832	1.83318	123	106	12	4958	RPL18,RPL8,SPTA1,RPL35,RPS20,TALDO1,RPS15A,RPS26,RPS24,RPS28,RPL11,RPL9
HP	Displacement of the urethral meatus	HP:0100627	FALSE	0.0186658	1.72895	381	106	22	4958	RPL18,NEB,RPL8,HNF1B,CDKN1C,RPL35,RPS20,ZNF699,WNT5A,CLMP,RBBP8,RPS15A,LMOD3,RPS26,RPS24,RPS28,NR5A1,PQBP1,RPL11,RPL9,FANCE,RPL10
HP	Cleft lip	HP:0410030	FALSE	0.0196332	1.70701	219	106	16	4958	RPL18,RPL8,DDX59,RPL35,RPS20,MEIS2,WNT5A,RPS15A,JUP,RPS26,RPS24,RPS28,RPL11,RPL9,GRHL3,TGIF1
HP	Abnormal male urethral meatus morphology	HP:0032076	FALSE	0.0202967	1.69257	383	106	22	4958	RPL18,NEB,RPL8,HNF1B,CDKN1C,RPL35,RPS20,ZNF699,WNT5A,CLMP,RBBP8,RPS15A,LMOD3,RPS26,RPS24,RPS28,NR5A1,PQBP1,RPL11,RPL9,FANCE,RPL10
HP	Leukemia	HP:0001909	FALSE	0.0212745	1.67214	172	106	14	4958	RPL18,RPL8,RPL35,RPS20,SAMHD1,RPS15A,RPS14,RPS26,RPS24,RPS28,RNASEH2C,RPL11,RPL9,FANCE
HP	Coarctation of aorta	HP:0001680	FALSE	0.0225136	1.64755	150	106	13	4958	RPL18,RPL8,RPL35,RPS20,MEIS2,TALDO1,RPS15A,RPS26,RPS24,RPS28,RPL11,RPL9,TGIF1
HP	Hypospadias	HP:0000047	FALSE	0.0285147	1.54493	362	106	21	4958	RPL18,NEB,RPL8,HNF1B,CDKN1C,RPL35,RPS20,ZNF699,WNT5A,RBBP8,RPS15A,LMOD3,RPS26,RPS24,RPS28,NR5A1,PQBP1,RPL11,RPL9,FANCE,RPL10
HP	Neoplasm of the large intestine	HP:0100834	FALSE	0.0463087	1.33434	116	106	11	4958	RPL18,RPL8,PDE11A,RPL35,RPS20,RPS15A,RPS26,RPS24,RPS28,RPL11,RPL9
