# Supplementary material for: Rescue in vitro maturation using ovarian support cells of human oocytes from conventional stimulation cycles yields oocytes with improved nuclear maturation and transcriptomic resemblance to in vivo matured oocytes
Source: J Assist Reprod Genet. 2024 May 30;41(8):2021–36. doi: 10.1007/s10815-024-03143-4 (PMC11339229; doi:10.1007/s10815-024-03143-4)
Supplement: Supplementary file 2 — Supplementary file2 (XLSX 8 KB) [file 10815_2024_3143_MOESM2_ESM.xlsx]

## Sheet: GV fail-to-mature Signature Sco
	names
0	GTSF1
1	USP32P4
2	ENSG00000283517
3	FUT8
4	ENSG00000287621
5	COPS4
6	MED7
7	RBMS2
8	LINC02694
9	PSMA3
10	OSER1
11	GYG1
12	HSPA4
13	ENSG00000266489
14	ZNF595
15	WDR41
16	C5
17	LINC02932
18	BAALC
19	ZNF222
20	LSM5
21	GLRX
22	ST8SIA1
23	SPATA5
24	LINC02715
25	SSBP1
26	LGALS8
27	TPRG1
28	LINC00907
29	ZNF571
30	PDCL3
31	COPS3
32	HAL
33	SPATA6L
34	CENPS
35	SERPINB5
36	MCTS1
37	ENSG00000227681
38	TTC1
39	CDC42EP3
40	FAM118B
41	GDI2
42	PEX2
43	PSEN1
44	MORN2
45	NLRP2
46	ENSG00000253100
47	RBMS3
48	ZAR1
49	NDC80

## Sheet: IVF-MII Signature Score
	names
0	TUBA1C
1	HMGB2
2	UBB
3	RPL10
4	FTLP3
5	FTL
6	H1-1
7	DPF2
8	MRPS18B
9	BUD23
10	ALAS1
11	RPLP0
12	AP1M2
13	BCAP31
14	RPN2
15	UNC93A
16	BFAR
17	ACCSL
18	NUP85
19	SERINC3
20	PGD
21	HMGB1P5
22	PRRC1
23	ZWINT
24	GLOD4
25	ZP3
26	TMEM14A
27	RPL3
28	RPLP0P6
29	FAM13A
30	SERF2
31	ZHX3
32	PRPF4
33	TMBIM6
34	LAPTM4A
35	ADD2
36	ENY2
37	SLC7A7
38	DPY30
39	ZC3H8
40	RBM22
41	DAZAP2
42	TRMT112
43	TNPO3
44	NAGK
45	RPS3
46	KPNA7
47	C1orf131
48	CSRP2
49	TMSB10
