# Supplementary material for: Rescue in vitro maturation using ovarian support cells of human oocytes from conventional stimulation cycles yields oocytes with improved nuclear maturation and transcriptomic resemblance to in vivo matured oocytes
Source: J Assist Reprod Genet. 2024 May 30;41(8):2021–36. doi: 10.1007/s10815-024-03143-4 (PMC11339229; doi:10.1007/s10815-024-03143-4)
Supplement: Supplementary file 3 — Supplementary file3 (XLSX 2601 KB) [file 10815_2024_3143_MOESM3_ESM.xlsx]

## Sheet: OSC-IVM_M2_p<0.05
	group	names	scores	logfoldchanges	pvals	pvals_adj		g:Profiler link
0	M2	MSL3	3.95091	1.25084	0.000439462	0.236892		https://biit.cs.ut.ee/gplink/l/UBaRbS-VSw
1	M2	PI4K2B	3.94845	2.33861	0.000357911	0.236892
2	M2	MBTD1	3.94697	2.09577	0.00033679	0.236892
3	M2	TAF1	3.92995	1.95291	0.00033546	0.236892
4	M2	REST	3.91327	1.52598	0.00033174	0.236892
5	M2	ZMYM3	3.89186	2.88599	0.000451817	0.236892
6	M2	XRN1	3.86799	1.13616	0.000507068	0.236892
7	M2	HEATR5A	3.8188	2.32662	0.000518978	0.236892
8	M2	TET2	3.79206	1.22127	0.000520144	0.236892
9	M2	KDM5A	3.74389	1.39939	0.000549797	0.236892
10	M2	NAA25	3.68278	1.65352	0.000658226	0.236892
11	M2	C5orf22	3.59597	1.32339	0.000846071	0.236892
12	M2	UBR1	3.50936	1.29885	0.00118846	0.236892
13	M2	PPP1R14C	3.42178	1.23938	0.00164794	0.236892
14	M2	IRAG2	3.41973	1.03974	0.00145163	0.236892
15	M2	ZNF148	3.41203	1.07285	0.00219305	0.236892
16	M2	OXSR1	3.38911	1.71432	0.00161213	0.236892
17	M2	SRFBP1	3.36298	1.02463	0.00172213	0.236892
18	M2	TADA1	3.35855	1.05061	0.00169668	0.236892
19	M2	ARHGAP29	3.32037	1.54019	0.00188569	0.236892
20	M2	CNOT6	3.31575	1.02614	0.0021844	0.236892
21	M2	PDE7A	3.30747	1.35418	0.00195778	0.236892
22	M2	PXYLP1	3.30324	1.12744	0.00213215	0.236892
23	M2	OBI1	3.30149	0.841998	0.00220703	0.236892
24	M2	CCP110	3.30144	1.01832	0.00209938	0.236892
25	M2	AKTIP	3.29358	0.928322	0.00285431	0.250932
26	M2	SLC5A11	3.29075	1.66485	0.00205967	0.236892
27	M2	TDP1	3.23817	0.844304	0.00264447	0.250112
28	M2	ZNF182	3.18557	1.72188	0.00275923	0.250932
29	M2	AKAP11	3.17782	1.03148	0.00325379	0.252305
30	M2	EFCAB14	3.1716	0.95223	0.00350745	0.253524
31	M2	SLC25A20	3.15913	1.20193	0.00295595	0.252305
32	M2	MOB3B	3.13304	1.24341	0.00318789	0.252305
33	M2	USP34-DT	3.12371	1.38797	0.00325667	0.252305
34	M2	LMLN	3.11361	1.85789	0.00353747	0.253524
35	M2	ZFAND5	3.11176	0.974179	0.00386575	0.259752
36	M2	WDFY1	3.10192	1.01954	0.00431781	0.259752
37	M2	RNF13	3.08405	0.891428	0.00409127	0.259752
38	M2	ND6	3.07831	1.17138	0.00402324	0.259752
39	M2	USP4	3.05919	1.87363	0.00405323	0.259752
40	M2	ZBTB39	3.05545	1.20658	0.00389682	0.259752
41	M2	KBTBD7	3.04433	1.39426	0.00420949	0.259752
42	M2	CDS2	3.01453	0.986984	0.004371	0.259752
43	M2	BZW1P2	3.00512	1.99933	0.00487446	0.266906
44	M2	ENPP2	2.99799	1.07136	0.0052609	0.274385
45	M2	DIAPH3	2.98244	0.985231	0.00518142	0.272555
46	M2	KLHL24	2.97332	1.75045	0.00492483	0.266906
47	M2	RPS27L	2.958	0.796794	0.00800806	0.311869
48	M2	OR51A8P	2.95178	2.56941	0.00598663	0.28648
49	M2	CDC5L	2.94908	0.803645	0.00615376	0.289497
50	M2	AKT2	2.94198	1.60243	0.00533959	0.274544
51	M2	RPS6KA5	2.94148	1.29401	0.00532695	0.274544
52	M2	MTND2P28	2.93686	1.07352	0.0057778	0.28284
53	M2	ZEB1	2.93072	1.16602	0.00549804	0.275624
54	M2	BRCA2	2.90899	0.857032	0.00657538	0.298048
55	M2	ZDHHC9	2.90886	4.58266	0.00703652	0.299917
56	M2	CEP350	2.90756	1.10201	0.00583926	0.283001
57	M2	GAS5	2.90408	1.35602	0.00589879	0.284169
58	M2	MRAS	2.90299	1.49853	0.00593754	0.28518
59	M2	ENSG00000273654	2.8959	4.34673	0.00719954	0.299917
60	M2	CTCFL	2.88294	1.48592	0.00618804	0.290052
61	M2	ZHX1	2.8797	0.903227	0.0068553	0.299917
62	M2	QSOX2	2.86309	1.56949	0.00654652	0.298048
63	M2	ATP8B4	2.86136	2.9471	0.00734483	0.302117
64	M2	ELMOD1	2.8584	4.61426	0.00796777	0.311869
65	M2	CKAP2L	2.85034	0.828233	0.00717672	0.299917
66	M2	PRELID2	2.83225	0.862666	0.00796766	0.311869
67	M2	PABPC1	2.82607	0.797366	0.00723723	0.299917
68	M2	TMC5	2.82531	1.12511	0.00722244	0.299917
69	M2	EBLN1	2.82427	0.888025	0.00806792	0.311869
70	M2	ERCC6L2	2.80791	1.71751	0.00782043	0.311869
71	M2	SPSB4	2.79905	24.6687	0.00934605	0.325226
72	M2	NFATC3	2.79883	1.34916	0.00773542	0.310667
73	M2	SLC7A8	2.79504	1.51025	0.00897969	0.323141
74	M2	EIF3A	2.79071	1.09614	0.0079369	0.311869
75	M2	NKTR	2.79039	1.04207	0.00801206	0.311869
76	M2	IARS2	2.78886	1.14649	0.00795973	0.311869
77	M2	NPC1	2.78754	0.902614	0.00835334	0.318329
78	M2	RB1CC1	2.77958	0.959708	0.00858406	0.31991
79	M2	IDH1	2.77828	0.864619	0.00996377	0.328886
80	M2	NPM1P37	2.77764	2.08721	0.00881048	0.323141
81	M2	PPARGC1A	2.77738	2.78489	0.00891754	0.323141
82	M2	BRDT	2.77638	0.685354	0.00969333	0.326248
83	M2	PLEKHA5	2.77593	0.945729	0.00949157	0.326024
84	M2	CHEK1	2.77147	0.782289	0.00939341	0.325521
85	M2	CSNK1G3	2.77097	1.19393	0.00834266	0.318329
86	M2	LRRC28	2.7659	0.88065	0.00858393	0.31991
87	M2	LIN7C	2.76248	1.23659	0.00905282	0.323442
88	M2	MGST3	2.76149	1.15778	0.00885384	0.323141
89	M2	SIGMAR1	2.75916	25.1976	0.0102777	0.332753
90	M2	ROCK1	2.75797	1.01382	0.00911141	0.323546
91	M2	CEP295	2.75477	0.75099	0.00879973	0.323141
92	M2	SNX24	2.75411	0.919422	0.0109048	0.336414
93	M2	SERINC1	2.75034	0.866501	0.00960035	0.326248
94	M2	TUT7	2.74761	0.9323	0.0088249	0.323141
95	M2	CHIC1	2.74502	1.29683	0.00928147	0.324172
96	M2	ATAD5	2.73931	1.16089	0.00902091	0.323141
97	M2	RBMX2	2.73429	0.73441	0.0108385	0.336414
98	M2	CMTM4	2.73388	0.85653	0.0104848	0.333063
99	M2	ELAVL2	2.73009	0.879667	0.00963125	0.326248
100	M2	ZNF626	2.73004	1.79135	0.00924296	0.324172
101	M2	EPSTI1	2.72617	1.0315	0.0102703	0.332753
102	M2	CCDC25	2.72509	0.774045	0.0116001	0.341448
103	M2	AP1S1	2.7233	26.5362	0.0111891	0.338876
104	M2	CHAF1B	2.71927	1.31464	0.00948002	0.326024
105	M2	ZIM2	2.71734	1.04343	0.0108962	0.336414
106	M2	SAMHD1	2.71623	0.882816	0.00984111	0.328214
107	M2	LOC105371814	2.71417	3.28657	0.0108488	0.336414
108	M2	DCP1A	2.71351	0.832289	0.0103597	0.332753
109	M2	PNPLA8	2.71187	0.803556	0.0105997	0.334351
110	M2	UHMK1	2.70214	1.07323	0.0100185	0.330013
111	M2	MANSC1	2.69704	25.2993	0.011904	0.34408
112	M2	FNIP2	2.69341	0.757356	0.0104335	0.332753
113	M2	SRGAP1	2.6912	1.34074	0.0103345	0.332753
114	M2	ENOPH1	2.67863	2.09514	0.0111343	0.338876
115	M2	PPIP5K2	2.67459	0.939044	0.0106504	0.334351
116	M2	ABITRAM	2.66263	1.14229	0.0109942	0.337067
117	M2	ARCN1	2.66216	0.918906	0.0110311	0.337067
118	M2	RAD21P1	2.66144	25.5464	0.0129417	0.354669
119	M2	REV1	2.65789	0.714093	0.013108	0.355219
120	M2	PROSER1	2.64738	1.0216	0.0118905	0.34408
121	M2	PHIP	2.64424	1.17079	0.0123227	0.348645
122	M2	WASL	2.64303	1.42872	0.0117834	0.343691
123	M2	LRP6	2.6399	0.962701	0.0117587	0.343593
124	M2	SHPRH	2.63665	1.62288	0.0117493	0.343593
125	M2	SACS	2.63295	1.69709	0.0121927	0.347033
126	M2	NKIRAS2	2.63075	2.63524	0.0133593	0.355219
127	M2	BTBD10	2.62874	0.710484	0.0138164	0.360981
128	M2	RPL26L1	2.62555	0.769336	0.0132939	0.355219
129	M2	ZNF664	2.62516	1.1929	0.0120686	0.346183
130	M2	CCAR1	2.62008	0.932754	0.0141684	0.364428
131	M2	PRKCI	2.60591	1.49094	0.0127451	0.353121
132	M2	MYO18A	2.6038	2.11275	0.0132815	0.355219
133	M2	CREBBP	2.60287	1.24722	0.0127344	0.353121
134	M2	CDCA8	2.59952	0.788965	0.0146749	0.368353
135	M2	BMP4	2.59582	24.5512	0.0150791	0.369903
136	M2	TCAIM	2.59311	1.34822	0.0135065	0.356457
137	M2	PSMA3-AS1	2.58841	2.01387	0.0133929	0.355219
138	M2	RIOK1	2.57948	0.81975	0.0135924	0.356457
139	M2	RPSAP15	2.57636	25.7	0.0157734	0.372749
140	M2	HES1	2.57227	25.4913	0.0159229	0.373996
141	M2	PCDH11X	2.5716	0.699858	0.0147415	0.368353
142	M2	RASEF	2.57117	1.77618	0.0141212	0.364428
143	M2	AFF4	2.5612	1.04112	0.0141782	0.364428
144	M2	LINGO2	2.55302	0.747612	0.0152652	0.370469
145	M2	ZCRB1P1	2.5511	2.17368	0.014592	0.368353
146	M2	HSD17B6	2.54989	24.9336	0.0167656	0.379878
147	M2	USP44	2.54628	0.713026	0.0155578	0.370929
148	M2	GNB4	2.54541	1.13272	0.0150582	0.369903
149	M2	ADGRA3	2.54166	1.42681	0.0149339	0.369903
150	M2	KLHL15	2.53812	1.3052	0.014953	0.369903
151	M2	HSPE1P2	2.53698	1.94811	0.0157726	0.372749
152	M2	ENSG00000250038	2.5316	26.1221	0.0174842	0.385654
153	M2	ZBTB43	2.52974	0.86995	0.0155423	0.370929
154	M2	MYEF2	2.5297	1.59895	0.0155246	0.370929
155	M2	OSBPL1A	2.52618	0.91317	0.0157119	0.372749
156	M2	TMEM131	2.51491	1.39337	0.0158225	0.372749
157	M2	STX17	2.51101	0.830563	0.0165781	0.378852
158	M2	UBE2T	2.509	0.692223	0.0171118	0.382274
159	M2	HELZ	2.5088	1.0103	0.0179089	0.387189
160	M2	VPS13A	2.50792	0.97339	0.0161393	0.376866
161	M2	C12orf43	2.50665	1.89678	0.0169041	0.381915
162	M2	MAP1LC3B	2.50538	0.951482	0.0165188	0.378852
163	M2	NUP98	2.50239	0.936922	0.0163287	0.378852
164	M2	MINAR1	2.50125	2.67008	0.0172929	0.383166
165	M2	GINS1	2.4953	1.22666	0.0172898	0.383166
166	M2	UFL1	2.49406	0.831968	0.0174216	0.385486
167	M2	C1GALT1	2.49011	0.977889	0.0175013	0.385654
168	M2	RNR1	2.48674	1.12917	0.0189404	0.393413
169	M2	KANK2	2.48652	1.12501	0.0171144	0.382274
170	M2	ITPK1	2.48574	3.99791	0.019029	0.393848
171	M2	UBE2V1P1	2.48232	25.6966	0.0195659	0.398826
172	M2	DNMT3B	2.47595	0.955614	0.0175946	0.386118
173	M2	PRKAR2A	2.4675	0.79891	0.0188221	0.392815
174	M2	RPS6KL1	2.46737	2.44468	0.018191	0.389612
175	M2	ENSG00000235934	2.46253	0.999842	0.01818	0.389612
176	M2	BIRC6	2.46224	0.765774	0.0206353	0.408176
177	M2	ACER3	2.46149	2.0511	0.0183597	0.391137
178	M2	TMEM51	2.46087	1.16122	0.0181476	0.389612
179	M2	FRG1-DT	2.4598	24.4522	0.0205914	0.408109
180	M2	TMSB4XP4	2.45636	0.928822	0.0184415	0.391544
181	M2	ILDR2	2.45609	1.08474	0.0186974	0.392693
182	M2	INPP5B	2.45541	25.5873	0.0207972	0.409864
183	M2	SPOPL	2.45243	2.06175	0.0192632	0.395672
184	M2	GALNT7	2.45171	1.35737	0.0185253	0.391544
185	M2	WEE2	2.4517	0.853565	0.0186342	0.392693
186	M2	SGCZ	2.4469	0.842614	0.0186745	0.392693
187	M2	TMSB4X	2.44554	0.906049	0.0241547	0.420918
188	M2	BRCA1	2.445	0.745264	0.0200382	0.403433
189	M2	BBS9	2.44356	0.719602	0.0204509	0.406209
190	M2	GABRE	2.44161	27.2454	0.0214555	0.413058
191	M2	FBXL3	2.43989	1.35387	0.0191007	0.393848
192	M2	LCA5	2.43875	1.30202	0.0191896	0.39491
193	M2	CCNL2	2.43278	3.49846	0.0211116	0.412219
194	M2	SKP2	2.43112	0.933976	0.0206872	0.408197
195	M2	CDKAL1	2.43041	0.894437	0.0196945	0.400264
196	M2	IGSF11	2.42961	1.14127	0.019659	0.400215
197	M2	FAM83E	2.42911	2.91324	0.0203611	0.405754
198	M2	PPP1R21	2.42878	1.84316	0.020193	0.404223
199	M2	ERBIN	2.42861	0.920491	0.0198633	0.401318
200	M2	IREB2	2.42851	1.34993	0.0195281	0.398561
201	M2	DCTN4	2.42476	0.923438	0.0199652	0.40287
202	M2	MAP1LC3B2	2.41598	25.1038	0.0227299	0.417011
203	M2	TASOR2	2.41259	0.739783	0.021449	0.413058
204	M2	SLC39A14	2.41049	0.674318	0.0204274	0.406209
205	M2	ENSG00000279483	2.40963	2.41397	0.021693	0.414066
206	M2	PPT1	2.40937	1.41026	0.0204598	0.406209
207	M2	GREB1L	2.40913	26.5476	0.023082	0.417011
208	M2	TIAL1	2.40603	1.45317	0.0206653	0.408197
209	M2	SCAPER	2.40211	0.749386	0.0215	0.413058
210	M2	TSPAN5	2.4009	0.897691	0.0214789	0.413058
211	M2	CDK11B	2.3995	4.02059	0.0232031	0.417011
212	M2	ZNF449	2.3965	0.787816	0.0227859	0.417011
213	M2	RESF1	2.39636	0.744202	0.0224104	0.416223
214	M2	CELF1	2.39567	0.807036	0.0211372	0.412219
215	M2	MSH3	2.39566	0.701982	0.0236507	0.419696
216	M2	FAM133DP	2.3926	1.10123	0.021907	0.414066
217	M2	TOP2B	2.39159	0.81212	0.0236769	0.419696
218	M2	USP16	2.39043	0.683531	0.0233494	0.417583
219	M2	DZIP3	2.38917	0.984269	0.0220131	0.414066
220	M2	TYW3	2.38856	0.899731	0.0214982	0.413058
221	M2	C5orf15	2.38721	2.00487	0.0220687	0.414066
222	M2	RPL8	2.38499	1.39949	0.0219723	0.414066
223	M2	LINC01291	2.38398	0.926559	0.0225379	0.416223
224	M2	SRRM1	2.38247	0.734725	0.0239171	0.420918
225	M2	DAZAP2	2.38154	0.760459	0.0223755	0.416223
226	M2	ASB8	2.38047	0.688461	0.0229582	0.417011
227	M2	ACVR1C	2.38037	1.75255	0.0224377	0.416223
228	M2	ENSG00000218418	2.37962	3.22312	0.023488	0.41866
229	M2	ZNF160	2.37953	1.12702	0.021997	0.414066
230	M2	FAM161A	2.37585	1.09804	0.0232083	0.417011
231	M2	ZNF787	2.37528	24.5612	0.0248966	0.423169
232	M2	PSD3	2.3742	0.626316	0.0229578	0.417011
233	M2	TULP3	2.37229	0.695645	0.023722	0.420032
234	M2	GRHL3	2.37176	26.1784	0.0250927	0.423169
235	M2	EIF4A2	2.37161	0.766969	0.0252946	0.423909
236	M2	ZNHIT6	2.36321	1.41236	0.0233208	0.417536
237	M2	FADS1	2.36027	1.34163	0.0229955	0.417011
238	M2	WDR44	2.35957	1.16688	0.0230362	0.417011
239	M2	TMEM30A	2.35821	1.67118	0.0235497	0.419139
240	M2	CEP44	2.35786	0.833992	0.0241225	0.420918
241	M2	LEMD3	2.35564	24.582	0.0260084	0.431112
242	M2	NUBPL	2.35527	2.99221	0.0244598	0.421473
243	M2	MAGI2-AS3	2.3529	0.574386	0.025005	0.423169
244	M2	SLC19A2	2.34985	1.2664	0.0243422	0.420918
245	M2	ENSG00000283415	2.34357	24.9452	0.0267137	0.43546
246	M2	SLC41A1	2.34249	1.95487	0.0251127	0.423169
247	M2	ZCCHC7	2.34242	0.546645	0.0270925	0.436146
248	M2	IARS1	2.34239	1.03893	0.0239764	0.420918
249	M2	RNPS1	2.34142	1.60222	0.0246806	0.423169
250	M2	ENSG00000219553	2.33935	1.38582	0.0242682	0.420918
251	M2	HSP90AB1	2.3388	0.85792	0.0284512	0.438222
252	M2	PTGFRN	2.33853	1.04915	0.0241946	0.420918
253	M2	PCNP	2.3369	0.858416	0.0271327	0.436146
254	M2	DCAF7	2.33661	0.674641	0.0250199	0.423169
255	M2	PRTG	2.33515	0.85413	0.0250877	0.423169
256	M2	KDM1B	2.33184	0.676328	0.0250779	0.423169
257	M2	PALLD	2.3311	1.08822	0.0246234	0.422921
258	M2	STARD7	2.32813	0.749269	0.0274288	0.436146
259	M2	LSP1P4	2.32727	2.49907	0.0260733	0.431648
260	M2	NCAPG2	2.32449	1.0094	0.0252065	0.42386
261	M2	SLC25A5P7	2.32448	24.5443	0.0278651	0.436487
262	M2	RPL9P8	2.3184	1.63623	0.026014	0.431112
263	M2	ENSG00000285756	2.31791	3.09613	0.0269097	0.436146
264	M2	ATP10D	2.31626	0.906022	0.0257745	0.428915
265	M2	DZIP1	2.31576	0.764411	0.0265901	0.43546
266	M2	PRDM10	2.31576	1.05133	0.0266392	0.43546
267	M2	DNAI3	2.31263	2.5525	0.0265516	0.43546
268	M2	RPL9P7	2.31046	3.61423	0.0280611	0.437895
269	M2	FAM210B	2.30973	2.0894	0.0273979	0.436146
270	M2	FANCM	2.30856	0.74783	0.0279715	0.437348
271	M2	FUBP1	2.30784	0.792393	0.0270812	0.436146
272	M2	NEK1	2.30674	0.691048	0.028315	0.438222
273	M2	ENSG00000287178	2.30545	2.37146	0.0274006	0.436146
274	M2	ESF1	2.30118	0.757405	0.0283224	0.438222
275	M2	LOC124902222	2.29853	24.5134	0.0295028	0.444456
276	M2	Y_RNA-501	2.29847	24.4965	0.0295066	0.444456
277	M2	HMGB3	2.29747	0.661614	0.0285584	0.438406
278	M2	SYCP2	2.29641	0.773492	0.0300657	0.446706
279	M2	SLC25A40	2.2933	3.13368	0.0285085	0.438222
280	M2	MEX3A	2.29057	23.9941	0.0300225	0.446706
281	M2	TBCA	2.28876	0.962494	0.0275989	0.436146
282	M2	PSMD5	2.28794	1.66521	0.027315	0.436146
283	M2	TMCC1	2.2868	0.882359	0.0296105	0.44503
284	M2	UHRF2P1	2.2863	24.6416	0.0303045	0.446706
285	M2	GCH1	2.28314	0.829542	0.0286948	0.43969
286	M2	CTNNA3	2.28305	0.976375	0.0284254	0.438222
287	M2	CMTM8	2.28279	2.26353	0.0276861	0.436146
288	M2	ZNF813	2.28093	1.30228	0.0277992	0.436487
289	M2	PLPPR2	2.27961	24.411	0.0307516	0.446706
290	M2	MED20	2.27857	0.693938	0.0298287	0.446706
291	M2	ASH1L	2.27788	0.85867	0.0278893	0.436487
292	M2	ENSG00000226396	2.27438	2.1035	0.0282911	0.438222
293	M2	ZNF292	2.27281	0.991127	0.0288005	0.43969
294	M2	TSPYL4	2.27005	1.85392	0.0284071	0.438222
295	M2	EIF4A2P2	2.27004	24.3204	0.0314011	0.450569
296	M2	SLC13A4	2.26963	3.06003	0.029958	0.446706
297	M2	DVL2	2.26408	24.6598	0.0318125	0.453229
298	M2	ZNF271P	2.26137	0.83095	0.0289758	0.44049
299	M2	RPLP0P11	2.25417	2.02677	0.0306763	0.446706
300	M2	INTS13	2.254	0.917917	0.0303086	0.446706
301	M2	SRRM1P3	2.25074	1.87648	0.0305327	0.446706
302	M2	BBS4	2.25071	0.600208	0.0306379	0.446706
303	M2	NAGPA	2.24984	24.1591	0.0328138	0.459673
304	M2	DCAF17	2.24967	1.06284	0.0301848	0.446706
305	M2	NUP37	2.24947	0.618187	0.0304621	0.446706
306	M2	LINC02741	2.24921	2.47415	0.0311104	0.449488
307	M2	RPLP0P9	2.24804	1.37303	0.0299992	0.446706
308	M2	TRIOBP	2.24695	2.20437	0.0305753	0.446706
309	M2	RYR1	2.24656	25.0827	0.0330486	0.459673
310	M2	ANK3	2.24331	0.659533	0.0341837	0.464114
311	M2	UBE2Q2	2.24028	0.781976	0.0330785	0.459673
312	M2	G2E3-AS1	2.23893	1.89992	0.0307217	0.446706
313	M2	RO60	2.23831	0.847819	0.0305591	0.446706
314	M2	KCNQ1-AS1	2.23712	0.958159	0.030715	0.446706
315	M2	ADAM17	2.2365	1.10391	0.0310668	0.44939
316	M2	SMARCAD1	2.23556	0.853586	0.0312019	0.449722
317	M2	KIF20B	2.23439	0.745607	0.0363987	0.476946
318	M2	FGF14	2.23316	0.71932	0.0324155	0.456804
319	M2	MCAM	2.22306	2.54618	0.0321076	0.454607
320	M2	ENSG00000226432	2.21906	2.53012	0.0328778	0.459673
321	M2	HSP90AB2P	2.21839	1.09505	0.0319997	0.45388
322	M2	FHIP1A	2.21701	1.28843	0.0324367	0.456804
323	M2	SRPK1	2.2164	0.666121	0.0347929	0.469031
324	M2	DAZL	2.21638	0.745042	0.0330238	0.459673
325	M2	CTSV	2.21556	0.611105	0.0337779	0.461555
326	M2	ZNF280C	2.21538	0.923866	0.0339532	0.462678
327	M2	ENSG00000243491	2.21292	3.28864	0.0344823	0.466508
328	M2	TUBB7P	2.21285	0.809181	0.0342256	0.464114
329	M2	EEIG2	2.21136	3.66014	0.0350003	0.470641
330	M2	KLHDC10	2.21069	0.982503	0.0325572	0.457367
331	M2	ZNF431	2.20915	2.26865	0.0340968	0.463936
332	M2	RPS13	2.20796	0.792268	0.0379531	0.479782
333	M2	FLYWCH2	2.20582	3.22143	0.0348986	0.470061
334	M2	PUS7	2.2057	1.23986	0.0334507	0.460306
335	M2	BZW2	2.20545	1.96496	0.0335111	0.460306
336	M2	EIF3G	2.20326	24.3676	0.0362917	0.476815
337	M2	ARL6IP6	2.20166	1.83379	0.0332878	0.459673
338	M2	ENSG00000258759	2.20026	3.20652	0.0353399	0.472435
339	M2	CNNM1	2.19659	3.37014	0.0358648	0.475607
340	M2	LAMTOR5-AS1	2.19349	24.2895	0.037062	0.477487
341	M2	CLOCK	2.19146	0.686818	0.0368479	0.477487
342	M2	GPR37	2.18891	0.585627	0.0352783	0.472334
343	M2	ENSG00000259345	2.18836	3.20605	0.0367914	0.477487
344	M2	RPS3A	2.1878	0.801266	0.0345925	0.467115
345	M2	ACTBP2	2.18612	24.4718	0.0376527	0.478092
346	M2	ENSG00000225178	2.18538	1.32394	0.0344893	0.466508
347	M2	ANKRD10	2.1847	0.576146	0.035244	0.472334
348	M2	TBRG1	2.18427	1.13204	0.0347016	0.468194
349	M2	TNPO3	2.18025	0.756936	0.0362091	0.476531
350	M2	MED13	2.18013	0.725202	0.0375564	0.478092
351	M2	ENSG00000279090	2.1793	1.93635	0.0367631	0.477487
352	M2	EIF4A2P4	2.17848	0.995448	0.0353029	0.472334
353	M2	MDM4	2.17561	0.665408	0.035577	0.47401
354	M2	ATP6	2.17529	0.861674	0.0374359	0.478092
355	M2	HMGN2P3	2.17509	2.44426	0.0367211	0.477487
356	M2	XRN2	2.17284	0.698222	0.0370677	0.477487
357	M2	SDAD1P2	2.17219	3.62048	0.038098	0.480476
358	M2	TPM3	2.17159	0.916559	0.0370586	0.477487
359	M2	PCGF7P	2.17135	24.4507	0.0388622	0.482438
360	M2	HINT1P1	2.17004	2.70371	0.0376135	0.478092
361	M2	ING3	2.16894	0.67142	0.0385291	0.481824
362	M2	STAU2	2.1687	0.688422	0.0371587	0.477487
363	M2	CCDC18	2.16863	0.960161	0.0369245	0.477487
364	M2	BMPR2	2.16843	0.860415	0.0358439	0.475607
365	M2	OLFM4	2.16688	1.44956	0.0361842	0.476531
366	M2	GTF2E1	2.16488	0.696742	0.0394869	0.485135
367	M2	LOC105377043	2.1635	0.985229	0.0377917	0.478874
368	M2	C9orf78	2.1608	1.02843	0.0367436	0.477487
369	M2	ACADSB	2.16066	1.14032	0.03648	0.476946
370	M2	CCNG1	2.16041	0.722663	0.0382809	0.480476
371	M2	AUH	2.1594	2.56424	0.0387531	0.482438
372	M2	HTATSF1	2.15838	0.805924	0.037924	0.479782
373	M2	E2F1	2.15733	24.4402	0.0400422	0.486634
374	M2	NAPG	2.1566	0.779306	0.0373461	0.478092
375	M2	LRRC49	2.156	0.541111	0.0375992	0.478092
376	M2	MLXIP	2.15555	1.80599	0.0382612	0.480476
377	M2	CHD2	2.15532	1.05846	0.0373219	0.478092
378	M2	TMEM87A	2.15527	0.672164	0.0405341	0.488262
379	M2	CNTN5	2.15499	1.02677	0.036988	0.477487
380	M2	TLN2	2.15472	0.920786	0.0370355	0.477487
381	M2	ENSG00000288685	2.15438	2.29676	0.0386204	0.481824
382	M2	CNOT4	2.15387	0.524664	0.0393084	0.485135
383	M2	SDCBP	2.15055	0.803466	0.0388027	0.482438
384	M2	GUCD1	2.14972	0.854622	0.037443	0.478092
385	M2	KSR1	2.14932	2.20706	0.0388386	0.482438
386	M2	RPN2	2.1479	0.588911	0.0403221	0.488187
387	M2	SH3KBP1	2.1438	0.75032	0.0393197	0.485135
388	M2	UBR7	2.14337	0.944864	0.0379526	0.479782
389	M2	TMEM43	2.1391	0.964836	0.0396627	0.485667
390	M2	ADRA2B	2.13797	24.4132	0.0417249	0.492115
391	M2	NAT14	2.13741	24.0486	0.0417741	0.492115
392	M2	TMEM150A	2.1363	1.94557	0.0386552	0.481824
393	M2	ARAP2	2.13519	0.742642	0.0397768	0.485667
394	M2	HMBOX1	2.13474	0.927628	0.0392924	0.485135
395	M2	POLA1	2.13447	0.78145	0.0403786	0.488262
396	M2	LRRFIP1	2.13152	0.817277	0.0395831	0.485468
397	M2	ZMYM2	2.12568	0.807987	0.0422467	0.493412
398	M2	CHCHD5	2.12315	3.01332	0.0415212	0.492115
399	M2	AKIP1	2.12148	2.18731	0.0415542	0.492115
400	M2	LINC01524	2.12034	2.05434	0.041841	0.492115
401	M2	KMT2B	2.11655	1.96281	0.040461	0.488262
402	M2	LOC100289495	2.11555	24.2911	0.0437521	0.493545
403	M2	ATOSA	2.11403	0.574539	0.0418997	0.492115
404	M2	EIF1	2.11263	0.939694	0.0417764	0.492115
405	M2	ARL17A	2.11007	25.1479	0.0442602	0.493545
406	M2	LIG4	2.10893	1.21349	0.0409644	0.490411
407	M2	CNTNAP5-DT	2.10855	24.3146	0.0444027	0.493545
408	M2	TRAK2	2.10817	1.55233	0.0425021	0.493412
409	M2	CPNE2	2.10735	24.3616	0.0445145	0.493545
410	M2	NFRKB	2.10433	0.796412	0.0413783	0.491697
411	M2	FANCD2	2.10156	0.875289	0.0428878	0.493412
412	M2	PRMT1	2.09981	2.44353	0.0434647	0.493545
413	M2	ENSG00000253968	2.09957	1.58771	0.0418683	0.492115
414	M2	SLC24A5	2.09941	1.46282	0.0420061	0.492589
415	M2	NIFK-AS1	2.09931	3.83082	0.044782	0.49408
416	M2	OSBPL8	2.09828	0.805689	0.0445489	0.493545
417	M2	INPP5F	2.09719	0.657922	0.042847	0.493412
418	M2	GBX2-AS1	2.09714	2.93085	0.0444753	0.493545
419	M2	ARHGAP19	2.09702	0.912381	0.0425852	0.493412
420	M2	TMEM135	2.09571	2.77872	0.0445105	0.493545
421	M2	CAMSAP2	2.09567	1.86566	0.0428036	0.493412
422	M2	SEPTIN2	2.09373	0.665812	0.0432186	0.493545
423	M2	ENSG00000251259	2.09309	1.1248	0.0426755	0.493412
424	M2	COX1	2.09298	0.955792	0.0463989	0.497028
425	M2	RPS18P12	2.09297	1.3874	0.0428571	0.493412
426	M2	USB1	2.09291	1.46269	0.0427321	0.493412
427	M2	DNALI1	2.09256	24.2365	0.0459211	0.496399
428	M2	ZNF397	2.09167	0.766027	0.0460933	0.496514
429	M2	LINC00641	2.09096	25.2226	0.0460756	0.496514
430	M2	RYK	2.09031	3.56679	0.0453946	0.496399
431	M2	SUDS3	2.08934	0.667423	0.0462089	0.496838
432	M2	GCA	2.08876	1.05181	0.0430105	0.493545
433	M2	RNF125	2.08842	1.76249	0.042927	0.493412
434	M2	GVINP1	2.08763	25.7548	0.0463988	0.497028
435	M2	LYPLA1	2.08724	3.12562	0.0456404	0.496399
436	M2	TMEM248	2.08706	0.60676	0.0433465	0.493545
437	M2	METAP1D	2.08583	24.22	0.0465735	0.497617
438	M2	STK38	2.08559	0.812176	0.0445376	0.493545
439	M2	EEF2	2.08405	1.23337	0.0433879	0.493545
440	M2	NSMCE2	2.08371	0.604792	0.0440929	0.493545
441	M2	PRDX3P1	2.0823	2.74911	0.0459305	0.496399
442	M2	SF3B1	2.08185	0.623389	0.0461883	0.496838
443	M2	HMGB1P40	2.08138	2.49369	0.0451698	0.496399
444	M2	TCEA1P2	2.08097	23.9582	0.0470503	0.498133
445	M2	STK32B	2.08074	1.03302	0.0437052	0.493545
446	M2	TAOK3	2.08	0.575463	0.0444129	0.493545
447	M2	ENSG00000189144	2.07955	25.8722	0.0471909	0.498706
448	M2	HPS5	2.07905	0.626329	0.0443601	0.493545
449	M2	SMC6	2.07883	0.755853	0.0469143	0.498001
450	M2	ARHGAP42	2.07842	2.86866	0.0467715	0.498001
451	M2	CPHXL	2.0774	1.07827	0.0443181	0.493545
452	M2	STK31	2.07536	0.672537	0.0452218	0.496399
453	M2	RPS3	2.07419	0.666154	0.0444351	0.493545
454	M2	ENSG00000225402	2.07394	24.7956	0.0477474	0.500957
455	M2	ENSG00000285579	2.07373	1.32181	0.0442746	0.493545
456	M2	BCLAF1P1	2.07043	2.20549	0.0468954	0.498001
457	M2	ANKRD17	2.06997	0.745205	0.0459793	0.496399
458	M2	HMGN2P17	2.06492	3.98977	0.0482652	0.50216
459	M2	YAP1	2.0649	0.865514	0.0453202	0.496399
460	M2	SAA2	2.06472	24.1687	0.0486753	0.50216
461	M2	LINC02474	2.06454	23.836	0.0486942	0.50216
462	M2	LINC03051	2.06389	24.1292	0.0487603	0.50216
463	M2	KATNA1	2.06271	0.873266	0.0460091	0.496399
464	M2	RAB6C	2.06266	3.01599	0.0473399	0.499294
465	M2	ZMYND8	2.06247	0.753123	0.0458314	0.496399
466	M2	ARHGAP5	2.06091	0.956956	0.0457045	0.496399
467	M2	SLAIN2	2.0606	0.803494	0.0464252	0.497028
468	M2	SLC4A7	2.05957	0.700241	0.0492791	0.50216
469	M2	ABCG2	2.05766	2.36065	0.0472909	0.499294
470	M2	KHDRBS1	2.05691	0.789445	0.0459429	0.496399
471	M2	COBL	2.05266	24.2061	0.049914	0.503914
472	M2	LATS1	2.05056	1.54107	0.0469023	0.498001
473	M2	PLCB1	2.05028	0.586186	0.0484217	0.50216
474	M2	ACVR1B	2.05021	0.741398	0.0475619	0.500055
475	M2	FBXL7	2.04917	0.764129	0.0467836	0.498001
476	M2	LINC01572	2.04908	1.18745	0.0469411	0.498001
477	M2	NADK	2.04716	3.47897	0.049693	0.503585
478	M2	CTAGE11P	2.04642	23.9011	0.0505654	0.505881
479	M2	NCOA4P4	2.04636	24.3442	0.0505713	0.505881
480	M2	MTND4P12	2.04433	0.805328	0.0475656	0.500055
481	M2	PEX14	2.04363	3.19527	0.0496808	0.503585
482	M2	ITPRID2	2.04346	0.918014	0.0485761	0.50216
483	M2	PABPC1P4	2.04313	2.46604	0.0489541	0.50216
484	M2	FIGN	2.04198	1.32203	0.0475064	0.500055
485	M2	CHMP2B	2.04197	1.0381	0.0491492	0.50216
486	M2	CERS2	2.04064	1.35861	0.0476143	0.500055
487	M2	ENSG00000250237	2.04058	0.742919	0.0482271	0.50216
488	M2	HDAC1	2.0402	1.3438	0.0482394	0.50216
489	M2	MARVELD2	2.03868	23.8978	0.051384	0.507483
490	M2	MYADM	2.03749	1.67989	0.0485566	0.50216
491	M2	TENT4A	2.03661	0.653345	0.0498419	0.503914
492	M2	ZNF677	2.03659	0.57242	0.0489927	0.50216
493	M2	NPM1P6	2.03609	0.826992	0.0491912	0.50216
494	M2	RABGAP1	2.03497	0.720394	0.0527305	0.507483
495	M2	ENSG00000253392	2.03482	1.03909	0.0482199	0.50216
496	M2	CLDN12	2.0342	0.772544	0.0504069	0.505708
497	M2	KATNB1	2.0338	23.9765	0.051906	0.507483
498	M2	OTUD3	2.03368	0.854872	0.0483333	0.50216
499	M2	CMAHP	2.03353	2.41772	0.048814	0.50216
500	M2	FAT2	2.03284	1.88133	0.0488961	0.50216
501	M2	DPP3	2.03229	2.54039	0.050452	0.505844
502	M2	HENMT1	2.03153	0.724209	0.0519498	0.507483
503	M2	NUP107	2.03025	0.736495	0.0510528	0.507483
504	M2	CCDC181	2.02981	0.674874	0.049004	0.50216
505	M2	RPSAP11	2.02979	2.04273	0.0496404	0.503585
506	M2	CLSPN	2.02845	0.695468	0.051396	0.507483
507	M2	TGDS	2.02716	24.6362	0.052624	0.507483
508	M2	BLCAP	2.02556	0.845812	0.050033	0.504164
509	M2	ITGB1	2.0253	1.17132	0.0492235	0.50216
510	M2	DPPA3P2	2.02515	0.725368	0.0513	0.507483
511	M2	RMND5A	2.02506	0.764594	0.0514408	0.507483
512	M2	TSHZ1	2.02496	1.51863	0.0498828	0.503914
513	M2	BCL2L12	2.02403	23.7834	0.0529652	0.507483
514	M2	THOC2	2.0234	0.760697	0.0531378	0.507483
515	M2	RSRC1	2.02336	0.574728	0.0519849	0.507483
516	M2	ENSG00000287858	2.02275	24.0481	0.0531058	0.507483
517	M2	MTUS1	2.02188	0.545851	0.0533053	0.507483
518	M2	ENSG00000285987	2.02119	25.6299	0.0532768	0.507483
519	M2	TCF25	2.02101	23.7787	0.0532962	0.507483
520	M2	MED15	2.01973	24.978	0.0534374	0.507483
521	M2	EDA	2.0197	24.1407	0.0534411	0.507483
522	M2	ZNF337	2.01616	2.88889	0.0520574	0.507483
523	M2	ZNF492	2.01146	2.99795	0.052802	0.507483
524	M2	LINC01722	2.01064	24.2224	0.0544482	0.509946
525	M2	RPL13	2.0102	2.19084	0.0530362	0.507483
526	M2	CTAGE16P	2.00997	24.0165	0.0545228	0.510301
527	M2	FOSL2	2.00983	2.46732	0.0515375	0.507483
528	M2	TUBD1	2.00946	0.695198	0.052669	0.507483
529	M2	LIMA1	2.00709	0.540091	0.0519306	0.507483
530	M2	NCOA5	2.00542	1.80283	0.0520713	0.507483
531	M2	ADD3	2.00514	0.652465	0.0552161	0.511714
532	M2	PABPN1L	2.00414	2.91077	0.054217	0.509946
533	M2	MED28-DT	2.00354	1.68428	0.0523261	0.507483
534	M2	RBPJ	2.00309	0.671491	0.0539587	0.509779
535	M2	TCHH	2.00241	24.0714	0.0553781	0.512032
536	M2	WFDC2	2.0024	1.24942	0.0520165	0.507483
537	M2	ENSG00000276672	2.00232	4.22642	0.0551141	0.511714
538	M2	GOLGA6GP	2.00183	23.9175	0.0554435	0.512341
539	M2	SUMO2P1	2.00163	0.743279	0.0518334	0.507483
540	M2	IL1RAPL1	2.00155	0.912514	0.0519117	0.507483
541	M2	OOSP3	2.00076	1.02635	0.0519141	0.507483
542	M2	FIGNL1	1.99993	0.615788	0.0544532	0.509946
543	M2	UTRN	1.99956	1.76908	0.0530902	0.507483
544	M2	EEF1B2P4	1.99804	23.9962	0.0558772	0.513392
545	M2	DOK5	1.99799	1.91678	0.0525189	0.507483
546	M2	BIRC2	1.99763	0.690863	0.0536586	0.508021
547	M2	CDC40	1.99756	0.57401	0.0524762	0.507483
548	M2	MRE11	1.99667	0.678384	0.0534204	0.507483
549	M2	LTA4H	1.99641	0.620608	0.0528459	0.507483
550	M2	ENSG00000276900	1.99576	2.07179	0.0539237	0.509749
551	M2	AASS	1.99371	1.90944	0.0529804	0.507483
552	M2	MED14	1.99332	0.792205	0.0543747	0.509946
553	M2	ELAC2	1.99301	2.23663	0.0535278	0.507483
554	M2	ENTPD5	1.99295	2.44058	0.0551782	0.511714
555	M2	APH1A	1.99004	1.11094	0.0543033	0.509946
556	M2	FAM98A	1.98992	0.934948	0.0531559	0.507483
557	M2	NPM1P5	1.98909	2.00852	0.0541074	0.509946
558	M2	CPS1	1.98804	0.800975	0.0552088	0.511714
559	M2	DCAF1	1.98583	1.24929	0.0536776	0.508021
560	M2	TMEM131L	1.98567	0.624012	0.0556412	0.512397
561	M2	C1orf226	1.98308	0.717411	0.0542131	0.509946
562	M2	PPWD1	1.98134	0.646736	0.0576511	0.519556
563	M2	LINC02012	1.97701	24.0423	0.058335	0.520286
564	M2	CKAP5	1.97671	0.760455	0.0575678	0.519556
565	M2	LARP4	1.97534	0.58701	0.0555583	0.512397
566	M2	SALL2	1.97365	1.51132	0.0550239	0.511714
567	M2	CBX3	1.97183	1.27218	0.0553575	0.512032
568	M2	IQGAP1	1.97011	0.712348	0.0586874	0.521586
569	M2	TPT1	1.96972	0.759264	0.0572846	0.519174
570	M2	LINC01911	1.96913	24.2875	0.0592803	0.52317
571	M2	RPS10	1.96807	23.8378	0.059408	0.52317
572	M2	ST3GAL1	1.9675	2.18566	0.0566379	0.517077
573	M2	IL17RD	1.96679	1.21262	0.0566651	0.517077
574	M2	TEX19	1.96678	23.9008	0.0595644	0.52317
575	M2	CALU	1.96589	0.708768	0.0625709	0.525739
576	M2	HOXA7	1.96568	25.7135	0.0596976	0.523316
577	M2	ZNF12	1.96488	2.24939	0.057348	0.519174
578	M2	ABCC6P1	1.96447	0.713642	0.0569256	0.517981
579	M2	MKNK2	1.96299	1.25234	0.0567903	0.517477
580	M2	CARMAL	1.96277	2.90545	0.0583465	0.520286
581	M2	ENSG00000274979	1.95823	1.33856	0.0570237	0.518286
582	M2	TTN	1.95812	2.70423	0.058814	0.522133
583	M2	LSR	1.95716	24.0056	0.0607418	0.523377
584	M2	ZNF131	1.95673	0.649959	0.0576705	0.519556
585	M2	BEX3	1.95626	24.4609	0.0608525	0.523377
586	M2	NBPF26	1.95457	4.26666	0.0608071	0.523377
587	M2	LARP4P	1.95439	24.8266	0.0610844	0.523377
588	M2	NIBAN2	1.95427	24.3067	0.0610987	0.523377
589	M2	PUS3	1.95424	1.58803	0.0579526	0.519878
590	M2	KLHDC2	1.95403	1.35368	0.0578192	0.519628
591	M2	RCC1L	1.9536	24.3188	0.0611824	0.523377
592	M2	ASF1B	1.95313	1.16088	0.0574883	0.519556
593	M2	MTND1P23	1.95183	0.777922	0.0576712	0.519556
594	M2	TUBAL3	1.95129	0.928146	0.0581131	0.519938
595	M2	WDR75	1.95015	0.744835	0.0620977	0.525532
596	M2	HSPD1P6	1.9493	24.0584	0.0617176	0.524681
597	M2	RCAN1	1.94907	0.934	0.0605692	0.523377
598	M2	HMGB3P24	1.94816	25.6821	0.0618612	0.525073
599	M2	PIAS4	1.94801	25.1769	0.0618799	0.525073
600	M2	QDPR	1.94727	1.30644	0.0582663	0.520286
601	M2	PPARG	1.94644	4.56775	0.0619107	0.525073
602	M2	RANBP17	1.94488	1.64796	0.0592517	0.52317
603	M2	CD82	1.94462	1.79978	0.0595248	0.52317
604	M2	PXN	1.94461	1.91389	0.0589233	0.522236
605	M2	VPS35	1.94405	0.531834	0.0618271	0.525073
606	M2	NFKBIZ	1.9437	23.5737	0.062422	0.525739
607	M2	RPS3AP21	1.94363	2.26391	0.0601232	0.523377
608	M2	HNRNPA1P53	1.94232	3.31303	0.0621125	0.525532
609	M2	SON	1.94059	0.622876	0.0624028	0.525739
610	M2	TJAP1	1.94038	1.31803	0.0592145	0.52317
611	M2	ND1	1.94035	0.572431	0.0594313	0.52317
612	M2	SMC3	1.93866	0.638826	0.060354	0.523377
613	M2	FAM83D	1.9363	25.08	0.0633631	0.527365
614	M2	OSBPL9	1.93582	0.603538	0.0621809	0.525556
615	M2	NUP214	1.93573	0.860361	0.0601361	0.523377
616	M2	MAP4K5	1.93556	0.955836	0.0599991	0.523377
617	M2	ZNF786	1.93142	3.51391	0.0632668	0.527365
618	M2	LOC105370105	1.93024	3.41592	0.0632964	0.527365
619	M2	LINC00862	1.92994	24.5216	0.0641824	0.530057
620	M2	ARHGAP18	1.92981	0.672372	0.0642852	0.530212
621	M2	TBC1D14	1.9272	1.33666	0.0610809	0.523377
622	M2	LACTB2	1.92616	1.72039	0.0608732	0.523377
623	M2	LIX1	1.9255	0.959085	0.061324	0.523377
624	M2	ENSG00000228407	1.92501	2.0013	0.0615213	0.523846
625	M2	HNRNPA0	1.9242	1.70943	0.062075	0.525532
626	M2	ENSG00000230258	1.92408	1.29816	0.0611715	0.523377
627	M2	VAX2	1.92334	23.973	0.0650419	0.532891
628	M2	RNF114	1.92248	0.757618	0.0621471	0.525547
629	M2	DBT	1.92238	1.01499	0.0613648	0.523377
630	M2	SNRPB2	1.91823	0.527005	0.0657425	0.535084
631	M2	SAMD8	1.918	2.10251	0.0619273	0.525073
632	M2	TPT1P6	1.91751	3.44046	0.065014	0.532891
633	M2	MEX3C	1.91709	0.772519	0.0624176	0.525739
634	M2	ADAMTS3	1.91593	0.854864	0.0623288	0.525739
635	M2	ENSG00000267193	1.91353	1.11751	0.0629738	0.527258
636	M2	LINC01755	1.91236	24.0663	0.066494	0.538192
637	M2	NRAS	1.9103	0.798282	0.0639755	0.530057
638	M2	TRIM14	1.90983	1.79796	0.0631259	0.527279
639	M2	RPS4X	1.90868	0.505803	0.0652305	0.53362
640	M2	BRWD3	1.90651	1.43818	0.0641371	0.530057
641	M2	ZNF253	1.90624	2.85002	0.0655181	0.534337
642	M2	DNAAF9	1.90608	0.957312	0.0635727	0.527864
643	M2	DUSP7	1.90385	1.22358	0.0642133	0.530057
644	M2	MAPRE3	1.90245	24.0469	0.0678282	0.5408
645	M2	TRIM77	1.90084	0.701405	0.0667468	0.539135
646	M2	FAM9B	1.90056	25.4666	0.068086	0.541374
647	M2	SNX2	1.90001	0.538605	0.0677195	0.540745
648	M2	CNIH1	1.89952	0.553381	0.0657765	0.535084
649	M2	ENSG00000224374	1.8985	2.19673	0.0657638	0.535084
650	M2	TFDP1	1.89765	0.948629	0.0658386	0.535202
651	M2	CDC42BPB	1.8968	1.39481	0.0648887	0.532725
652	M2	PAK5	1.89663	3.16521	0.0674632	0.539465
653	M2	MKNK1	1.89461	0.716519	0.0650996	0.533092
654	M2	MGA	1.89377	0.669831	0.0663861	0.537862
655	M2	ACTN1	1.89368	1.69779	0.0653747	0.534101
656	M2	TOP2A	1.89175	0.665201	0.0698946	0.546381
657	M2	GAB1	1.8909	0.604139	0.0673181	0.539419
658	M2	MYO1B	1.89056	0.938061	0.0661173	0.536225
659	M2	NCOA3	1.88975	0.642973	0.0674489	0.539465
660	M2	LOC100131425	1.88823	2.65933	0.0674919	0.539465
661	M2	DENND1A	1.8878	0.892989	0.0664444	0.538062
662	M2	ACKR4	1.88592	25.1979	0.0701066	0.546555
663	M2	TECTA	1.88508	0.563561	0.0678234	0.5408
664	M2	PTGES3	1.88305	0.651864	0.06961	0.546381
665	M2	SREBF2	1.88208	1.1742	0.0671801	0.539419
666	M2	SRP72	1.88109	0.512892	0.0685467	0.543293
667	M2	AZIN1	1.88056	0.677512	0.0691249	0.545451
668	M2	BECN1	1.87963	0.897193	0.0671359	0.539419
669	M2	TUBB8B	1.87823	0.73222	0.0678612	0.5408
670	M2	INTS8	1.87797	0.720038	0.0701166	0.546555
671	M2	GAREM1	1.87749	1.26476	0.0674639	0.539465
672	M2	ZC3H8	1.87679	0.66359	0.0698807	0.546381
673	M2	BOD1	1.87608	0.618303	0.073782	0.554553
674	M2	OR51M1	1.87493	0.963543	0.0677721	0.5408
675	M2	BLM	1.87392	0.681126	0.0680551	0.541374
676	M2	METTL9	1.87361	0.721793	0.0731239	0.553174
677	M2	ENSG00000240521	1.87271	3.07033	0.0706373	0.547298
678	M2	CIR1	1.87155	0.618235	0.0716522	0.550075
679	M2	SLC5A3	1.871	0.87498	0.070688	0.547298
680	M2	RSL1D1	1.87078	0.536392	0.0707142	0.547298
681	M2	RAB3GAP1	1.86956	0.818378	0.0712102	0.549209
682	M2	TMBIM6	1.86674	0.62291	0.0742725	0.555914
683	M2	ACTMAP	1.86661	2.26349	0.0702856	0.54668
684	M2	GAL	1.86541	2.50628	0.0702414	0.54668
685	M2	RYBP	1.86518	1.09881	0.069521	0.546381
686	M2	GAPVD1	1.86435	0.747407	0.0692873	0.546195
687	M2	METTL14	1.86343	0.592778	0.0730862	0.553174
688	M2	TPD52L2	1.8634	1.36033	0.0696803	0.546381
689	M2	CNTN4	1.8629	0.865528	0.069924	0.546381
690	M2	FTLP18	1.86168	24.9067	0.0735669	0.554326
691	M2	CLK1	1.86136	0.533827	0.0721474	0.551181
692	M2	ADNP2	1.86127	0.730628	0.0701732	0.54668
693	M2	NPM1	1.86102	0.595457	0.078256	0.562292
694	M2	ND4L	1.86101	0.576078	0.069771	0.546381
695	M2	LOC645853	1.86019	24.6528	0.0737857	0.554553
696	M2	ATP2A2	1.85692	0.672345	0.0715292	0.549642
697	M2	SPIN1	1.85623	0.606546	0.0731381	0.553174
698	M2	TTC23L	1.85537	24.6194	0.0744916	0.556378
699	M2	UNG	1.85503	0.590179	0.0711955	0.549209
700	M2	FZD3	1.85432	0.669508	0.073066	0.553174
701	M2	METTL15	1.8533	0.792449	0.0710863	0.549045
702	M2	RBBP7	1.85228	0.631441	0.0724696	0.551973
703	M2	ZCCHC2	1.85161	0.505412	0.0720255	0.550994
704	M2	NANS	1.85103	24.7892	0.0751348	0.556401
705	M2	FZD6	1.85021	1.15168	0.0714288	0.54931
706	M2	FLT1	1.84934	2.39951	0.0734643	0.553988
707	M2	SLC38A9	1.84897	0.672606	0.0734227	0.553988
708	M2	RN7SL1	1.84896	2.40731	0.07236	0.551718
709	M2	CEP83	1.84889	0.873232	0.0724004	0.551757
710	M2	CPEB3	1.84878	1.21385	0.0717792	0.550422
711	M2	GNA13	1.84869	0.612589	0.0733583	0.553988
712	M2	DNAH11	1.84839	0.513715	0.0736462	0.554403
713	M2	RUFY2	1.84789	1.38768	0.0724976	0.551973
714	M2	ATG4C	1.84716	0.509204	0.0738045	0.554553
715	M2	ELK2BP	1.84634	4.00856	0.0754916	0.558081
716	M2	LOC100533629	1.84619	1.47105	0.0721823	0.551181
717	M2	PALB2	1.84607	1.11525	0.0723338	0.551718
718	M2	MARCHF4	1.84598	1.87192	0.0740816	0.554816
719	M2	MRPS18B	1.84411	0.692616	0.073983	0.554816
720	M2	CMTR1	1.84074	1.08316	0.072742	0.552205
721	M2	RNMT	1.83943	0.610611	0.0732824	0.553988
722	M2	CASP8AP2	1.8382	0.56219	0.0736439	0.554403
723	M2	CENPE	1.83801	0.607526	0.0774321	0.562292
724	M2	ZNF611	1.83705	2.02417	0.0748952	0.556378
725	M2	ERGIC2	1.83669	0.533114	0.0750705	0.556401
726	M2	SUMO1	1.83668	0.499463	0.077424	0.562292
727	M2	AK4P3	1.83606	24.0857	0.077385	0.562292
728	M2	ZNF723	1.83406	0.961789	0.0739581	0.554816
729	M2	LINC02073	1.83316	0.635472	0.0738892	0.554816
730	M2	LINC02342	1.83253	0.844206	0.0749151	0.556378
731	M2	RPS3P3	1.83019	1.4892	0.0748789	0.556378
732	M2	WDHD1	1.82938	0.638439	0.0764149	0.561033
733	M2	FURIN	1.82888	1.3031	0.0746409	0.556378
734	M2	ENSG00000258088	1.82886	4.15682	0.0782126	0.562292
735	M2	NIPBL	1.82886	0.483916	0.0750933	0.556401
736	M2	GPM6B	1.82805	0.598123	0.0758085	0.560165
737	M2	PIGF	1.82732	1.01135	0.0750185	0.556378
738	M2	KLHL20	1.82702	0.669512	0.0771849	0.562292
739	M2	PABPC3	1.82556	1.66671	0.0770319	0.562292
740	M2	ASB3	1.82486	0.507654	0.0784765	0.562292
741	M2	YIPF6	1.82456	0.484341	0.0779032	0.562292
742	M2	TWF1P1	1.82415	2.02408	0.0762841	0.560895
743	M2	PSMD1	1.82361	0.643805	0.0773002	0.562292
744	M2	HNRNPA3P6	1.82249	24.1026	0.0794739	0.562713
745	M2	ZNF567	1.82162	0.904315	0.0761375	0.560895
746	M2	LDOC1	1.82144	2.6038	0.0772551	0.562292
747	M2	RPLP0	1.82075	0.537573	0.0761947	0.560895
748	M2	LOC101929053	1.81996	24.6674	0.07987	0.56337
749	M2	SH2D4B	1.81883	1.68818	0.0772347	0.562292
750	M2	LOC645433	1.81865	24.8742	0.0800751	0.56337
751	M2	MYBL1	1.81854	2.28828	0.0782978	0.562292
752	M2	SCAT8	1.81839	0.800643	0.078528	0.562292
753	M2	HPF1	1.81836	0.852221	0.0780267	0.562292
754	M2	RAB40B	1.81764	3.44007	0.0794855	0.562713
755	M2	ZDHHC21	1.81697	1.72433	0.0764504	0.561033
756	M2	LAMB1	1.81663	0.452296	0.0795998	0.562777
757	M2	LOC100506474	1.81644	2.86628	0.0794429	0.562713
758	M2	DPPA3	1.81566	0.815365	0.0801205	0.56337
759	M2	HNRNPA1	1.81528	0.55287	0.0786025	0.562292
760	M2	CUL1	1.81521	0.474884	0.0785172	0.562292
761	M2	CEP170B	1.81507	24.5491	0.0806371	0.564536
762	M2	ENSG00000285941	1.81468	2.0475	0.0786199	0.562292
763	M2	LINC02204	1.81299	0.601462	0.0797904	0.56337
764	M2	FOLR1	1.81279	24.6484	0.0809981	0.564536
765	M2	EPHA4	1.81126	0.771953	0.0779791	0.562292
766	M2	PHF6	1.81082	0.543292	0.0790085	0.56266
767	M2	MAP4	1.80918	1.0254	0.0783103	0.562292
768	M2	MEMO1	1.80839	2.29903	0.078282	0.562292
769	M2	THAP6	1.80761	0.630591	0.082072	0.566279
770	M2	YTHDF3	1.80683	0.741433	0.0800517	0.56337
771	M2	ZMPSTE24	1.80645	0.73248	0.0782326	0.562292
772	M2	PNPT1P1	1.80551	24.5111	0.082158	0.56647
773	M2	ENSG00000255704	1.8052	1.13723	0.0783121	0.562292
774	M2	MLLT11	1.80484	0.627282	0.0789862	0.56266
775	M2	RNF38	1.80464	0.550957	0.0827502	0.567487
776	M2	PDPR	1.80437	1.04731	0.0784272	0.562292
777	M2	SIKE1	1.80145	1.03077	0.0792433	0.562713
778	M2	ANO4	1.80123	2.90574	0.0812097	0.564536
779	M2	POLB	1.80073	0.52048	0.0800268	0.56337
780	M2	GBP6	1.79977	23.8738	0.0830818	0.567969
781	M2	ENSG00000250407	1.79843	24.1626	0.0832989	0.567969
782	M2	AKAP13	1.79802	0.787438	0.0795918	0.562777
783	M2	RAG1	1.79382	23.7213	0.0840495	0.56958
784	M2	LINC01440	1.79382	1.62158	0.0811277	0.564536
785	M2	ENSG00000225075	1.79373	22.6676	0.084064	0.56958
786	M2	NAA60	1.79313	23.8639	0.0841634	0.569683
787	M2	RPS28	1.79272	2.03085	0.0826084	0.567487
788	M2	FGD5-AS1	1.79207	23.9728	0.0843355	0.569886
789	M2	MRPS16	1.79204	1.42759	0.0803518	0.564115
790	M2	ENSG00000240980	1.79137	23.7881	0.0844514	0.569949
791	M2	LRRC57	1.79131	2.43226	0.0815389	0.564536
792	M2	CHMP3	1.79102	0.522362	0.0807397	0.564536
793	M2	ENSG00000253899	1.79089	1.27241	0.0806906	0.564536
794	M2	NPM1P29	1.79039	23.667	0.0846111	0.570068
795	M2	RPGR	1.78943	0.92112	0.0827776	0.567487
796	M2	LCMT2	1.78891	23.6563	0.0848551	0.570132
797	M2	UBQLN4	1.78847	24.7822	0.0849286	0.570132
798	M2	BTF3P8	1.78798	23.7499	0.0850081	0.570132
799	M2	FUCA1	1.7878	1.04588	0.0810309	0.564536
800	M2	ADCK1	1.7868	23.8955	0.0852044	0.570132
801	M2	CFAP298-TCP10L	1.78648	24.1881	0.0852565	0.570132
802	M2	POMK	1.78619	0.997803	0.0813473	0.564536
803	M2	NAA40	1.78581	1.8455	0.0816024	0.564536
804	M2	API5	1.78579	0.596737	0.0826302	0.567487
805	M2	MB	1.78562	23.6292	0.0853989	0.570132
806	M2	XG	1.78542	1.84666	0.0814383	0.564536
807	M2	ENSG00000271369	1.78496	23.959	0.0855085	0.570132
808	M2	RAMACL	1.78455	0.594669	0.0827131	0.567487
809	M2	SDE2	1.78279	0.914976	0.0819864	0.565932
810	M2	TAF6	1.78105	23.8079	0.0861589	0.57114
811	M2	DUS1L	1.78065	23.9831	0.0862265	0.57114
812	M2	ENSG00000230725	1.78022	23.7491	0.0862974	0.57114
813	M2	SLC7A11-AS1	1.7794	1.7633	0.0831839	0.567969
814	M2	ELK3	1.77852	0.826977	0.0837512	0.568736
815	M2	HACD4	1.77842	23.7232	0.0865991	0.57114
816	M2	PHF20L1	1.77782	0.778908	0.0854834	0.570132
817	M2	PBRM1	1.77756	0.755477	0.0827191	0.567487
818	M2	NDUFB1P2	1.77708	24.1286	0.0868234	0.57114
819	M2	LINC00888	1.77675	1.21521	0.0829483	0.567794
820	M2	LINC01277	1.77642	1.62938	0.0834017	0.567969
821	M2	NPAT	1.77586	0.580463	0.0858327	0.570393
822	M2	CCR8	1.77524	23.8999	0.0871342	0.57114
823	M2	RPS17P16	1.77482	1.59324	0.0848213	0.570132
824	M2	CLCN3	1.77384	0.734069	0.0833625	0.567969
825	M2	OAT	1.77268	0.565515	0.0871491	0.57114
826	M2	FMR1	1.77078	0.74838	0.0857564	0.570358
827	M2	RPS29P16	1.77014	23.9117	0.0879972	0.571419
828	M2	NPM3	1.76895	0.712564	0.0846561	0.570131
829	M2	PSORS1C1	1.76835	23.8801	0.0883011	0.571419
830	M2	CSMD3	1.76809	1.12026	0.0847436	0.570132
831	M2	ND4	1.76769	0.576394	0.0843864	0.569949
832	M2	ENSG00000279133	1.76733	3.45817	0.0877745	0.57114
833	M2	JMJD1C	1.76695	0.886141	0.0852621	0.570132
834	M2	B4GALT2	1.76644	23.9446	0.0886266	0.571699
835	M2	TTC33	1.76592	0.754049	0.0875661	0.57114
836	M2	RPLP0P6	1.76549	0.609303	0.0854451	0.570132
837	M2	PFKFB2	1.76541	0.744369	0.0858019	0.570393
838	M2	B4GALT3	1.76527	1.03626	0.0850658	0.570132
839	M2	ENSG00000253266	1.76488	23.8083	0.0888947	0.571699
840	M2	RPS19P3	1.76424	23.756	0.089004	0.571699
841	M2	ADAP1	1.76383	24.2028	0.0890747	0.571699
842	M2	SPEN	1.7636	1.52512	0.0851508	0.570132
843	M2	RMEL3	1.76359	25.6155	0.0891167	0.571699
844	M2	VPS37C	1.76287	2.17798	0.0855046	0.570132
845	M2	POLR3A	1.7615	0.90362	0.0856575	0.570313
846	M2	SWAP70	1.76137	0.633863	0.0855666	0.570278
847	M2	ENSG00000274156	1.76115	23.984	0.0895362	0.571699
848	M2	USP34	1.76004	0.528532	0.0878677	0.57114
849	M2	AQR	1.76004	0.737683	0.0877415	0.57114
850	M2	ZNF506	1.75912	0.927274	0.0868718	0.57114
851	M2	ENSG00000286637	1.75896	24.6396	0.0899147	0.571699
852	M2	LINC02279	1.75879	23.7735	0.0899437	0.571699
853	M2	SNHG8	1.75761	1.65525	0.0862502	0.57114
854	M2	PNPO	1.75676	23.8349	0.0902964	0.571699
855	M2	CMC1	1.75652	25.2292	0.0903375	0.571699
856	M2	TNRC6B	1.75637	0.592052	0.0892478	0.571699
857	M2	TAOK1	1.75566	0.606282	0.0876472	0.57114
858	M2	DGUOK	1.75556	0.695165	0.0866923	0.57114
859	M2	MESTP1	1.75542	1.68225	0.0864821	0.57114
860	M2	DTX2	1.75537	23.5874	0.0905384	0.571699
861	M2	IFFO2	1.7541	23.5496	0.0907598	0.571699
862	M2	SUB1P3	1.75409	1.01043	0.0867343	0.57114
863	M2	ENSG00000235431	1.75334	23.1388	0.0908909	0.571699
864	M2	IPCEF1	1.75314	1.20686	0.0869712	0.57114
865	M2	CDC26P1	1.75299	1.66265	0.0870471	0.57114
866	M2	RPL8P4	1.75266	23.5223	0.0910104	0.571699
867	M2	RNR2	1.75102	0.659318	0.0873997	0.57114
868	M2	DDIAS	1.7508	0.693265	0.0904359	0.571699
869	M2	BTF3P4	1.75015	23.5455	0.09145	0.571989
870	M2	MAP4K2	1.74991	23.3126	0.0914926	0.571989
871	M2	NPM1P22	1.74991	23.3126	0.0914926	0.571989
872	M2	DYNLT2B	1.74966	2.19419	0.0878648	0.57114
873	M2	SNX25	1.74949	0.792744	0.0880403	0.571419
874	M2	SPATA33	1.74936	1.96345	0.088338	0.571419
875	M2	CCDC59	1.74877	0.560096	0.0904096	0.571699
876	M2	POU2F1	1.74803	0.812139	0.0878038	0.57114
877	M2	MTATP8P2	1.74705	1.32771	0.0879678	0.571419
878	M2	TAF1L	1.74694	24.574	0.092015	0.57318
879	M2	ODC1	1.74681	0.515777	0.0905757	0.571699
880	M2	DNAAF2	1.74593	1.38493	0.0882217	0.571419
881	M2	ND2	1.7458	0.531945	0.0886623	0.571699
882	M2	SERPINB9	1.74501	1.89833	0.0893558	0.571699
883	M2	MAGI3	1.74481	1.69537	0.0898658	0.571699
884	M2	TMTC4	1.74477	23.1813	0.0923998	0.573893
885	M2	ALG5	1.74278	24.6447	0.0927532	0.574134
886	M2	IGHE	1.74202	2.26953	0.0912097	0.571699
887	M2	LINC01582	1.74175	2.78363	0.0911002	0.571699
888	M2	LIVAR	1.74135	1.82838	0.0902433	0.571699
889	M2	TARDBP	1.74123	0.549045	0.0918862	0.57291
890	M2	TNKS2	1.74106	0.624136	0.0889951	0.571699
891	M2	RBM44	1.74055	1.85334	0.0904578	0.571699
892	M2	ENSG00000233778	1.73987	23.6983	0.0932709	0.574524
893	M2	SLK	1.73979	0.738439	0.0906919	0.571699
894	M2	EZHIP	1.73903	1.06474	0.0902933	0.571699
895	M2	RPS23P4	1.73873	24.1836	0.0934744	0.574748
896	M2	RPS26P15	1.73751	23.5863	0.0936937	0.575435
897	M2	ZMAT2	1.7352	0.664575	0.0906572	0.571699
898	M2	DCUN1D2	1.7351	24.8581	0.0941264	0.576619
899	M2	MTDH	1.73501	0.630528	0.0913163	0.571699
900	M2	ESYT2	1.73475	1.16285	0.0901574	0.571699
901	M2	SCAF8	1.73441	0.796346	0.0933089	0.574524
902	M2	PA2G4P5	1.73407	2.09592	0.0903695	0.571699
903	M2	RANBP10	1.73365	23.3992	0.0943881	0.576619
904	M2	CDC27	1.73321	0.53743	0.094017	0.576619
905	M2	PHF5AP1	1.73264	1.60455	0.0905138	0.571699
906	M2	CROT	1.73264	2.45306	0.0930366	0.574134
907	M2	ZFC3H1	1.73182	0.812063	0.0909587	0.571699
908	M2	CASP8	1.73102	0.702521	0.0908646	0.571699
909	M2	LBR	1.72995	0.730005	0.0912665	0.571699
910	M2	EPB41L2	1.7295	0.606601	0.0925111	0.574106
911	M2	LOC100128317	1.72892	25.7698	0.095244	0.578971
912	M2	OSTM1	1.72868	1.25953	0.0922189	0.573624
913	M2	ENSG00000274038	1.72737	23.0613	0.095525	0.579339
914	M2	EFCAB13	1.72737	23.0613	0.095525	0.579339
915	M2	YOD1	1.72699	23.7924	0.0955945	0.579339
916	M2	GTDC1	1.72663	0.780407	0.0919256	0.57291
917	M2	AP3M2	1.72662	0.586535	0.0919094	0.57291
918	M2	RPRD1B	1.72638	23.2332	0.0957059	0.579459
919	M2	MPDZ	1.72476	0.898123	0.0920404	0.57318
920	M2	LINC02994	1.72445	1.61277	0.0922849	0.573812
921	M2	ENSG00000284600	1.72365	24.3349	0.0962062	0.580421
922	M2	CCDC26	1.72331	0.532436	0.0928556	0.574134
923	M2	ZNF343	1.7231	1.12775	0.0926271	0.574134
924	M2	MGC16275	1.7228	2.8155	0.0946785	0.57732
925	M2	ENSG00000260443	1.72175	23.2541	0.0965544	0.580443
926	M2	FAM220BP	1.72173	23.7006	0.0965575	0.580443
927	M2	NPM1P27	1.72143	0.520273	0.094228	0.576619
928	M2	CCDC82	1.72072	0.410711	0.0968069	0.580443
929	M2	SCARB1	1.7206	24.2716	0.0967657	0.580443
930	M2	KIF13B	1.71997	0.64794	0.0928552	0.574134
931	M2	LINC02302	1.71821	23.5218	0.0972077	0.580443
932	M2	AK1	1.71779	23.4348	0.0972844	0.580443
933	M2	EXOC3L2	1.71765	2.13542	0.0949221	0.578248
934	M2	IQCE	1.71745	2.47894	0.0947205	0.57732
935	M2	SCN7A	1.71745	23.4674	0.0973488	0.580443
936	M2	ENSG00000283221	1.7165	23.12	0.0975243	0.580443
937	M2	RPS19P7	1.71603	2.13377	0.0938009	0.575652
938	M2	C12orf56	1.71536	23.8926	0.0977353	0.580443
939	M2	NIBAN1	1.71525	3.30718	0.0968965	0.580443
940	M2	SH3BP5	1.71479	23.5162	0.0978418	0.580443
941	M2	NSMCE4A	1.71422	0.474856	0.0974553	0.580443
942	M2	ENSG00000279865	1.71396	1.57021	0.0949703	0.578248
943	M2	PET100	1.71378	2.85769	0.0964017	0.580443
944	M2	CDC42P5	1.71242	23.7326	0.0982836	0.580443
945	M2	ENSG00000280169	1.71235	23.4856	0.0982957	0.580443
946	M2	EEF2KMT	1.71207	23.6415	0.0983483	0.580443
947	M2	ARMT1	1.71186	1.24504	0.0943897	0.576619
948	M2	AP1M1	1.71124	24.646	0.098503	0.580443
949	M2	TAF4	1.71111	1.07955	0.0944394	0.576702
950	M2	ATP5PFP1	1.71078	24.799	0.0985893	0.580443
951	M2	IFI27L2	1.71068	25.1252	0.0986074	0.580443
952	M2	ENSG00000287069	1.70998	24.1561	0.0987396	0.580443
953	M2	EI24	1.7089	0.639416	0.0959714	0.579521
954	M2	LARP7	1.70836	0.560539	0.10014	0.580443
955	M2	PDCD6IP	1.70825	1.00447	0.094981	0.578248
956	M2	MYL9	1.70821	24.0424	0.099071	0.580443
957	M2	ENSG00000272501	1.70805	23.3217	0.0991025	0.580443
958	M2	TGIF2	1.7079	1.28467	0.0953217	0.579224
959	M2	RNU7-159P	1.70752	2.01365	0.0968732	0.580443
960	M2	RUNDC3B	1.70705	1.02423	0.0952011	0.578971
961	M2	BNC2	1.70546	2.1727	0.0978799	0.580443
962	M2	KTN1-AS1	1.70402	2.19983	0.0962516	0.580443
963	M2	NAT9	1.70349	24.53	0.0999619	0.580443
964	M2	VDAC1P2	1.70347	23.0027	0.0999664	0.580443
965	M2	IRF8	1.70224	0.850587	0.0995636	0.580443
966	M2	SLC3A2	1.70165	25.0805	0.10031	0.580443
967	M2	CD164	1.70163	0.851095	0.099982	0.580443
968	M2	ENSG00000272341	1.70123	2.42748	0.0976229	0.580443
969	M2	ANK3-DT	1.70094	22.9946	0.100445	0.580443
970	M2	LINC02826	1.70083	25.3286	0.100466	0.580443
971	M2	ENSG00000236439	1.70015	25.7358	0.100596	0.580443
972	M2	NOP58	1.69996	0.525971	0.0967426	0.580443
973	M2	PUDP	1.69989	1.59609	0.0974618	0.580443
974	M2	ALMS1-IT1	1.69983	1.30324	0.0971829	0.580443
975	M2	ENSG00000214719	1.69959	23.6267	0.100702	0.580443
976	M2	SLC25A12	1.69844	1.1118	0.0968739	0.580443
977	M2	TEKT4P2	1.69817	23.3053	0.100973	0.580443
978	M2	NFKB2	1.69794	2.62591	0.0988134	0.580443
979	M2	SNHG6	1.69691	23.6389	0.101214	0.580443
980	M2	FAM133B	1.69677	0.667416	0.0993413	0.580443
981	M2	MRPS21P1	1.69618	23.1382	0.101354	0.580443
982	M2	ADAM7-AS1	1.69575	0.498194	0.098598	0.580443
983	M2	DHX38	1.69567	2.69612	0.100225	0.580443
984	M2	GGNBP2	1.69538	0.463579	0.0983364	0.580443
985	M2	WBP11	1.69481	0.601771	0.0975181	0.580443
986	M2	PHF7	1.69398	1.21894	0.0976927	0.580443
987	M2	ENSG00000288105	1.69374	24.533	0.101821	0.580443
988	M2	DENND11	1.69354	0.48144	0.0988004	0.580443
989	M2	LINC00863	1.69337	24.002	0.101893	0.580443
990	M2	ADGRG7	1.69335	2.08912	0.100009	0.580443
991	M2	SNX30	1.69319	0.838825	0.0981276	0.580443
992	M2	STAG1	1.69146	0.725568	0.0982996	0.580443
993	M2	MTCYBP18	1.69114	1.03997	0.0982205	0.580443
994	M2	RUNX1	1.69051	2.42939	0.100956	0.580443
995	M2	VIT	1.69042	23.4195	0.102463	0.580443
996	M2	SEPHS1P4	1.69035	23.3098	0.102476	0.580443
997	M2	SNHG32	1.69029	3.54168	0.101907	0.580443
998	M2	MAP2K1	1.69021	0.57217	0.101823	0.580443
999	M2	ND3	1.69015	0.644514	0.0984095	0.580443
1000	M2	STARD3NL	1.68983	0.57236	0.0991784	0.580443
1001	M2	PRRC2B	1.68982	23.3896	0.102578	0.580443
1002	M2	S100A13	1.68982	23.3896	0.102578	0.580443
1003	M2	RP2	1.68982	23.3896	0.102578	0.580443
1004	M2	FBXL17	1.68942	23.4232	0.102655	0.580677
1005	M2	ENSG00000265717	1.68917	23.4062	0.102704	0.580747
1006	M2	ENSG00000286928	1.68884	3.47636	0.102133	0.580443
1007	M2	KLHDC7A	1.68877	1.81819	0.0996592	0.580443
1008	M2	SYT1	1.68757	0.610054	0.0989089	0.580443
1009	M2	RPS7P14	1.68746	23.7043	0.103035	0.58098
1010	M2	BLK	1.6873	23.4127	0.103066	0.58098
1011	M2	BCL9	1.68723	2.37649	0.100956	0.580443
1012	M2	ENSG00000258895	1.68678	23.8797	0.103168	0.58098
1013	M2	ENSG00000278943	1.68672	23.4	0.10318	0.58098
1014	M2	UBN1	1.68605	1.55706	0.0997704	0.580443
1015	M2	EDEM3	1.68484	1.26095	0.100102	0.580443
1016	M2	PARP16	1.68463	0.591695	0.102182	0.580443
1017	M2	JOSD1	1.68461	23.6411	0.10359	0.581982
1018	M2	RPL21P61	1.68426	23.442	0.103659	0.581982
1019	M2	ELAVL1	1.68425	0.898277	0.0997121	0.580443
1020	M2	ENSG00000108958	1.684	23.694	0.103709	0.581982
1021	M2	ENSG00000267605	1.6839	23.7096	0.103729	0.581982
1022	M2	ND5	1.68237	0.584217	0.100906	0.580443
1023	M2	TUBB8P7	1.68188	0.583366	0.103823	0.581982
1024	M2	CCDC47	1.68129	1.19263	0.100233	0.580443
1025	M2	CDC14B	1.68117	24.7711	0.104263	0.581982
1026	M2	SAA1	1.68098	0.795807	0.100199	0.580443
1027	M2	ZPLD1	1.68084	1.14208	0.101307	0.580443
1028	M2	NAA35	1.68075	0.513683	0.105	0.581982
1029	M2	SOHLH2	1.6807	0.461733	0.101892	0.580443
1030	M2	PYGO2	1.67992	0.816792	0.100421	0.580443
1031	M2	CETN3	1.67947	0.782153	0.102028	0.580443
1032	M2	ENSG00000225982	1.67928	24.1855	0.104634	0.581982
1033	M2	FAT1	1.67858	0.679844	0.101573	0.580443
1034	M2	RAB29	1.67797	0.590616	0.10206	0.580443
1035	M2	GRB7	1.67712	1.62638	0.100976	0.580443
1036	M2	ENSG00000258271	1.67655	23.8286	0.105174	0.581982
1037	M2	ENSG00000255085	1.6762	23.728	0.105243	0.581982
1038	M2	ZNF485	1.6761	2.38158	0.102388	0.580443
1039	M2	GOLGA8N	1.67524	23.9113	0.105432	0.582304
1040	M2	MAPK4	1.6748	0.797807	0.101406	0.580443
1041	M2	GLIPR2	1.67453	25.1152	0.105573	0.582304
1042	M2	CLK3P2	1.67324	1.23661	0.101903	0.580443
1043	M2	ZBTB34	1.67188	2.27187	0.102822	0.5808
1044	M2	LOC124901995	1.67165	24.4556	0.106145	0.582304
1045	M2	FZD1	1.67127	23.4857	0.106222	0.582304
1046	M2	EP400P1	1.67115	25.2084	0.106245	0.582304
1047	M2	DYNAPP1	1.67101	23.5962	0.106273	0.582304
1048	M2	SEPTIN7P7	1.67098	1.98165	0.104079	0.581982
1049	M2	GOLGA4	1.67096	0.438964	0.103825	0.581982
1050	M2	TBL1X	1.67084	0.776757	0.102462	0.580443
1051	M2	FRMD4A	1.6696	0.830989	0.102461	0.580443
1052	M2	QKI	1.66902	0.626226	0.104945	0.581982
1053	M2	EXOC3-AS1	1.66836	23.4572	0.106801	0.582308
1054	M2	RPS10P7	1.66819	23.3768	0.106836	0.582308
1055	M2	ENSG00000249072	1.66773	24.6353	0.106928	0.582308
1056	M2	ATP5F1AP2	1.66618	1.99951	0.103155	0.58098
1057	M2	LOC105371200	1.66565	2.06191	0.105563	0.582304
1058	M2	YY1AP1	1.66496	0.953889	0.103366	0.581825
1059	M2	AMOT	1.66442	0.549938	0.104631	0.581982
1060	M2	PLEKHJ1	1.66432	24.5553	0.107614	0.583215
1061	M2	ENSG00000264015	1.66305	23.2151	0.10787	0.583416
1062	M2	AP3B1	1.66277	0.476077	0.10478	0.581982
1063	M2	KLHL36	1.66261	24.5115	0.107959	0.583416
1064	M2	GCC2	1.66245	0.477509	0.11035	0.585976
1065	M2	ACVR1	1.66198	0.865803	0.10559	0.582304
1066	M2	ENSG00000260747	1.66178	1.82244	0.105251	0.581982
1067	M2	ATN1	1.66177	1.54644	0.104876	0.581982
1068	M2	MTSS1	1.66174	1.10563	0.104118	0.581982
1069	M2	KHDC4	1.66151	2.24669	0.104819	0.581982
1070	M2	PPID	1.66105	0.806233	0.104175	0.581982
1071	M2	ITPR1	1.66097	0.548235	0.106195	0.582304
1072	M2	YTHDF1	1.6597	0.606738	0.106065	0.582304
1073	M2	SNRPD3	1.65956	1.83017	0.105946	0.582304
1074	M2	ZNF281	1.65946	0.511757	0.10818	0.583482
1075	M2	AURKC	1.65858	0.789413	0.104893	0.581982
1076	M2	VANGL1	1.65848	1.37461	0.104985	0.581982
1077	M2	NME2P1	1.65838	24.5055	0.108815	0.584162
1078	M2	IFT74	1.65804	0.681029	0.106825	0.582308
1079	M2	MED13L	1.6561	0.502656	0.105718	0.582304
1080	M2	ENSG00000235419	1.65609	23.9704	0.109282	0.58495
1081	M2	NET1	1.65518	0.985004	0.105776	0.582304
1082	M2	BOD1L1	1.65437	0.583658	0.109487	0.585662
1083	M2	TRIM77BP	1.65429	0.524773	0.106346	0.582304
1084	M2	IL23A	1.65371	1.59328	0.106956	0.582308
1085	M2	NEK7	1.65347	1.19911	0.10588	0.582304
1086	M2	SYVN1	1.65232	1.59665	0.10633	0.582304
1087	M2	GRM3	1.65227	24.506	0.110063	0.585976
1088	M2	SMPD4	1.65169	2.02717	0.10701	0.582308
1089	M2	EIF5AL1	1.65123	23.8914	0.110277	0.585976
1090	M2	LINC01433	1.65096	23.8674	0.110332	0.585976
1091	M2	OR2T7	1.65094	24.6391	0.110336	0.585976
1092	M2	RALGAPA1	1.65063	2.82631	0.108815	0.584162
1093	M2	KPNA3	1.65011	0.484622	0.110465	0.586175
1094	M2	SLU7	1.64997	0.575001	0.109199	0.584703
1095	M2	DISC1FP1	1.64957	0.942027	0.106517	0.582308
1096	M2	STEAP4	1.649	23.7015	0.110736	0.586175
1097	M2	C5orf47	1.64765	1.5472	0.106924	0.582308
1098	M2	TESK1	1.64764	25.8657	0.111017	0.586175
1099	M2	CWC22	1.64723	0.440045	0.109951	0.585976
1100	M2	PTGR3	1.64698	25.2867	0.111154	0.586175
1101	M2	ENTPD1-AS1	1.64676	24.3671	0.1112	0.586175
1102	M2	ENSG00000237464	1.64627	25.0217	0.111301	0.586175
1103	M2	ENSG00000229321	1.6457	1.9385	0.108413	0.583482
1104	M2	MTCO1P12	1.64353	0.700211	0.109911	0.585976
1105	M2	GPD2	1.64328	0.706369	0.108999	0.58427
1106	M2	MCF2	1.64311	24.6537	0.111956	0.586819
1107	M2	ENSG00000259199	1.64297	23.5292	0.111986	0.586819
1108	M2	ATF2	1.64275	0.575804	0.109096	0.584349
1109	M2	PPP1R12A	1.63953	0.5659	0.112894	0.588137
1110	M2	GJA3	1.63763	24.4001	0.113103	0.588137
1111	M2	RDM1	1.63707	2.54647	0.110962	0.586175
1112	M2	BRD2	1.63686	0.844447	0.109488	0.585662
1113	M2	TMPO	1.63603	0.765348	0.110064	0.585976
1114	M2	PDIA5	1.63564	1.31975	0.109715	0.585976
1115	M2	PTPN3	1.63545	0.564288	0.114785	0.590754
1116	M2	ENSG00000278971	1.6354	1.58739	0.110036	0.585976
1117	M2	CNRIP1	1.6353	0.689788	0.110911	0.586175
1118	M2	SUPT16HP1	1.63484	24.9951	0.113689	0.589836
1119	M2	RNF10	1.63427	0.491909	0.110305	0.585976
1120	M2	ELF2	1.63401	1.69541	0.109746	0.585976
1121	M2	TCEAL2	1.63364	24.7168	0.113942	0.590108
1122	M2	LRP8	1.63314	23.1669	0.114049	0.590186
1123	M2	RPL23P6	1.63213	2.0556	0.111412	0.586247
1124	M2	ZDBF2	1.63117	1.35913	0.111021	0.586175
1125	M2	ENSG00000287548	1.63021	24.3113	0.114669	0.590538
1126	M2	RPL6P21	1.62985	24.1095	0.114747	0.590746
1127	M2	SKIC3	1.628	0.638221	0.111004	0.586175
1128	M2	POLR2A	1.62722	0.935359	0.111608	0.586253
1129	M2	NAP1L4	1.62698	0.5912	0.111796	0.586819
1130	M2	SNRPB	1.62652	1.41397	0.111595	0.586253
1131	M2	CACNA1I	1.62643	23.1673	0.115475	0.592002
1132	M2	TNPO1	1.62637	0.528294	0.11159	0.586253
1133	M2	CREB3L4	1.62621	3.13186	0.114542	0.590415
1134	M2	HESX1	1.62602	23.9395	0.115562	0.592002
1135	M2	TSTD2	1.62581	0.541139	0.113238	0.588649
1136	M2	RNFT1P3	1.62508	23.7304	0.115764	0.592151
1137	M2	WDR20	1.62479	0.633953	0.114274	0.590415
1138	M2	ENSG00000258732	1.62425	1.42999	0.111958	0.586819
1139	M2	TUB	1.62336	1.1465	0.111996	0.586819
1140	M2	SRSF11	1.62267	0.528545	0.116139	0.592151
1141	M2	KCTD16	1.62156	1.43933	0.112392	0.587869
1142	M2	CATSPERD	1.62144	1.30196	0.112517	0.587948
1143	M2	RTL8C	1.62077	23.7113	0.11669	0.593328
1144	M2	HNRNPKP4	1.62028	1.51876	0.112714	0.588021
1145	M2	STARD13	1.61991	23.1821	0.116875	0.593639
1146	M2	IFNGR2	1.6199	0.965948	0.11291	0.588137
1147	M2	NFYA	1.61943	1.14394	0.112846	0.588137
1148	M2	ENSG00000280312	1.61928	23.7899	0.117011	0.593639
1149	M2	EPB41L5	1.61842	0.70931	0.11614	0.592151
1150	M2	B3GNT2	1.61832	0.849572	0.11626	0.592151
1151	M2	SNURFL	1.6181	3.00097	0.116093	0.592151
1152	M2	RRM1	1.61787	0.567066	0.113956	0.590108
1153	M2	ENSG00000286787	1.61688	23.4808	0.11753	0.595111
1154	M2	NUDT21	1.61508	0.815523	0.115825	0.592151
1155	M2	ZNF300	1.61502	1.47181	0.114565	0.590415
1156	M2	CFAP210	1.61501	1.05045	0.113843	0.590108
1157	M2	CEP85	1.61428	0.619001	0.113961	0.590108
1158	M2	RPSAP43	1.61391	2.62399	0.117147	0.59414
1159	M2	JAK2	1.6133	0.972386	0.115261	0.591954
1160	M2	LMAN2	1.61317	1.6249	0.114477	0.590415
1161	M2	THAP10	1.61261	1.48648	0.115901	0.592151
1162	M2	ACOT2	1.61166	1.55342	0.115552	0.592002
1163	M2	GTF2IP4	1.6098	2.15614	0.115511	0.592002
1164	M2	MRC1	1.60971	0.574493	0.116907	0.593639
1165	M2	NBN	1.60945	0.565532	0.115831	0.592151
1166	M2	TCEAL7	1.6094	24.5739	0.119161	0.597937
1167	M2	ENSG00000237126	1.60922	24.074	0.1192	0.597937
1168	M2	HYOU1	1.60913	2.09017	0.117795	0.595111
1169	M2	SLC49A4	1.60895	0.741898	0.116736	0.593371
1170	M2	TANC1	1.60806	0.587591	0.115963	0.592151
1171	M2	TBC1D9	1.60794	1.16244	0.115842	0.592151
1172	M2	ZC3H13	1.60447	0.493846	0.11697	0.593639
1173	M2	RPL10P15	1.60403	23.3484	0.120343	0.600412
1174	M2	FAM107B	1.60223	0.681583	0.117728	0.595111
1175	M2	PPP4R2	1.60193	0.717254	0.118112	0.595648
1176	M2	FAM199X	1.60131	0.679955	0.117742	0.595111
1177	M2	PRKX	1.60067	2.60016	0.119847	0.599103
1178	M2	TEAD1	1.60061	0.954637	0.117232	0.594219
1179	M2	CCDC77	1.60059	0.482594	0.117972	0.595313
1180	M2	SHMT2	1.60028	0.737799	0.117893	0.595111
1181	M2	AGPAT1	1.59923	3.2622	0.120619	0.600981
1182	M2	KCNA4	1.59887	25.3732	0.121489	0.602449
1183	M2	TTF1	1.59847	0.628318	0.12105	0.601794
1184	M2	WDR43	1.59827	0.86769	0.117574	0.595111
1185	M2	SNHG17	1.59766	1.48985	0.117761	0.595111
1186	M2	RPL26P19	1.59706	1.68396	0.118933	0.597531
1187	M2	SYT16	1.59668	0.596435	0.118619	0.597066
1188	M2	FBXW4	1.59664	1.79669	0.118653	0.597066
1189	M2	TASOR	1.59542	0.533322	0.122353	0.603791
1190	M2	ENSG00000285740	1.59387	23.3714	0.122605	0.603805
1191	M2	ZNF840P	1.5937	0.596428	0.122381	0.603791
1192	M2	ZNF620	1.59368	0.896467	0.118709	0.597066
1193	M2	SLC35F5	1.59283	1.18442	0.118728	0.597066
1194	M2	EIF4G2	1.59258	0.611974	0.123352	0.605884
1195	M2	ECE1	1.59084	24.6474	0.123288	0.605754
1196	M2	MCU	1.59058	0.823343	0.119787	0.599103
1197	M2	ACYP1	1.59046	0.744516	0.119419	0.598525
1198	M2	NFATC2	1.59012	2.76354	0.121857	0.603341
1199	M2	WARS2-AS1	1.58936	23.7744	0.123623	0.60633
1200	M2	ATRN	1.58897	1.07099	0.119718	0.599103
1201	M2	ZNF395	1.58891	0.852888	0.119584	0.599103
1202	M2	FABP3	1.58825	3.44101	0.123274	0.605754
1203	M2	RPL28	1.58789	1.07507	0.119819	0.599103
1204	M2	WDR45B	1.58765	0.710599	0.120239	0.600334
1205	M2	CNOT7	1.58756	0.700863	0.12548	0.608658
1206	M2	HOMER2	1.58555	0.499537	0.120367	0.600412
1207	M2	DPY19L2P4	1.5853	24.2869	0.124542	0.607266
1208	M2	ACTR6	1.58458	0.944516	0.120674	0.600981
1209	M2	RPS6P25	1.58392	0.823361	0.121094	0.601794
1210	M2	OCIAD1	1.58381	0.411946	0.121087	0.601794
1211	M2	HMGXB4	1.58323	0.621563	0.125286	0.608658
1212	M2	INSIG1	1.58305	0.520928	0.122404	0.603791
1213	M2	SYNE1	1.58291	0.436101	0.122489	0.603791
1214	M2	MOBP	1.58272	24.5242	0.12513	0.608286
1215	M2	XPNPEP1	1.58183	1.18962	0.121211	0.602003
1216	M2	PRPF38B	1.58064	0.889178	0.122339	0.603791
1217	M2	ENSG00000234902	1.57977	2.26589	0.122665	0.603805
1218	M2	BAP1	1.57869	24.602	0.126054	0.610001
1219	M2	NPTN	1.57819	0.919194	0.122035	0.603663
1220	M2	GATAD2B	1.57785	0.915577	0.122503	0.603791
1221	M2	MTF1	1.57689	0.905317	0.122666	0.603805
1222	M2	TMSB4XP8	1.57644	0.546171	0.124301	0.607022
1223	M2	FAM133CP	1.57536	3.90119	0.126515	0.610576
1224	M2	RAB3IP	1.57466	2.50033	0.125539	0.608658
1225	M2	ENSG00000223742	1.57457	1.40341	0.12343	0.605998
1226	M2	IMPG1	1.57445	0.814519	0.123074	0.605261
1227	M2	TNPO2	1.57429	2.07288	0.124757	0.607485
1228	M2	COBLL1	1.57396	0.797528	0.124814	0.607485
1229	M2	TCF7	1.57322	1.70544	0.125038	0.608039
1230	M2	USP10	1.57149	0.532907	0.124169	0.607022
1231	M2	STK17A	1.57148	24.5195	0.127717	0.61261
1232	M2	TUBG2	1.57146	0.971138	0.124024	0.606962
1233	M2	DDIT4L	1.57082	1.81993	0.123776	0.606481
1234	M2	CEP57L1	1.57041	0.603059	0.126257	0.610339
1235	M2	THSD7A	1.57017	0.480538	0.124084	0.606962
1236	M2	ZMAT3	1.5697	1.55516	0.124504	0.607266
1237	M2	RPS27P6	1.56962	1.60308	0.124791	0.607485
1238	M2	TMEM94	1.56961	3.13077	0.127233	0.612107
1239	M2	NPC2	1.56904	0.573134	0.126034	0.610001
1240	M2	EIF3E	1.56827	0.495487	0.127585	0.612424
1241	M2	ENSG00000276668	1.56728	2.07541	0.127035	0.611797
1242	M2	ENSG00000258066	1.56613	2.23428	0.125823	0.609251
1243	M2	ZNF652	1.56514	0.477752	0.130169	0.616822
1244	M2	GSTCD	1.56499	0.756971	0.125476	0.608658
1245	M2	CCDC110	1.56467	24.834	0.129307	0.616016
1246	M2	CSTF2T	1.56453	2.93499	0.128125	0.612815
1247	M2	FOXP1	1.5645	0.95816	0.125403	0.608658
1248	M2	MIS18A	1.56423	0.974133	0.125349	0.608658
1249	M2	KIAA0586	1.56399	0.676603	0.127332	0.612107
1250	M2	SLC22A15	1.56244	24.8321	0.129831	0.616543
1251	M2	CLASRP	1.56086	23.3177	0.130202	0.616822
1252	M2	THAP2	1.56037	2.09087	0.128102	0.612815
1253	M2	SAV1	1.56035	0.536615	0.127533	0.612424
1254	M2	RPS27	1.55963	0.492098	0.129918	0.61661
1255	M2	RPS27P4	1.55941	1.10119	0.127665	0.61261
1256	M2	DCTN3	1.55901	1.44455	0.126743	0.611031
1257	M2	LEF1	1.55858	0.6347	0.128225	0.613112
1258	M2	ACVR2B	1.55829	0.727045	0.126817	0.611116
1259	M2	TYW1	1.55812	0.612277	0.127211	0.612107
1260	M2	MMUT	1.55807	0.541806	0.131868	0.617296
1261	M2	SACM1L	1.55782	0.49433	0.127827	0.612666
1262	M2	MIIP	1.55678	25.7706	0.131168	0.617296
1263	M2	BPGM	1.55662	0.467363	0.131061	0.617296
1264	M2	NSD2	1.55597	0.45002	0.1302	0.616822
1265	M2	ZNF638	1.5558	0.469025	0.129828	0.616543
1266	M2	CMKLR2	1.55491	0.661002	0.127514	0.612424
1267	M2	TMED9	1.55484	2.02068	0.129161	0.615893
1268	M2	ZNF322	1.55381	0.885654	0.127971	0.612815
1269	M2	PLIN1	1.5535	24.5321	0.131949	0.617296
1270	M2	ADD1	1.5528	1.33231	0.128089	0.612815
1271	M2	LINC01405	1.55257	1.56966	0.128699	0.614698
1272	M2	SEC62	1.55252	0.478341	0.130663	0.617296
1273	M2	ENSG00000263041	1.55249	0.658666	0.129383	0.616016
1274	M2	DUSP6	1.55162	25.5661	0.132397	0.617296
1275	M2	SINHCAFP1	1.54948	25.6464	0.13291	0.617296
1276	M2	ABHD3	1.54908	0.830302	0.128923	0.615163
1277	M2	ELOVL5	1.54813	0.522804	0.132134	0.617296
1278	M2	RPS2	1.54707	0.926909	0.129353	0.616016
1279	M2	TCEANC2	1.54682	0.799303	0.129549	0.616299
1280	M2	EIF1P3	1.54583	2.45191	0.131425	0.617296
1281	M2	ATP8A1	1.54576	0.786882	0.130844	0.617296
1282	M2	VAC14	1.54459	23.9913	0.134086	0.618638
1283	M2	CDC42BPA	1.54388	0.445895	0.131122	0.617296
1284	M2	DYNC1LI2	1.54357	0.876434	0.13027	0.616822
1285	M2	MTCO1P40	1.54075	0.591937	0.130942	0.617296
1286	M2	PA2G4P2	1.54045	2.35515	0.132427	0.617296
1287	M2	ENSG00000248311	1.54044	1.20878	0.131261	0.617296
1288	M2	PSENEN	1.54029	1.28827	0.131544	0.617296
1289	M2	ENSG00000278239	1.53933	1.47149	0.132388	0.617296
1290	M2	CBL	1.53858	1.22311	0.13147	0.617296
1291	M2	FSTL5	1.5377	0.855242	0.131622	0.617296
1292	M2	OR2M4	1.53747	2.36528	0.133217	0.617828
1293	M2	LINC02189	1.53735	24.7468	0.135845	0.62147
1294	M2	RPL18AP6	1.5371	1.87817	0.133654	0.618247
1295	M2	MMGT1	1.53703	0.510004	0.132874	0.617296
1296	M2	HMGN3	1.53684	2.20735	0.132695	0.617296
1297	M2	GRTP1	1.53678	1.10885	0.132064	0.617296
1298	M2	ENSG00000287478	1.5367	1.93404	0.131954	0.617296
1299	M2	JMY	1.53651	0.478684	0.135308	0.621345
1300	M2	BAZ1B	1.53616	0.475768	0.135862	0.62147
1301	M2	FAM111B	1.53588	0.637974	0.132195	0.617296
1302	M2	SMARCD1	1.53586	0.992818	0.132772	0.617296
1303	M2	RPS9P4	1.53514	2.52784	0.134298	0.61944
1304	M2	LSS	1.53477	1.30547	0.13235	0.617296
1305	M2	LIMS2	1.53476	24.7707	0.136478	0.623045
1306	M2	SLC38A7	1.53468	1.48445	0.132576	0.617296
1307	M2	DAW1	1.5339	0.519515	0.137764	0.624203
1308	M2	EEPD1	1.53326	1.28904	0.132776	0.617296
1309	M2	NFKBIA	1.53264	0.538532	0.134428	0.619859
1310	M2	TMF1	1.53243	0.724293	0.133076	0.617614
1311	M2	HSP90AB7P	1.53239	25.4371	0.137062	0.624203
1312	M2	ZNF461	1.53222	0.70915	0.134025	0.618638
1313	M2	SMDT1	1.53022	2.52599	0.135514	0.62147
1314	M2	MRE11P1	1.53	2.39739	0.135097	0.620982
1315	M2	GLIPR1L2	1.52921	24.4784	0.137846	0.624203
1316	M2	ZYX	1.52911	24.7109	0.137869	0.624203
1317	M2	RPL17P18	1.52757	1.86527	0.135328	0.621345
1318	M2	PTPN14	1.52736	0.703667	0.135141	0.621007
1319	M2	DSCR8	1.52602	1.03713	0.134507	0.620044
1320	M2	SMC2	1.52593	0.531464	0.139427	0.624527
1321	M2	CR2	1.52565	0.58951	0.134931	0.620612
1322	M2	REXO2	1.52519	0.669089	0.136834	0.623606
1323	M2	OR2M5	1.52435	25.4021	0.13905	0.624527
1324	M2	RPL36A	1.52408	24.725	0.139118	0.624527
1325	M2	BDP1	1.52367	0.64163	0.13622	0.62247
1326	M2	PARD6G	1.5215	0.730286	0.135856	0.62147
1327	M2	RPL26P29	1.52149	2.11411	0.137581	0.624203
1328	M2	RPL27P4	1.52013	1.3824	0.136101	0.62221
1329	M2	NDUFAF1	1.5195	0.583993	0.136807	0.623606
1330	M2	ATP2B1	1.51946	0.472128	0.138706	0.624527
1331	M2	CCDC88A	1.51914	0.53731	0.137693	0.624203
1332	M2	NRBF2P2	1.51886	24.1524	0.140422	0.624527
1333	M2	SUMO1P3	1.51871	0.638753	0.136333	0.622699
1334	M2	ZC3H12A	1.51637	1.6788	0.13739	0.624203
1335	M2	STXBP5	1.51597	0.927139	0.1376	0.624203
1336	M2	OR5A1	1.51503	1.48478	0.139354	0.624527
1337	M2	ZNF326	1.51358	1.93984	0.137758	0.624203
1338	M2	CCDC28A	1.5127	0.735734	0.137912	0.624203
1339	M2	TSPAN12	1.51242	0.719053	0.138094	0.624203
1340	M2	LINC02316	1.51231	24.8956	0.142072	0.627451
1341	M2	SPIN3	1.51215	0.687306	0.14093	0.625567
1342	M2	PIP5K1A	1.51208	2.47349	0.139945	0.624527
1343	M2	RPL35A	1.5117	0.429746	0.139749	0.624527
1344	M2	ENSG00000234819	1.51122	2.37747	0.139865	0.624527
1345	M2	CHAF1A	1.51105	0.86645	0.138368	0.624527
1346	M2	ZFP36L1	1.51043	1.95209	0.139681	0.624527
1347	M2	ITGAV	1.50944	0.960773	0.138692	0.624527
1348	M2	ZFYVE9	1.50943	0.875982	0.138778	0.624527
1349	M2	HNRNPR	1.50905	0.6438	0.139427	0.624527
1350	M2	CPM	1.50895	0.8122	0.140166	0.624527
1351	M2	ARMC10	1.5083	1.68004	0.140058	0.624527
1352	M2	RPL7P16	1.50815	3.28145	0.142447	0.628475
1353	M2	TFB1M	1.50797	0.450548	0.139178	0.624527
1354	M2	BLTP3B	1.50755	0.681022	0.139656	0.624527
1355	M2	PAPSS1	1.50706	0.482993	0.139436	0.624527
1356	M2	MAGOH	1.50626	0.487619	0.139922	0.624527
1357	M2	OR3A1	1.50588	1.43224	0.140164	0.624527
1358	M2	RPS2P46	1.50541	3.07763	0.142914	0.628964
1359	M2	KDM3AP1	1.5053	1.42573	0.141172	0.626295
1360	M2	IGSF5	1.50518	1.00331	0.139805	0.624527
1361	M2	UBR5-DT	1.50445	24.2096	0.144074	0.629766
1362	M2	RPL15P18	1.50421	1.03982	0.140014	0.624527
1363	M2	KIN	1.50322	0.616358	0.141806	0.627368
1364	M2	HNRNPA1P2	1.50308	24.6588	0.144426	0.630959
1365	M2	PLAC1	1.50271	1.18129	0.141894	0.627368
1366	M2	ZNF267	1.50239	0.563203	0.14363	0.629367
1367	M2	EPC1	1.50233	0.825268	0.140501	0.624527
1368	M2	ERP29	1.50181	1.50041	0.140738	0.625236
1369	M2	NEK5	1.5011	1.13235	0.141961	0.627368
1370	M2	CD2BP2	1.50076	2.96089	0.143944	0.629766
1371	M2	CCDC13-AS2	1.49969	24.4364	0.145298	0.632016
1372	M2	RPL7P1	1.49946	0.476837	0.141272	0.626448
1373	M2	CCNI	1.49931	0.429091	0.145588	0.63225
1374	M2	TRGV8	1.49884	3.28941	0.144851	0.631785
1375	M2	SLC25A5P1	1.49872	23.4839	0.145549	0.63225
1376	M2	EIF2S3B	1.49862	24.3996	0.145575	0.63225
1377	M2	RPL36AP7	1.49804	25.2886	0.145724	0.632289
1378	M2	KCTD5	1.49767	0.780889	0.142181	0.627645
1379	M2	DNAL4	1.49758	2.42759	0.143501	0.629145
1380	M2	PAXIP1	1.49757	0.627357	0.141726	0.627368
1381	M2	FAM193A	1.49704	1.04326	0.141944	0.627368
1382	M2	TMEM14DP	1.49702	1.01066	0.142036	0.627451
1383	M2	RPL30	1.49642	0.492647	0.147141	0.633443
1384	M2	IMPDH1P9	1.49635	1.92809	0.143412	0.629145
1385	M2	MITF	1.49549	0.56193	0.142866	0.628964
1386	M2	ULK2	1.49527	0.665747	0.142965	0.628964
1387	M2	CERT1	1.49479	0.923657	0.142744	0.628919
1388	M2	ZBTB20	1.49412	2.72196	0.145189	0.631891
1389	M2	SEPTIN9	1.49377	24.1471	0.146832	0.633443
1390	M2	NAMPT	1.49325	0.818445	0.142901	0.628964
1391	M2	OGFOD1	1.49204	0.386613	0.147912	0.633443
1392	M2	SDAD1P1	1.49159	1.3493	0.143466	0.629145
1393	M2	NUP58	1.49036	0.592252	0.146016	0.632503
1394	M2	ENSG00000270405	1.49012	1.90926	0.144906	0.631851
1395	M2	DYNC1I2	1.49002	0.444237	0.148586	0.633443
1396	M2	RPL21P116	1.48964	25.4424	0.147908	0.633443
1397	M2	ATRX	1.488	0.502992	0.148647	0.633443
1398	M2	NAV3	1.48703	0.510351	0.144717	0.631481
1399	M2	GTSE1	1.48696	0.523929	0.14526	0.632016
1400	M2	EIF3KP2	1.48635	0.896485	0.144742	0.631481
1401	M2	KMT5B	1.4848	0.740957	0.145165	0.631891
1402	M2	ENSG00000237251	1.48445	1.59256	0.14516	0.631891
1403	M2	OGDH	1.48399	2.08498	0.145924	0.632503
1404	M2	HNRNPA1P21	1.48351	24.3914	0.14952	0.633443
1405	M2	COPA	1.48339	0.874845	0.145755	0.632289
1406	M2	BANK1	1.48263	1.48071	0.14567	0.63226
1407	M2	ATOX1	1.48196	0.845013	0.145873	0.632503
1408	M2	UBE2G1	1.48153	0.67308	0.14814	0.633443
1409	M2	LINC02742	1.48139	1.50278	0.145997	0.632503
1410	M2	SSB	1.48043	0.452306	0.148488	0.633443
1411	M2	SDHC	1.47964	1.06396	0.14696	0.633443
1412	M2	UBE2G2	1.47827	0.983256	0.146932	0.633443
1413	M2	CAMK1D	1.4776	0.939923	0.147801	0.633443
1414	M2	CIAPIN1P	1.47736	1.10963	0.147043	0.633443
1415	M2	ENSG00000227615	1.47702	1.01552	0.147129	0.633443
1416	M2	RBBP6	1.47657	2.14314	0.149942	0.633443
1417	M2	ENSG00000285919	1.47561	2.93579	0.150497	0.633443
1418	M2	LINC01467	1.47543	0.570875	0.148074	0.633443
1419	M2	ENSG00000256045	1.47409	0.828295	0.148167	0.633443
1420	M2	SLC30A6	1.47316	0.741217	0.148334	0.633443
1421	M2	ENSG00000253204	1.47311	2.40689	0.150001	0.633443
1422	M2	TMEM201	1.47268	1.74307	0.14837	0.633443
1423	M2	EPB41L4B	1.4723	0.624461	0.148537	0.633443
1424	M2	ENSG00000243659	1.47102	2.19099	0.149832	0.633443
1425	M2	PTPRS	1.47095	2.19487	0.149821	0.633443
1426	M2	ARHGAP1	1.47088	0.983057	0.148779	0.633443
1427	M2	PCBD1	1.47067	1.95195	0.150961	0.633443
1428	M2	LINC01151	1.47053	0.504148	0.149104	0.633443
1429	M2	BLOC1S5	1.47049	1.08432	0.149136	0.633443
1430	M2	ENSG00000225489	1.47026	1.78227	0.150027	0.633443
1431	M2	NPM1P42	1.47017	3.79607	0.152765	0.633443
1432	M2	SPAST	1.46957	0.673959	0.149153	0.633443
1433	M2	GBE1	1.46933	1.39725	0.150126	0.633443
1434	M2	CDC42EP3-AS1	1.4683	2.00859	0.15139	0.633443
1435	M2	LRRC40	1.46817	0.569387	0.154736	0.633443
1436	M2	NOSIP	1.46729	2.99081	0.152843	0.633443
1437	M2	POLQ	1.467	0.604319	0.149975	0.633443
1438	M2	MED6	1.46642	0.753447	0.150055	0.633443
1439	M2	BCAT2	1.46639	2.50276	0.152052	0.633443
1440	M2	UBE2H	1.46483	0.440383	0.151403	0.633443
1441	M2	GPATCH2	1.46474	0.589468	0.153807	0.633443
1442	M2	TNS3	1.46433	2.07507	0.1526	0.633443
1443	M2	RPS11P5	1.46379	1.12018	0.151591	0.633443
1444	M2	N4BP1	1.46364	0.981865	0.151048	0.633443
1445	M2	PTGES3P1	1.46212	1.11512	0.151329	0.633443
1446	M2	ZNF345	1.46154	2.28784	0.153925	0.633443
1447	M2	ENSG00000275612	1.46152	2.20893	0.152465	0.633443
1448	M2	RRS1	1.46147	1.92314	0.152563	0.633443
1449	M2	PLUT	1.46132	3.80352	0.155169	0.633443
1450	M2	ENPP4	1.4607	25.1971	0.155639	0.633443
1451	M2	HNRNPM	1.46068	2.04285	0.154201	0.633443
1452	M2	ZSWIM3	1.45936	0.545001	0.152258	0.633443
1453	M2	ENSG00000233264	1.45855	1.66361	0.152726	0.633443
1454	M2	LOC101927588	1.45853	24.3209	0.15623	0.633443
1455	M2	NLRP13	1.4582	0.529914	0.15543	0.633443
1456	M2	MTF2	1.45581	0.511866	0.153785	0.633443
1457	M2	WBP11P1	1.45541	1.27483	0.153605	0.633443
1458	M2	RBM25	1.45518	0.66521	0.153608	0.633443
1459	M2	DDB1	1.45449	0.605314	0.155654	0.633443
1460	M2	VN1R31P	1.45442	24.4996	0.157357	0.633443
1461	M2	GMCL2	1.45442	24.4996	0.157357	0.633443
1462	M2	RPS13P2	1.45352	0.738644	0.153871	0.633443
1463	M2	CHURC1	1.45349	0.539473	0.154571	0.633443
1464	M2	USP12	1.45214	2.04385	0.154477	0.633443
1465	M2	CMTM6	1.4514	0.686867	0.155283	0.633443
1466	M2	DHFR2	1.45063	1.91124	0.154489	0.633443
1467	M2	VEZT	1.4506	1.1069	0.155099	0.633443
1468	M2	ENSG00000286934	1.45046	1.4498	0.155202	0.633443
1469	M2	RPL41	1.45011	0.774493	0.154664	0.633443
1470	M2	KNL1	1.44947	0.503156	0.159937	0.633443
1471	M2	CHRNA7	1.44905	0.9733	0.155132	0.633443
1472	M2	SP1	1.44867	0.611126	0.156295	0.633443
1473	M2	RNF213-AS1	1.44791	24.4887	0.159157	0.633443
1474	M2	RPS5	1.44712	0.792867	0.15555	0.633443
1475	M2	LINC02408	1.44663	0.714673	0.15566	0.633443
1476	M2	MED1	1.4458	0.66791	0.156473	0.633443
1477	M2	RESP18	1.4447	2.3959	0.159184	0.633443
1478	M2	YME1L1	1.44274	0.72382	0.156657	0.633443
1479	M2	RPL21P29	1.44268	1.41163	0.156929	0.633443
1480	M2	ENSG00000236453	1.44216	0.946353	0.156847	0.633443
1481	M2	ENSG00000259648	1.44141	1.70628	0.158443	0.633443
1482	M2	CYP2E1	1.44111	23.277	0.161052	0.633443
1483	M2	DANT2	1.44109	23.3018	0.161058	0.633443
1484	M2	RPL7P10	1.44109	23.3018	0.161058	0.633443
1485	M2	LINC00471	1.44108	22.1592	0.161061	0.633443
1486	M2	PEBP1P2	1.44108	22.1592	0.161061	0.633443
1487	M2	PROK2	1.44108	22.1592	0.161061	0.633443
1488	M2	SMCO1	1.44104	22.935	0.161071	0.633443
1489	M2	FILIP1L	1.44104	22.935	0.161071	0.633443
1490	M2	GCNT1P4	1.441	23.5338	0.161083	0.633443
1491	M2	ENSG00000288670	1.44096	22.9756	0.161094	0.633443
1492	M2	OR52M1	1.44093	23.2907	0.161103	0.633443
1493	M2	ZNF646	1.44093	23.2907	0.161103	0.633443
1494	M2	STARD7-AS1	1.44093	23.2907	0.161103	0.633443
1495	M2	MATR3-1	1.44055	22.9584	0.16121	0.633443
1496	M2	MPP3	1.44016	23.462	0.161319	0.633443
1497	M2	ENSG00000236255	1.44016	23.462	0.161319	0.633443
1498	M2	TRIM21	1.44004	1.02684	0.157344	0.633443
1499	M2	ENSG00000242068	1.43999	24.9678	0.161365	0.633443
1500	M2	ENSG00000287722	1.4399	0.469367	0.158255	0.633443
1501	M2	ATP2A3	1.43981	23.3499	0.161416	0.633443
1502	M2	ENSG00000272631	1.43981	23.3499	0.161416	0.633443
1503	M2	LINC02817	1.43981	23.3499	0.161416	0.633443
1504	M2	LOC101927141	1.4395	1.69792	0.159024	0.633443
1505	M2	LOC105377448	1.4394	23.3588	0.16153	0.633443
1506	M2	LINC00664	1.43928	23.2044	0.161565	0.633443
1507	M2	ZEB2P1	1.43926	23.3391	0.161569	0.633443
1508	M2	CATSPERB	1.43926	23.3391	0.161569	0.633443
1509	M2	FLRT2	1.43926	23.3391	0.161569	0.633443
1510	M2	CBY2	1.43926	23.3391	0.161569	0.633443
1511	M2	MRPS24	1.43922	23.4834	0.161581	0.633443
1512	M2	ENSG00000276649	1.43922	23.4834	0.161581	0.633443
1513	M2	FAM86JP	1.43902	23.1916	0.161637	0.633443
1514	M2	LINC01259	1.43902	23.1916	0.161637	0.633443
1515	M2	VAPA	1.43895	0.803037	0.157752	0.633443
1516	M2	ENSG00000254644	1.43877	23.0352	0.161708	0.633443
1517	M2	ENSG00000286836	1.43845	23.354	0.161798	0.633443
1518	M2	PITHD1	1.43836	0.426299	0.161786	0.633443
1519	M2	ENSG00000287255	1.43835	23.2034	0.161826	0.633443
1520	M2	RPL17P5	1.43835	23.2034	0.161826	0.633443
1521	M2	FAM153A	1.43835	23.2034	0.161826	0.633443
1522	M2	HERC2P3	1.43821	23.5297	0.161866	0.633443
1523	M2	RELCH	1.43807	1.32909	0.157896	0.633443
1524	M2	HPS4	1.4378	0.762639	0.158396	0.633443
1525	M2	SLC25A21	1.43775	24.7966	0.161996	0.633443
1526	M2	TNIP3	1.43762	23.0187	0.162031	0.633443
1527	M2	KLHL41	1.43762	23.0187	0.162031	0.633443
1528	M2	CRTC3-AS1	1.43748	23.7203	0.16207	0.633443
1529	M2	LINC02808	1.43742	23.2179	0.162088	0.633443
1530	M2	C2orf16	1.43742	23.2179	0.162088	0.633443
1531	M2	LIN7A	1.43721	23.5166	0.162146	0.633443
1532	M2	WASF4P	1.43713	24.5943	0.16217	0.633443
1533	M2	MTA2	1.43704	23.2132	0.162195	0.633443
1534	M2	FRMD3	1.43684	0.453532	0.161935	0.633443
1535	M2	RNFT1	1.43663	0.608123	0.158318	0.633443
1536	M2	OR51E2	1.43639	22.9937	0.162379	0.633443
1537	M2	BMI1	1.43612	22.0325	0.162455	0.633443
1538	M2	SLC26A5	1.43612	22.0325	0.162455	0.633443
1539	M2	LOC105378644	1.43612	22.0325	0.162455	0.633443
1540	M2	PTPRT-AS1	1.43612	22.0325	0.162455	0.633443
1541	M2	ADISSP	1.43595	23.4396	0.162502	0.633443
1542	M2	SCUBE1	1.43595	23.4396	0.162502	0.633443
1543	M2	ARPP21	1.43558	1.18882	0.158567	0.633443
1544	M2	MVK	1.43486	23.6915	0.162809	0.633443
1545	M2	ENSG00000259924	1.43486	23.6915	0.162809	0.633443
1546	M2	SMG1P6	1.43482	22.0481	0.162822	0.633443
1547	M2	TBC1D8B	1.43482	22.0481	0.162822	0.633443
1548	M2	CCNYL6	1.43482	22.0481	0.162822	0.633443
1549	M2	ABCA9	1.43482	22.0481	0.162822	0.633443
1550	M2	TTC3	1.43474	0.571009	0.159564	0.633443
1551	M2	ZNF807P	1.43464	23.1382	0.162873	0.633443
1552	M2	ENSG00000255028	1.43399	25.1724	0.163056	0.633443
1553	M2	VPS39	1.43364	25.3627	0.163156	0.633443
1554	M2	HMGN2P23	1.4336	23.417	0.163167	0.633443
1555	M2	RAB3A	1.4336	23.417	0.163167	0.633443
1556	M2	RGL1	1.43351	23.1505	0.163192	0.633443
1557	M2	RPL13AP5	1.43346	0.82388	0.159141	0.633443
1558	M2	TMEM168	1.43343	0.608083	0.160522	0.633443
1559	M2	NCOA2	1.43217	0.560726	0.160235	0.633443
1560	M2	GNAQ	1.43209	0.576101	0.159889	0.633443
1561	M2	OR2AG1	1.43207	22.34	0.1636	0.633443
1562	M2	RPL19P6	1.43207	22.34	0.1636	0.633443
1563	M2	RPL23AP44	1.43204	23.1655	0.163608	0.633443
1564	M2	ENSG00000228665	1.43197	25.0604	0.163627	0.633443
1565	M2	ENSG00000282978	1.43164	24.8688	0.163723	0.633443
1566	M2	PNP	1.43164	24.8688	0.163723	0.633443
1567	M2	SLC31A1	1.4312	0.600283	0.160588	0.633443
1568	M2	TIMMDC1	1.431	0.456346	0.160441	0.633443
1569	M2	LOC105374338	1.43095	23.13	0.163918	0.633443
1570	M2	CD8B	1.43095	23.13	0.163918	0.633443
1571	M2	BEND3	1.43081	1.74452	0.159902	0.633443
1572	M2	RPL3P2	1.4306	1.30477	0.160023	0.633443
1573	M2	ZNF286B	1.43055	23.4554	0.164031	0.633443
1574	M2	RPS6P26	1.43037	22.3272	0.164082	0.633443
1575	M2	DIRC3-AS1	1.43017	23.1019	0.164139	0.633443
1576	M2	ENSG00000224626	1.43017	23.1019	0.164139	0.633443
1577	M2	WDR74	1.43017	23.1019	0.164139	0.633443
1578	M2	SPTY2D1	1.43007	1.22736	0.160395	0.633443
1579	M2	RING1	1.42966	23.1065	0.164286	0.633443
1580	M2	KLHDC9	1.42874	23.1145	0.164545	0.633443
1581	M2	HTR2B	1.42874	23.1145	0.164545	0.633443
1582	M2	OCM2	1.42868	1.19819	0.160513	0.633443
1583	M2	RAD50	1.42713	1.80165	0.161456	0.633443
1584	M2	TFCP2	1.42704	0.849786	0.160963	0.633443
1585	M2	COX7A2	1.427	0.427064	0.163374	0.633443
1586	M2	TMEM17	1.42692	23.1298	0.165067	0.633443
1587	M2	ENSG00000279286	1.42682	23.327	0.165095	0.633443
1588	M2	SLC25A42	1.4256	1.22155	0.161602	0.633443
1589	M2	LINC03049	1.42548	1.95447	0.163012	0.633443
1590	M2	SYCE3	1.42542	2.37494	0.163216	0.633443
1591	M2	ENSG00000286511	1.42541	2.6807	0.164045	0.633443
1592	M2	LOC100288001	1.42472	22.719	0.165694	0.633443
1593	M2	TCAF1P1	1.42472	22.719	0.165694	0.633443
1594	M2	ZNF667	1.42467	1.84012	0.163677	0.633443
1595	M2	ADCYAP1R1	1.42385	23.1118	0.165944	0.633443
1596	M2	PTGS1	1.42384	23.3503	0.165949	0.633443
1597	M2	LYPLAL1-AS1	1.42384	23.3503	0.165949	0.633443
1598	M2	LRRN4	1.42384	23.3503	0.165949	0.633443
1599	M2	GOLGA8O	1.42384	23.3503	0.165949	0.633443
1600	M2	MYO6	1.42356	0.497957	0.166764	0.633443
1601	M2	PEBP1	1.42338	0.856927	0.162288	0.633443
1602	M2	PRNP	1.42201	22.7393	0.166473	0.633443
1603	M2	TKFC	1.42201	22.7393	0.166473	0.633443
1604	M2	MTND1P11	1.42201	22.7393	0.166473	0.633443
1605	M2	ABCG4	1.42201	22.7393	0.166473	0.633443
1606	M2	RFFL	1.42136	0.873586	0.163753	0.633443
1607	M2	LINC00674	1.42123	23.2085	0.166699	0.633443
1608	M2	THAP12P7	1.42072	24.9898	0.166845	0.633443
1609	M2	N4BP2	1.41976	0.586204	0.164328	0.633443
1610	M2	MBOAT2	1.41869	0.505025	0.1647	0.633443
1611	M2	RFX3	1.41868	1.14426	0.163878	0.633443
1612	M2	WDR47	1.41818	0.687974	0.164559	0.633443
1613	M2	RPL29	1.41748	0.872445	0.164129	0.633443
1614	M2	ENSG00000271029	1.41731	23.2004	0.167828	0.634194
1615	M2	LOC124903183	1.41611	24.7785	0.168176	0.634194
1616	M2	SYNPO	1.41479	4.26652	0.168415	0.634194
1617	M2	PAM16	1.41457	23.5673	0.168625	0.634194
1618	M2	HMGN2P21	1.41457	23.5673	0.168625	0.634194
1619	M2	THOC6	1.41436	1.81089	0.165677	0.633443
1620	M2	SUB1	1.41422	0.431926	0.168714	0.634194
1621	M2	ADAMTS9	1.41418	0.473673	0.165393	0.633443
1622	M2	LINC02420	1.41413	23.3026	0.168753	0.634194
1623	M2	AIDA	1.41397	1.12981	0.164873	0.633443
1624	M2	SLC1A5	1.41333	0.760681	0.165077	0.633443
1625	M2	GLB1	1.41327	0.644069	0.166026	0.633443
1626	M2	NCL	1.41235	0.558648	0.165778	0.633443
1627	M2	ENSG00000262879	1.41183	22.2287	0.169421	0.634194
1628	M2	ANKAR	1.41183	22.2287	0.169421	0.634194
1629	M2	TUSC1	1.41183	22.2287	0.169421	0.634194
1630	M2	RPL21P98	1.41183	22.2287	0.169421	0.634194
1631	M2	MGRN1	1.41091	1.58114	0.166679	0.633443
1632	M2	CNTRL	1.41016	0.511527	0.168809	0.634194
1633	M2	GAPDHP14	1.40975	23.2841	0.170029	0.634213
1634	M2	ACBD3	1.40962	0.562369	0.168857	0.634194
1635	M2	SMIM14	1.40958	1.01003	0.168279	0.634194
1636	M2	ENSG00000279729	1.40942	0.608099	0.166163	0.633443
1637	M2	PAX6	1.40938	25.3622	0.170138	0.634213
1638	M2	ASAP2	1.40817	0.650621	0.166564	0.633443
1639	M2	FAM47E	1.40811	23.3401	0.17051	0.634213
1640	M2	RAC1	1.40806	0.628196	0.167482	0.633443
1641	M2	WWC2	1.40804	0.655574	0.166621	0.633443
1642	M2	SRRM2	1.40773	0.876897	0.166693	0.633443
1643	M2	ENSG00000226471	1.40744	23.6614	0.170705	0.634213
1644	M2	RPS4XP20	1.40742	22.8346	0.170713	0.634213
1645	M2	CHML	1.40667	23.9051	0.170931	0.634213
1646	M2	OTUD7A	1.4066	1.68654	0.168477	0.634194
1647	M2	CNN3-DT	1.40621	23.2702	0.171066	0.634213
1648	M2	ENSG00000231811	1.40621	23.2702	0.171066	0.634213
1649	M2	PPM1F	1.40621	23.2702	0.171066	0.634213
1650	M2	MYH9	1.40574	2.79443	0.170009	0.634213
1651	M2	SESTD1	1.40552	0.532539	0.169294	0.634194
1652	M2	GFPT1	1.40547	0.607959	0.170732	0.634213
1653	M2	ARFGEF1	1.40537	0.508247	0.167299	0.633443
1654	M2	TJP3	1.40531	2.51074	0.169531	0.634213
1655	M2	ENSG00000213058	1.40525	2.28101	0.170398	0.634213
1656	M2	BLTP1	1.40509	0.671559	0.168931	0.634194
1657	M2	ZNF507	1.40484	0.897588	0.167447	0.633443
1658	M2	ELOVL4	1.40458	0.593659	0.170821	0.634213
1659	M2	SLC10A3	1.40371	23.7318	0.171802	0.634618
1660	M2	NUCB2	1.4034	0.477667	0.168622	0.634194
1661	M2	CREBZF	1.40338	23.3221	0.171901	0.634618
1662	M2	TRNM	1.40317	23.6452	0.171962	0.634618
1663	M2	SETX	1.40253	0.511183	0.169009	0.634194
1664	M2	CBFB	1.40243	0.644126	0.170201	0.634213
1665	M2	UBL7-DT	1.40229	1.03671	0.168253	0.634194
1666	M2	DDX18	1.40214	0.394332	0.171505	0.634618
1667	M2	NEMF	1.40197	0.401593	0.170912	0.634213
1668	M2	NDUFA13	1.40138	23.7543	0.172492	0.634618
1669	M2	ANKRD34B	1.40092	3.0889	0.171839	0.634618
1670	M2	PHF14	1.40055	0.418628	0.170798	0.634213
1671	M2	CCNY	1.40038	1.10298	0.169414	0.634194
1672	M2	TYRO3	1.39959	23.3085	0.173023	0.634618
1673	M2	PRMT9	1.39954	0.955654	0.169204	0.634194
1674	M2	CHAC2	1.39918	22.5664	0.173143	0.634618
1675	M2	ZBTB8OSP2	1.39918	22.5664	0.173143	0.634618
1676	M2	METTL25B	1.39917	23.5073	0.173146	0.634618
1677	M2	ENSG00000228194	1.39917	23.5073	0.173146	0.634618
1678	M2	MLLT10	1.39892	0.675724	0.170116	0.634213
1679	M2	PGGT1BP1	1.39835	25.3048	0.173389	0.634618
1680	M2	ENSG00000269028	1.39801	0.65882	0.171053	0.634213
1681	M2	TRPC3	1.3976	0.776141	0.16979	0.634213
1682	M2	RAB28	1.3966	1.08953	0.170745	0.634213
1683	M2	FAM217B	1.39596	22.5555	0.1741	0.634618
1684	M2	CEP135	1.39589	0.930595	0.17069	0.634213
1685	M2	MTIF2	1.39586	0.580854	0.172459	0.634618
1686	M2	HOOK1	1.39457	0.892424	0.170483	0.634213
1687	M2	AUP1	1.39457	1.9133	0.171966	0.634618
1688	M2	PRMT3	1.39446	22.5925	0.174548	0.634618
1689	M2	RPLP1	1.39443	1.01254	0.170884	0.634213
1690	M2	BCKDHB	1.39367	1.38634	0.170876	0.634213
1691	M2	HSP90AA5P	1.39337	2.61364	0.173346	0.634618
1692	M2	PDCD6P1	1.39314	1.08137	0.171027	0.634213
1693	M2	WDR7	1.39305	0.432599	0.171437	0.634618
1694	M2	PPP1R1C	1.39284	23.9837	0.175031	0.634618
1695	M2	CLCN5	1.39269	0.582123	0.172584	0.634618
1696	M2	PSIP1	1.39256	0.472225	0.175562	0.634618
1697	M2	RSPRY1	1.39223	0.540184	0.171874	0.634618
1698	M2	DDX3X	1.39116	0.399018	0.173714	0.634618
1699	M2	PHLDB1	1.39112	22.5818	0.175547	0.634618
1700	M2	LRRN1	1.39075	23.8498	0.175658	0.634618
1701	M2	SERPINA5	1.39074	22.9287	0.175661	0.634618
1702	M2	AVPR1A	1.39074	22.9287	0.175661	0.634618
1703	M2	HS6ST1	1.39074	22.9287	0.175661	0.634618
1704	M2	ENSG00000232949	1.39074	22.9287	0.175661	0.634618
1705	M2	ENSG00000279633	1.38976	22.9339	0.175955	0.634618
1706	M2	MAVS	1.38976	22.9339	0.175955	0.634618
1707	M2	CHMP4AP1	1.38976	22.9339	0.175955	0.634618
1708	M2	PRPF40A	1.38976	0.448089	0.173309	0.634618
1709	M2	LINC00561	1.38925	1.12652	0.173134	0.634618
1710	M2	SCARB2	1.38864	0.613678	0.172308	0.634618
1711	M2	RPL35AP28	1.38818	3.06065	0.175644	0.634618
1712	M2	SLC30A3	1.38808	22.9429	0.176461	0.634618
1713	M2	OR9I2P	1.38808	22.9429	0.176461	0.634618
1714	M2	TRIM25	1.38808	22.9429	0.176461	0.634618
1715	M2	SMPDL3B	1.38808	22.9429	0.176461	0.634618
1716	M2	EVC2	1.38753	1.22305	0.172615	0.634618
1717	M2	FAM192BP	1.3873	1.49651	0.174233	0.634618
1718	M2	CA14	1.38678	2.08123	0.173741	0.634618
1719	M2	DNTTIP2	1.38577	0.395631	0.176989	0.634618
1720	M2	FAM166B	1.38488	22.6438	0.177428	0.634618
1721	M2	RPL12P8	1.38484	23.5851	0.177438	0.634618
1722	M2	MID2	1.38481	22.9602	0.177447	0.634618
1723	M2	SLC16A4	1.38481	22.9602	0.177447	0.634618
1724	M2	BIVM	1.38481	22.9602	0.177447	0.634618
1725	M2	RPL21P18	1.38481	22.9602	0.177447	0.634618
1726	M2	ENSG00000234513	1.38481	22.9602	0.177447	0.634618
1727	M2	ANKRD20A8P	1.38481	22.9602	0.177447	0.634618
1728	M2	UTP14A	1.38432	0.354396	0.175525	0.634618
1729	M2	RAD54L	1.38411	1.39687	0.174011	0.634618
1730	M2	ENSG00000256222	1.38379	2.03427	0.17568	0.634618
1731	M2	CRYM	1.38371	1.14737	0.174753	0.634618
1732	M2	PPOX	1.38333	2.68984	0.176554	0.634618
1733	M2	IDH2	1.38291	1.80954	0.175159	0.634618
1734	M2	TPT1P4	1.38277	3.79438	0.177798	0.634618
1735	M2	GPHN	1.38275	1.30246	0.174375	0.634618
1736	M2	TMSB4XP1	1.3826	0.658722	0.174351	0.634618
1737	M2	ENSG00000275078	1.38238	1.82144	0.17425	0.634618
1738	M2	ZNF826P	1.382	23.4847	0.178299	0.634618
1739	M2	MICAL3	1.38171	1.02185	0.174505	0.634618
1740	M2	ENSG00000287825	1.38133	22.6334	0.178503	0.634618
1741	M2	GALT	1.38133	22.6334	0.178503	0.634618
1742	M2	PPY	1.38133	22.6334	0.178503	0.634618
1743	M2	RNF111	1.38087	0.343648	0.175272	0.634618
1744	M2	NASP	1.38044	0.460578	0.17581	0.634618
1745	M2	VPS13C	1.37997	0.588559	0.175693	0.634618
1746	M2	SPTLC1	1.37987	0.654049	0.177276	0.634618
1747	M2	SNX10	1.37958	1.6712	0.175852	0.634618
1748	M2	EIF4BP6	1.37938	1.52426	0.175223	0.634618
1749	M2	MED4	1.37813	0.60851	0.175489	0.634618
1750	M2	EMSY	1.37769	0.557917	0.177342	0.634618
1751	M2	CNPY3	1.37666	2.44513	0.178033	0.634618
1752	M2	HSPD1P7	1.37625	23.4684	0.180053	0.637057
1753	M2	GXYLT2	1.37577	23.4355	0.180199	0.637252
1754	M2	ENSG00000232615	1.37563	25.4362	0.180241	0.637252
1755	M2	ENSG00000251388	1.37544	3.05934	0.179532	0.635772
1756	M2	STAU2P1	1.37499	24.3415	0.180438	0.637252
1757	M2	GREB1L-DT	1.37426	2.31819	0.178377	0.634618
1758	M2	LOC100507336	1.37413	1.72506	0.177521	0.634618
1759	M2	LOC107985049	1.37377	1.37266	0.177841	0.634618
1760	M2	HLTF	1.37322	0.804756	0.178385	0.634618
1761	M2	TCF15	1.37306	23.0207	0.181031	0.637594
1762	M2	NCKAP1	1.37259	0.593951	0.1786	0.634618
1763	M2	CNOT2	1.37224	0.455034	0.178292	0.634618
1764	M2	LINC02709	1.37134	23.8072	0.181559	0.637594
1765	M2	SDAD1	1.37037	0.414552	0.180615	0.637345
1766	M2	ENSG00000280225	1.37036	22.7182	0.181861	0.637594
1767	M2	C2orf50	1.37036	22.7182	0.181861	0.637594
1768	M2	SSX2	1.37005	24.491	0.181956	0.637594
1769	M2	ARMC1	1.36972	0.485189	0.181779	0.637594
1770	M2	CRY1	1.36954	0.570851	0.180961	0.637594
1771	M2	SENP1	1.36857	0.992996	0.178628	0.634618
1772	M2	HEATR5B	1.36707	0.956676	0.18077	0.637345
1773	M2	ATP1A1	1.36662	0.83598	0.180562	0.637345
1774	M2	TMEM192	1.36637	1.35719	0.179363	0.635772
1775	M2	OR2AJ1	1.3662	1.48689	0.179774	0.636383
1776	M2	NBAS	1.36451	0.695691	0.181905	0.637594
1777	M2	AK5	1.36446	0.883881	0.180643	0.637345
1778	M2	ZNF691-DT	1.36421	22.7202	0.183766	0.637594
1779	M2	APC	1.36413	0.437332	0.182295	0.637594
1780	M2	MLLT1	1.36383	1.49505	0.181271	0.637594
1781	M2	BPTF	1.36325	0.475641	0.180361	0.637252
1782	M2	ZNF610	1.36315	0.576789	0.181111	0.637594
1783	M2	PRKAR1B	1.36313	24.1711	0.184103	0.637594
1784	M2	ENSG00000254811	1.36261	1.31632	0.180279	0.637252
1785	M2	DICER1	1.36149	0.477611	0.182949	0.637594
1786	M2	RPL17P50	1.36147	22.4996	0.18462	0.637594
1787	M2	RPLP0P3	1.35934	23.0895	0.185286	0.637594
1788	M2	FAM104A	1.35753	1.16237	0.183819	0.637594
1789	M2	EPM2A	1.35732	24.0212	0.185918	0.637594
1790	M2	OR8D4	1.35732	24.0212	0.185918	0.637594
1791	M2	ENSG00000264212	1.35671	22.5232	0.186109	0.637594
1792	M2	ENSG00000259985	1.35671	22.5232	0.186109	0.637594
1793	M2	PCBP3	1.35671	22.5232	0.186109	0.637594
1794	M2	GSEC	1.35671	22.5232	0.186109	0.637594
1795	M2	GUCA1B	1.35582	2.22946	0.183916	0.637594
1796	M2	TEX15	1.35546	0.470536	0.184696	0.637594
1797	M2	SNRPEP11	1.35516	2.09377	0.18362	0.637594
1798	M2	PTEN	1.3551	0.710028	0.182849	0.637594
1799	M2	CNTNAP4	1.35509	1.63414	0.18409	0.637594
1800	M2	BAIAP2	1.35464	0.981229	0.183018	0.637594
1801	M2	KLHL28	1.35436	0.568885	0.186684	0.637594
1802	M2	ANO6	1.35432	0.476949	0.184263	0.637594
1803	M2	EIF4BP3	1.35384	23.5033	0.187011	0.637594
1804	M2	GKN1	1.35378	23.1169	0.18703	0.637594
1805	M2	WRN	1.35315	0.499197	0.184588	0.637594
1806	M2	SUPV3L1	1.35293	0.586994	0.183341	0.637594
1807	M2	SNCAIP	1.35273	2.36904	0.18533	0.637594
1808	M2	DMRTB1	1.35249	0.7937	0.183456	0.637594
1809	M2	RPL27A	1.35236	0.766445	0.183691	0.637594
1810	M2	RPL21P51	1.35234	2.42327	0.185605	0.637594
1811	M2	ENSG00000253500	1.35191	2.59908	0.186166	0.637594
1812	M2	HNRNPH2	1.3518	0.52053	0.184382	0.637594
1813	M2	SPG11	1.35142	0.896535	0.183885	0.637594
1814	M2	PAICSP4	1.35069	1.47058	0.184781	0.637594
1815	M2	AKAP8L	1.35043	22.5541	0.18809	0.637594
1816	M2	TNKS1BP1	1.35043	22.5541	0.18809	0.637594
1817	M2	UBA52	1.35033	0.387906	0.185413	0.637594
1818	M2	SFPQ	1.34984	0.615686	0.184703	0.637594
1819	M2	DGKD	1.34977	2.43329	0.186454	0.637594
1820	M2	FER	1.34967	0.496468	0.186525	0.637594
1821	M2	ENSG00000286830	1.34876	22.8255	0.18862	0.637594
1822	M2	ENSG00000197332	1.34876	22.8255	0.18862	0.637594
1823	M2	UBL5	1.3486	0.55185	0.186125	0.637594
1824	M2	FRG1GP	1.3486	0.431399	0.186549	0.637594
1825	M2	EIF2A	1.34755	0.472819	0.186544	0.637594
1826	M2	MTM1	1.34711	0.62729	0.186512	0.637594
1827	M2	TAPT1	1.34703	0.586867	0.18671	0.637594
1828	M2	MAP3K20	1.34687	0.619428	0.185546	0.637594
1829	M2	ENSG00000286023	1.34679	22.8352	0.189244	0.637594
1830	M2	BBS5	1.34679	22.8352	0.189244	0.637594
1831	M2	DHRS11	1.34662	23.5811	0.189298	0.637594
1832	M2	PCCA-DT	1.34653	0.884632	0.186026	0.637594
1833	M2	LAGE3	1.34609	0.866301	0.18596	0.637594
1834	M2	LOC729998	1.34601	0.624182	0.186107	0.637594
1835	M2	RPL29P33	1.34591	22.8107	0.189526	0.637594
1836	M2	PRR14L	1.34545	0.505776	0.185991	0.637594
1837	M2	AFG2A	1.34537	1.42876	0.186056	0.637594
1838	M2	FOXN4	1.34516	23.1595	0.189765	0.637594
1839	M2	SUPT20HL2	1.34411	2.24644	0.188668	0.637594
1840	M2	OR7E37P	1.34387	24.2333	0.190174	0.637594
1841	M2	AFG2B	1.34361	25.1702	0.190258	0.637594
1842	M2	BVES-AS1	1.34302	22.8538	0.190447	0.637594
1843	M2	TWF1P2	1.34302	22.8538	0.190447	0.637594
1844	M2	FZD5	1.34277	22.8261	0.190526	0.637594
1845	M2	WAC	1.34259	0.342295	0.190355	0.637594
1846	M2	ENSG00000220130	1.34236	2.06081	0.187649	0.637594
1847	M2	ARL5A	1.34217	1.24459	0.186797	0.637594
1848	M2	TXNDC11	1.3421	1.80746	0.18816	0.637594
1849	M2	ENSG00000286771	1.34209	25.0787	0.190746	0.637754
1850	M2	BTF3P9	1.34155	2.77824	0.189816	0.637594
1851	M2	GRN	1.34107	1.61547	0.188542	0.637594
1852	M2	ZNF365	1.34076	1.5278	0.188951	0.637594
1853	M2	GLRA2	1.34071	0.955458	0.187275	0.637594
1854	M2	CDKN1B	1.34059	1.63967	0.18807	0.637594
1855	M2	TPRXL	1.34037	0.47941	0.189998	0.637594
1856	M2	ENSG00000282772	1.34029	25.0926	0.19132	0.637925
1857	M2	POLN	1.33983	24.0138	0.19147	0.637925
1858	M2	BCL6	1.33954	24.2548	0.191561	0.638029
1859	M2	ENSG00000225718	1.33898	22.8448	0.191743	0.638029
1860	M2	KCND3-AS1	1.33898	22.8448	0.191743	0.638029
1861	M2	ENSG00000274422	1.33898	22.8448	0.191743	0.638029
1862	M2	KRAS	1.33816	2.01579	0.188855	0.637594
1863	M2	RNF216	1.33811	0.591768	0.188069	0.637594
1864	M2	OR8G1	1.33752	3.52551	0.191849	0.638195
1865	M2	SEC23IP	1.3371	0.406252	0.190533	0.637594
1866	M2	C20orf96	1.33606	0.399298	0.189333	0.637594
1867	M2	FAM168A	1.33525	24.5402	0.192943	0.638493
1868	M2	RPL10	1.33465	0.394944	0.189385	0.637594
1869	M2	GALNTL5	1.33435	22.6332	0.193234	0.638493
1870	M2	ZNF136	1.33434	0.374277	0.189531	0.637594
1871	M2	NTRK3	1.33404	0.738	0.190292	0.637594
1872	M2	RSRP1	1.33304	1.3519	0.189973	0.637594
1873	M2	HMGN2P5	1.33302	1.57025	0.190173	0.637594
1874	M2	BRD1	1.33292	1.11978	0.190116	0.637594
1875	M2	NR3C1	1.33222	0.511616	0.19248	0.638388
1876	M2	MLF2	1.3322	2.49364	0.192289	0.638388
1877	M2	DYNC2H1	1.3321	0.40109	0.196575	0.639107
1878	M2	ABI3BP	1.33198	0.469577	0.191309	0.637925
1879	M2	CTRB1	1.33182	22.6457	0.194053	0.639107
1880	M2	MON1B	1.33181	1.26619	0.191345	0.637925
1881	M2	PAPLN	1.33168	2.27978	0.191872	0.638195
1882	M2	WDR31	1.33018	2.19518	0.192069	0.638388
1883	M2	RPL5P18	1.33008	2.83845	0.193633	0.639107
1884	M2	POP7	1.33007	1.84708	0.190907	0.637925
1885	M2	FAM50B	1.32982	22.9188	0.194704	0.639107
1886	M2	HACD2	1.32981	0.660824	0.192127	0.638388
1887	M2	KLF11	1.32962	0.526219	0.193438	0.638968
1888	M2	IL1RAP	1.32881	1.09132	0.191098	0.637925
1889	M2	NEAT1	1.3288	1.85519	0.192567	0.638388
1890	M2	ATP6V0A2	1.32795	2.27186	0.193075	0.638493
1891	M2	RAMAC	1.32614	0.41794	0.193936	0.639107
1892	M2	CDCA7	1.32581	22.9386	0.196011	0.639107
1893	M2	TPTE	1.32572	22.9102	0.196041	0.639107
1894	M2	NPM1P26	1.32572	22.9102	0.196041	0.639107
1895	M2	ENPP5	1.32572	22.9102	0.196041	0.639107
1896	M2	SPINT2	1.32571	1.0058	0.192835	0.638493
1897	M2	IL20RB	1.32551	24.3873	0.196111	0.639107
1898	M2	ARHGAP26	1.32532	0.486152	0.192697	0.638493
1899	M2	AGAP1-IT1	1.32515	1.88138	0.193815	0.639107
1900	M2	ARHGAP45	1.32511	1.533	0.192511	0.638388
1901	M2	ABHD12	1.32475	2.4909	0.194728	0.639107
1902	M2	SH3GLB2	1.32384	25.2482	0.196654	0.639107
1903	M2	GTF2A1	1.32342	2.71161	0.195617	0.639107
1904	M2	WASF3	1.32339	0.667411	0.19524	0.639107
1905	M2	EPM2AIP1	1.32336	0.867576	0.193975	0.639107
1906	M2	AGO2	1.32334	0.563548	0.195193	0.639107
1907	M2	ACCSL	1.32322	0.386146	0.192931	0.638493
1908	M2	DNAH14	1.32279	24.4009	0.197	0.639107
1909	M2	ATP13A3	1.32262	0.607693	0.193896	0.639107
1910	M2	POLR1F	1.32134	0.582542	0.194947	0.639107
1911	M2	S100A6	1.32099	2.07646	0.195342	0.639107
1912	M2	MAGEB1	1.31948	1.60223	0.194357	0.639107
1913	M2	ZWINT	1.31833	0.459167	0.196602	0.639107
1914	M2	ENSG00000284999	1.31798	0.646065	0.194943	0.639107
1915	M2	KLHDC3	1.31734	0.701133	0.194873	0.639107
1916	M2	SMCHD1	1.31666	0.815922	0.195121	0.639107
1917	M2	NLRP4	1.31613	0.27426	0.196717	0.639107
1918	M2	LOC100422319	1.316	3.17155	0.198651	0.639107
1919	M2	FAT3	1.31569	1.87489	0.195763	0.639107
1920	M2	RASA1	1.31543	0.644859	0.195509	0.639107
1921	M2	ENSG00000249453	1.31514	2.23101	0.197207	0.639107
1922	M2	ENSG00000286924	1.315	22.9924	0.199569	0.639107
1923	M2	RPL29P13	1.315	22.9924	0.199569	0.639107
1924	M2	POLR3GP2	1.315	22.9924	0.199569	0.639107
1925	M2	CSRP1-AS1	1.315	22.9924	0.199569	0.639107
1926	M2	SLC12A6	1.31442	0.895354	0.196303	0.639107
1927	M2	MEI4	1.31414	0.51651	0.197107	0.639107
1928	M2	LOC101930420	1.314	0.72816	0.197211	0.639107
1929	M2	LSM11	1.31339	0.619428	0.198538	0.639107
1930	M2	ZNF468	1.31314	0.571837	0.197243	0.639107
1931	M2	OGG1	1.31299	1.08139	0.196315	0.639107
1932	M2	PSMA5	1.31286	0.441453	0.198726	0.639107
1933	M2	SLC35E3	1.31278	2.04023	0.197322	0.639107
1934	M2	ZSCAN12P1	1.31268	22.7408	0.20034	0.639107
1935	M2	FAN1	1.31268	22.7408	0.20034	0.639107
1936	M2	ENSG00000286949	1.31237	2.13042	0.197776	0.639107
1937	M2	CYTB	1.31205	0.460548	0.197245	0.639107
1938	M2	PPP1R10	1.31201	0.516584	0.199686	0.639107
1939	M2	EEF1A1P8	1.31149	22.7467	0.200736	0.639107
1940	M2	ENSG00000257169	1.31149	22.7467	0.200736	0.639107
1941	M2	BRCC3P1	1.31088	22.9843	0.20094	0.639107
1942	M2	SIGLEC10-AS2	1.31088	22.9843	0.20094	0.639107
1943	M2	SEC11B	1.31075	24.3575	0.200983	0.639107
1944	M2	HMGA2-AS1	1.31075	24.3575	0.200983	0.639107
1945	M2	FMO5	1.31068	1.09558	0.197298	0.639107
1946	M2	GNPDA2	1.31004	0.47256	0.201648	0.639107
1947	M2	TNRC6A	1.30978	0.415206	0.200591	0.639107
1948	M2	C8orf34	1.30972	1.88673	0.197839	0.639107
1949	M2	ENSG00000278931	1.3097	23.9513	0.201332	0.639107
1950	M2	LINC01438	1.30946	22.757	0.201412	0.639107
1951	M2	ANKIB1	1.30945	0.619304	0.197654	0.639107
1952	M2	TTC24	1.30916	23.0218	0.201513	0.639107
1953	M2	CHCHD2P2	1.30916	23.0218	0.201513	0.639107
1954	M2	ENSG00000260000	1.30916	23.0218	0.201513	0.639107
1955	M2	STARD4-AS1	1.30916	23.0218	0.201513	0.639107
1956	M2	ENSG00000231476	1.30916	23.0218	0.201513	0.639107
1957	M2	VPS72	1.30909	0.797656	0.198692	0.639107
1958	M2	CACNA1C	1.3084	2.24033	0.19942	0.639107
1959	M2	YTHDC2	1.30819	0.914995	0.198195	0.639107
1960	M2	FKBP5	1.30735	1.60919	0.200037	0.639107
1961	M2	CDK8	1.30642	0.575797	0.198519	0.639107
1962	M2	CCNT1	1.30611	0.478166	0.2	0.639107
1963	M2	HELB	1.30608	1.1665	0.198634	0.639107
1964	M2	GALNT13	1.306	1.12956	0.198861	0.639107
1965	M2	NDUFA11	1.30594	1.97021	0.199387	0.639107
1966	M2	KLHL9	1.30591	1.00466	0.198906	0.639107
1967	M2	CNOT6LP1	1.30579	2.01193	0.200833	0.639107
1968	M2	LOC285626	1.30568	1.5153	0.198934	0.639107
1969	M2	TLNRD1	1.30561	24.1849	0.202701	0.639206
1970	M2	GRK7	1.30559	22.7765	0.202708	0.639206
1971	M2	MTATP8P1	1.30543	0.829854	0.199054	0.639107
1972	M2	DCT	1.30516	0.621398	0.205376	0.641565
1973	M2	SPDYE1	1.30503	23.0138	0.202895	0.639206
1974	M2	STON1	1.30503	23.0138	0.202895	0.639206
1975	M2	APBB1	1.30503	1.97403	0.199734	0.639107
1976	M2	HMGN1P38	1.30495	2.14412	0.200292	0.639107
1977	M2	ANKRD12	1.30494	0.634203	0.199357	0.639107
1978	M2	PPP4R2P1	1.30422	1.99605	0.200088	0.639107
1979	M2	KRI1	1.30412	24.0828	0.203203	0.639675
1980	M2	RPL5P30	1.30386	1.84202	0.199638	0.639107
1981	M2	STK33	1.30309	0.492069	0.2	0.639107
1982	M2	CLK3	1.30258	1.21571	0.20031	0.639107
1983	M2	CKAP4	1.30213	1.45677	0.200874	0.639107
1984	M2	TMTC3	1.30205	0.623485	0.201445	0.639107
1985	M2	API5P1	1.30155	1.1297	0.20017	0.639107
1986	M2	ZCWPW1	1.30112	0.549045	0.201465	0.639107
1987	M2	MYRIP	1.30088	0.966735	0.200824	0.639107
1988	M2	ZBTB4	1.30028	1.27171	0.200687	0.639107
1989	M2	PLPP5	1.30023	23.0672	0.204512	0.641565
1990	M2	CD2AP	1.29995	0.567638	0.200748	0.639107
1991	M2	VSIG10	1.29908	0.722394	0.201388	0.639107
1992	M2	DHX32	1.2988	0.814173	0.201406	0.639107
1993	M2	CD27-AS1	1.29853	24.1713	0.205087	0.641565
1994	M2	RASAL2	1.29847	0.941843	0.201363	0.639107
1995	M2	SUCO	1.29835	0.483312	0.201748	0.639107
1996	M2	ENSG00000288584	1.29805	3.41488	0.204838	0.641565
1997	M2	INPPL1	1.298	24.981	0.205267	0.641565
1998	M2	RNA5SP107	1.29783	24.4647	0.205324	0.641565
[truncated: 4,869 more rows]

## Sheet: OSC-IVM_M2_FunctionalEnrichment
source	term_name	term_id	highlighted	adjusted_p_value	negative_log10_of_adjusted_p_value	term_size	query_size	intersection_size	effective_domain_size	intersections
GO:MF	protein binding	GO:0005515	TRUE	6.01e-10	9.22148	14811	403	354	20139	MSL3,MBTD1,TAF1,REST,ZMYM3,XRN1,HEATR5A,TET2,KDM5A,NAA25,C5ORF22,UBR1,IRAG2,ZNF148,OXSR1,ARHGAP29,CNOT6,PXYLP1,OBI1,CCP110,AKTIP,SLC5A11,TDP1,AKAP11,SLC25A20,MOB3B,ZFAND5,WDFY1,RNF13,USP4,ZBTB39,KBTBD7,CDS2,DIAPH3,KLHL24,RPS27L,CDC5L,AKT2,RPS6KA5,ZEB1,BRCA2,ZDHHC9,CEP350,MRAS,CTCFL,ZHX1,ATP8B4,PABPC1,ERCC6L2,SPSB4,NFATC3,SLC7A8,EIF3A,NPC1,RB1CC1,IDH1,PPARGC1A,BRDT,PLEKHA5,CHEK1,CSNK1G3,LRRC28,LIN…
GO:MF	binding	GO:0005488	FALSE	8.4982e-05	4.07067	18282	403	392	20139	MSL3,PI4K2B,MBTD1,TAF1,REST,ZMYM3,XRN1,HEATR5A,TET2,KDM5A,NAA25,C5ORF22,UBR1,IRAG2,ZNF148,OXSR1,SRFBP1,ARHGAP29,CNOT6,PDE7A,PXYLP1,OBI1,CCP110,AKTIP,SLC5A11,TDP1,ZNF182,AKAP11,EFCAB14,SLC25A20,MOB3B,LMLN,ZFAND5,WDFY1,RNF13,USP4,ZBTB39,KBTBD7,CDS2,ENPP2,DIAPH3,KLHL24,RPS27L,CDC5L,AKT2,RPS6KA5,ZEB1,BRCA2,ZDHHC9,CEP350,MRAS,CTCFL,ZHX1,ATP8B4,PABPC1,ERCC6L2,SPSB4,NFATC3,SLC7A8,EIF3A,NKTR,IARS2,NPC1,R…
GO:MF	ATP binding	GO:0005524	FALSE	0.00105955	2.97488	1495	403	57	20139	PI4K2B,TAF1,OXSR1,AKT2,RPS6KA5,ATP8B4,ERCC6L2,IARS2,CHEK1,CSNK1G3,ROCK1,ATAD5,PNPLA8,UHMK1,PPIP5K2,SHPRH,PRKCI,MYO18A,RIOK1,UBE2T,HELZ,ITPK1,RPS6KL1,WEE2,CDK11B,MSH3,TOP2B,ACVR1C,EIF4A2,NUBPL,IARS1,HSP90AB1,ATP10D,FANCM,NEK1,RYR1,UBE2Q2,SMARCAD1,KIF20B,SRPK1,BMPR2,CHD2,KSR1,LIG4,RYK,STK38,STK32B,TAOK3,SMC6,STK31,KATNA1,ABCG2,LATS1,ACVR1B,NADK,FIGN,TENT4A
GO:MF	purine ribonucleoside triphosphate binding	GO:0035639	FALSE	0.00143535	2.84304	1849	403	66	20139	PI4K2B,TAF1,OXSR1,AKT2,RPS6KA5,MRAS,ATP8B4,ERCC6L2,IARS2,CHEK1,CSNK1G3,ROCK1,ATAD5,SAMHD1,PNPLA8,UHMK1,PPIP5K2,SHPRH,NKIRAS2,PRKCI,MYO18A,RIOK1,RASEF,UBE2T,HELZ,ITPK1,RPS6KL1,WEE2,CDK11B,MSH3,TOP2B,ACVR1C,EIF4A2,NUBPL,IARS1,HSP90AB1,ATP10D,FANCM,NEK1,GCH1,RYR1,UBE2Q2,SMARCAD1,KIF20B,SRPK1,BMPR2,CHD2,KSR1,LIG4,SEPTIN2,RYK,STK38,EEF2,STK32B,TAOK3,SMC6,STK31,KATNA1,RAB6C,ARHGAP5,ABCG2,LATS1,ACVR1B,N…
GO:MF	adenyl ribonucleotide binding	GO:0032559	FALSE	0.0017225	2.76384	1556	403	58	20139	PI4K2B,TAF1,OXSR1,AKT2,RPS6KA5,ATP8B4,ERCC6L2,IARS2,CHEK1,CSNK1G3,ROCK1,ATAD5,PNPLA8,UHMK1,PPIP5K2,SHPRH,PRKCI,MYO18A,RIOK1,UBE2T,HELZ,ITPK1,PRKAR2A,RPS6KL1,WEE2,CDK11B,MSH3,TOP2B,ACVR1C,EIF4A2,NUBPL,IARS1,HSP90AB1,ATP10D,FANCM,NEK1,RYR1,UBE2Q2,SMARCAD1,KIF20B,SRPK1,BMPR2,CHD2,KSR1,LIG4,RYK,STK38,STK32B,TAOK3,SMC6,STK31,KATNA1,ABCG2,LATS1,ACVR1B,NADK,FIGN,TENT4A
GO:MF	histone modifying activity	GO:0140993	TRUE	0.0018399	2.73521	202	403	16	20139	MSL3,TAF1,KDM5A,RPS6KA5,BRCA2,CHEK1,CREBBP,USP16,KDM1B,ASH1L,CLOCK,ING3,KMT2B,PRMT1,SUDS3,HDAC1
GO:MF	purine ribonucleotide binding	GO:0032555	FALSE	0.00239135	2.62136	1916	403	67	20139	PI4K2B,TAF1,OXSR1,AKT2,RPS6KA5,MRAS,ATP8B4,ERCC6L2,IARS2,CHEK1,CSNK1G3,ROCK1,ATAD5,SAMHD1,PNPLA8,UHMK1,PPIP5K2,SHPRH,NKIRAS2,PRKCI,MYO18A,RIOK1,RASEF,UBE2T,HELZ,ITPK1,PRKAR2A,RPS6KL1,WEE2,CDK11B,MSH3,TOP2B,ACVR1C,EIF4A2,NUBPL,IARS1,HSP90AB1,ATP10D,FANCM,NEK1,GCH1,RYR1,UBE2Q2,SMARCAD1,KIF20B,SRPK1,BMPR2,CHD2,KSR1,LIG4,SEPTIN2,RYK,STK38,EEF2,STK32B,TAOK3,SMC6,STK31,KATNA1,RAB6C,ARHGAP5,ABCG2,LATS1,…
GO:MF	ribonucleotide binding	GO:0032553	FALSE	0.00321407	2.49294	1933	403	67	20139	PI4K2B,TAF1,OXSR1,AKT2,RPS6KA5,MRAS,ATP8B4,ERCC6L2,IARS2,CHEK1,CSNK1G3,ROCK1,ATAD5,SAMHD1,PNPLA8,UHMK1,PPIP5K2,SHPRH,NKIRAS2,PRKCI,MYO18A,RIOK1,RASEF,UBE2T,HELZ,ITPK1,PRKAR2A,RPS6KL1,WEE2,CDK11B,MSH3,TOP2B,ACVR1C,EIF4A2,NUBPL,IARS1,HSP90AB1,ATP10D,FANCM,NEK1,GCH1,RYR1,UBE2Q2,SMARCAD1,KIF20B,SRPK1,BMPR2,CHD2,KSR1,LIG4,SEPTIN2,RYK,STK38,EEF2,STK32B,TAOK3,SMC6,STK31,KATNA1,RAB6C,ARHGAP5,ABCG2,LATS1,…
GO:MF	adenyl nucleotide binding	GO:0030554	FALSE	0.00582031	2.23505	1658	403	59	20139	PI4K2B,TAF1,OXSR1,AKT2,RPS6KA5,ATP8B4,ERCC6L2,IARS2,IDH1,CHEK1,CSNK1G3,ROCK1,ATAD5,PNPLA8,UHMK1,PPIP5K2,SHPRH,PRKCI,MYO18A,RIOK1,UBE2T,HELZ,ITPK1,PRKAR2A,RPS6KL1,WEE2,CDK11B,MSH3,TOP2B,ACVR1C,EIF4A2,NUBPL,IARS1,HSP90AB1,ATP10D,FANCM,NEK1,RYR1,UBE2Q2,SMARCAD1,KIF20B,SRPK1,BMPR2,CHD2,KSR1,LIG4,RYK,STK38,STK32B,TAOK3,SMC6,STK31,KATNA1,ABCG2,LATS1,ACVR1B,NADK,FIGN,TENT4A
GO:MF	DNA binding	GO:0003677	TRUE	0.00588985	2.2299	2530	403	81	20139	MSL3,TAF1,REST,ZMYM3,XRN1,TET2,KDM5A,ZNF148,TDP1,ZNF182,ZFAND5,ZBTB39,CDC5L,ZEB1,BRCA2,CEP350,CTCFL,ZHX1,ERCC6L2,NFATC3,PPARGC1A,ATAD5,ZNF626,CCDC25,ZIM2,SAMHD1,REV1,SHPRH,ZNF664,CCAR1,MYO18A,CREBBP,HES1,ZBTB43,MYEF2,DNMT3B,BRCA1,TIAL1,ZNF449,MSH3,TOP2B,SRRM1,ZNF160,ZNF787,GRHL3,LEMD3,PRDM10,FANCM,FUBP1,HMGB3,SYCP2,ZNF813,ASH1L,ZNF292,SMARCAD1,ZNF280C,ZNF431,CLOCK,XRN2,E2F1,MLXIP,CHD2,NAT14,HMBOX…
GO:MF	purine nucleotide binding	GO:0017076	FALSE	0.00702105	2.1536	2019	403	68	20139	PI4K2B,TAF1,OXSR1,AKT2,RPS6KA5,MRAS,ATP8B4,ERCC6L2,IARS2,IDH1,CHEK1,CSNK1G3,ROCK1,ATAD5,SAMHD1,PNPLA8,UHMK1,PPIP5K2,SHPRH,NKIRAS2,PRKCI,MYO18A,RIOK1,RASEF,UBE2T,HELZ,ITPK1,PRKAR2A,RPS6KL1,WEE2,CDK11B,MSH3,TOP2B,ACVR1C,EIF4A2,NUBPL,IARS1,HSP90AB1,ATP10D,FANCM,NEK1,GCH1,RYR1,UBE2Q2,SMARCAD1,KIF20B,SRPK1,BMPR2,CHD2,KSR1,LIG4,SEPTIN2,RYK,STK38,EEF2,STK32B,TAOK3,SMC6,STK31,KATNA1,RAB6C,ARHGAP5,ABCG2,L…
GO:MF	nucleotide binding	GO:0000166	FALSE	0.00747243	2.12654	2182	403	72	20139	PI4K2B,TAF1,OXSR1,AKT2,RPS6KA5,MRAS,ATP8B4,ERCC6L2,IARS2,IDH1,CHEK1,CSNK1G3,ROCK1,ATAD5,SAMHD1,PNPLA8,UHMK1,PPIP5K2,SHPRH,NKIRAS2,PRKCI,MYO18A,RIOK1,RASEF,UBE2T,HELZ,ITPK1,PRKAR2A,RPS6KL1,WEE2,CDK11B,MSH3,TOP2B,ACVR1C,EIF4A2,NUBPL,IARS1,HSP90AB1,KDM1B,ATP10D,FANCM,NEK1,GCH1,RYR1,UBE2Q2,SMARCAD1,KIF20B,SRPK1,BMPR2,ACADSB,CHD2,KSR1,POLA1,LIG4,PRMT1,SEPTIN2,RYK,STK38,EEF2,STK32B,TAOK3,SMC6,STK31,KAT…
GO:MF	nucleoside phosphate binding	GO:1901265	FALSE	0.00758929	2.1198	2183	403	72	20139	PI4K2B,TAF1,OXSR1,AKT2,RPS6KA5,MRAS,ATP8B4,ERCC6L2,IARS2,IDH1,CHEK1,CSNK1G3,ROCK1,ATAD5,SAMHD1,PNPLA8,UHMK1,PPIP5K2,SHPRH,NKIRAS2,PRKCI,MYO18A,RIOK1,RASEF,UBE2T,HELZ,ITPK1,PRKAR2A,RPS6KL1,WEE2,CDK11B,MSH3,TOP2B,ACVR1C,EIF4A2,NUBPL,IARS1,HSP90AB1,KDM1B,ATP10D,FANCM,NEK1,GCH1,RYR1,UBE2Q2,SMARCAD1,KIF20B,SRPK1,BMPR2,ACADSB,CHD2,KSR1,POLA1,LIG4,PRMT1,SEPTIN2,RYK,STK38,EEF2,STK32B,TAOK3,SMC6,STK31,KAT…
GO:MF	ion binding	GO:0043167	FALSE	0.00795149	2.09955	6115	403	162	20139	PI4K2B,MBTD1,TAF1,REST,ZMYM3,TET2,KDM5A,UBR1,ZNF148,OXSR1,ARHGAP29,CNOT6,PDE7A,OBI1,ZNF182,EFCAB14,MOB3B,LMLN,ZFAND5,WDFY1,RNF13,USP4,ZBTB39,ENPP2,RPS27L,AKT2,RPS6KA5,ZEB1,MRAS,CTCFL,ZHX1,ATP8B4,ERCC6L2,IARS2,IDH1,PLEKHA5,CHEK1,CSNK1G3,ROCK1,TUT7,ATAD5,ZNF626,ZIM2,SAMHD1,PNPLA8,UHMK1,ENOPH1,PPIP5K2,REV1,SHPRH,NKIRAS2,ZNF664,PRKCI,MYO18A,CREBBP,RIOK1,PCDH11X,RASEF,USP44,ZBTB43,UBE2T,HELZ,C1GALT1,I…
GO:MF	catalytic activity, acting on a nucleic acid	GO:0140640	TRUE	0.00797855	2.09808	637	403	30	20139	XRN1,CNOT6,TDP1,ERCC6L2,IARS2,TUT7,ATAD5,RBMX2,SAMHD1,DCP1A,REV1,SHPRH,MYO18A,HELZ,DNMT3B,CDKAL1,MSH3,TOP2B,TYW3,EIF4A2,IARS1,FANCM,SMARCAD1,XRN2,CHD2,POLA1,LIG4,USB1,RPS3,HENMT1
GO:MF	histone binding	GO:0042393	FALSE	0.0124243	1.90573	235	403	16	20139	MSL3,MBTD1,TAF1,KDM5A,CTCFL,BRDT,CHAF1B,PHIP,RESF1,USP16,KDM1B,NCAPG2,TSPYL4,ING3,CHD2,ZMYND8
GO:MF	protein serine/threonine kinase activity	GO:0004674	TRUE	0.0129418	1.888	433	403	23	20139	TAF1,OXSR1,AKT2,RPS6KA5,CHEK1,CSNK1G3,ROCK1,UHMK1,PRKCI,RIOK1,RPS6KL1,CDK11B,ACVR1C,NEK1,SRPK1,BMPR2,KSR1,STK38,STK32B,TAOK3,STK31,LATS1,ACVR1B
GO:MF	catalytic activity	GO:0003824	FALSE	0.0133908	1.87319	5751	403	153	20139	MSL3,PI4K2B,TAF1,XRN1,TET2,KDM5A,UBR1,OXSR1,CNOT6,PDE7A,PXYLP1,OBI1,AKTIP,TDP1,LMLN,RNF13,ND6,USP4,CDS2,ENPP2,AKT2,RPS6KA5,BRCA2,ZDHHC9,MRAS,QSOX2,ATP8B4,ERCC6L2,NKTR,IARS2,IDH1,CHEK1,CSNK1G3,MGST3,ROCK1,TUT7,ATAD5,RBMX2,SAMHD1,DCP1A,PNPLA8,UHMK1,ENOPH1,PPIP5K2,REV1,SHPRH,NKIRAS2,CCAR1,PRKCI,MYO18A,CREBBP,RIOK1,RASEF,HSD17B6,USP44,UBE2T,HELZ,NUP98,UFL1,C1GALT1,ITPK1,DNMT3B,PRKAR2A,RPS6KL1,BIRC6,A…
GO:MF	transferase activity	GO:0016740	FALSE	0.0159492	1.79726	2354	403	75	20139	MSL3,PI4K2B,TAF1,UBR1,OXSR1,OBI1,AKTIP,RNF13,CDS2,AKT2,RPS6KA5,BRCA2,ZDHHC9,CHEK1,CSNK1G3,MGST3,ROCK1,TUT7,UHMK1,PPIP5K2,REV1,SHPRH,CCAR1,PRKCI,CREBBP,RIOK1,UBE2T,UFL1,C1GALT1,ITPK1,DNMT3B,PRKAR2A,RPS6KL1,BIRC6,GALNT7,WEE2,BRCA1,FBXL3,SKP2,CDKAL1,CDK11B,DZIP3,TYW3,ACVR1C,PRDM10,NEK1,ASH1L,UBE2Q2,SRPK1,CLOCK,MDM4,ING3,BMPR2,CNOT4,KSR1,RPN2,SH3KBP1,UBR7,NAT14,POLA1,KMT2B,PRMT1,RYK,RNF125,STK38,NSMC…
GO:MF	protein-containing complex binding	GO:0044877	FALSE	0.0176766	1.7526	1761	403	60	20139	MBTD1,REST,KDM5A,OBI1,ZEB1,CTCFL,PPARGC1A,CHAF1B,UHMK1,ABITRAM,PHIP,SACS,MYO18A,CREBBP,HES1,GNB4,UBE2T,NUP98,LCA5,TOP2B,USP16,TULP3,GRHL3,ZNHIT6,LEMD3,HSP90AB1,KDM1B,DZIP1,DNAI3,FANCM,GCH1,CTNNA3,ASH1L,TSPYL4,TRIOBP,ANK3,ADAM17,SMARCAD1,ZNF431,CLOCK,TPM3,STAU2,CHD2,TLN2,SDCBP,HMBOX1,POLA1,EIF1,CAMSAP2,EEF2,RPS3,ANKRD17,YAP1,KHDRBS1,ACVR1B,ITPRID2,HDAC1,KATNB1,CLSPN,ITGB1
GO:MF	catalytic activity, acting on a protein	GO:0140096	FALSE	0.0208586	1.68071	2332	403	74	20139	MSL3,TAF1,KDM5A,UBR1,OXSR1,OBI1,AKTIP,LMLN,RNF13,USP4,AKT2,RPS6KA5,BRCA2,ZDHHC9,QSOX2,NKTR,CHEK1,CSNK1G3,ROCK1,UHMK1,SHPRH,CCAR1,PRKCI,CREBBP,RIOK1,USP44,UBE2T,NUP98,UFL1,C1GALT1,RPS6KL1,BIRC6,GALNT7,WEE2,BRCA1,FBXL3,PPT1,CDK11B,USP16,DZIP3,ACVR1C,KDM1B,NEK1,ASH1L,UBE2Q2,ADAM17,SRPK1,CTSV,CLOCK,MDM4,ING3,BMPR2,CNOT4,KSR1,UBR7,KMT2B,PRMT1,RYK,SUDS3,RNF125,LYPLA1,METAP1D,STK38,NSMCE2,STK32B,TAOK3,S…
GO:MF	protein serine kinase activity	GO:0106310	TRUE	0.0235989	1.62711	360	403	20	20139	TAF1,OXSR1,AKT2,RPS6KA5,CHEK1,CSNK1G3,ROCK1,UHMK1,PRKCI,RIOK1,RPS6KL1,CDK11B,NEK1,SRPK1,KSR1,STK38,STK32B,TAOK3,STK31,LATS1
GO:MF	anion binding	GO:0043168	FALSE	0.0324252	1.48912	2446	403	76	20139	PI4K2B,TAF1,UBR1,OXSR1,AKT2,RPS6KA5,MRAS,ATP8B4,ERCC6L2,IARS2,PLEKHA5,CHEK1,CSNK1G3,ROCK1,ATAD5,SAMHD1,PNPLA8,UHMK1,PPIP5K2,SHPRH,NKIRAS2,PRKCI,MYO18A,RIOK1,RASEF,UBE2T,HELZ,ITPK1,PRKAR2A,RPS6KL1,WEE2,PPT1,CDK11B,MSH3,TOP2B,ACVR1C,TULP3,EIF4A2,NUBPL,IARS1,HSP90AB1,KDM1B,ATP10D,FANCM,NEK1,GCH1,RYR1,UBE2Q2,SMARCAD1,KIF20B,SRPK1,BMPR2,ACADSB,CHD2,SDCBP,KSR1,ARAP2,LIG4,SEPTIN2,RYK,STK38,EEF2,STK32B,T…
GO:MF	metal ion binding	GO:0046872	TRUE	0.0413647	1.38337	4320	403	119	20139	MBTD1,REST,ZMYM3,TET2,KDM5A,UBR1,ZNF148,OXSR1,ARHGAP29,CNOT6,PDE7A,OBI1,ZNF182,EFCAB14,MOB3B,LMLN,ZFAND5,WDFY1,RNF13,USP4,ZBTB39,ENPP2,RPS27L,AKT2,RPS6KA5,ZEB1,CTCFL,ZHX1,ATP8B4,IDH1,ROCK1,TUT7,ZNF626,ZIM2,SAMHD1,ENOPH1,REV1,SHPRH,ZNF664,PRKCI,CREBBP,RIOK1,PCDH11X,RASEF,USP44,ZBTB43,HELZ,C1GALT1,ITPK1,DNMT3B,ACER3,INPP5B,GALNT7,WEE2,BRCA1,CDKAL1,IREB2,SCAPER,ZNF449,TOP2B,USP16,DZIP3,ACVR1C,ZNF160…
GO:BP	cell cycle	GO:0007049	TRUE	2.33e-12	11.6333	1811	392	85	21010	MBTD1,TAF1,TET2,CCP110,LMLN,RPS27L,CDC5L,AKT2,BRCA2,CTCFL,RB1CC1,BRDT,CHEK1,ROCK1,CEP295,ATAD5,CHAF1B,UHMK1,PHIP,WASL,LRP6,CCAR1,CDCA8,BMP4,HES1,USP44,GINS1,UFL1,KANK2,BIRC6,WEE2,BRCA1,CCNL2,SKP2,CDK11B,TOP2B,USP16,CEP44,HSP90AB1,PCNP,NCAPG2,FANCM,NEK1,SYCP2,INTS13,BBS4,NUP37,TRIOBP,ANK3,ADAM17,SMARCAD1,KIF20B,SRPK1,CLOCK,TBRG1,MDM4,ING3,C9ORF78,CCNG1,E2F1,SDCBP,POLA1,LIG4,NFRKB,FANCD2,SEPTIN2,NS…
GO:BP	regulation of nitrogen compound metabolic process	GO:0051171	FALSE	1.58e-08	7.80226	5587	392	166	21010	MSL3,MBTD1,TAF1,REST,XRN1,TET2,KDM5A,ZNF148,TADA1,CNOT6,PXYLP1,OBI1,AKTIP,ZNF182,MOB3B,USP4,ZBTB39,ENPP2,RPS27L,CDC5L,AKT2,RPS6KA5,ZEB1,BRCA2,CEP350,CTCFL,ZHX1,PABPC1,SPSB4,NFATC3,RB1CC1,PPARGC1A,BRDT,CHEK1,ROCK1,CEP295,TUT7,ATAD5,ELAVL2,ZNF626,ZIM2,DCP1A,UHMK1,FNIP2,PHIP,WASL,LRP6,ZNF664,CCAR1,PRKCI,CREBBP,CDCA8,BMP4,RIOK1,HES1,USP44,KLHL15,ZBTB43,NUP98,MINAR1,GINS1,UFL1,KANK2,DNMT3B,PRKAR2A,BIR…
GO:BP	regulation of primary metabolic process	GO:0080090	FALSE	2.82e-08	7.54944	5766	392	169	21010	MSL3,MBTD1,TAF1,REST,XRN1,TET2,KDM5A,ZNF148,TADA1,CNOT6,PXYLP1,OBI1,AKTIP,ZNF182,MOB3B,USP4,ZBTB39,ENPP2,RPS27L,CDC5L,AKT2,RPS6KA5,ZEB1,BRCA2,CEP350,CTCFL,ZHX1,PABPC1,SPSB4,NFATC3,RB1CC1,IDH1,PPARGC1A,BRDT,CHEK1,ROCK1,CEP295,TUT7,ATAD5,ELAVL2,ZNF626,ZIM2,DCP1A,UHMK1,FNIP2,PHIP,WASL,LRP6,ZNF664,CCAR1,PRKCI,CREBBP,CDCA8,BMP4,RIOK1,HES1,USP44,KLHL15,ZBTB43,NUP98,MINAR1,GINS1,UFL1,KANK2,DNMT3B,PRKAR2…
GO:BP	cell cycle process	GO:0022402	FALSE	6.62e-08	7.17911	1273	392	60	21010	TAF1,CCP110,RPS27L,CDC5L,BRCA2,BRDT,CHEK1,ROCK1,CEP295,ATAD5,PHIP,WASL,CDCA8,BMP4,USP44,GINS1,UFL1,KANK2,BIRC6,WEE2,BRCA1,CCNL2,SKP2,TOP2B,USP16,CEP44,NCAPG2,FANCM,SYCP2,INTS13,BBS4,NUP37,ANK3,ADAM17,SMARCAD1,KIF20B,SRPK1,CLOCK,C9ORF78,CCNG1,E2F1,POLA1,FANCD2,SEPTIN2,NSMCE2,TAOK3,SMC6,RPS3,ANKRD17,RAB6C,KHDRBS1,LATS1,PLCB1,ACVR1B,FBXL7,CHMP2B,TENT4A,KATNB1,CLSPN,ITGB1
GO:BP	cellular nitrogen compound biosynthetic process	GO:0044271	FALSE	7.07e-07	6.15069	4860	392	145	21010	MSL3,MBTD1,TAF1,REST,XRN1,TET2,KDM5A,ZNF148,TADA1,CNOT6,ZNF182,ND6,ZBTB39,RPS27L,CDC5L,AKT2,RPS6KA5,ZEB1,BRCA2,CEP350,CTCFL,ZHX1,PABPC1,NFATC3,EIF3A,IARS2,PPARGC1A,BRDT,CHEK1,ROCK1,TUT7,ELAVL2,ZNF626,ZIM2,DCP1A,UHMK1,FNIP2,REV1,PHIP,WASL,LRP6,RPL26L1,ZNF664,CCAR1,PRKCI,CREBBP,BMP4,HES1,ZBTB43,NUP98,GINS1,UFL1,KANK2,DNMT3B,ACER3,TMSB4X,BRCA1,CCNL2,CDKAL1,ERBIN,IREB2,PPT1,TIAL1,CDK11B,ZNF449,RESF1,…
GO:BP	protein modification process	GO:0036211	FALSE	1.8811e-06	5.72558	3409	392	111	21010	MSL3,MBTD1,TAF1,TET2,NAA25,UBR1,OXSR1,TADA1,OBI1,AKTIP,MOB3B,RNF13,USP4,KBTBD7,ENPP2,KLHL24,AKT2,RPS6KA5,BRCA2,ZDHHC9,SPSB4,NKTR,NPC1,RB1CC1,PPARGC1A,CHEK1,CSNK1G3,ROCK1,CEP295,UHMK1,FNIP2,PHIP,LRP6,SHPRH,CCAR1,PRKCI,CREBBP,CDCA8,BMP4,HES1,USP44,KLHL15,UBE2T,MINAR1,UFL1,C1GALT1,PRKAR2A,RPS6KL1,BIRC6,SPOPL,GALNT7,WEE2,BRCA1,FBXL3,SKP2,PPT1,CDK11B,USP16,DZIP3,DAZAP2,ASB8,ACVR1C,FAM161A,HSP90AB1,PCN…
GO:BP	macromolecule modification	GO:0043412	FALSE	1.9801e-06	5.70332	3628	392	116	21010	MSL3,MBTD1,TAF1,TET2,NAA25,UBR1,OXSR1,TADA1,OBI1,AKTIP,MOB3B,RNF13,USP4,KBTBD7,ENPP2,KLHL24,AKT2,RPS6KA5,BRCA2,ZDHHC9,SPSB4,NKTR,NPC1,RB1CC1,PPARGC1A,CHEK1,CSNK1G3,ROCK1,CEP295,UHMK1,FNIP2,PHIP,LRP6,SHPRH,CCAR1,PRKCI,CREBBP,CDCA8,BMP4,HES1,USP44,KLHL15,UBE2T,MINAR1,UFL1,C1GALT1,DNMT3B,PRKAR2A,RPS6KL1,BIRC6,SPOPL,GALNT7,WEE2,BRCA1,FBXL3,SKP2,CDKAL1,PPT1,CDK11B,USP16,DZIP3,TYW3,DAZAP2,ASB8,ACVR1C,F…
GO:BP	regulation of cell cycle	GO:0051726	FALSE	2.1428e-06	5.66901	1112	392	52	21010	MBTD1,TAF1,CCP110,RPS27L,CDC5L,AKT2,BRCA2,CHEK1,CEP295,ATAD5,UHMK1,PHIP,LRP6,CDCA8,BMP4,HES1,USP44,UFL1,KANK2,BIRC6,WEE2,BRCA1,CCNL2,SKP2,CDK11B,USP16,HSP90AB1,NCAPG2,INTS13,BBS4,ADAM17,KIF20B,CLOCK,TBRG1,MDM4,ING3,C9ORF78,CCNG1,E2F1,SDCBP,NFRKB,FANCD2,NSMCE2,TAOK3,SMC6,ANKRD17,RAB6C,LATS1,PLCB1,CHMP2B,CLSPN,ITGB1
GO:BP	organelle organization	GO:0006996	TRUE	5.7816e-06	5.23795	3562	392	113	21010	PI4K2B,ZMYM3,XRN1,IRAG2,CNOT6,CCP110,AKTIP,AKAP11,ND6,CDS2,DIAPH3,KLHL24,RPS27L,AKT2,BRCA2,CEP350,MRAS,ATP8B4,RB1CC1,PPARGC1A,BRDT,CHEK1,ROCK1,CEP295,AP1S1,ABITRAM,PHIP,WASL,PRKCI,MYO18A,CDCA8,BMP4,USP44,STX17,VPS13A,MAP1LC3B,NUP98,GINS1,UFL1,KANK2,WEE2,TMSB4X,BRCA1,BBS9,LCA5,CCNL2,ERBIN,MAP1LC3B2,PPT1,RESF1,MSH3,TOP2B,USP16,DAZAP2,FAM161A,GRHL3,CEP44,NUBPL,HSP90AB1,PTGFRN,PALLD,NCAPG2,DZIP1,DNAI…
GO:BP	regulation of nucleobase-containing compound metabolic process	GO:0019219	FALSE	1.0033e-05	4.99855	4038	392	123	21010	MSL3,MBTD1,TAF1,REST,XRN1,TET2,KDM5A,ZNF148,TADA1,CNOT6,OBI1,ZNF182,ZBTB39,CDC5L,RPS6KA5,ZEB1,BRCA2,CEP350,CTCFL,ZHX1,PABPC1,NFATC3,PPARGC1A,BRDT,CHEK1,ROCK1,TUT7,ATAD5,ELAVL2,ZNF626,ZIM2,DCP1A,FNIP2,PHIP,WASL,LRP6,ZNF664,CCAR1,PRKCI,CREBBP,BMP4,RIOK1,HES1,KLHL15,ZBTB43,NUP98,GINS1,UFL1,KANK2,DNMT3B,ILDR2,TMSB4X,BRCA1,CCNL2,ERBIN,IREB2,TIAL1,CDK11B,ZNF449,RESF1,CELF1,MSH3,TOP2B,USP16,SRRM1,ZNF160…
GO:BP	protein metabolic process	GO:0019538	FALSE	1.9276e-05	4.71499	5373	392	151	21010	MSL3,MBTD1,TAF1,REST,XRN1,TET2,NAA25,UBR1,OXSR1,TADA1,CNOT6,PXYLP1,OBI1,AKTIP,MOB3B,LMLN,RNF13,USP4,KBTBD7,ENPP2,KLHL24,RPS27L,AKT2,RPS6KA5,BRCA2,ZDHHC9,QSOX2,PABPC1,SPSB4,EIF3A,NKTR,IARS2,NPC1,RB1CC1,PPARGC1A,CHEK1,CSNK1G3,ROCK1,CEP295,TUT7,DCP1A,UHMK1,FNIP2,PHIP,LRP6,SHPRH,SACS,RPL26L1,CCAR1,PRKCI,CREBBP,CDCA8,BMP4,HES1,USP44,KLHL15,UBE2T,VPS13A,NUP98,MINAR1,UFL1,C1GALT1,PRKAR2A,RPS6KL1,BIRC6,I…
GO:BP	organonitrogen compound metabolic process	GO:1901564	FALSE	2.7013e-05	4.56842	6362	392	171	21010	MSL3,MBTD1,TAF1,REST,XRN1,TET2,NAA25,UBR1,OXSR1,TADA1,CNOT6,PDE7A,PXYLP1,OBI1,AKTIP,MOB3B,LMLN,RNF13,ND6,USP4,KBTBD7,ENPP2,KLHL24,RPS27L,AKT2,RPS6KA5,BRCA2,ZDHHC9,QSOX2,PABPC1,SPSB4,EIF3A,NKTR,IARS2,NPC1,RB1CC1,IDH1,PPARGC1A,CHEK1,CSNK1G3,ROCK1,CEP295,SERINC1,TUT7,SAMHD1,DCP1A,PNPLA8,UHMK1,FNIP2,ENOPH1,PHIP,LRP6,SHPRH,SACS,RPL26L1,CCAR1,PRKCI,CREBBP,CDCA8,BMP4,HES1,USP44,KLHL15,UBE2T,VPS13A,NUP98…
GO:BP	DNA damage response	GO:0006974	TRUE	2.7098e-05	4.56706	890	392	43	21010	MBTD1,TAF1,TADA1,TDP1,RPS27L,CDC5L,BRCA2,ERCC6L2,CHEK1,ATAD5,CHAF1B,SAMHD1,FNIP2,REV1,SHPRH,USP44,KLHL15,UBE2T,UFL1,BRCA1,MSH3,TOP2B,USP16,FANCM,SMARCAD1,CLOCK,MDM4,ING3,CCNG1,E2F1,CHD2,POLA1,LIG4,NFRKB,FANCD2,NSMCE2,TAOK3,SMC6,RPS3,YAP1,ZMYND8,TENT4A,CLSPN
GO:BP	post-translational protein modification	GO:0043687	FALSE	3.1969e-05	4.49527	1276	392	54	21010	MSL3,MBTD1,TAF1,UBR1,TADA1,OBI1,AKTIP,RNF13,USP4,KBTBD7,KLHL24,RPS6KA5,BRCA2,SPSB4,PPARGC1A,SHPRH,CCAR1,CREBBP,USP44,KLHL15,UBE2T,MINAR1,UFL1,BIRC6,SPOPL,BRCA1,FBXL3,SKP2,USP16,DZIP3,ASB8,HSP90AB1,PCNP,DCAF7,FANCM,ASH1L,DCAF17,UBE2Q2,KLHDC10,MDM4,ING3,CNOT4,UBR7,KMT2B,PRMT1,SUDS3,RNF125,NSMCE2,SF3B1,SMC6,RPS3,FBXL7,HDAC1,OTUD3
GO:BP	regulation of metabolic process	GO:0019222	FALSE	7.7064e-05	4.11315	7295	392	188	21010	MSL3,MBTD1,TAF1,REST,XRN1,TET2,KDM5A,PPP1R14C,ZNF148,TADA1,CNOT6,PXYLP1,OBI1,AKTIP,ZNF182,MOB3B,USP4,ZBTB39,ENPP2,RPS27L,CDC5L,AKT2,RPS6KA5,ZEB1,BRCA2,CEP350,CTCFL,ZHX1,PABPC1,SPSB4,NFATC3,NPC1,RB1CC1,IDH1,PPARGC1A,BRDT,CHEK1,ROCK1,CEP295,TUT7,ATAD5,ELAVL2,ZNF626,ZIM2,DCP1A,UHMK1,FNIP2,PHIP,WASL,LRP6,BTBD10,ZNF664,CCAR1,PRKCI,CREBBP,CDCA8,BMP4,RIOK1,HES1,AFF4,USP44,KLHL15,ZBTB43,HELZ,NUP98,MINAR1…
GO:BP	regulation of macromolecule metabolic process	GO:0060255	FALSE	0.00010537	3.97727	6772	392	177	21010	MSL3,MBTD1,TAF1,REST,XRN1,TET2,KDM5A,ZNF148,TADA1,CNOT6,PXYLP1,OBI1,AKTIP,ZNF182,MOB3B,USP4,ZBTB39,ENPP2,RPS27L,CDC5L,AKT2,RPS6KA5,ZEB1,BRCA2,CEP350,CTCFL,ZHX1,PABPC1,SPSB4,NFATC3,RB1CC1,PPARGC1A,BRDT,CHEK1,ROCK1,CEP295,TUT7,ATAD5,ELAVL2,ZNF626,ZIM2,DCP1A,UHMK1,FNIP2,PHIP,WASL,LRP6,ZNF664,CCAR1,PRKCI,CREBBP,CDCA8,BMP4,RIOK1,HES1,AFF4,USP44,KLHL15,ZBTB43,HELZ,NUP98,MINAR1,GINS1,UFL1,KANK2,DNMT3B,P…
GO:BP	DNA metabolic process	GO:0006259	FALSE	0.00011324	3.94599	1039	392	46	21010	MBTD1,XRN1,TET2,TADA1,OBI1,TDP1,CDC5L,BRCA2,ERCC6L2,PPARGC1A,CHEK1,ATAD5,CHAF1B,SAMHD1,REV1,SHPRH,MYO18A,USP44,KLHL15,UBE2T,GINS1,UFL1,DNMT3B,BRCA1,MSH3,TOP2B,HSP90AB1,FANCM,HMGB3,SMARCAD1,TBRG1,ING3,BMPR2,HMBOX1,POLA1,LIG4,NFRKB,FANCD2,NSMCE2,TAOK3,SMC6,RPS3,ANKRD17,ZMYND8,TENT4A,CLSPN
GO:BP	mitotic cell cycle	GO:0000278	FALSE	0.00013722	3.86258	908	392	42	21010	RPS27L,BRCA2,CHEK1,ROCK1,ATAD5,PHIP,CDCA8,BMP4,HES1,USP44,GINS1,KANK2,WEE2,BRCA1,SKP2,CDK11B,USP16,NCAPG2,INTS13,BBS4,ANK3,ADAM17,KIF20B,CCNG1,E2F1,SDCBP,POLA1,FANCD2,NSMCE2,TAOK3,ANKRD17,RAB6C,KHDRBS1,LATS1,PLCB1,ACVR1B,FBXL7,CHMP2B,TENT4A,KATNB1,CLSPN,ITGB1
GO:BP	regulation of RNA metabolic process	GO:0051252	FALSE	0.00021342	3.67076	3753	392	112	21010	MSL3,MBTD1,TAF1,REST,TET2,KDM5A,ZNF148,TADA1,CNOT6,ZNF182,ZBTB39,CDC5L,RPS6KA5,ZEB1,BRCA2,CEP350,CTCFL,ZHX1,PABPC1,NFATC3,PPARGC1A,BRDT,ROCK1,TUT7,ELAVL2,ZNF626,ZIM2,DCP1A,FNIP2,PHIP,WASL,LRP6,ZNF664,CCAR1,PRKCI,CREBBP,BMP4,RIOK1,HES1,ZBTB43,NUP98,GINS1,UFL1,KANK2,DNMT3B,ILDR2,TMSB4X,BRCA1,CCNL2,ERBIN,IREB2,TIAL1,CDK11B,ZNF449,RESF1,CELF1,TOP2B,USP16,SRRM1,ZNF160,ZNF787,TULP3,GRHL3,FADS1,RNPS1,KD…
GO:BP	mitotic cell cycle process	GO:1903047	FALSE	0.00022585	3.64618	757	392	37	21010	RPS27L,BRCA2,CHEK1,ROCK1,ATAD5,PHIP,CDCA8,BMP4,USP44,GINS1,KANK2,BRCA1,SKP2,USP16,NCAPG2,INTS13,BBS4,ANK3,ADAM17,KIF20B,CCNG1,E2F1,POLA1,FANCD2,NSMCE2,TAOK3,ANKRD17,KHDRBS1,LATS1,PLCB1,ACVR1B,FBXL7,CHMP2B,TENT4A,KATNB1,CLSPN,ITGB1
GO:BP	DNA repair	GO:0006281	FALSE	0.00026705	3.5734	602	392	32	21010	MBTD1,TADA1,TDP1,CDC5L,BRCA2,ERCC6L2,CHEK1,CHAF1B,SAMHD1,REV1,SHPRH,USP44,KLHL15,UBE2T,UFL1,BRCA1,MSH3,TOP2B,FANCM,SMARCAD1,ING3,POLA1,LIG4,NFRKB,FANCD2,NSMCE2,TAOK3,SMC6,RPS3,ZMYND8,TENT4A,CLSPN
GO:BP	regulation of cellular metabolic process	GO:0031323	FALSE	0.0003388	3.47006	6726	392	174	21010	MSL3,MBTD1,TAF1,REST,XRN1,TET2,KDM5A,PPP1R14C,ZNF148,TADA1,CNOT6,PXYLP1,OBI1,AKTIP,ZNF182,MOB3B,ZBTB39,ENPP2,RPS27L,CDC5L,AKT2,RPS6KA5,ZEB1,BRCA2,CEP350,CTCFL,ZHX1,PABPC1,NFATC3,NPC1,RB1CC1,IDH1,PPARGC1A,BRDT,CHEK1,ROCK1,TUT7,ATAD5,ELAVL2,ZNF626,ZIM2,DCP1A,UHMK1,FNIP2,PHIP,WASL,LRP6,BTBD10,ZNF664,CCAR1,PRKCI,CREBBP,CDCA8,BMP4,RIOK1,HES1,AFF4,KLHL15,ZBTB43,HELZ,NUP98,GINS1,UFL1,KANK2,DNMT3B,PRKAR2…
GO:BP	regulation of cell cycle process	GO:0010564	FALSE	0.00059816	3.22318	721	392	35	21010	TAF1,CCP110,RPS27L,CDC5L,BRCA2,CHEK1,CEP295,ATAD5,PHIP,CDCA8,BMP4,USP44,UFL1,KANK2,BIRC6,WEE2,BRCA1,CCNL2,NCAPG2,BBS4,ADAM17,KIF20B,CLOCK,C9ORF78,CCNG1,E2F1,FANCD2,NSMCE2,TAOK3,SMC6,ANKRD17,RAB6C,PLCB1,CHMP2B,CLSPN
GO:BP	cellular response to stress	GO:0033554	FALSE	0.00093794	3.02782	1925	392	67	21010	MBTD1,TAF1,OXSR1,TADA1,TDP1,RNF13,RPS27L,CDC5L,BRCA2,ERCC6L2,RB1CC1,PPARGC1A,CHEK1,ATAD5,CHAF1B,SAMHD1,PNPLA8,FNIP2,REV1,SHPRH,CREBBP,BMP4,AFF4,USP44,KLHL15,UBE2T,MAP1LC3B,UFL1,BRCA1,MAP1LC3B2,MSH3,TOP2B,USP16,FADS1,HSP90AB1,FANCM,GCH1,SMARCAD1,FGF14,KLHDC10,CLOCK,GPR37,MDM4,ING3,STAU2,BMPR2,CCNG1,E2F1,CHD2,SDCBP,POLA1,LIG4,NFRKB,FANCD2,PRMT1,INPP5F,NSMCE2,TAOK3,SMC6,RPS3,YAP1,ZMYND8,PLCB1,PEX14,…
GO:BP	protein modification by small protein conjugation	GO:0032446	FALSE	0.00098388	3.00706	872	392	39	21010	TAF1,UBR1,OBI1,AKTIP,RNF13,USP4,KBTBD7,KLHL24,BRCA2,SPSB4,SHPRH,CCAR1,USP44,KLHL15,UBE2T,MINAR1,UFL1,BIRC6,SPOPL,BRCA1,FBXL3,SKP2,DZIP3,ASB8,HSP90AB1,PCNP,DCAF7,FANCM,DCAF17,UBE2Q2,KLHDC10,MDM4,CNOT4,UBR7,RNF125,NSMCE2,SMC6,RPS3,FBXL7
GO:BP	aromatic compound biosynthetic process	GO:0019438	FALSE	0.00125013	2.90304	4110	392	117	21010	MSL3,MBTD1,TAF1,REST,XRN1,TET2,KDM5A,ZNF148,TADA1,CNOT6,ZNF182,ND6,ZBTB39,CDC5L,RPS6KA5,ZEB1,BRCA2,CEP350,CTCFL,ZHX1,NFATC3,PPARGC1A,BRDT,CHEK1,ELAVL2,ZNF626,ZIM2,FNIP2,REV1,PHIP,WASL,LRP6,ZNF664,CCAR1,PRKCI,CREBBP,BMP4,HES1,ZBTB43,NUP98,GINS1,UFL1,KANK2,DNMT3B,TMSB4X,BRCA1,CCNL2,ERBIN,IREB2,PPT1,TIAL1,CDK11B,ZNF449,RESF1,TOP2B,USP16,ZNF160,ZNF787,TULP3,GRHL3,FADS1,RNPS1,HSP90AB1,KDM1B,NCAPG2,PRD…
GO:BP	protein ubiquitination	GO:0016567	FALSE	0.00191764	2.71723	792	392	36	21010	TAF1,UBR1,OBI1,RNF13,USP4,KBTBD7,KLHL24,BRCA2,SPSB4,SHPRH,CCAR1,USP44,KLHL15,UBE2T,MINAR1,UFL1,BIRC6,SPOPL,BRCA1,FBXL3,SKP2,DZIP3,ASB8,HSP90AB1,PCNP,DCAF7,FANCM,DCAF17,UBE2Q2,KLHDC10,MDM4,CNOT4,UBR7,RNF125,RPS3,FBXL7
GO:BP	organic cyclic compound biosynthetic process	GO:1901362	FALSE	0.00243032	2.61434	4255	392	119	21010	MSL3,MBTD1,TAF1,REST,XRN1,TET2,KDM5A,ZNF148,TADA1,CNOT6,ZNF182,ND6,ZBTB39,CDC5L,RPS6KA5,ZEB1,BRCA2,CEP350,CTCFL,ZHX1,NFATC3,PPARGC1A,BRDT,CHEK1,ELAVL2,ZNF626,ZIM2,FNIP2,REV1,PHIP,WASL,LRP6,ZNF664,CCAR1,PRKCI,CREBBP,BMP4,HES1,HSD17B6,ZBTB43,OSBPL1A,NUP98,GINS1,UFL1,KANK2,DNMT3B,TMSB4X,BRCA1,CCNL2,ERBIN,IREB2,PPT1,TIAL1,CDK11B,ZNF449,RESF1,TOP2B,USP16,ZNF160,ZNF787,TULP3,GRHL3,FADS1,RNPS1,HSP90AB1,…
GO:BP	protein modification by small protein conjugation or removal	GO:0070647	FALSE	0.00295382	2.52962	1019	392	42	21010	TAF1,UBR1,TADA1,OBI1,AKTIP,RNF13,USP4,KBTBD7,KLHL24,BRCA2,SPSB4,SHPRH,CCAR1,USP44,KLHL15,UBE2T,MINAR1,UFL1,BIRC6,SPOPL,BRCA1,FBXL3,SKP2,USP16,DZIP3,ASB8,HSP90AB1,PCNP,DCAF7,FANCM,DCAF17,UBE2Q2,KLHDC10,MDM4,CNOT4,UBR7,RNF125,NSMCE2,SMC6,RPS3,FBXL7,OTUD3
GO:BP	heterocycle biosynthetic process	GO:0018130	FALSE	0.00346187	2.46069	4099	392	115	21010	MSL3,MBTD1,TAF1,REST,XRN1,TET2,KDM5A,ZNF148,TADA1,CNOT6,ZNF182,ND6,ZBTB39,CDC5L,RPS6KA5,ZEB1,BRCA2,CEP350,CTCFL,ZHX1,NFATC3,PPARGC1A,BRDT,CHEK1,ELAVL2,ZNF626,ZIM2,FNIP2,REV1,PHIP,WASL,LRP6,ZNF664,CCAR1,PRKCI,CREBBP,BMP4,HES1,ZBTB43,NUP98,GINS1,UFL1,KANK2,DNMT3B,TMSB4X,BRCA1,CCNL2,ERBIN,IREB2,PPT1,TIAL1,CDK11B,ZNF449,RESF1,TOP2B,USP16,ZNF160,ZNF787,TULP3,GRHL3,FADS1,RNPS1,HSP90AB1,KDM1B,NCAPG2,PRD…
GO:BP	nucleobase-containing compound biosynthetic process	GO:0034654	FALSE	0.00437982	2.35854	4026	392	113	21010	MSL3,MBTD1,TAF1,REST,XRN1,TET2,KDM5A,ZNF148,TADA1,CNOT6,ZNF182,ND6,ZBTB39,CDC5L,RPS6KA5,ZEB1,BRCA2,CEP350,CTCFL,ZHX1,NFATC3,PPARGC1A,BRDT,CHEK1,ELAVL2,ZNF626,ZIM2,FNIP2,REV1,PHIP,WASL,LRP6,ZNF664,CCAR1,PRKCI,CREBBP,BMP4,HES1,ZBTB43,NUP98,GINS1,UFL1,KANK2,DNMT3B,TMSB4X,BRCA1,CCNL2,ERBIN,PPT1,TIAL1,CDK11B,ZNF449,RESF1,TOP2B,USP16,ZNF160,ZNF787,TULP3,GRHL3,FADS1,RNPS1,HSP90AB1,KDM1B,NCAPG2,PRDM10,FU…
GO:BP	chromatin organization	GO:0006325	TRUE	0.00461166	2.33614	788	392	35	21010	MSL3,MBTD1,TAF1,REST,TET2,KDM5A,RPS6KA5,BRCA2,CTCFL,ERCC6L2,BRDT,CHEK1,CHAF1B,SHPRH,CREBBP,BRCA1,TASOR2,RESF1,USP16,KDM1B,ASH1L,TSPYL4,SMARCAD1,SRPK1,CLOCK,ING3,CHD2,KMT2B,EIF1,NFRKB,PRMT1,SUDS3,SF3B1,ZMYND8,HDAC1
GO:BP	chromatin remodeling	GO:0006338	FALSE	0.00499247	2.30168	655	392	31	21010	MSL3,TAF1,REST,KDM5A,RPS6KA5,BRCA2,CTCFL,ERCC6L2,BRDT,CHEK1,CHAF1B,SHPRH,CREBBP,BRCA1,TASOR2,RESF1,USP16,KDM1B,ASH1L,TSPYL4,SMARCAD1,CLOCK,ING3,CHD2,KMT2B,EIF1,NFRKB,PRMT1,SUDS3,SF3B1,HDAC1
GO:BP	cell division	GO:0051301	TRUE	0.00583584	2.2339	660	392	31	21010	CCP110,LMLN,BRCA2,ROCK1,WASL,CDCA8,USP44,BIRC6,TIAL1,ZNF449,USP16,NCAPG2,NEK1,SYCP2,INTS13,BBS4,NUP37,TRIOBP,ANK3,KIF20B,CCNG1,LIG4,SEPTIN2,NSMCE2,RPS3,KATNA1,LATS1,FBXL7,FIGN,CHMP2B,KATNB1
GO:BP	RNA biosynthetic process	GO:0032774	FALSE	0.0064329	2.19159	3600	392	103	21010	MSL3,MBTD1,TAF1,REST,TET2,KDM5A,ZNF148,TADA1,CNOT6,ZNF182,ZBTB39,CDC5L,RPS6KA5,ZEB1,BRCA2,CEP350,CTCFL,ZHX1,NFATC3,PPARGC1A,BRDT,ELAVL2,ZNF626,ZIM2,FNIP2,PHIP,WASL,LRP6,ZNF664,CCAR1,PRKCI,CREBBP,BMP4,HES1,ZBTB43,NUP98,GINS1,UFL1,KANK2,DNMT3B,TMSB4X,BRCA1,CCNL2,ERBIN,TIAL1,CDK11B,ZNF449,RESF1,TOP2B,USP16,ZNF160,ZNF787,TULP3,GRHL3,FADS1,RNPS1,KDM1B,NCAPG2,PRDM10,FUBP1,HMGB3,ZNF813,ASH1L,ZNF292,DVL2…
GO:BP	positive regulation of nitrogen compound metabolic process	GO:0051173	FALSE	0.00720959	2.14209	3071	392	91	21010	MSL3,MBTD1,TAF1,REST,TET2,KDM5A,ZNF148,TADA1,CNOT6,PXYLP1,AKTIP,MOB3B,ENPP2,RPS27L,CDC5L,AKT2,RPS6KA5,ZEB1,BRCA2,CTCFL,PABPC1,SPSB4,NFATC3,RB1CC1,PPARGC1A,BRDT,ROCK1,CEP295,TUT7,ATAD5,DCP1A,UHMK1,FNIP2,PHIP,WASL,LRP6,CCAR1,CREBBP,CDCA8,BMP4,RIOK1,HES1,NUP98,GINS1,TMSB4X,BRCA1,SKP2,CELF1,TOP2B,USP16,DAZAP2,ACVR1C,FAM161A,GRHL3,HSP90AB1,KDM1B,PRDM10,FANCM,ASH1L,ZNF292,DVL2,ADAM17,DAZL,CTSV,CLOCK,GP…
GO:BP	intracellular signal transduction	GO:0035556	FALSE	0.00946861	2.02371	2609	392	80	21010	TAF1,UBR1,OXSR1,ARHGAP29,PDE7A,AKAP11,MOB3B,RNF13,KBTBD7,RPS27L,CDC5L,AKT2,RPS6KA5,BRCA2,ZDHHC9,MRAS,SPSB4,NFATC3,EIF3A,NPC1,RB1CC1,CHEK1,ROCK1,ATAD5,PNPLA8,FNIP2,NKIRAS2,BTBD10,PRKCI,CREBBP,CDCA8,BMP4,USP44,MINAR1,UFL1,KANK2,PRKAR2A,TMSB4X,BRCA1,TIAL1,ASB8,PSD3,HSP90AB1,ASH1L,DVL2,FGF14,SRPK1,KLHDC10,CLOCK,GPR37,MDM4,BMPR2,CCNG1,E2F1,SDCBP,KSR1,ADRA2B,AKIP1,FANCD2,PRMT1,OSBPL8,INPP5F,ARHGAP19,RY…
GO:BP	regulation of translation	GO:0006417	FALSE	0.00977172	2.01003	419	392	23	21010	XRN1,CNOT6,RPS27L,AKT2,PABPC1,ROCK1,TUT7,DCP1A,UHMK1,IREB2,CELF1,USP16,EIF4A2,DAZL,PUS7,BZW2,CNOT4,EIF1,PRMT1,EEF2,RPS3,KHDRBS1,TENT4A
GO:BP	biological regulation	GO:0065007	TRUE	0.01041	1.98255	12751	392	280	21010	MSL3,MBTD1,TAF1,REST,ZMYM3,XRN1,TET2,KDM5A,UBR1,PPP1R14C,ZNF148,OXSR1,TADA1,ARHGAP29,CNOT6,PDE7A,PXYLP1,OBI1,CCP110,AKTIP,SLC5A11,ZNF182,AKAP11,MOB3B,ZFAND5,WDFY1,RNF13,USP4,ZBTB39,KBTBD7,ENPP2,KLHL24,RPS27L,CDC5L,AKT2,RPS6KA5,ZEB1,BRCA2,ZDHHC9,CEP350,MRAS,CTCFL,ZHX1,ATP8B4,PABPC1,SPSB4,NFATC3,SLC7A8,EIF3A,IARS2,NPC1,RB1CC1,IDH1,PPARGC1A,BRDT,CHEK1,CSNK1G3,LIN7C,SIGMAR1,ROCK1,CEP295,SERINC1,TUT7,…
GO:BP	DNA damage checkpoint signaling	GO:0000077	FALSE	0.0110894	1.95509	128	392	12	21010	RPS27L,CDC5L,BRCA2,CHEK1,UFL1,BRCA1,CLOCK,CCNG1,E2F1,FANCD2,TAOK3,CLSPN
GO:BP	cell cycle phase transition	GO:0044770	FALSE	0.0121475	1.91551	551	392	27	21010	TAF1,RPS27L,CDC5L,BRCA2,CHEK1,ATAD5,CDCA8,USP44,UFL1,KANK2,BRCA1,SKP2,ADAM17,CLOCK,CCNG1,E2F1,FANCD2,NSMCE2,TAOK3,ANKRD17,KHDRBS1,LATS1,PLCB1,ACVR1B,FBXL7,CLSPN,ITGB1
GO:BP	regulation of cellular process	GO:0050794	FALSE	0.0129822	1.88665	11758	392	262	21010	MSL3,MBTD1,TAF1,REST,XRN1,TET2,KDM5A,UBR1,PPP1R14C,ZNF148,OXSR1,TADA1,ARHGAP29,CNOT6,PDE7A,PXYLP1,OBI1,CCP110,AKTIP,ZNF182,AKAP11,MOB3B,ZFAND5,WDFY1,RNF13,ZBTB39,KBTBD7,ENPP2,KLHL24,RPS27L,CDC5L,AKT2,RPS6KA5,ZEB1,BRCA2,ZDHHC9,CEP350,MRAS,CTCFL,ZHX1,PABPC1,SPSB4,NFATC3,EIF3A,NPC1,RB1CC1,IDH1,PPARGC1A,BRDT,CHEK1,CSNK1G3,SIGMAR1,ROCK1,CEP295,TUT7,ATAD5,ELAVL2,ZNF626,CCDC25,ZIM2,SAMHD1,DCP1A,PNPLA8,U…
GO:BP	translation	GO:0006412	FALSE	0.0146488	1.8342	760	392	33	21010	XRN1,CNOT6,RPS27L,AKT2,PABPC1,EIF3A,IARS2,ROCK1,TUT7,DCP1A,UHMK1,RPL26L1,CDKAL1,IREB2,CELF1,USP16,RPL8,EIF4A2,IARS1,DAZL,KLHDC10,RPS13,PUS7,BZW2,EIF3G,RPS3A,CNOT4,EIF1,PRMT1,EEF2,RPS3,KHDRBS1,TENT4A
GO:BP	DNA integrity checkpoint signaling	GO:0031570	FALSE	0.0223557	1.65061	137	392	12	21010	RPS27L,CDC5L,BRCA2,CHEK1,UFL1,BRCA1,CLOCK,CCNG1,E2F1,FANCD2,TAOK3,CLSPN
GO:BP	protein-DNA complex organization	GO:0071824	FALSE	0.0233586	1.63155	885	392	36	21010	MSL3,MBTD1,TAF1,REST,TET2,KDM5A,RPS6KA5,BRCA2,CTCFL,ERCC6L2,BRDT,CHEK1,CHAF1B,SHPRH,CREBBP,BRCA1,TASOR2,RESF1,USP16,KDM1B,ASH1L,TSPYL4,SMARCAD1,SRPK1,CLOCK,ING3,GTF2E1,CHD2,KMT2B,EIF1,NFRKB,PRMT1,SUDS3,SF3B1,ZMYND8,HDAC1
GO:BP	regulation of organelle organization	GO:0033043	FALSE	0.029653	1.52793	1157	392	43	21010	XRN1,CNOT6,CCP110,AKT2,PPARGC1A,CHEK1,ROCK1,CEP295,ABITRAM,PHIP,CDCA8,BMP4,USP44,KANK2,WEE2,TMSB4X,BRCA1,RESF1,GRHL3,NCAPG2,DZIP1,DNAI3,BBS4,TRIOBP,KIF20B,STAU2,SDCBP,HMBOX1,LIG4,NFRKB,TMEM135,CAMSAP2,NSMCE2,SMC6,RPS3,YAP1,ZMYND8,SLAIN2,LATS1,PLCB1,CHMP2B,MYADM,KATNB1
GO:BP	regulation of mRNA metabolic process	GO:1903311	FALSE	0.0301456	1.52078	298	392	18	21010	REST,CNOT6,PABPC1,ROCK1,TUT7,DCP1A,NUP98,IREB2,CDK11B,CELF1,SRRM1,RNPS1,SRPK1,DAZL,E2F1,CNOT4,KHDRBS1,TENT4A
GO:BP	regulation of protein metabolic process	GO:0051246	FALSE	0.0310065	1.50855	2389	392	73	21010	TAF1,REST,XRN1,CNOT6,PXYLP1,AKTIP,MOB3B,USP4,ENPP2,RPS27L,AKT2,PABPC1,SPSB4,RB1CC1,PPARGC1A,ROCK1,CEP295,TUT7,DCP1A,UHMK1,FNIP2,PHIP,LRP6,CDCA8,BMP4,HES1,USP44,MINAR1,UFL1,PRKAR2A,BIRC6,INPP5B,SPOPL,WEE2,BRCA1,SKP2,IREB2,CELF1,USP16,DAZAP2,ACVR1C,FAM161A,EIF4A2,HSP90AB1,FANCM,DVL2,ADAM17,DAZL,CTSV,PUS7,BZW2,MDM4,CCNG1,CNOT4,SDCBP,KSR1,ADRA2B,EIF1,PRMT1,OSBPL8,INPP5F,STK38,EEF2,SF3B1,TAOK3,RPS3,KH…
GO:BP	peptide biosynthetic process	GO:0043043	FALSE	0.0315674	1.50076	789	392	33	21010	XRN1,CNOT6,RPS27L,AKT2,PABPC1,EIF3A,IARS2,ROCK1,TUT7,DCP1A,UHMK1,RPL26L1,CDKAL1,IREB2,CELF1,USP16,RPL8,EIF4A2,IARS1,DAZL,KLHDC10,RPS13,PUS7,BZW2,EIF3G,RPS3A,CNOT4,EIF1,PRMT1,EEF2,RPS3,KHDRBS1,TENT4A
GO:BP	regulation of RNA biosynthetic process	GO:2001141	FALSE	0.0330307	1.48108	3460	392	97	21010	MSL3,MBTD1,TAF1,REST,TET2,KDM5A,ZNF148,TADA1,CNOT6,ZNF182,ZBTB39,CDC5L,RPS6KA5,ZEB1,BRCA2,CEP350,CTCFL,ZHX1,NFATC3,PPARGC1A,BRDT,ELAVL2,ZNF626,ZIM2,FNIP2,PHIP,WASL,LRP6,ZNF664,CCAR1,PRKCI,CREBBP,BMP4,HES1,ZBTB43,NUP98,GINS1,UFL1,KANK2,DNMT3B,TMSB4X,BRCA1,CCNL2,ERBIN,TIAL1,CDK11B,ZNF449,RESF1,TOP2B,USP16,ZNF160,ZNF787,TULP3,GRHL3,FADS1,KDM1B,PRDM10,FUBP1,HMGB3,ZNF813,ASH1L,ZNF292,DVL2,INTS13,ZNF28…
GO:BP	embryo development ending in birth or egg hatching	GO:0009792	TRUE	0.034879	1.45744	687	392	30	21010	MBTD1,SLC25A20,ZFAND5,ZEB1,BRCA2,CHEK1,LRP6,BMP4,HES1,GINS1,ITPK1,BIRC6,INPP5B,BRCA1,CELF1,ACVR1C,TULP3,GRHL3,NCAPG2,DVL2,BBS4,KIF20B,BMPR2,LIG4,PRMT1,YAP1,COBL,LATS1,ACVR1B,ITGB1
GO:BP	cell cycle checkpoint signaling	GO:0000075	FALSE	0.0366837	1.43553	193	392	14	21010	RPS27L,CDC5L,BRCA2,CHEK1,CDCA8,USP44,UFL1,BRCA1,CLOCK,CCNG1,E2F1,FANCD2,TAOK3,CLSPN
GO:BP	DNA-templated transcription	GO:0006351	FALSE	0.0378848	1.42153	3563	392	99	21010	MSL3,MBTD1,TAF1,REST,TET2,KDM5A,ZNF148,TADA1,CNOT6,ZNF182,ZBTB39,CDC5L,RPS6KA5,ZEB1,BRCA2,CEP350,CTCFL,ZHX1,NFATC3,PPARGC1A,BRDT,ELAVL2,ZNF626,ZIM2,FNIP2,PHIP,WASL,LRP6,ZNF664,CCAR1,PRKCI,CREBBP,BMP4,HES1,ZBTB43,NUP98,UFL1,KANK2,DNMT3B,TMSB4X,BRCA1,CCNL2,ERBIN,TIAL1,CDK11B,ZNF449,USP16,ZNF160,ZNF787,TULP3,GRHL3,FADS1,RNPS1,KDM1B,NCAPG2,PRDM10,FUBP1,HMGB3,ZNF813,ASH1L,ZNF292,DVL2,INTS13,RO60,ZNF28…
GO:BP	DNA recombination	GO:0006310	FALSE	0.0388527	1.41058	333	392	19	21010	MBTD1,BRCA2,CHEK1,ATAD5,SAMHD1,KLHL15,BRCA1,MSH3,TOP2B,FANCM,HMGB3,SMARCAD1,ING3,LIG4,NFRKB,FANCD2,NSMCE2,SMC6,ZMYND8
GO:BP	signal transduction in response to DNA damage	GO:0042770	FALSE	0.0388782	1.41029	194	392	14	21010	RPS27L,CDC5L,BRCA2,CHEK1,ATAD5,UFL1,BRCA1,CLOCK,MDM4,CCNG1,E2F1,FANCD2,TAOK3,CLSPN
GO:BP	phosphorylation	GO:0016310	TRUE	0.0430508	1.36602	1735	392	57	21010	PI4K2B,TAF1,PPP1R14C,OXSR1,AKTIP,MOB3B,ENPP2,AKT2,RPS6KA5,RB1CC1,CHEK1,CSNK1G3,ROCK1,UHMK1,FNIP2,PPIP5K2,PHIP,LRP6,BTBD10,PRKCI,CDCA8,BMP4,RIOK1,HES1,ITPK1,PRKAR2A,RPS6KL1,BIRC6,WEE2,SKP2,CDK11B,DAZAP2,ACVR1C,HSP90AB1,NEK1,DVL2,ADAM17,SRPK1,BMPR2,CCNG1,SDCBP,KSR1,SH3KBP1,ADRA2B,OSBPL8,INPP5F,RYK,STK38,STK32B,TAOK3,STK31,RPS3,LATS1,ACVR1B,NADK,MYADM,CLSPN
GO:BP	regulation of mitotic cell cycle	GO:0007346	FALSE	0.043529	1.36122	492	392	24	21010	RPS27L,BRCA2,CHEK1,ATAD5,PHIP,CDCA8,BMP4,HES1,USP44,KANK2,BRCA1,CDK11B,INTS13,ADAM17,KIF20B,CCNG1,E2F1,SDCBP,FANCD2,NSMCE2,TAOK3,ANKRD17,PLCB1,CLSPN
GO:BP	double-strand break repair	GO:0006302	FALSE	0.0489691	1.31008	309	392	18	21010	MBTD1,TDP1,BRCA2,CHEK1,SAMHD1,KLHL15,BRCA1,TOP2B,FANCM,SMARCAD1,ING3,POLA1,LIG4,FANCD2,NSMCE2,SMC6,ZMYND8,TENT4A
GO:BP	chordate embryonic development	GO:0043009	FALSE	0.0496077	1.30445	665	392	29	21010	MBTD1,SLC25A20,ZFAND5,ZEB1,BRCA2,CHEK1,LRP6,BMP4,HES1,GINS1,ITPK1,BIRC6,INPP5B,BRCA1,ACVR1C,TULP3,GRHL3,NCAPG2,DVL2,BBS4,KIF20B,BMPR2,LIG4,PRMT1,YAP1,COBL,LATS1,ACVR1B,ITGB1
GO:BP	regulation of macromolecule biosynthetic process	GO:0010556	FALSE	0.0498114	1.30267	5631	392	142	21010	MSL3,MBTD1,TAF1,REST,XRN1,TET2,KDM5A,ZNF148,TADA1,CNOT6,PXYLP1,ZNF182,ZBTB39,RPS27L,CDC5L,AKT2,RPS6KA5,ZEB1,BRCA2,CEP350,CTCFL,ZHX1,PABPC1,NFATC3,RB1CC1,PPARGC1A,BRDT,CHEK1,ROCK1,TUT7,ATAD5,ELAVL2,ZNF626,ZIM2,DCP1A,UHMK1,FNIP2,PHIP,WASL,LRP6,ZNF664,CCAR1,PRKCI,CREBBP,BMP4,RIOK1,HES1,AFF4,ZBTB43,HELZ,NUP98,GINS1,UFL1,KANK2,DNMT3B,ILDR2,INPP5B,TMSB4X,BRCA1,CCNL2,ERBIN,IREB2,TASOR2,TIAL1,CDK11B,ZNF4…
GO:CC	cytoplasm	GO:0005737	TRUE	5.94e-11	10.2263	12251	406	296	22090	PI4K2B,REST,XRN1,HEATR5A,NAA25,UBR1,PPP1R14C,IRAG2,ZNF148,OXSR1,SRFBP1,TADA1,ARHGAP29,CNOT6,PDE7A,PXYLP1,CCP110,AKTIP,TDP1,AKAP11,SLC25A20,MOB3B,LMLN,ZFAND5,WDFY1,RNF13,ND6,USP4,KBTBD7,CDS2,DIAPH3,KLHL24,RPS27L,CDC5L,AKT2,RPS6KA5,ZEB1,BRCA2,ZDHHC9,CEP350,CTCFL,QSOX2,ATP8B4,CKAP2L,PRELID2,PABPC1,ERCC6L2,SPSB4,NFATC3,SLC7A8,EIF3A,NKTR,IARS2,NPC1,RB1CC1,IDH1,PPARGC1A,PLEKHA5,CHEK1,CSNK1G3,LIN7C,MGST…
GO:CC	nucleoplasm	GO:0005654	FALSE	1.93e-08	7.71375	4221	406	132	22090	MSL3,TAF1,REST,ZMYM3,KDM5A,ZNF148,TADA1,TDP1,RNF13,CDC5L,AKT2,RPS6KA5,ZEB1,BRCA2,CTCFL,ZHX1,QSOX2,ERCC6L2,NFATC3,EIF3A,PPARGC1A,PLEKHA5,CHEK1,TUT7,RBMX2,CHAF1B,SAMHD1,UHMK1,ABITRAM,REV1,SHPRH,BTBD10,CCAR1,PRKCI,CREBBP,CDCA8,RIOK1,HES1,AFF4,USP44,UBE2T,NUP98,GINS1,DNMT3B,WEE2,BRCA1,FBXL3,CCNL2,SKP2,ERBIN,TASOR2,TIAL1,SCAPER,TSPAN5,CELF1,MSH3,TOP2B,USP16,SRRM1,DAZAP2,TULP3,GRHL3,IARS1,RNPS1,HSP90AB…
GO:CC	cytosol	GO:0005829	FALSE	3.62e-08	7.44078	5457	406	158	22090	PI4K2B,REST,XRN1,HEATR5A,NAA25,UBR1,OXSR1,TADA1,ARHGAP29,CNOT6,PDE7A,CCP110,AKTIP,AKAP11,SLC25A20,LMLN,WDFY1,RNF13,USP4,KBTBD7,DIAPH3,RPS27L,AKT2,ZEB1,BRCA2,ZDHHC9,CTCFL,CKAP2L,PABPC1,ERCC6L2,SPSB4,NFATC3,EIF3A,RB1CC1,IDH1,PPARGC1A,PLEKHA5,CHEK1,SIGMAR1,ROCK1,CEP295,TUT7,AP1S1,CHAF1B,DCP1A,FNIP2,SRGAP1,ENOPH1,PPIP5K2,ARCN1,WASL,RPL26L1,PRKCI,CREBBP,CDCA8,RIOK1,RASEF,GNB4,OSBPL1A,STX17,HELZ,VPS13A…
GO:CC	intracellular anatomical structure	GO:0005622	FALSE	2.15e-07	6.66709	17772	406	371	22090	MSL3,PI4K2B,MBTD1,TAF1,REST,ZMYM3,XRN1,HEATR5A,TET2,KDM5A,NAA25,UBR1,PPP1R14C,IRAG2,ZNF148,OXSR1,SRFBP1,TADA1,ARHGAP29,CNOT6,PDE7A,PXYLP1,OBI1,CCP110,AKTIP,TDP1,ZNF182,AKAP11,SLC25A20,MOB3B,LMLN,ZFAND5,WDFY1,RNF13,ND6,USP4,ZBTB39,KBTBD7,CDS2,DIAPH3,KLHL24,RPS27L,CDC5L,AKT2,RPS6KA5,ZEB1,BRCA2,ZDHHC9,CEP350,GAS5,CTCFL,ZHX1,QSOX2,ATP8B4,CKAP2L,PRELID2,PABPC1,ERCC6L2,SPSB4,NFATC3,SLC7A8,EIF3A,NKTR,IA…
GO:CC	intracellular organelle	GO:0043229	FALSE	2.2e-07	6.65755	15969	406	345	22090	MSL3,PI4K2B,MBTD1,TAF1,REST,ZMYM3,XRN1,HEATR5A,TET2,KDM5A,NAA25,IRAG2,ZNF148,SRFBP1,TADA1,CNOT6,PXYLP1,OBI1,CCP110,AKTIP,TDP1,ZNF182,AKAP11,SLC25A20,MOB3B,LMLN,WDFY1,RNF13,ND6,USP4,ZBTB39,KBTBD7,CDS2,DIAPH3,RPS27L,CDC5L,AKT2,RPS6KA5,ZEB1,BRCA2,ZDHHC9,CEP350,GAS5,CTCFL,ZHX1,QSOX2,ATP8B4,CKAP2L,PRELID2,PABPC1,ERCC6L2,NFATC3,EIF3A,NKTR,IARS2,NPC1,RB1CC1,IDH1,PPARGC1A,BRDT,PLEKHA5,CHEK1,CSNK1G3,MGST3…
GO:CC	organelle	GO:0043226	FALSE	4.8668e-06	5.31276	16766	406	353	22090	MSL3,PI4K2B,MBTD1,TAF1,REST,ZMYM3,XRN1,HEATR5A,TET2,KDM5A,NAA25,IRAG2,ZNF148,OXSR1,SRFBP1,TADA1,CNOT6,PXYLP1,OBI1,CCP110,AKTIP,TDP1,ZNF182,AKAP11,SLC25A20,MOB3B,LMLN,WDFY1,RNF13,ND6,USP4,ZBTB39,KBTBD7,CDS2,DIAPH3,RPS27L,CDC5L,AKT2,RPS6KA5,ZEB1,BRCA2,ZDHHC9,CEP350,GAS5,CTCFL,ZHX1,QSOX2,ATP8B4,CKAP2L,PRELID2,PABPC1,TMC5,ERCC6L2,NFATC3,EIF3A,NKTR,IARS2,NPC1,RB1CC1,IDH1,PPARGC1A,BRDT,PLEKHA5,CHEK1,CS…
GO:CC	intracellular membrane-bounded organelle	GO:0043231	FALSE	6.9829e-06	5.15597	14560	406	318	22090	MSL3,PI4K2B,MBTD1,TAF1,REST,ZMYM3,XRN1,HEATR5A,TET2,KDM5A,NAA25,IRAG2,ZNF148,SRFBP1,TADA1,CNOT6,PXYLP1,AKTIP,TDP1,ZNF182,AKAP11,SLC25A20,MOB3B,WDFY1,RNF13,ND6,USP4,ZBTB39,KBTBD7,CDS2,DIAPH3,RPS27L,CDC5L,AKT2,RPS6KA5,ZEB1,BRCA2,ZDHHC9,CEP350,GAS5,CTCFL,ZHX1,QSOX2,ATP8B4,PRELID2,PABPC1,ERCC6L2,NFATC3,EIF3A,NKTR,IARS2,NPC1,RB1CC1,IDH1,PPARGC1A,BRDT,PLEKHA5,CHEK1,CSNK1G3,MGST3,SIGMAR1,ROCK1,SNX24,SER…
GO:CC	nucleus	GO:0005634	FALSE	1.9996e-05	4.69907	10063	406	238	22090	MSL3,MBTD1,TAF1,REST,ZMYM3,XRN1,TET2,KDM5A,IRAG2,ZNF148,SRFBP1,TADA1,CNOT6,AKTIP,TDP1,ZNF182,AKAP11,MOB3B,WDFY1,RNF13,USP4,ZBTB39,KBTBD7,DIAPH3,RPS27L,CDC5L,AKT2,RPS6KA5,ZEB1,BRCA2,CEP350,GAS5,CTCFL,ZHX1,QSOX2,PABPC1,ERCC6L2,NFATC3,EIF3A,NKTR,NPC1,RB1CC1,PPARGC1A,BRDT,PLEKHA5,CHEK1,CSNK1G3,MGST3,SIGMAR1,TUT7,ATAD5,RBMX2,ZNF626,CHAF1B,ZIM2,SAMHD1,DCP1A,UHMK1,ENOPH1,ABITRAM,REV1,PHIP,WASL,SHPRH,SAC…
GO:CC	membrane-bounded organelle	GO:0043227	FALSE	5.2279e-05	4.28167	15624	406	332	22090	MSL3,PI4K2B,MBTD1,TAF1,REST,ZMYM3,XRN1,HEATR5A,TET2,KDM5A,NAA25,IRAG2,ZNF148,OXSR1,SRFBP1,TADA1,CNOT6,PXYLP1,CCP110,AKTIP,TDP1,ZNF182,AKAP11,SLC25A20,MOB3B,WDFY1,RNF13,ND6,USP4,ZBTB39,KBTBD7,CDS2,DIAPH3,RPS27L,CDC5L,AKT2,RPS6KA5,ZEB1,BRCA2,ZDHHC9,CEP350,GAS5,CTCFL,ZHX1,QSOX2,ATP8B4,PRELID2,PABPC1,TMC5,ERCC6L2,NFATC3,EIF3A,NKTR,IARS2,NPC1,RB1CC1,IDH1,PPARGC1A,BRDT,PLEKHA5,CHEK1,CSNK1G3,MGST3,SIGMA…
GO:CC	nuclear envelope	GO:0005635	FALSE	6.7057e-05	4.17356	502	406	28	22090	IRAG2,RNF13,QSOX2,NPC1,RB1CC1,MGST3,SIGMAR1,RBMX2,CCAR1,C12ORF43,NUP98,ERBIN,LEMD3,GCH1,NUP37,ARL6IP6,TNPO3,STAU2,SDCBP,TMEM43,POLA1,OSBPL8,LYPLA1,ANKRD17,PLCB1,CHMP2B,TENT4A,NUP107
GO:CC	microtubule cytoskeleton	GO:0015630	FALSE	0.00010727	3.96952	1388	406	53	22090	IRAG2,CCP110,AKAP11,BRCA2,CEP350,CKAP2L,ERCC6L2,EIF3A,CHEK1,ROCK1,CEP295,FNIP2,PRKCI,CDCA8,USP44,MAP1LC3B,PRKAR2A,BIRC6,BRCA1,BBS9,LCA5,DCTN4,MAP1LC3B2,RESF1,FAM161A,CEP44,DZIP1,DNAI3,NEK1,TBCA,BBS4,TRIOBP,KIF20B,STAU2,CCDC18,E2F1,LRRC49,HMBOX1,CAMSAP2,SEPTIN2,DNALI1,ZNF397,SMC6,RPS3,KATNA1,RAB6C,SLAIN2,LATS1,FBXL7,FIGN,CHMP2B,KATNB1,CCDC181
GO:CC	transferase complex	GO:1990234	TRUE	0.00017007	3.76937	892	406	39	22090	MSL3,MBTD1,TAF1,NAA25,UBR1,TADA1,KBTBD7,KLHL24,BRCA2,ZDHHC9,SPSB4,RB1CC1,PRKCI,CREBBP,RIOK1,KLHL15,PRKAR2A,SPOPL,BRCA1,FBXL3,CCNL2,SKP2,CDK11B,ACVR1C,DCAF7,DCAF17,KLHDC10,GPR37,ING3,GTF2E1,CCNG1,RPN2,POLA1,KMT2B,PRMT1,NSMCE2,SMC6,ACVR1B,FBXL7
GO:CC	nuclear lumen	GO:0031981	FALSE	0.00023814	3.62316	5520	406	145	22090	MSL3,TAF1,REST,ZMYM3,KDM5A,ZNF148,TADA1,TDP1,AKAP11,WDFY1,RNF13,CDC5L,AKT2,RPS6KA5,ZEB1,BRCA2,GAS5,CTCFL,ZHX1,QSOX2,ERCC6L2,NFATC3,EIF3A,PPARGC1A,PLEKHA5,CHEK1,TUT7,RBMX2,CHAF1B,SAMHD1,UHMK1,ABITRAM,REV1,SHPRH,BTBD10,CCAR1,PRKCI,CREBBP,CDCA8,RIOK1,HES1,AFF4,USP44,UBE2T,NUP98,GINS1,DNMT3B,WEE2,BRCA1,FBXL3,CCNL2,SKP2,ERBIN,TASOR2,TIAL1,SCAPER,TSPAN5,CELF1,MSH3,TOP2B,USP16,SRRM1,DAZAP2,TULP3,GRHL3,E…
GO:CC	microtubule organizing center	GO:0005815	FALSE	0.00042898	3.36756	855	406	37	22090	IRAG2,CCP110,AKAP11,BRCA2,CEP350,CKAP2L,ERCC6L2,CHEK1,ROCK1,CEP295,FNIP2,PRKAR2A,BIRC6,BRCA1,BBS9,LCA5,DCTN4,RESF1,FAM161A,CEP44,DZIP1,NEK1,BBS4,TRIOBP,KIF20B,CCDC18,E2F1,LRRC49,HMBOX1,CAMSAP2,KATNA1,RAB6C,SLAIN2,LATS1,FBXL7,FIGN,KATNB1
GO:CC	chromosome	GO:0005694	FALSE	0.00048318	3.31589	1942	406	65	22090	MSL3,MBTD1,TAF1,TET2,IRAG2,TADA1,OBI1,CDC5L,ZEB1,BRCA2,CTCFL,ZHX1,NFATC3,PPARGC1A,CHEK1,ATAD5,CHAF1B,SAMHD1,SHPRH,CREBBP,CDCA8,HES1,AFF4,USP44,ZBTB43,NUP98,GINS1,UFL1,BRCA1,DCTN4,TOP2B,GRHL3,KDM1B,NCAPG2,PRDM10,FANCM,HMGB3,SYCP2,ASH1L,TSPYL4,NUP37,SMARCAD1,SRPK1,CLOCK,ING3,C9ORF78,E2F1,MLXIP,CHD2,HMBOX1,POLA1,LIG4,NFRKB,FANCD2,SEPTIN2,SUDS3,NSMCE2,SF3B1,SMC6,ANKRD17,ZMYND8,PLCB1,CHMP2B,HDAC1,NUP1…
GO:CC	catalytic complex	GO:1902494	FALSE	0.0021586	2.66583	1781	406	59	22090	MSL3,MBTD1,TAF1,NAA25,UBR1,TADA1,ND6,KBTBD7,KLHL24,CDC5L,BRCA2,ZDHHC9,PABPC1,SPSB4,RB1CC1,ATAD5,PRKCI,CREBBP,RIOK1,GNB4,KLHL15,DNMT3B,PRKAR2A,SPOPL,BRCA1,FBXL3,CCNL2,SKP2,DCTN4,CDK11B,SRRM1,ACVR1C,IARS1,DCAF7,DNAI3,PSMD5,DCAF17,KLHDC10,GPR37,ATP6,ING3,GTF2E1,CCNG1,RPN2,POLA1,KMT2B,LIG4,NFRKB,FANCD2,PRMT1,COX1,DNALI1,SUDS3,NSMCE2,SF3B1,SMC6,ACVR1B,FBXL7,HDAC1
GO:CC	nuclear membrane	GO:0031965	FALSE	0.00230531	2.63727	318	406	19	22090	RNF13,QSOX2,RB1CC1,SIGMAR1,RBMX2,NUP98,ERBIN,LEMD3,GCH1,ARL6IP6,STAU2,SDCBP,TMEM43,OSBPL8,LYPLA1,ANKRD17,PLCB1,TENT4A,NUP107
GO:CC	intracellular non-membrane-bounded organelle	GO:0043232	FALSE	0.00316041	2.50026	6568	406	161	22090	MSL3,MBTD1,TAF1,XRN1,TET2,KDM5A,IRAG2,TADA1,OBI1,CCP110,AKAP11,LMLN,WDFY1,DIAPH3,RPS27L,CDC5L,ZEB1,BRCA2,CEP350,GAS5,CTCFL,ZHX1,CKAP2L,PABPC1,ERCC6L2,NFATC3,EIF3A,PPARGC1A,CHEK1,SIGMAR1,ROCK1,CEP295,ATAD5,RBMX2,CHAF1B,SAMHD1,DCP1A,UHMK1,FNIP2,WASL,SHPRH,BTBD10,RPL26L1,PRKCI,MYO18A,CREBBP,CDCA8,HES1,AFF4,USP44,ZBTB43,UBE2T,HELZ,VPS13A,MAP1LC3B,NUP98,GINS1,UFL1,PRKAR2A,RPS6KL1,BIRC6,SGCZ,TMSB4X,BRC…
GO:CC	non-membrane-bounded organelle	GO:0043228	FALSE	0.0031898	2.49624	6569	406	161	22090	MSL3,MBTD1,TAF1,XRN1,TET2,KDM5A,IRAG2,TADA1,OBI1,CCP110,AKAP11,LMLN,WDFY1,DIAPH3,RPS27L,CDC5L,ZEB1,BRCA2,CEP350,GAS5,CTCFL,ZHX1,CKAP2L,PABPC1,ERCC6L2,NFATC3,EIF3A,PPARGC1A,CHEK1,SIGMAR1,ROCK1,CEP295,ATAD5,RBMX2,CHAF1B,SAMHD1,DCP1A,UHMK1,FNIP2,WASL,SHPRH,BTBD10,RPL26L1,PRKCI,MYO18A,CREBBP,CDCA8,HES1,AFF4,USP44,ZBTB43,UBE2T,HELZ,VPS13A,MAP1LC3B,NUP98,GINS1,UFL1,PRKAR2A,RPS6KL1,BIRC6,SGCZ,TMSB4X,BRC…
GO:CC	membrane-enclosed lumen	GO:0031974	FALSE	0.00445644	2.35101	6656	406	162	22090	MSL3,TAF1,REST,ZMYM3,KDM5A,ZNF148,TADA1,TDP1,AKAP11,WDFY1,RNF13,CDC5L,AKT2,RPS6KA5,ZEB1,BRCA2,GAS5,CTCFL,ZHX1,QSOX2,PRELID2,ERCC6L2,NFATC3,EIF3A,IARS2,IDH1,PPARGC1A,PLEKHA5,CHEK1,ROCK1,TUT7,RBMX2,CHAF1B,SAMHD1,UHMK1,ABITRAM,REV1,SHPRH,BTBD10,CCAR1,PRKCI,CREBBP,CDCA8,BMP4,RIOK1,HES1,AFF4,USP44,UBE2T,VPS13A,NUP98,GINS1,DNMT3B,WEE2,TMSB4X,BRCA1,FBXL3,CCNL2,SKP2,ERBIN,TASOR2,PPT1,TIAL1,SCAPER,TSPAN5,…
GO:CC	intracellular organelle lumen	GO:0070013	FALSE	0.00445644	2.35101	6656	406	162	22090	MSL3,TAF1,REST,ZMYM3,KDM5A,ZNF148,TADA1,TDP1,AKAP11,WDFY1,RNF13,CDC5L,AKT2,RPS6KA5,ZEB1,BRCA2,GAS5,CTCFL,ZHX1,QSOX2,PRELID2,ERCC6L2,NFATC3,EIF3A,IARS2,IDH1,PPARGC1A,PLEKHA5,CHEK1,ROCK1,TUT7,RBMX2,CHAF1B,SAMHD1,UHMK1,ABITRAM,REV1,SHPRH,BTBD10,CCAR1,PRKCI,CREBBP,CDCA8,BMP4,RIOK1,HES1,AFF4,USP44,UBE2T,VPS13A,NUP98,GINS1,DNMT3B,WEE2,TMSB4X,BRCA1,FBXL3,CCNL2,SKP2,ERBIN,TASOR2,PPT1,TIAL1,SCAPER,TSPAN5,…
GO:CC	organelle lumen	GO:0043233	FALSE	0.00445644	2.35101	6656	406	162	22090	MSL3,TAF1,REST,ZMYM3,KDM5A,ZNF148,TADA1,TDP1,AKAP11,WDFY1,RNF13,CDC5L,AKT2,RPS6KA5,ZEB1,BRCA2,GAS5,CTCFL,ZHX1,QSOX2,PRELID2,ERCC6L2,NFATC3,EIF3A,IARS2,IDH1,PPARGC1A,PLEKHA5,CHEK1,ROCK1,TUT7,RBMX2,CHAF1B,SAMHD1,UHMK1,ABITRAM,REV1,SHPRH,BTBD10,CCAR1,PRKCI,CREBBP,CDCA8,BMP4,RIOK1,HES1,AFF4,USP44,UBE2T,VPS13A,NUP98,GINS1,DNMT3B,WEE2,TMSB4X,BRCA1,FBXL3,CCNL2,SKP2,ERBIN,TASOR2,PPT1,TIAL1,SCAPER,TSPAN5,…
GO:CC	organelle envelope	GO:0031967	FALSE	0.00915823	2.03819	1293	406	45	22090	IRAG2,SLC25A20,RNF13,ND6,CDS2,QSOX2,PRELID2,NPC1,RB1CC1,MGST3,SIGMAR1,RBMX2,PNPLA8,CCAR1,VPS13A,C12ORF43,MAP1LC3B,NUP98,ERBIN,LEMD3,STARD7,FAM210B,SLC25A40,GCH1,NUP37,ARL6IP6,TNPO3,ATP6,STAU2,MLXIP,SDCBP,TMEM43,POLA1,CHCHD5,OSBPL8,TMEM135,COX1,LYPLA1,RPS3,ANKRD17,ABCG2,PLCB1,CHMP2B,TENT4A,NUP107
GO:CC	envelope	GO:0031975	FALSE	0.00915823	2.03819	1293	406	45	22090	IRAG2,SLC25A20,RNF13,ND6,CDS2,QSOX2,PRELID2,NPC1,RB1CC1,MGST3,SIGMAR1,RBMX2,PNPLA8,CCAR1,VPS13A,C12ORF43,MAP1LC3B,NUP98,ERBIN,LEMD3,STARD7,FAM210B,SLC25A40,GCH1,NUP37,ARL6IP6,TNPO3,ATP6,STAU2,MLXIP,SDCBP,TMEM43,POLA1,CHCHD5,OSBPL8,TMEM135,COX1,LYPLA1,RPS3,ANKRD17,ABCG2,PLCB1,CHMP2B,TENT4A,NUP107
GO:CC	cytoskeleton	GO:0005856	FALSE	0.0117241	1.93092	2407	406	71	22090	IRAG2,CCP110,AKAP11,DIAPH3,BRCA2,CEP350,CKAP2L,ERCC6L2,EIF3A,CHEK1,ROCK1,CEP295,FNIP2,WASL,PRKCI,MYO18A,CDCA8,USP44,MAP1LC3B,PRKAR2A,BIRC6,SGCZ,TMSB4X,BRCA1,BBS9,LCA5,DCTN4,MAP1LC3B2,TSPAN5,RESF1,FAM161A,TULP3,CEP44,PALLD,DZIP1,DNAI3,NEK1,TBCA,CTNNA3,BBS4,TRIOBP,ANK3,ADAM17,KIF20B,TPM3,STAU2,CCDC18,E2F1,LRRC49,TLN2,SDCBP,SH3KBP1,HMBOX1,LRRFIP1,CAMSAP2,SEPTIN2,DNALI1,ZNF397,SMC6,RPS3,KATNA1,RAB6C,…
GO:CC	centrosome	GO:0005813	FALSE	0.0218055	1.66143	647	406	27	22090	CCP110,BRCA2,CEP350,CKAP2L,ERCC6L2,CHEK1,CEP295,FNIP2,PRKAR2A,BBS9,DCTN4,FAM161A,CEP44,DZIP1,NEK1,BBS4,KIF20B,CCDC18,E2F1,LRRC49,HMBOX1,CAMSAP2,KATNA1,RAB6C,SLAIN2,FBXL7,KATNB1
GO:CC	anchoring junction	GO:0070161	TRUE	0.0452456	1.34442	903	406	33	22090	TADA1,LMLN,KLHL24,PABPC1,LIN7C,SIGMAR1,PRKCI,PRKAR2A,ILDR2,IGSF11,ERBIN,DCTN4,RPL8,PALLD,CTNNA3,ASH1L,TRIOBP,ANK3,ADAM17,MCAM,RPS13,RPS3A,BMPR2,TLN2,SDCBP,SH3KBP1,RPS3,YAP1,MARVELD2,MYADM,CLDN12,FAT2,ITGB1
KEGG	Fanconi anemia pathway	KEGG:03460	FALSE	0.00917308	2.03748	53	167	7	8161	BRCA2,REV1,HES1,UBE2T,BRCA1,FANCM,FANCD2
KEGG	RNA degradation	KEGG:03018	FALSE	0.0195687	1.70844	79	167	8	8161	XRN1,CNOT6,PABPC1,DCP1A,ZCCHC7,XRN2,CNOT4,TENT4A
REAC	Translation initiation complex formation	REAC:R-HSA-72649	FALSE	0.0236574	1.62603	59	248	8	10835	RPS27L,PABPC1,EIF3A,EIF4A2,RPS13,EIF3G,RPS3A,RPS3
REAC	Activation of the mRNA upon binding of the cap-binding complex and eIFs, and subsequent binding to 43S	REAC:R-HSA-72662	FALSE	0.0267645	1.57244	60	248	8	10835	RPS27L,PABPC1,EIF3A,EIF4A2,RPS13,EIF3G,RPS3A,RPS3
WP	DNA IR-double strand breaks and cellular response via ATM	WP:WP3959	FALSE	0.0440951	1.35561	55	197	7	8625	BRCA2,CHEK1,BRCA1,E2F1,FANCD2,YAP1,LATS1
TF	Factor: E2F4; motif: YCCCGCCNCNNSSNNSNN; match class: 1	TF:M12599_1	FALSE	1.94e-10	9.71325	16020	417	388	20011	MSL3,PI4K2B,MBTD1,TAF1,REST,ZMYM3,XRN1,HEATR5A,TET2,KDM5A,NAA25,C5ORF22,UBR1,PPP1R14C,ZNF148,OXSR1,SRFBP1,TADA1,ARHGAP29,CNOT6,PDE7A,PXYLP1,OBI1,CCP110,AKTIP,SLC5A11,TDP1,ZNF182,AKAP11,EFCAB14,SLC25A20,MOB3B,LMLN,ZFAND5,WDFY1,RNF13,USP4,ZBTB39,KBTBD7,CDS2,ENPP2,DIAPH3,KLHL24,RPS27L,CDC5L,AKT2,RPS6KA5,ZEB1,BRCA2,ZDHHC9,CEP350,MRAS,CTCFL,ZHX1,QSOX2,ELMOD1,CKAP2L,PRELID2,PABPC1,ERCC6L2,SPSB4,NFATC3,…
TF	Factor: ZF5; motif: GGSGCGCGS; match class: 1	TF:M10438_1	FALSE	5.94e-10	9.22639	15212	417	375	20011	MSL3,PI4K2B,MBTD1,TAF1,REST,ZMYM3,XRN1,HEATR5A,TET2,KDM5A,NAA25,C5ORF22,PPP1R14C,ZNF148,OXSR1,SRFBP1,TADA1,ARHGAP29,CNOT6,PDE7A,PXYLP1,OBI1,CCP110,AKTIP,TDP1,ZNF182,AKAP11,EFCAB14,SLC25A20,MOB3B,LMLN,ZFAND5,WDFY1,RNF13,USP4,ZBTB39,KBTBD7,CDS2,KLHL24,RPS27L,CDC5L,AKT2,RPS6KA5,ZEB1,BRCA2,ZDHHC9,MRAS,CTCFL,ZHX1,QSOX2,ELMOD1,CKAP2L,PRELID2,PABPC1,TMC5,ERCC6L2,SPSB4,NFATC3,EIF3A,NKTR,IARS2,NPC1,RB1CC1…
TF	Factor: E2F-3:HES-7; motif: NNNSGCGCSNNNNNCRCGYGNN; match class: 1	TF:M08526_1	FALSE	1.07e-08	7.96906	15329	417	374	20011	MSL3,PI4K2B,MBTD1,TAF1,REST,ZMYM3,XRN1,HEATR5A,TET2,NAA25,C5ORF22,PPP1R14C,ZNF148,OXSR1,SRFBP1,TADA1,ARHGAP29,CNOT6,PDE7A,PXYLP1,OBI1,CCP110,AKTIP,SLC5A11,TDP1,ZNF182,AKAP11,EFCAB14,SLC25A20,MOB3B,LMLN,ZFAND5,WDFY1,RNF13,ND6,USP4,ZBTB39,KBTBD7,CDS2,DIAPH3,KLHL24,RPS27L,CDC5L,AKT2,RPS6KA5,ZEB1,BRCA2,ZDHHC9,CEP350,MRAS,CTCFL,ZHX1,QSOX2,ELMOD1,CKAP2L,PRELID2,PABPC1,TMC5,ERCC6L2,SPSB4,NFATC3,EIF3A,NK…
TF	Factor: ZF5; motif: GSGCGCGR; match class: 1	TF:M00716_1	FALSE	1.27e-07	6.89779	14451	417	357	20011	MSL3,PI4K2B,MBTD1,TAF1,REST,ZMYM3,XRN1,HEATR5A,TET2,NAA25,C5ORF22,PPP1R14C,ZNF148,OXSR1,SRFBP1,TADA1,ARHGAP29,CNOT6,PDE7A,PXYLP1,OBI1,CCP110,AKTIP,TDP1,ZNF182,AKAP11,EFCAB14,SLC25A20,MOB3B,LMLN,ZFAND5,WDFY1,RNF13,USP4,ZBTB39,KBTBD7,CDS2,ENPP2,KLHL24,RPS27L,CDC5L,AKT2,RPS6KA5,ZEB1,ZDHHC9,MRAS,CTCFL,ZHX1,QSOX2,ELMOD1,CKAP2L,PRELID2,PABPC1,ERCC6L2,SPSB4,NFATC3,SLC7A8,EIF3A,NKTR,IARS2,NPC1,RB1CC1,IDH…
TF	Factor: BEN; motif: CAGCGRNV; match class: 1	TF:M01240_1	FALSE	5.64e-07	6.24834	13522	417	339	20011	MSL3,PI4K2B,MBTD1,TAF1,REST,ZMYM3,XRN1,HEATR5A,TET2,C5ORF22,PPP1R14C,OXSR1,SRFBP1,TADA1,ARHGAP29,CNOT6,PDE7A,PXYLP1,OBI1,CCP110,AKTIP,SLC5A11,TDP1,AKAP11,EFCAB14,SLC25A20,LMLN,ZFAND5,ND6,USP4,ZBTB39,KBTBD7,CDS2,DIAPH3,KLHL24,CDC5L,AKT2,RPS6KA5,ZEB1,BRCA2,ZDHHC9,MRAS,CTCFL,ZHX1,QSOX2,ELMOD1,CKAP2L,PRELID2,PABPC1,ERCC6L2,SPSB4,NFATC3,SLC7A8,EIF3A,NKTR,NPC1,RB1CC1,IDH1,PPARGC1A,BRDT,PLEKHA5,CHEK1,CS…
TF	Factor: E2F; motif: GGCGSG	TF:M00803	FALSE	8.56e-07	6.06743	13497	417	338	20011	MSL3,MBTD1,REST,ZMYM3,HEATR5A,TET2,KDM5A,NAA25,C5ORF22,PPP1R14C,ZNF148,OXSR1,TADA1,ARHGAP29,CNOT6,PDE7A,PXYLP1,OBI1,CCP110,TDP1,ZNF182,AKAP11,EFCAB14,SLC25A20,MOB3B,LMLN,ZFAND5,WDFY1,RNF13,USP4,ZBTB39,KBTBD7,CDS2,DIAPH3,KLHL24,RPS27L,AKT2,RPS6KA5,ZEB1,BRCA2,ZDHHC9,MRAS,CTCFL,ZHX1,QSOX2,ELMOD1,CKAP2L,PRELID2,PABPC1,TMC5,SPSB4,NFATC3,SLC7A8,EIF3A,NKTR,IARS2,NPC1,RB1CC1,BRDT,PLEKHA5,CHEK1,CSNK1G3,LR…
TF	Factor: ZF5; motif: GGSGCGCGS	TF:M10438	FALSE	1.4177e-06	5.84842	16562	417	388	20011	MSL3,PI4K2B,MBTD1,TAF1,REST,ZMYM3,XRN1,HEATR5A,TET2,KDM5A,NAA25,C5ORF22,PPP1R14C,IRAG2,ZNF148,OXSR1,SRFBP1,TADA1,ARHGAP29,CNOT6,PDE7A,PXYLP1,OBI1,CCP110,AKTIP,SLC5A11,TDP1,ZNF182,AKAP11,EFCAB14,SLC25A20,MOB3B,LMLN,ZFAND5,WDFY1,RNF13,USP4,ZBTB39,KBTBD7,CDS2,ENPP2,DIAPH3,KLHL24,RPS27L,CDC5L,AKT2,RPS6KA5,ZEB1,BRCA2,ZDHHC9,CEP350,MRAS,CTCFL,ZHX1,QSOX2,ELMOD1,CKAP2L,PRELID2,PABPC1,TMC5,EBLN1,ERCC6L2,S…
TF	Factor: ZF5; motif: NRNGNGCGCGCWN; match class: 1	TF:M00333_1	FALSE	2.922e-06	5.53432	12713	417	322	20011	MSL3,MBTD1,TAF1,REST,ZMYM3,XRN1,HEATR5A,TET2,NAA25,C5ORF22,PPP1R14C,ZNF148,OXSR1,SRFBP1,TADA1,ARHGAP29,CNOT6,PDE7A,PXYLP1,OBI1,CCP110,AKTIP,TDP1,AKAP11,EFCAB14,MOB3B,LMLN,ZFAND5,WDFY1,USP4,ZBTB39,CDS2,DIAPH3,KLHL24,RPS27L,CDC5L,AKT2,RPS6KA5,ZEB1,BRCA2,ZDHHC9,MRAS,QSOX2,ELMOD1,CKAP2L,PRELID2,PABPC1,ERCC6L2,SPSB4,NFATC3,EIF3A,NKTR,IARS2,NPC1,BRDT,PLEKHA5,CHEK1,LIN7C,MGST3,SIGMAR1,ROCK1,CEP295,SNX24…
TF	Factor: E2F-1:Elk-1; motif: SGCGCSNNAMCGGAAGT	TF:M08205	FALSE	4.3169e-06	5.36482	14764	417	358	20011	MSL3,PI4K2B,MBTD1,REST,XRN1,HEATR5A,TET2,KDM5A,NAA25,C5ORF22,UBR1,PPP1R14C,ZNF148,OXSR1,SRFBP1,TADA1,ARHGAP29,CNOT6,PDE7A,PXYLP1,OBI1,AKTIP,SLC5A11,ZNF182,AKAP11,EFCAB14,SLC25A20,MOB3B,LMLN,ZFAND5,WDFY1,RNF13,USP4,ZBTB39,KBTBD7,CDS2,ENPP2,DIAPH3,KLHL24,RPS27L,CDC5L,AKT2,RPS6KA5,ZEB1,ZDHHC9,MRAS,CTCFL,ZHX1,QSOX2,ELMOD1,CKAP2L,PRELID2,ERCC6L2,SPSB4,SLC7A8,EIF3A,NKTR,IARS2,NPC1,RB1CC1,IDH1,PLEKHA5,C…
TF	Factor: E2F-1; motif: NGGGCGGGARV	TF:M07206	FALSE	6.0476e-06	5.21842	14907	417	360	20011	MSL3,PI4K2B,MBTD1,TAF1,REST,ZMYM3,XRN1,HEATR5A,TET2,C5ORF22,PPP1R14C,IRAG2,OXSR1,SRFBP1,TADA1,ARHGAP29,CNOT6,PDE7A,PXYLP1,OBI1,CCP110,AKTIP,SLC5A11,TDP1,ZNF182,AKAP11,EFCAB14,SLC25A20,MOB3B,LMLN,ZFAND5,WDFY1,RNF13,USP4,KBTBD7,CDS2,DIAPH3,KLHL24,RPS27L,CDC5L,AKT2,RPS6KA5,ZEB1,BRCA2,ZDHHC9,CEP350,MRAS,CTCFL,ZHX1,QSOX2,ELMOD1,CKAP2L,PRELID2,PABPC1,TMC5,ERCC6L2,SPSB4,NFATC3,SLC7A8,EIF3A,NKTR,IARS2,NP…
TF	Factor: Egr-1; motif: GCGCATGCG; match class: 1	TF:M04869_1	FALSE	7.4804e-06	5.12607	10508	417	278	20011	MSL3,PI4K2B,MBTD1,TAF1,REST,HEATR5A,TET2,NAA25,C5ORF22,PPP1R14C,ZNF148,TADA1,ARHGAP29,CNOT6,PDE7A,PXYLP1,OBI1,CCP110,AKTIP,TDP1,ZNF182,EFCAB14,MOB3B,LMLN,ZFAND5,WDFY1,USP4,ZBTB39,KBTBD7,CDS2,KLHL24,RPS27L,CDC5L,AKT2,RPS6KA5,ZEB1,ZDHHC9,MRAS,CTCFL,QSOX2,ELMOD1,PRELID2,PABPC1,SPSB4,NFATC3,EIF3A,NKTR,IARS2,NPC1,RB1CC1,BRDT,PLEKHA5,CHEK1,CSNK1G3,LRRC28,MGST3,ROCK1,CEP295,SNX24,SERINC1,TUT7,CHIC1,RBMX…
TF	Factor: E2F-2; motif: NWTTTGGCGCCAWWNN	TF:M11530	FALSE	7.9045e-06	5.10212	14927	417	360	20011	MSL3,PI4K2B,MBTD1,REST,ZMYM3,HEATR5A,TET2,NAA25,C5ORF22,PPP1R14C,ZNF148,OXSR1,TADA1,ARHGAP29,CNOT6,PDE7A,PXYLP1,OBI1,CCP110,AKTIP,SLC5A11,TDP1,ZNF182,AKAP11,EFCAB14,SLC25A20,MOB3B,LMLN,ZFAND5,WDFY1,RNF13,ND6,USP4,ZBTB39,KBTBD7,CDS2,KLHL24,RPS27L,AKT2,RPS6KA5,ZEB1,BRCA2,ZDHHC9,CEP350,MRAS,CTCFL,ZHX1,QSOX2,ELMOD1,CKAP2L,PRELID2,PABPC1,TMC5,ERCC6L2,SPSB4,NFATC3,EIF3A,NKTR,IARS2,NPC1,RB1CC1,IDH1,BRDT…
TF	Factor: E2F4; motif: YCCCGCCNCNNSSNNSNN	TF:M12599	FALSE	8.4253e-06	5.07441	17521	417	400	20011	MSL3,PI4K2B,MBTD1,TAF1,REST,ZMYM3,XRN1,HEATR5A,TET2,KDM5A,NAA25,C5ORF22,UBR1,PPP1R14C,IRAG2,ZNF148,OXSR1,SRFBP1,TADA1,ARHGAP29,CNOT6,PDE7A,PXYLP1,OBI1,CCP110,AKTIP,SLC5A11,TDP1,ZNF182,AKAP11,EFCAB14,SLC25A20,MOB3B,LMLN,ZFAND5,WDFY1,RNF13,ND6,USP4,ZBTB39,KBTBD7,CDS2,ENPP2,DIAPH3,KLHL24,RPS27L,CDC5L,AKT2,RPS6KA5,ZEB1,BRCA2,ZDHHC9,CEP350,MRAS,CTCFL,ZHX1,QSOX2,ELMOD1,CKAP2L,PRELID2,PABPC1,TMC5,ERCC6L…
TF	Factor: E2F-1:DP-2; motif: TTTSSCGC	TF:M00737	FALSE	1.1335e-05	4.94558	8930	417	245	20011	MSL3,REST,ZMYM3,HEATR5A,TET2,KDM5A,NAA25,C5ORF22,UBR1,PPP1R14C,ZNF148,OXSR1,SRFBP1,ARHGAP29,CNOT6,PDE7A,PXYLP1,CCP110,ZNF182,AKAP11,SLC25A20,MOB3B,ZFAND5,WDFY1,KBTBD7,CDS2,DIAPH3,RPS27L,CDC5L,AKT2,RPS6KA5,ZEB1,BRCA2,ZDHHC9,MRAS,CTCFL,ELMOD1,PRELID2,PABPC1,SPSB4,SLC7A8,EIF3A,NPC1,RB1CC1,IDH1,BRDT,CHEK1,LRRC28,MGST3,CEP295,SERINC1,ATAD5,RBMX2,CMTM4,ELAVL2,ZNF626,AP1S1,ZIM2,PNPLA8,UHMK1,MANSC1,ENOPH…
TF	Factor: ZF5; motif: GSGCGCGR	TF:M00716	FALSE	1.1812e-05	4.92769	16438	417	384	20011	MSL3,PI4K2B,MBTD1,TAF1,REST,ZMYM3,XRN1,HEATR5A,TET2,KDM5A,NAA25,C5ORF22,PPP1R14C,ZNF148,OXSR1,SRFBP1,TADA1,ARHGAP29,CNOT6,PDE7A,PXYLP1,OBI1,CCP110,AKTIP,TDP1,ZNF182,AKAP11,EFCAB14,SLC25A20,MOB3B,LMLN,ZFAND5,WDFY1,RNF13,USP4,ZBTB39,KBTBD7,CDS2,ENPP2,DIAPH3,KLHL24,RPS27L,CDC5L,AKT2,RPS6KA5,ZEB1,ZDHHC9,MRAS,CTCFL,ZHX1,QSOX2,ATP8B4,ELMOD1,CKAP2L,PRELID2,PABPC1,ERCC6L2,SPSB4,NFATC3,SLC7A8,EIF3A,NKTR,I…
TF	Factor: E2F-1; motif: WWTGGCGCCAAA	TF:M04515	FALSE	1.4524e-05	4.83793	13660	417	337	20011	MSL3,MBTD1,REST,ZMYM3,HEATR5A,NAA25,C5ORF22,PPP1R14C,ZNF148,OXSR1,TADA1,ARHGAP29,CNOT6,PDE7A,PXYLP1,OBI1,CCP110,AKTIP,SLC5A11,ZNF182,AKAP11,EFCAB14,SLC25A20,MOB3B,LMLN,ZFAND5,WDFY1,RNF13,ND6,USP4,ZBTB39,KBTBD7,CDS2,ENPP2,KLHL24,RPS27L,AKT2,RPS6KA5,BRCA2,ZDHHC9,MRAS,CTCFL,ZHX1,ELMOD1,CKAP2L,PRELID2,PABPC1,TMC5,ERCC6L2,SPSB4,NFATC3,EIF3A,NKTR,IARS2,NPC1,RB1CC1,IDH1,BRDT,PLEKHA5,CHEK1,CSNK1G3,LIN7C,…
TF	Factor: IRX-1; motif: NACRYNNNNNNNNRYGNN; match class: 1	TF:M11018_1	FALSE	1.4814e-05	4.82933	16260	417	381	20011	MSL3,PI4K2B,MBTD1,TAF1,REST,ZMYM3,HEATR5A,TET2,KDM5A,NAA25,C5ORF22,UBR1,PPP1R14C,ZNF148,OXSR1,SRFBP1,TADA1,ARHGAP29,CNOT6,PDE7A,PXYLP1,OBI1,CCP110,AKTIP,TDP1,ZNF182,AKAP11,EFCAB14,SLC25A20,MOB3B,LMLN,ZFAND5,WDFY1,RNF13,ND6,USP4,ZBTB39,KBTBD7,CDS2,ENPP2,DIAPH3,KLHL24,RPS27L,CDC5L,AKT2,RPS6KA5,ZEB1,BRCA2,ZDHHC9,CEP350,MRAS,ZHX1,QSOX2,ELMOD1,CKAP2L,PRELID2,PABPC1,ERCC6L2,SPSB4,NFATC3,SLC7A8,EIF3A,NK…
TF	Factor: E2F-4; motif: SNGGGCGGGAANN; match class: 1	TF:M09894_1	FALSE	1.7125e-05	4.76636	14291	417	348	20011	MSL3,PI4K2B,MBTD1,TAF1,REST,ZMYM3,XRN1,HEATR5A,TET2,KDM5A,NAA25,C5ORF22,PPP1R14C,ZNF148,OXSR1,SRFBP1,TADA1,ARHGAP29,CNOT6,PDE7A,PXYLP1,OBI1,CCP110,AKTIP,ZNF182,AKAP11,EFCAB14,SLC25A20,MOB3B,LMLN,ZFAND5,WDFY1,RNF13,USP4,ZBTB39,KBTBD7,CDS2,ENPP2,DIAPH3,KLHL24,RPS27L,CDC5L,AKT2,RPS6KA5,ZEB1,BRCA2,ZDHHC9,MRAS,ZHX1,QSOX2,ELMOD1,CKAP2L,PRELID2,PABPC1,ERCC6L2,SPSB4,NFATC3,EIF3A,NKTR,IARS2,NPC1,RB1CC1,ID…
TF	Factor: E2F-2; motif: GCGCGCGCNCS; match class: 1	TF:M11529_1	FALSE	2.1205e-05	4.67356	14826	417	357	20011	MSL3,PI4K2B,MBTD1,TAF1,REST,ZMYM3,XRN1,HEATR5A,TET2,KDM5A,NAA25,C5ORF22,PPP1R14C,ZNF148,OXSR1,TADA1,ARHGAP29,CNOT6,PDE7A,PXYLP1,OBI1,CCP110,AKTIP,TDP1,ZNF182,AKAP11,EFCAB14,SLC25A20,MOB3B,LMLN,ZFAND5,WDFY1,RNF13,USP4,ZBTB39,KBTBD7,CDS2,ENPP2,DIAPH3,KLHL24,RPS27L,CDC5L,AKT2,RPS6KA5,ZEB1,BRCA2,ZDHHC9,CEP350,MRAS,CTCFL,QSOX2,ELMOD1,CKAP2L,PRELID2,PABPC1,ERCC6L2,SPSB4,NFATC3,SLC7A8,EIF3A,NKTR,IARS2,N…
TF	Factor: E2F-4; motif: SNGGGCGGGAANN	TF:M09894	FALSE	2.5407e-05	4.59504	16556	417	385	20011	MSL3,PI4K2B,MBTD1,TAF1,REST,ZMYM3,XRN1,HEATR5A,TET2,KDM5A,NAA25,C5ORF22,UBR1,PPP1R14C,IRAG2,ZNF148,OXSR1,SRFBP1,TADA1,ARHGAP29,CNOT6,PDE7A,PXYLP1,OBI1,CCP110,AKTIP,SLC5A11,TDP1,ZNF182,AKAP11,EFCAB14,SLC25A20,MOB3B,LMLN,ZFAND5,WDFY1,RNF13,USP4,ZBTB39,KBTBD7,CDS2,ENPP2,DIAPH3,KLHL24,RPS27L,CDC5L,AKT2,RPS6KA5,ZEB1,BRCA2,ZDHHC9,CEP350,MRAS,CTCFL,ZHX1,QSOX2,ATP8B4,ELMOD1,CKAP2L,PRELID2,PABPC1,ERCC6L2,…
TF	Factor: E2F-1; motif: WWTGGCGCCAAA; match class: 1	TF:M04515_1	FALSE	3.2213e-05	4.49197	12480	417	314	20011	MSL3,MBTD1,REST,ZMYM3,HEATR5A,NAA25,C5ORF22,PPP1R14C,ZNF148,OXSR1,TADA1,ARHGAP29,CNOT6,PDE7A,PXYLP1,OBI1,CCP110,AKTIP,SLC5A11,ZNF182,AKAP11,SLC25A20,MOB3B,LMLN,ZFAND5,WDFY1,RNF13,ND6,USP4,ZBTB39,KBTBD7,CDS2,KLHL24,RPS27L,AKT2,RPS6KA5,BRCA2,ZDHHC9,MRAS,CTCFL,ZHX1,ELMOD1,CKAP2L,PRELID2,PABPC1,TMC5,ERCC6L2,SPSB4,NFATC3,EIF3A,NKTR,IARS2,NPC1,RB1CC1,IDH1,BRDT,PLEKHA5,CHEK1,CSNK1G3,LIN7C,MGST3,SIGMAR1,…
TF	Factor: E2F-3:HES-7; motif: NNNSGCGCSNNNNNCRCGYGNN	TF:M08526	FALSE	3.2224e-05	4.49183	17176	417	394	20011	MSL3,PI4K2B,MBTD1,TAF1,REST,ZMYM3,XRN1,HEATR5A,TET2,NAA25,C5ORF22,PPP1R14C,ZNF148,OXSR1,SRFBP1,TADA1,ARHGAP29,CNOT6,PDE7A,PXYLP1,OBI1,CCP110,AKTIP,SLC5A11,TDP1,ZNF182,AKAP11,EFCAB14,SLC25A20,MOB3B,LMLN,ZFAND5,WDFY1,RNF13,ND6,USP4,ZBTB39,KBTBD7,CDS2,DIAPH3,KLHL24,RPS27L,CDC5L,AKT2,RPS6KA5,ZEB1,BRCA2,ZDHHC9,CEP350,MRAS,CTCFL,ZHX1,QSOX2,ELMOD1,CKAP2L,PRELID2,PABPC1,TMC5,ERCC6L2,SPSB4,NFATC3,SLC7A8,E…
TF	Factor: E2F1; motif: NNNNNGCGSSAAAN	TF:M08874	FALSE	3.3209e-05	4.47874	7382	417	210	20011	PI4K2B,REST,ZMYM3,TET2,KDM5A,NAA25,C5ORF22,UBR1,PPP1R14C,ZNF148,SRFBP1,TADA1,CNOT6,PDE7A,PXYLP1,AKTIP,AKAP11,SLC25A20,MOB3B,LMLN,ZFAND5,USP4,KBTBD7,CDS2,KLHL24,RPS27L,CDC5L,AKT2,RPS6KA5,BRCA2,ZDHHC9,MRAS,CTCFL,QSOX2,ELMOD1,PRELID2,ERCC6L2,SPSB4,NFATC3,SLC7A8,EIF3A,IARS2,BRDT,PLEKHA5,CHEK1,LRRC28,MGST3,SIGMAR1,SERINC1,ATAD5,RBMX2,ELAVL2,ZNF626,EPSTI1,AP1S1,ZIM2,MANSC1,ENOPH1,PPIP5K2,ABITRAM,REV1,P…
TF	Factor: E2F; motif: TTTSGCGS	TF:M00426	FALSE	4.0336e-05	4.39431	12183	417	308	20011	MSL3,PI4K2B,MBTD1,TAF1,REST,ZMYM3,HEATR5A,TET2,KDM5A,NAA25,C5ORF22,PPP1R14C,IRAG2,ZNF148,SRFBP1,ARHGAP29,CNOT6,PDE7A,PXYLP1,OBI1,CCP110,AKTIP,TDP1,AKAP11,SLC25A20,MOB3B,LMLN,ZFAND5,WDFY1,RNF13,ND6,ZBTB39,KBTBD7,CDS2,ENPP2,DIAPH3,RPS27L,CDC5L,AKT2,RPS6KA5,ZEB1,BRCA2,ZDHHC9,MRAS,ZHX1,QSOX2,ELMOD1,CKAP2L,PRELID2,PABPC1,SPSB4,NFATC3,SLC7A8,EIF3A,NKTR,NPC1,RB1CC1,IDH1,PLEKHA5,CHEK1,CSNK1G3,LRRC28,LIN7…
TF	Factor: Egr-1; motif: GCGCATGCG	TF:M04869	FALSE	4.3177e-05	4.36474	11515	417	295	20011	MSL3,PI4K2B,MBTD1,TAF1,REST,HEATR5A,TET2,NAA25,C5ORF22,PPP1R14C,ZNF148,OXSR1,TADA1,ARHGAP29,CNOT6,PDE7A,PXYLP1,OBI1,CCP110,AKTIP,TDP1,ZNF182,EFCAB14,SLC25A20,MOB3B,LMLN,ZFAND5,WDFY1,RNF13,USP4,ZBTB39,KBTBD7,CDS2,KLHL24,RPS27L,CDC5L,AKT2,RPS6KA5,ZEB1,ZDHHC9,MRAS,CTCFL,QSOX2,ELMOD1,PRELID2,PABPC1,SPSB4,NFATC3,EIF3A,NKTR,IARS2,NPC1,RB1CC1,BRDT,PLEKHA5,CHEK1,CSNK1G3,LRRC28,MGST3,ROCK1,CEP295,SNX24,SE…
TF	Factor: E2F-4; motif: NTTTCSCGCC	TF:M07380	FALSE	4.6827e-05	4.3295	13316	417	329	20011	MSL3,PI4K2B,TAF1,REST,ZMYM3,HEATR5A,KDM5A,NAA25,C5ORF22,PPP1R14C,ZNF148,OXSR1,TADA1,CNOT6,PDE7A,PXYLP1,OBI1,CCP110,AKTIP,SLC5A11,ZNF182,AKAP11,EFCAB14,SLC25A20,MOB3B,LMLN,ZFAND5,WDFY1,RNF13,ND6,USP4,KBTBD7,CDS2,DIAPH3,KLHL24,RPS27L,CDC5L,AKT2,ZEB1,BRCA2,CEP350,MRAS,CTCFL,ZHX1,QSOX2,ELMOD1,CKAP2L,PRELID2,TMC5,ERCC6L2,SPSB4,NFATC3,NKTR,IARS2,NPC1,RB1CC1,IDH1,PLEKHA5,CHEK1,CSNK1G3,LRRC28,LIN7C,MGST3…
TF	Factor: E2F-2; motif: GCGCGCGCGYW	TF:M11531	FALSE	5.0116e-05	4.30002	13595	417	334	20011	MSL3,MBTD1,TAF1,REST,ZMYM3,HEATR5A,TET2,NAA25,C5ORF22,PPP1R14C,ZNF148,OXSR1,SRFBP1,TADA1,ARHGAP29,CNOT6,PDE7A,PXYLP1,OBI1,CCP110,AKTIP,TDP1,ZNF182,AKAP11,EFCAB14,MOB3B,LMLN,ZFAND5,RNF13,USP4,ZBTB39,KBTBD7,CDS2,KLHL24,RPS27L,CDC5L,AKT2,RPS6KA5,ZEB1,BRCA2,ZDHHC9,CEP350,MRAS,ZHX1,QSOX2,ELMOD1,CKAP2L,PRELID2,PABPC1,TMC5,ERCC6L2,SPSB4,NFATC3,EIF3A,NKTR,IARS2,NPC1,RB1CC1,BRDT,PLEKHA5,CHEK1,CSNK1G3,LIN7…
TF	Factor: p300; motif: ACNTCCG; match class: 1	TF:M04826_1	FALSE	5.0577e-05	4.29605	15544	417	368	20011	MSL3,PI4K2B,MBTD1,TAF1,REST,ZMYM3,XRN1,HEATR5A,TET2,KDM5A,NAA25,C5ORF22,UBR1,PPP1R14C,ZNF148,OXSR1,SRFBP1,TADA1,ARHGAP29,CNOT6,PDE7A,PXYLP1,OBI1,CCP110,AKTIP,SLC5A11,TDP1,ZNF182,AKAP11,EFCAB14,MOB3B,LMLN,ZFAND5,WDFY1,RNF13,USP4,ZBTB39,KBTBD7,CDS2,DIAPH3,KLHL24,RPS27L,CDC5L,AKT2,RPS6KA5,BRCA2,ZDHHC9,CEP350,MRAS,CTCFL,ZHX1,QSOX2,ELMOD1,CKAP2L,PRELID2,PABPC1,TMC5,ERCC6L2,SPSB4,NFATC3,SLC7A8,EIF3A,NK…
TF	Factor: E2F-1:HES-7; motif: GGCRCGTGSYNNWNGGCGCSM; match class: 1	TF:M08525_1	FALSE	5.241e-05	4.28058	15607	417	369	20011	MSL3,PI4K2B,MBTD1,TAF1,REST,ZMYM3,XRN1,HEATR5A,TET2,KDM5A,NAA25,C5ORF22,PPP1R14C,ZNF148,OXSR1,SRFBP1,TADA1,ARHGAP29,CNOT6,PDE7A,PXYLP1,OBI1,CCP110,AKTIP,SLC5A11,TDP1,ZNF182,AKAP11,EFCAB14,SLC25A20,MOB3B,LMLN,ZFAND5,WDFY1,RNF13,USP4,ZBTB39,KBTBD7,CDS2,KLHL24,RPS27L,CDC5L,AKT2,RPS6KA5,ZEB1,BRCA2,ZDHHC9,MRAS,CTCFL,ZHX1,QSOX2,ELMOD1,CKAP2L,PRELID2,PABPC1,TMC5,EBLN1,ERCC6L2,SPSB4,NFATC3,SLC7A8,EIF3A,N…
TF	Factor: LHX3; motif: ATTAAW	TF:M02097	FALSE	5.3995e-05	4.26764	11999	417	304	20011	PI4K2B,XRN1,HEATR5A,TET2,KDM5A,NAA25,C5ORF22,UBR1,IRAG2,OXSR1,SRFBP1,TADA1,ARHGAP29,OBI1,AKTIP,SLC5A11,TDP1,ZNF182,AKAP11,EFCAB14,MOB3B,LMLN,WDFY1,RNF13,ND6,ZBTB39,KBTBD7,CDS2,ENPP2,DIAPH3,KLHL24,RPS27L,CDC5L,AKT2,ZEB1,BRCA2,ZDHHC9,CEP350,CTCFL,QSOX2,ATP8B4,ELMOD1,CKAP2L,PRELID2,PABPC1,EBLN1,ERCC6L2,NFATC3,SLC7A8,EIF3A,NKTR,IARS2,NPC1,RB1CC1,IDH1,PPARGC1A,BRDT,PLEKHA5,CHEK1,CSNK1G3,LRRC28,LIN7C,M…
TF	Factor: E2F-1; motif: NGGGCGGGARV; match class: 1	TF:M07206_1	FALSE	5.9783e-05	4.22343	11135	417	287	20011	MSL3,PI4K2B,MBTD1,TAF1,ZMYM3,XRN1,HEATR5A,TET2,C5ORF22,PPP1R14C,OXSR1,SRFBP1,TADA1,ARHGAP29,CNOT6,PDE7A,PXYLP1,CCP110,TDP1,AKAP11,EFCAB14,MOB3B,LMLN,ZFAND5,WDFY1,RNF13,USP4,KBTBD7,CDS2,DIAPH3,KLHL24,RPS27L,CDC5L,AKT2,RPS6KA5,ZEB1,BRCA2,MRAS,CTCFL,QSOX2,ELMOD1,CKAP2L,PRELID2,PABPC1,ERCC6L2,SPSB4,NFATC3,EIF3A,NKTR,IARS2,NPC1,RB1CC1,IDH1,PLEKHA5,CHEK1,LRRC28,MGST3,SIGMAR1,CEP295,SNX24,TUT7,ATAD5,RBM…
TF	Factor: BEN; motif: CAGCGRNV	TF:M01240	FALSE	8.3163e-05	4.08007	16835	417	388	20011	MSL3,PI4K2B,MBTD1,TAF1,REST,ZMYM3,XRN1,HEATR5A,TET2,NAA25,C5ORF22,UBR1,PPP1R14C,OXSR1,SRFBP1,TADA1,ARHGAP29,CNOT6,PDE7A,PXYLP1,OBI1,CCP110,AKTIP,SLC5A11,TDP1,ZNF182,AKAP11,EFCAB14,SLC25A20,MOB3B,LMLN,ZFAND5,WDFY1,RNF13,ND6,USP4,ZBTB39,KBTBD7,CDS2,DIAPH3,KLHL24,RPS27L,CDC5L,AKT2,RPS6KA5,ZEB1,BRCA2,ZDHHC9,CEP350,MRAS,CTCFL,ZHX1,QSOX2,ELMOD1,CKAP2L,PRELID2,PABPC1,EBLN1,ERCC6L2,SPSB4,NFATC3,SLC7A8,EI…
TF	Factor: E2F-1; motif: NNNNGGCGGGAARN	TF:M09892	FALSE	0.00015194	3.81833	13853	417	337	20011	MSL3,PI4K2B,MBTD1,TAF1,REST,ZMYM3,HEATR5A,TET2,C5ORF22,PPP1R14C,IRAG2,OXSR1,SRFBP1,TADA1,ARHGAP29,CNOT6,PDE7A,PXYLP1,OBI1,CCP110,AKTIP,SLC5A11,TDP1,ZNF182,AKAP11,EFCAB14,SLC25A20,MOB3B,LMLN,ZFAND5,WDFY1,RNF13,USP4,ZBTB39,KBTBD7,CDS2,ENPP2,DIAPH3,KLHL24,RPS27L,CDC5L,AKT2,RPS6KA5,ZEB1,BRCA2,ZDHHC9,CEP350,MRAS,ZHX1,QSOX2,ELMOD1,CKAP2L,PRELID2,PABPC1,ERCC6L2,SPSB4,NFATC3,SLC7A8,EIF3A,NKTR,IARS2,NPC1,…
TF	Factor: E2F; motif: GGCGSG; match class: 1	TF:M00803_1	FALSE	0.00017144	3.7659	10475	417	272	20011	MSL3,MBTD1,REST,HEATR5A,TET2,KDM5A,NAA25,C5ORF22,PPP1R14C,ZNF148,OXSR1,TADA1,ARHGAP29,CNOT6,PDE7A,PXYLP1,CCP110,TDP1,EFCAB14,SLC25A20,MOB3B,LMLN,ZFAND5,WDFY1,RNF13,USP4,KBTBD7,CDS2,KLHL24,RPS27L,AKT2,RPS6KA5,ZEB1,BRCA2,ZDHHC9,MRAS,CTCFL,ZHX1,QSOX2,ELMOD1,CKAP2L,PRELID2,PABPC1,SPSB4,NFATC3,EIF3A,IARS2,NPC1,RB1CC1,PLEKHA5,CHEK1,CSNK1G3,LRRC28,MGST3,SIGMAR1,CEP295,SNX24,TUT7,ATAD5,RBMX2,CMTM4,ELAVL2…
TF	Factor: E2F-1; motif: NNNSSCGCSAANN	TF:M07250	FALSE	0.00023251	3.63356	11002	417	282	20011	MSL3,PI4K2B,MBTD1,TAF1,REST,ZMYM3,XRN1,HEATR5A,TET2,KDM5A,C5ORF22,PPP1R14C,IRAG2,OXSR1,TADA1,ARHGAP29,CNOT6,PDE7A,PXYLP1,OBI1,CCP110,AKTIP,TDP1,AKAP11,SLC25A20,MOB3B,LMLN,ZFAND5,WDFY1,RNF13,ND6,USP4,KBTBD7,CDS2,DIAPH3,RPS27L,CDC5L,AKT2,RPS6KA5,ZEB1,BRCA2,MRAS,CTCFL,ZHX1,QSOX2,ELMOD1,CKAP2L,ERCC6L2,SPSB4,NFATC3,EIF3A,NKTR,NPC1,RB1CC1,BRDT,PLEKHA5,CHEK1,LRRC28,LIN7C,MGST3,SIGMAR1,CEP295,SNX24,ATAD5…
TF	Factor: E2F-3; motif: GGCGGGN	TF:M02089	FALSE	0.00023667	3.62586	13508	417	330	20011	MSL3,PI4K2B,MBTD1,TAF1,REST,ZMYM3,XRN1,HEATR5A,TET2,KDM5A,NAA25,C5ORF22,UBR1,PPP1R14C,ZNF148,OXSR1,TADA1,ARHGAP29,CNOT6,PDE7A,PXYLP1,OBI1,CCP110,AKTIP,ZNF182,AKAP11,EFCAB14,SLC25A20,MOB3B,LMLN,ZFAND5,WDFY1,USP4,ZBTB39,KBTBD7,CDS2,ENPP2,DIAPH3,KLHL24,RPS27L,CDC5L,AKT2,RPS6KA5,ZEB1,BRCA2,ZDHHC9,MRAS,CTCFL,ZHX1,QSOX2,ELMOD1,CKAP2L,PRELID2,PABPC1,SPSB4,NFATC3,NKTR,IARS2,NPC1,RB1CC1,IDH1,PLEKHA5,CHEK1…
TF	Factor: E2F-4; motif: NNTTCCCGCCNN	TF:M04823	FALSE	0.00033127	3.47982	13053	417	321	20011	MSL3,PI4K2B,MBTD1,TAF1,REST,ZMYM3,HEATR5A,TET2,C5ORF22,PPP1R14C,IRAG2,OXSR1,SRFBP1,TADA1,ARHGAP29,CNOT6,PDE7A,PXYLP1,OBI1,CCP110,AKTIP,SLC5A11,TDP1,ZNF182,AKAP11,EFCAB14,SLC25A20,MOB3B,LMLN,ZFAND5,WDFY1,RNF13,USP4,ZBTB39,KBTBD7,CDS2,DIAPH3,KLHL24,RPS27L,CDC5L,AKT2,RPS6KA5,ZEB1,BRCA2,ZDHHC9,CEP350,MRAS,ZHX1,QSOX2,ELMOD1,CKAP2L,PRELID2,PABPC1,ERCC6L2,SPSB4,NFATC3,SLC7A8,EIF3A,NKTR,IARS2,NPC1,RB1CC1…
TF	Factor: E2F-2; motif: GCGCGCGCNCS	TF:M11529	FALSE	0.00034049	3.4679	16613	417	383	20011	MSL3,PI4K2B,MBTD1,TAF1,REST,ZMYM3,XRN1,HEATR5A,TET2,KDM5A,NAA25,C5ORF22,PPP1R14C,ZNF148,OXSR1,SRFBP1,TADA1,ARHGAP29,CNOT6,PDE7A,PXYLP1,OBI1,CCP110,AKTIP,TDP1,ZNF182,AKAP11,EFCAB14,SLC25A20,MOB3B,LMLN,ZFAND5,WDFY1,RNF13,ND6,USP4,ZBTB39,KBTBD7,CDS2,ENPP2,DIAPH3,KLHL24,RPS27L,CDC5L,AKT2,RPS6KA5,ZEB1,BRCA2,ZDHHC9,CEP350,MRAS,CTCFL,ZHX1,QSOX2,ELMOD1,CKAP2L,PRELID2,PABPC1,ERCC6L2,SPSB4,NFATC3,SLC7A8,EI…
TF	Factor: sp4; motif: NNGNARGRGGCGGRGCNNRR	TF:M10072	FALSE	0.00034141	3.46672	10786	417	277	20011	MSL3,PI4K2B,MBTD1,REST,ZMYM3,XRN1,HEATR5A,TET2,KDM5A,NAA25,PPP1R14C,ZNF148,TADA1,ARHGAP29,CNOT6,PDE7A,OBI1,AKTIP,AKAP11,EFCAB14,LMLN,ZFAND5,USP4,KBTBD7,CDS2,ENPP2,DIAPH3,KLHL24,CDC5L,AKT2,RPS6KA5,ZEB1,BRCA2,ZDHHC9,MRAS,CTCFL,ZHX1,QSOX2,ELMOD1,CKAP2L,PABPC1,NFATC3,SLC7A8,NKTR,IARS2,NPC1,RB1CC1,IDH1,CHEK1,CSNK1G3,LRRC28,LIN7C,MGST3,SIGMAR1,ROCK1,SNX24,TUT7,CHIC1,ATAD5,CMTM4,ELAVL2,ZNF626,AP1S1,CHAF…
TF	Factor: E2F-4:DP-1; motif: TTTSGCGC	TF:M00738	FALSE	0.00039565	3.40268	10057	417	262	20011	MSL3,REST,ZMYM3,HEATR5A,TET2,KDM5A,C5ORF22,UBR1,PPP1R14C,IRAG2,ZNF148,OXSR1,SRFBP1,TADA1,CNOT6,PDE7A,PXYLP1,CCP110,AKTIP,AKAP11,SLC25A20,MOB3B,LMLN,ZFAND5,WDFY1,ND6,USP4,KBTBD7,CDS2,RPS27L,CDC5L,AKT2,RPS6KA5,ZEB1,BRCA2,CTCFL,ZHX1,ELMOD1,CKAP2L,PRELID2,PABPC1,SPSB4,NFATC3,SLC7A8,EIF3A,NKTR,RB1CC1,BRDT,PLEKHA5,CHEK1,LRRC28,LIN7C,MGST3,SIGMAR1,SNX24,SERINC1,ATAD5,RBMX2,ELAVL2,ZNF626,CCDC25,AP1S1,ZIM…
TF	Factor: E2F-3; motif: GGCGGGN; match class: 1	TF:M02089_1	FALSE	0.00043565	3.36086	9627	417	253	20011	MSL3,MBTD1,REST,ZMYM3,XRN1,HEATR5A,TET2,KDM5A,PPP1R14C,TADA1,ARHGAP29,CNOT6,PDE7A,PXYLP1,CCP110,AKTIP,EFCAB14,SLC25A20,ZFAND5,WDFY1,USP4,ZBTB39,CDS2,ENPP2,KLHL24,CDC5L,AKT2,RPS6KA5,ZEB1,BRCA2,ZDHHC9,MRAS,ZHX1,QSOX2,ELMOD1,CKAP2L,PABPC1,SPSB4,NFATC3,NKTR,IARS2,NPC1,IDH1,PLEKHA5,CHEK1,CSNK1G3,LRRC28,MGST3,SIGMAR1,ROCK1,SNX24,TUT7,CHIC1,CMTM4,ELAVL2,AP1S1,CHAF1B,ZIM2,SAMHD1,PNPLA8,SRGAP1,ENOPH1,PPIP…
TF	Factor: E2F-4; motif: GCGGGAAANA	TF:M02090	FALSE	0.00046048	3.33679	12240	417	305	20011	MSL3,PI4K2B,MBTD1,TAF1,REST,ZMYM3,HEATR5A,TET2,KDM5A,C5ORF22,PPP1R14C,OXSR1,SRFBP1,TADA1,ARHGAP29,CNOT6,PDE7A,PXYLP1,OBI1,CCP110,AKTIP,SLC5A11,AKAP11,SLC25A20,MOB3B,ZFAND5,WDFY1,RNF13,ND6,USP4,ZBTB39,KBTBD7,CDS2,DIAPH3,KLHL24,RPS27L,CDC5L,AKT2,RPS6KA5,ZEB1,BRCA2,ZDHHC9,MRAS,CTCFL,ZHX1,QSOX2,ELMOD1,CKAP2L,PRELID2,PABPC1,TMC5,ERCC6L2,SPSB4,NFATC3,SLC7A8,EIF3A,NKTR,IARS2,CHEK1,CSNK1G3,LRRC28,LIN7C,M…
TF	Factor: Kaiso; motif: TCTCGCGAG	TF:M04691	FALSE	0.00077052	3.11322	15405	417	362	20011	MSL3,PI4K2B,MBTD1,TAF1,REST,ZMYM3,XRN1,HEATR5A,TET2,NAA25,C5ORF22,UBR1,OXSR1,TADA1,ARHGAP29,CNOT6,PDE7A,PXYLP1,OBI1,CCP110,AKTIP,TDP1,ZNF182,AKAP11,EFCAB14,SLC25A20,MOB3B,LMLN,ZFAND5,RNF13,USP4,ZBTB39,KBTBD7,CDS2,ENPP2,KLHL24,CDC5L,AKT2,RPS6KA5,ZEB1,BRCA2,ZDHHC9,CEP350,MRAS,CTCFL,ZHX1,QSOX2,ELMOD1,PABPC1,TMC5,EBLN1,ERCC6L2,NFATC3,SLC7A8,EIF3A,NKTR,IARS2,NPC1,RB1CC1,IDH1,PPARGC1A,BRDT,PLEKHA5,CSNK…
TF	Factor: Sp1; motif: NGGGGGCGGGGCCNGGGGGGGG	TF:M10071	FALSE	0.00079984	3.09699	8724	417	233	20011	MSL3,PI4K2B,MBTD1,REST,ZMYM3,XRN1,HEATR5A,TET2,KDM5A,PPP1R14C,ZNF148,OXSR1,TADA1,ARHGAP29,CNOT6,OBI1,AKTIP,AKAP11,EFCAB14,SLC25A20,LMLN,ZFAND5,USP4,ZBTB39,CDS2,ENPP2,CDC5L,AKT2,RPS6KA5,ZEB1,BRCA2,MRAS,CTCFL,ZHX1,QSOX2,ELMOD1,PRELID2,PABPC1,NFATC3,SLC7A8,EIF3A,NKTR,IARS2,NPC1,IDH1,CHEK1,LRRC28,LIN7C,MGST3,SIGMAR1,ROCK1,TUT7,CMTM4,ELAVL2,ZNF626,AP1S1,CHAF1B,ZIM2,PNPLA8,UHMK1,ENOPH1,ABITRAM,ARCN1,RE…
TF	Factor: TCF-1; motif: ACATCGRGRCGCTGW; match class: 1	TF:M11603_1	FALSE	0.00109237	2.96163	13482	417	327	20011	MSL3,PI4K2B,MBTD1,TAF1,REST,ZMYM3,HEATR5A,TET2,KDM5A,NAA25,C5ORF22,PPP1R14C,ZNF148,OXSR1,CNOT6,PDE7A,PXYLP1,OBI1,AKTIP,SLC5A11,TDP1,EFCAB14,SLC25A20,MOB3B,LMLN,ZFAND5,WDFY1,RNF13,USP4,ZBTB39,KBTBD7,CDS2,DIAPH3,KLHL24,RPS27L,CDC5L,AKT2,RPS6KA5,ZEB1,BRCA2,ZDHHC9,MRAS,CTCFL,ZHX1,QSOX2,PRELID2,PABPC1,ERCC6L2,SPSB4,NFATC3,EIF3A,NKTR,IARS2,NPC1,RB1CC1,IDH1,PLEKHA5,CHEK1,CSNK1G3,MGST3,SIGMAR1,ROCK1,SNX2…
TF	Factor: E2F-1:Elk-1; motif: SGCGCSNNAMCGGAAGT; match class: 1	TF:M08205_1	FALSE	0.00114558	2.94097	10699	417	273	20011	MSL3,PI4K2B,MBTD1,REST,HEATR5A,TET2,KDM5A,NAA25,C5ORF22,UBR1,OXSR1,SRFBP1,CNOT6,PDE7A,PXYLP1,OBI1,AKTIP,ZNF182,MOB3B,LMLN,ZFAND5,WDFY1,RNF13,USP4,ZBTB39,CDS2,RPS27L,CDC5L,RPS6KA5,ZDHHC9,MRAS,CTCFL,ZHX1,QSOX2,ELMOD1,CKAP2L,PRELID2,ERCC6L2,NKTR,IARS2,RB1CC1,IDH1,PLEKHA5,CHEK1,CSNK1G3,LRRC28,LIN7C,MGST3,SIGMAR1,ROCK1,SNX24,TUT7,ATAD5,CMTM4,ELAVL2,AP1S1,CHAF1B,ZIM2,SAMHD1,DCP1A,PNPLA8,FNIP2,SRGAP1,EN…
TF	Factor: Sp1; motif: NNGGGGCGGGGNN	TF:M00932	FALSE	0.00122033	2.91352	10705	417	273	20011	MSL3,PI4K2B,MBTD1,TAF1,REST,ZMYM3,XRN1,HEATR5A,TET2,C5ORF22,PPP1R14C,ZNF148,TADA1,ARHGAP29,CNOT6,PDE7A,PXYLP1,OBI1,AKTIP,ZNF182,AKAP11,EFCAB14,SLC25A20,LMLN,ZFAND5,WDFY1,USP4,ZBTB39,CDS2,ENPP2,KLHL24,CDC5L,AKT2,RPS6KA5,ZEB1,BRCA2,ZDHHC9,MRAS,CTCFL,ZHX1,QSOX2,ELMOD1,CKAP2L,PRELID2,PABPC1,ERCC6L2,SPSB4,NFATC3,NKTR,IARS2,NPC1,RB1CC1,IDH1,CHEK1,LRRC28,LIN7C,MGST3,SIGMAR1,ROCK1,CEP295,SERINC1,TUT7,CMT…
TF	Factor: BTEB1; motif: GGGGGCGGGGCNGSGGGNGS	TF:M09723	FALSE	0.00134527	2.87119	10417	417	267	20011	MSL3,MBTD1,TAF1,REST,ZMYM3,HEATR5A,TET2,KDM5A,C5ORF22,PPP1R14C,ZNF148,OXSR1,ARHGAP29,CNOT6,PXYLP1,OBI1,AKTIP,ZNF182,EFCAB14,SLC25A20,LMLN,ZFAND5,WDFY1,USP4,ZBTB39,CDS2,ENPP2,KLHL24,CDC5L,AKT2,RPS6KA5,ZEB1,ZDHHC9,MRAS,CTCFL,ZHX1,QSOX2,ELMOD1,PRELID2,PABPC1,ERCC6L2,NFATC3,NKTR,IARS2,NPC1,RB1CC1,IDH1,CHEK1,CSNK1G3,LRRC28,LIN7C,MGST3,SIGMAR1,ROCK1,TUT7,CHIC1,CMTM4,ELAVL2,ZNF626,CCDC25,AP1S1,CHAF1B,ZI…
TF	Factor: TCF-1; motif: ACATCGRGRCGCTGW	TF:M11601	FALSE	0.00145993	2.83567	15113	417	356	20011	MSL3,PI4K2B,MBTD1,TAF1,REST,ZMYM3,XRN1,HEATR5A,TET2,KDM5A,NAA25,C5ORF22,UBR1,PPP1R14C,ZNF148,OXSR1,SRFBP1,CNOT6,PDE7A,PXYLP1,OBI1,AKTIP,SLC5A11,ZNF182,EFCAB14,SLC25A20,MOB3B,LMLN,ZFAND5,WDFY1,RNF13,USP4,ZBTB39,KBTBD7,CDS2,KLHL24,RPS27L,CDC5L,AKT2,RPS6KA5,ZEB1,BRCA2,ZDHHC9,MRAS,CTCFL,ZHX1,QSOX2,ATP8B4,ELMOD1,CKAP2L,PRELID2,PABPC1,ERCC6L2,SPSB4,NFATC3,EIF3A,NKTR,IARS2,NPC1,RB1CC1,IDH1,PPARGC1A,PLEK…
TF	Factor: Sp1; motif: NGGGGCGGGGN	TF:M07395	FALSE	0.00161182	2.79268	10931	417	277	20011	MSL3,PI4K2B,MBTD1,REST,ZMYM3,XRN1,HEATR5A,TET2,NAA25,PPP1R14C,ZNF148,TADA1,ARHGAP29,CNOT6,PXYLP1,OBI1,AKTIP,AKAP11,EFCAB14,SLC25A20,LMLN,ZFAND5,WDFY1,RNF13,USP4,CDS2,ENPP2,DIAPH3,KLHL24,CDC5L,AKT2,RPS6KA5,BRCA2,ZDHHC9,MRAS,CTCFL,ZHX1,QSOX2,ELMOD1,CKAP2L,PRELID2,PABPC1,SPSB4,NFATC3,EIF3A,NKTR,IARS2,NPC1,RB1CC1,IDH1,PLEKHA5,CHEK1,LRRC28,LIN7C,MGST3,SIGMAR1,ROCK1,SNX24,TUT7,RBMX2,CMTM4,ELAVL2,ZNF626…
TF	Factor: LHX4; motif: NNCRTTAN	TF:M11005	FALSE	0.00180068	2.74456	10792	417	274	20011	MSL3,PI4K2B,MBTD1,TAF1,ZMYM3,XRN1,HEATR5A,KDM5A,NAA25,C5ORF22,IRAG2,ZNF148,OXSR1,SRFBP1,CNOT6,PXYLP1,OBI1,CCP110,AKTIP,SLC5A11,TDP1,ZNF182,AKAP11,EFCAB14,SLC25A20,LMLN,ZFAND5,RNF13,ND6,USP4,KBTBD7,CDS2,ENPP2,DIAPH3,KLHL24,RPS27L,CDC5L,AKT2,RPS6KA5,ZEB1,BRCA2,ZDHHC9,MRAS,ZHX1,QSOX2,ELMOD1,CKAP2L,PRELID2,PABPC1,TMC5,NFATC3,SLC7A8,EIF3A,NKTR,NPC1,RB1CC1,IDH1,PPARGC1A,BRDT,PLEKHA5,CSNK1G3,LRRC28,MGST…
TF	Factor: E2F1; motif: GSGCGGGAAN	TF:M12597	FALSE	0.0019855	2.70213	14354	417	342	20011	MSL3,PI4K2B,MBTD1,TAF1,REST,ZMYM3,XRN1,HEATR5A,TET2,KDM5A,C5ORF22,PPP1R14C,IRAG2,OXSR1,SRFBP1,TADA1,ARHGAP29,CNOT6,PDE7A,PXYLP1,OBI1,CCP110,AKTIP,SLC5A11,TDP1,ZNF182,AKAP11,EFCAB14,SLC25A20,MOB3B,LMLN,ZFAND5,WDFY1,RNF13,USP4,ZBTB39,KBTBD7,CDS2,ENPP2,DIAPH3,KLHL24,RPS27L,CDC5L,AKT2,RPS6KA5,ZEB1,BRCA2,CEP350,MRAS,ZHX1,QSOX2,ELMOD1,CKAP2L,PRELID2,PABPC1,ERCC6L2,SPSB4,NFATC3,SLC7A8,EIF3A,NKTR,IARS2,N…
TF	Factor: Sp1; motif: NGGGGGCGGGGYN	TF:M00196	FALSE	0.00209582	2.67865	10509	417	268	20011	MSL3,PI4K2B,MBTD1,REST,ZMYM3,XRN1,HEATR5A,TET2,NAA25,PPP1R14C,ZNF148,TADA1,ARHGAP29,CNOT6,PDE7A,PXYLP1,OBI1,AKTIP,AKAP11,EFCAB14,SLC25A20,LMLN,ZFAND5,WDFY1,USP4,ZBTB39,CDS2,ENPP2,KLHL24,CDC5L,AKT2,RPS6KA5,BRCA2,ZDHHC9,MRAS,CTCFL,ZHX1,QSOX2,ELMOD1,PRELID2,PABPC1,SPSB4,NFATC3,EIF3A,NKTR,IARS2,NPC1,IDH1,CHEK1,LRRC28,LIN7C,MGST3,SIGMAR1,ROCK1,TUT7,CMTM4,ELAVL2,ZNF626,AP1S1,CHAF1B,ZIM2,PNPLA8,UHMK1,EN…
TF	Factor: CHD2; motif: TCTCGCGAG	TF:M04710	FALSE	0.00214497	2.66858	14361	417	342	20011	MSL3,PI4K2B,MBTD1,TAF1,REST,ZMYM3,XRN1,HEATR5A,TET2,NAA25,C5ORF22,OXSR1,TADA1,ARHGAP29,CNOT6,PDE7A,PXYLP1,OBI1,CCP110,AKTIP,SLC5A11,TDP1,ZNF182,AKAP11,EFCAB14,SLC25A20,MOB3B,ZFAND5,RNF13,USP4,KBTBD7,CDS2,KLHL24,RPS27L,CDC5L,AKT2,RPS6KA5,ZEB1,BRCA2,ZDHHC9,CTCFL,ZHX1,QSOX2,ELMOD1,CKAP2L,PRELID2,PABPC1,TMC5,EBLN1,ERCC6L2,NFATC3,SLC7A8,EIF3A,NKTR,IARS2,NPC1,RB1CC1,BRDT,PLEKHA5,LRRC28,LIN7C,MGST3,ROCK…
TF	Factor: ERG; motif: ACCGGAARTN	TF:M03975	FALSE	0.00217483	2.66257	10168	417	261	20011	MBTD1,TAF1,REST,HEATR5A,KDM5A,NAA25,C5ORF22,UBR1,PPP1R14C,ZNF148,OXSR1,SRFBP1,PXYLP1,CCP110,AKTIP,SLC5A11,TDP1,ZNF182,EFCAB14,SLC25A20,MOB3B,RNF13,ND6,USP4,DIAPH3,KLHL24,RPS27L,AKT2,BRCA2,ZDHHC9,CEP350,CTCFL,QSOX2,ATP8B4,ELMOD1,PRELID2,PABPC1,TMC5,ERCC6L2,NFATC3,EIF3A,NKTR,NPC1,RB1CC1,IDH1,BRDT,CHEK1,CSNK1G3,LRRC28,LIN7C,MGST3,SIGMAR1,ROCK1,SNX24,SERINC1,TUT7,RBMX2,CMTM4,ZNF626,EPSTI1,CCDC25,AP1S…
TF	Factor: E2F; motif: TTTSGCGS; match class: 1	TF:M00426_1	FALSE	0.00218565	2.66042	5976	417	171	20011	PI4K2B,ZMYM3,HEATR5A,TET2,KDM5A,C5ORF22,PPP1R14C,CNOT6,PDE7A,PXYLP1,CCP110,AKTIP,SLC25A20,MOB3B,ZFAND5,RNF13,ND6,KBTBD7,CDS2,ENPP2,DIAPH3,RPS27L,CDC5L,AKT2,RPS6KA5,ZEB1,BRCA2,CKAP2L,SPSB4,SLC7A8,EIF3A,NKTR,RB1CC1,CHEK1,MGST3,SIGMAR1,SNX24,ATAD5,RBMX2,ELAVL2,EPSTI1,AP1S1,ZIM2,SAMHD1,MANSC1,PPIP5K2,PROSER1,PHIP,WASL,CREBBP,RIOK1,RASEF,USP44,GNB4,KLHL15,ZBTB43,TMEM131,MAP1LC3B,NUP98,MINAR1,GINS1,UFL…
TF	Factor: PRX-2; motif: NKCGTTAN	TF:M10885	FALSE	0.0022568	2.64651	8068	417	217	20011	MSL3,MBTD1,TAF1,XRN1,HEATR5A,KDM5A,NAA25,C5ORF22,IRAG2,ZNF148,OXSR1,SRFBP1,CNOT6,PXYLP1,OBI1,CCP110,AKTIP,SLC5A11,TDP1,ZNF182,AKAP11,EFCAB14,SLC25A20,LMLN,ZFAND5,RNF13,KBTBD7,CDS2,ENPP2,DIAPH3,KLHL24,CDC5L,AKT2,RPS6KA5,ZEB1,ZDHHC9,MRAS,ZHX1,ELMOD1,PRELID2,PABPC1,TMC5,NFATC3,SLC7A8,EIF3A,NKTR,NPC1,RB1CC1,PPARGC1A,PLEKHA5,CSNK1G3,LRRC28,CEP295,SERINC1,TUT7,ATAD5,RBMX2,CMTM4,ELAVL2,CCDC25,AP1S1,CHAF…
TF	Factor: SP1; motif: NRGKGGGCGGGGCN	TF:M09765	FALSE	0.00229503	2.63921	7652	417	208	20011	MSL3,PI4K2B,MBTD1,REST,ZMYM3,XRN1,HEATR5A,PPP1R14C,TADA1,ARHGAP29,CNOT6,PDE7A,OBI1,AKTIP,EFCAB14,SLC25A20,LMLN,ZFAND5,USP4,CDS2,ENPP2,KLHL24,CDC5L,AKT2,RPS6KA5,BRCA2,ZDHHC9,CTCFL,ZHX1,QSOX2,ELMOD1,PABPC1,ERCC6L2,SPSB4,NFATC3,NKTR,IARS2,NPC1,IDH1,CHEK1,LRRC28,LIN7C,MGST3,SIGMAR1,ROCK1,SERINC1,TUT7,CMTM4,ELAVL2,ZNF626,AP1S1,CHAF1B,ZIM2,PNPLA8,UHMK1,ENOPH1,ABITRAM,ARCN1,REV1,PROSER1,PHIP,SHPRH,NKIRA…
TF	Factor: ETV7; motif: NCCGGAANNN	TF:M02071	FALSE	0.0024273	2.61488	10326	417	264	20011	MSL3,MBTD1,TAF1,REST,HEATR5A,KDM5A,C5ORF22,UBR1,PPP1R14C,ZNF148,SRFBP1,ARHGAP29,PDE7A,PXYLP1,CCP110,AKTIP,SLC5A11,TDP1,ZNF182,EFCAB14,SLC25A20,MOB3B,ZFAND5,RNF13,ND6,CDS2,DIAPH3,KLHL24,RPS27L,BRCA2,CEP350,MRAS,CTCFL,QSOX2,ATP8B4,ELMOD1,CKAP2L,PRELID2,PABPC1,ERCC6L2,NFATC3,SLC7A8,EIF3A,NKTR,NPC1,RB1CC1,IDH1,PLEKHA5,CHEK1,CSNK1G3,LRRC28,LIN7C,MGST3,SIGMAR1,ROCK1,CEP295,SNX24,SERINC1,TUT7,ATAD5,RBMX…
TF	Factor: pax-6; motif: NYACGCNYSANYGMNCN	TF:M11882	FALSE	0.00267932	2.57198	15802	417	367	20011	MSL3,PI4K2B,MBTD1,TAF1,REST,ZMYM3,XRN1,HEATR5A,TET2,KDM5A,NAA25,C5ORF22,UBR1,PPP1R14C,IRAG2,ZNF148,OXSR1,ARHGAP29,CNOT6,PDE7A,PXYLP1,OBI1,CCP110,AKTIP,SLC5A11,TDP1,ZNF182,AKAP11,EFCAB14,SLC25A20,MOB3B,LMLN,ZFAND5,WDFY1,RNF13,ND6,USP4,KBTBD7,CDS2,ENPP2,DIAPH3,KLHL24,RPS27L,CDC5L,AKT2,RPS6KA5,ZEB1,BRCA2,ZDHHC9,MRAS,CTCFL,ZHX1,QSOX2,ATP8B4,ELMOD1,CKAP2L,PRELID2,PABPC1,TMC5,ERCC6L2,SPSB4,NFATC3,SLC7A…
TF	Factor: ZF5; motif: NRNGNGCGCGCWN	TF:M00333	FALSE	0.00268012	2.57185	15395	417	360	20011	MSL3,PI4K2B,MBTD1,TAF1,REST,ZMYM3,XRN1,HEATR5A,TET2,KDM5A,NAA25,C5ORF22,PPP1R14C,ZNF148,OXSR1,SRFBP1,TADA1,ARHGAP29,CNOT6,PDE7A,PXYLP1,OBI1,CCP110,AKTIP,TDP1,ZNF182,AKAP11,EFCAB14,SLC25A20,MOB3B,LMLN,ZFAND5,WDFY1,ND6,USP4,ZBTB39,CDS2,DIAPH3,KLHL24,RPS27L,CDC5L,AKT2,RPS6KA5,ZEB1,BRCA2,ZDHHC9,MRAS,QSOX2,ELMOD1,CKAP2L,PRELID2,PABPC1,ERCC6L2,SPSB4,NFATC3,EIF3A,NKTR,IARS2,NPC1,RB1CC1,IDH1,BRDT,PLEKHA5…
TF	Factor: pax-6; motif: NYACGCNYSANYGMNCN; match class: 1	TF:M11882_1	FALSE	0.00299479	2.52363	11697	417	291	20011	MSL3,MBTD1,TAF1,REST,XRN1,HEATR5A,TET2,KDM5A,NAA25,C5ORF22,PPP1R14C,ZNF148,OXSR1,ARHGAP29,CNOT6,PDE7A,PXYLP1,AKTIP,ZNF182,EFCAB14,SLC25A20,MOB3B,LMLN,ZFAND5,WDFY1,RNF13,ND6,USP4,CDS2,DIAPH3,KLHL24,RPS27L,CDC5L,AKT2,RPS6KA5,BRCA2,ZDHHC9,MRAS,CTCFL,ZHX1,QSOX2,ELMOD1,CKAP2L,PRELID2,PABPC1,TMC5,ERCC6L2,SPSB4,NFATC3,SLC7A8,EIF3A,NKTR,NPC1,RB1CC1,PLEKHA5,CHEK1,CSNK1G3,MGST3,SIGMAR1,ROCK1,CEP295,SNX24,S…
TF	Factor: BSX; motif: NNCGTTAN	TF:M10591	FALSE	0.00311228	2.50692	7912	417	213	20011	MSL3,MBTD1,TAF1,ZMYM3,XRN1,HEATR5A,KDM5A,NAA25,C5ORF22,IRAG2,OXSR1,SRFBP1,PXYLP1,OBI1,CCP110,AKTIP,SLC5A11,TDP1,ZNF182,AKAP11,EFCAB14,SLC25A20,LMLN,ZFAND5,RNF13,KBTBD7,CDS2,ENPP2,DIAPH3,KLHL24,RPS27L,CDC5L,AKT2,RPS6KA5,ZEB1,ZDHHC9,MRAS,ZHX1,QSOX2,ELMOD1,CKAP2L,PRELID2,PABPC1,TMC5,NFATC3,SLC7A8,EIF3A,NKTR,NPC1,IDH1,PPARGC1A,BRDT,PLEKHA5,LRRC28,MGST3,CEP295,SNX24,SERINC1,TUT7,ATAD5,RBMX2,CMTM4,ELAV…
TF	Factor: pax-6; motif: NYACGCWTSANYGMNCN	TF:M11880	FALSE	0.00327282	2.48508	13317	417	322	20011	PI4K2B,MBTD1,TAF1,REST,ZMYM3,HEATR5A,TET2,KDM5A,C5ORF22,UBR1,PPP1R14C,IRAG2,ZNF148,OXSR1,SRFBP1,ARHGAP29,CNOT6,PDE7A,PXYLP1,AKTIP,SLC5A11,TDP1,ZNF182,EFCAB14,SLC25A20,MOB3B,LMLN,WDFY1,RNF13,ND6,USP4,ZBTB39,KBTBD7,CDS2,RPS27L,CDC5L,AKT2,RPS6KA5,BRCA2,CEP350,CTCFL,ZHX1,QSOX2,ATP8B4,CKAP2L,PRELID2,PABPC1,TMC5,ERCC6L2,SPSB4,NFATC3,EIF3A,NKTR,NPC1,RB1CC1,IDH1,PPARGC1A,BRDT,CHEK1,CSNK1G3,MGST3,SIGMAR1,…
TF	Factor: Barhl-1; motif: NTAAACGN	TF:M10578	FALSE	0.00335311	2.47455	6235	417	176	20011	MBTD1,REST,XRN1,KDM5A,NAA25,C5ORF22,IRAG2,ZNF148,OXSR1,SRFBP1,ARHGAP29,CNOT6,PDE7A,PXYLP1,OBI1,CCP110,TDP1,ZNF182,AKAP11,EFCAB14,SLC25A20,LMLN,ND6,USP4,KBTBD7,CDS2,KLHL24,CDC5L,RPS6KA5,ZEB1,CKAP2L,PRELID2,EBLN1,ERCC6L2,SLC7A8,RB1CC1,PPARGC1A,BRDT,PLEKHA5,CSNK1G3,SNX24,CHIC1,ATAD5,EPSTI1,CCDC25,ZIM2,DCP1A,SRGAP1,ABITRAM,ARCN1,REV1,PROSER1,PHIP,WASL,LRP6,BTBD10,RPL26L1,CCAR1,MYO18A,TCAIM,RIOK1,PCDH…
TF	Factor: E2F-4; motif: NGGCGGGAARN	TF:M07084	FALSE	0.00365908	2.43663	11111	417	279	20011	MSL3,PI4K2B,REST,ZMYM3,HEATR5A,C5ORF22,PPP1R14C,OXSR1,SRFBP1,TADA1,ARHGAP29,CNOT6,PDE7A,PXYLP1,AKTIP,ZNF182,AKAP11,EFCAB14,MOB3B,LMLN,ZFAND5,WDFY1,USP4,KBTBD7,CDS2,DIAPH3,KLHL24,RPS27L,CDC5L,AKT2,RPS6KA5,ZEB1,BRCA2,CEP350,MRAS,ZHX1,QSOX2,CKAP2L,PRELID2,PABPC1,ERCC6L2,SPSB4,SLC7A8,EIF3A,NKTR,IARS2,RB1CC1,PLEKHA5,CHEK1,LRRC28,MGST3,SIGMAR1,CEP295,SNX24,SERINC1,TUT7,ATAD5,RBMX2,CMTM4,ELAVL2,EPSTI1,C…
TF	Factor: WT1; motif: GNGGGGGCGGGG	TF:M03893	FALSE	0.00436902	2.35962	8506	417	225	20011	MSL3,MBTD1,ZMYM3,XRN1,TET2,KDM5A,C5ORF22,ZNF148,OXSR1,ARHGAP29,CNOT6,PDE7A,PXYLP1,OBI1,AKTIP,AKAP11,EFCAB14,SLC25A20,ZFAND5,WDFY1,USP4,ZBTB39,KBTBD7,CDS2,ENPP2,KLHL24,CDC5L,AKT2,ZEB1,ZDHHC9,MRAS,CTCFL,ZHX1,QSOX2,ELMOD1,PABPC1,SPSB4,NFATC3,SLC7A8,NKTR,IARS2,NPC1,IDH1,PLEKHA5,CHEK1,CSNK1G3,LRRC28,LIN7C,MGST3,SIGMAR1,TUT7,CHIC1,CMTM4,ELAVL2,ZNF626,AP1S1,CHAF1B,ZIM2,DCP1A,PNPLA8,FNIP2,ABITRAM,ARCN1,R…
TF	Factor: ETF; motif: GVGGMGG; match class: 1	TF:M00695_1	FALSE	0.00438712	2.35782	7207	417	197	20011	PI4K2B,MBTD1,REST,TET2,PPP1R14C,ZNF148,OXSR1,TADA1,ARHGAP29,CNOT6,PDE7A,PXYLP1,CCP110,AKTIP,AKAP11,EFCAB14,ZFAND5,ZBTB39,KLHL24,CDC5L,AKT2,RPS6KA5,ZEB1,QSOX2,ELMOD1,PABPC1,ERCC6L2,SPSB4,NFATC3,EIF3A,NPC1,RB1CC1,PLEKHA5,CSNK1G3,SIGMAR1,ROCK1,SNX24,CMTM4,ELAVL2,CCDC25,CHAF1B,SAMHD1,FNIP2,SRGAP1,ENOPH1,REV1,PROSER1,PHIP,WASL,LRP6,BTBD10,RPL26L1,ZNF664,CCAR1,PRKCI,MYO18A,CREBBP,CDCA8,BMP4,RASEF,AFF4,…
TF	Factor: Elk-1:OC-2; motif: RCCGGAASCGATCGATNN	TF:M08223	FALSE	0.00574576	2.24065	12949	417	314	20011	MSL3,PI4K2B,MBTD1,TAF1,REST,XRN1,TET2,KDM5A,NAA25,C5ORF22,UBR1,PPP1R14C,ZNF148,OXSR1,SRFBP1,CNOT6,PDE7A,CCP110,AKTIP,TDP1,ZNF182,AKAP11,EFCAB14,SLC25A20,LMLN,ZFAND5,RNF13,ND6,KBTBD7,DIAPH3,KLHL24,RPS27L,CDC5L,AKT2,RPS6KA5,ZEB1,BRCA2,CEP350,MRAS,CTCFL,QSOX2,ATP8B4,PABPC1,EBLN1,ERCC6L2,SPSB4,NFATC3,SLC7A8,EIF3A,IARS2,RB1CC1,IDH1,PPARGC1A,CHEK1,CSNK1G3,LRRC28,LIN7C,MGST3,SIGMAR1,ROCK1,CEP295,SERINC1…
TF	Factor: E2F-2; motif: GCGCGCGCGYW; match class: 1	TF:M11531_1	FALSE	0.00619132	2.20822	12643	417	308	20011	MSL3,MBTD1,TAF1,REST,HEATR5A,TET2,NAA25,C5ORF22,PPP1R14C,ZNF148,OXSR1,SRFBP1,TADA1,ARHGAP29,CNOT6,PDE7A,PXYLP1,OBI1,CCP110,AKTIP,TDP1,ZNF182,AKAP11,EFCAB14,MOB3B,LMLN,ZFAND5,RNF13,USP4,ZBTB39,KBTBD7,CDS2,KLHL24,RPS27L,CDC5L,AKT2,RPS6KA5,ZEB1,BRCA2,ZDHHC9,MRAS,ZHX1,QSOX2,ELMOD1,PRELID2,PABPC1,TMC5,ERCC6L2,SPSB4,NFATC3,EIF3A,NKTR,IARS2,NPC1,RB1CC1,PLEKHA5,CHEK1,CSNK1G3,LIN7C,MGST3,ROCK1,CEP295,SNX2…
TF	Factor: E2F-1:DP-1; motif: TTTCSCGC	TF:M00736	FALSE	0.0066872	2.17476	10624	417	268	20011	REST,ZMYM3,TET2,KDM5A,NAA25,C5ORF22,UBR1,PPP1R14C,ZNF148,SRFBP1,ARHGAP29,CNOT6,PDE7A,PXYLP1,CCP110,AKTIP,ZNF182,AKAP11,SLC25A20,MOB3B,LMLN,ZFAND5,WDFY1,KBTBD7,CDS2,DIAPH3,RPS27L,CDC5L,AKT2,RPS6KA5,ZEB1,BRCA2,ZDHHC9,MRAS,CTCFL,ZHX1,ELMOD1,PRELID2,PABPC1,SPSB4,NFATC3,SLC7A8,EIF3A,NKTR,NPC1,RB1CC1,IDH1,BRDT,PLEKHA5,CHEK1,LRRC28,MGST3,SIGMAR1,CEP295,SERINC1,CHIC1,ATAD5,RBMX2,CMTM4,ELAVL2,ZNF626,EPSTI…
TF	Factor: Rb:E2F-1:DP-1; motif: TTTSGCGC	TF:M00740	FALSE	0.0069235	2.15967	10677	417	269	20011	MSL3,TAF1,REST,ZMYM3,HEATR5A,TET2,KDM5A,C5ORF22,UBR1,PPP1R14C,IRAG2,ZNF148,OXSR1,SRFBP1,CNOT6,PDE7A,PXYLP1,CCP110,AKTIP,AKAP11,SLC25A20,MOB3B,LMLN,ZFAND5,WDFY1,ND6,KBTBD7,CDS2,RPS27L,CDC5L,AKT2,RPS6KA5,ZEB1,BRCA2,CEP350,CTCFL,ZHX1,CKAP2L,PRELID2,PABPC1,SPSB4,NFATC3,SLC7A8,EIF3A,NKTR,PPARGC1A,BRDT,PLEKHA5,CHEK1,CSNK1G3,LRRC28,LIN7C,MGST3,SIGMAR1,CEP295,SNX24,SERINC1,ATAD5,RBMX2,ELAVL2,ZNF626,CCDC2…
TF	Factor: BARHL2; motif: NNTAAAYGNN	TF:M04287	FALSE	0.00709509	2.14904	4515	417	135	20011	MBTD1,REST,XRN1,KDM5A,NAA25,C5ORF22,IRAG2,ZNF148,SRFBP1,PDE7A,CCP110,TDP1,ZNF182,AKAP11,SLC25A20,LMLN,ND6,KBTBD7,CDS2,KLHL24,CDC5L,RPS6KA5,ZEB1,CKAP2L,PRELID2,EBLN1,ERCC6L2,SLC7A8,RB1CC1,PPARGC1A,BRDT,CSNK1G3,SNX24,ATAD5,EPSTI1,DCP1A,SRGAP1,ABITRAM,REV1,PHIP,WASL,BTBD10,RPL26L1,CCAR1,MYO18A,TCAIM,PCDH11X,RASEF,AFF4,HSD17B6,USP44,ZBTB43,UBE2T,NUP98,GINS1,SGCZ,TMSB4X,LCA5,SKP2,CDKAL1,IGSF11,ERBIN,I…
TF	Factor: Nkx3-2; motif: NTCGTTAN	TF:M10625	FALSE	0.00714016	2.14629	6169	417	173	20011	MSL3,MBTD1,TAF1,XRN1,HEATR5A,KDM5A,NAA25,C5ORF22,SRFBP1,PXYLP1,OBI1,AKTIP,SLC5A11,ZNF182,AKAP11,EFCAB14,SLC25A20,LMLN,ZFAND5,RNF13,KBTBD7,CDS2,KLHL24,CDC5L,AKT2,RPS6KA5,ZEB1,ZDHHC9,MRAS,ZHX1,ELMOD1,PRELID2,PABPC1,TMC5,NFATC3,SLC7A8,EIF3A,NKTR,NPC1,PLEKHA5,LRRC28,CEP295,SERINC1,ATAD5,RBMX2,CMTM4,ELAVL2,CCDC25,AP1S1,CHAF1B,ZIM2,MANSC1,FNIP2,PPIP5K2,ABITRAM,WASL,LRP6,BTBD10,RPL26L1,ZNF664,CCAR1,PRKC…
TF	Factor: WT1; motif: GNGGGGGCGGGG; match class: 1	TF:M03893_1	FALSE	0.00748086	2.12605	4098	417	125	20011	MSL3,MBTD1,ZMYM3,ZNF148,ARHGAP29,EFCAB14,ZFAND5,WDFY1,ZBTB39,ENPP2,KLHL24,CDC5L,AKT2,ZEB1,ZDHHC9,ZHX1,QSOX2,ELMOD1,PABPC1,NFATC3,NKTR,IARS2,PLEKHA5,LRRC28,CHIC1,CMTM4,ELAVL2,CHAF1B,ZIM2,REV1,PHIP,SHPRH,BTBD10,RPL26L1,ZNF664,CREBBP,HES1,RASEF,AFF4,USP44,ADGRA3,KLHL15,MYEF2,STX17,HELZ,MAP1LC3B,UFL1,KANK2,ITPK1,DNMT3B,BIRC6,GALNT7,BBS9,FBXL3,ERBIN,IREB2,SLC39A14,MSH3,TOP2B,SRRM1,ASB8,ACVR1C,ZNF787,D…
TF	Factor: Sp1; motif: CCCCGCCCCN	TF:M00933	FALSE	0.00796917	2.09859	9955	417	254	20011	MSL3,PI4K2B,MBTD1,REST,ZMYM3,XRN1,HEATR5A,TET2,NAA25,C5ORF22,PPP1R14C,ZNF148,TADA1,ARHGAP29,CNOT6,PDE7A,OBI1,AKTIP,EFCAB14,SLC25A20,LMLN,ZFAND5,USP4,CDS2,ENPP2,KLHL24,CDC5L,AKT2,RPS6KA5,ZEB1,BRCA2,ZDHHC9,MRAS,CTCFL,ZHX1,QSOX2,ELMOD1,PRELID2,PABPC1,ERCC6L2,SPSB4,NFATC3,NKTR,IARS2,NPC1,RB1CC1,IDH1,CHEK1,CSNK1G3,LRRC28,LIN7C,MGST3,SIGMAR1,ROCK1,CEP295,SNX24,SERINC1,TUT7,CHIC1,CMTM4,ELAVL2,ZNF626,CCD…
TF	Factor: BTEB3; motif: CCNNSCCNSCCCCKCCCCC	TF:M09826	FALSE	0.00817561	2.08748	11899	417	293	20011	MSL3,MBTD1,TAF1,REST,ZMYM3,HEATR5A,TET2,KDM5A,NAA25,C5ORF22,PPP1R14C,ZNF148,OXSR1,TADA1,ARHGAP29,CNOT6,PDE7A,PXYLP1,OBI1,AKTIP,ZNF182,AKAP11,EFCAB14,LMLN,ZFAND5,WDFY1,USP4,ZBTB39,CDS2,ENPP2,KLHL24,CDC5L,AKT2,RPS6KA5,ZEB1,ZDHHC9,MRAS,CTCFL,ZHX1,QSOX2,ELMOD1,CKAP2L,PRELID2,PABPC1,ERCC6L2,NFATC3,SLC7A8,NKTR,IARS2,NPC1,RB1CC1,IDH1,BRDT,PLEKHA5,CHEK1,CSNK1G3,LRRC28,LIN7C,MGST3,SIGMAR1,ROCK1,CEP295,SNX…
TF	Factor: Sp1; motif: NNGGGGCGGGGNN; match class: 1	TF:M00932_1	FALSE	0.00845388	2.07294	6229	417	174	20011	MSL3,MBTD1,REST,ZMYM3,PPP1R14C,ZNF148,ARHGAP29,CNOT6,PXYLP1,AKTIP,EFCAB14,SLC25A20,ZFAND5,WDFY1,USP4,CDS2,ENPP2,KLHL24,CDC5L,AKT2,RPS6KA5,BRCA2,ZHX1,QSOX2,ELMOD1,PABPC1,NFATC3,NKTR,IARS2,NPC1,CHEK1,LRRC28,MGST3,ROCK1,TUT7,CMTM4,ELAVL2,AP1S1,CHAF1B,ZIM2,PNPLA8,ENOPH1,ABITRAM,ARCN1,REV1,PROSER1,PHIP,SHPRH,BTBD10,RPL26L1,ZNF664,CREBBP,CDCA8,TCAIM,HES1,AFF4,HSD17B6,USP44,GNB4,ADGRA3,KLHL15,ZBTB43,MYE…
TF	Factor: E2F; motif: TTTCGCGC	TF:M00425	FALSE	0.00898159	2.04665	11352	417	282	20011	MSL3,PI4K2B,MBTD1,TAF1,HEATR5A,TET2,KDM5A,C5ORF22,PPP1R14C,IRAG2,ZNF148,OXSR1,ARHGAP29,CNOT6,PDE7A,PXYLP1,OBI1,CCP110,AKTIP,ZNF182,AKAP11,SLC25A20,MOB3B,LMLN,ZFAND5,WDFY1,RNF13,ND6,KBTBD7,CDS2,ENPP2,DIAPH3,RPS27L,CDC5L,AKT2,RPS6KA5,ZEB1,BRCA2,CEP350,ZHX1,QSOX2,CKAP2L,PABPC1,SPSB4,NFATC3,SLC7A8,EIF3A,NKTR,PPARGC1A,PLEKHA5,CHEK1,CSNK1G3,LIN7C,MGST3,SIGMAR1,CEP295,SNX24,SERINC1,ATAD5,RBMX2,ELAVL2,EP…
TF	Factor: TIEG1; motif: NCCCNSNCCCCGCCCCC	TF:M12351	FALSE	0.00978706	2.00935	12637	417	307	20011	MSL3,MBTD1,TAF1,REST,ZMYM3,XRN1,HEATR5A,TET2,KDM5A,NAA25,C5ORF22,UBR1,PPP1R14C,ZNF148,OXSR1,TADA1,ARHGAP29,CNOT6,PDE7A,PXYLP1,OBI1,AKTIP,SLC5A11,ZNF182,AKAP11,EFCAB14,SLC25A20,LMLN,ZFAND5,WDFY1,USP4,ZBTB39,CDS2,ENPP2,KLHL24,RPS27L,CDC5L,AKT2,RPS6KA5,ZEB1,BRCA2,ZDHHC9,MRAS,CTCFL,ZHX1,QSOX2,ELMOD1,CKAP2L,PABPC1,ERCC6L2,SPSB4,NFATC3,EIF3A,NKTR,IARS2,NPC1,RB1CC1,IDH1,PLEKHA5,CHEK1,CSNK1G3,LRRC28,LIN7…
TF	Factor: Pax-5; motif: RRMSWGANWYCTNRAGCGKRACSRYNSM	TF:M00144	FALSE	0.00981107	2.00828	13477	417	323	20011	MSL3,PI4K2B,MBTD1,TAF1,REST,ZMYM3,XRN1,TET2,KDM5A,NAA25,C5ORF22,PPP1R14C,IRAG2,ZNF148,OXSR1,SRFBP1,TADA1,ARHGAP29,PDE7A,PXYLP1,CCP110,SLC5A11,TDP1,EFCAB14,SLC25A20,LMLN,ZFAND5,RNF13,USP4,ZBTB39,KBTBD7,CDS2,ENPP2,DIAPH3,KLHL24,RPS27L,CDC5L,AKT2,RPS6KA5,BRCA2,ZDHHC9,MRAS,CTCFL,ZHX1,QSOX2,ELMOD1,CKAP2L,PRELID2,PABPC1,TMC5,EBLN1,ERCC6L2,SPSB4,NFATC3,SLC7A8,EIF3A,NKTR,IARS2,NPC1,RB1CC1,IDH1,PPARGC1A,B…
TF	Factor: sp4; motif: NNNGCYCCGCCCCCY	TF:M10530	FALSE	0.0103618	1.98457	8403	417	221	20011	MSL3,PI4K2B,MBTD1,TAF1,REST,ZMYM3,XRN1,HEATR5A,PPP1R14C,ZNF148,TADA1,ARHGAP29,CNOT6,AKTIP,AKAP11,EFCAB14,SLC25A20,LMLN,ZFAND5,WDFY1,CDS2,ENPP2,KLHL24,CDC5L,AKT2,RPS6KA5,ZEB1,BRCA2,ZDHHC9,CTCFL,ZHX1,QSOX2,ELMOD1,PRELID2,PABPC1,ERCC6L2,NFATC3,SLC7A8,IARS2,NPC1,RB1CC1,IDH1,CHEK1,CSNK1G3,LRRC28,LIN7C,MGST3,SIGMAR1,ROCK1,CEP295,SNX24,SERINC1,TUT7,CHIC1,CMTM4,ELAVL2,ZNF626,AP1S1,CHAF1B,ZIM2,PNPLA8,UHMK…
TF	Factor: E2F-1:TBR2; motif: NGGTGNNANGGCGCNNTNNCRNNN; match class: 1	TF:M08523_1	FALSE	0.0106105	1.97427	7567	417	203	20011	MSL3,MBTD1,ZMYM3,NAA25,C5ORF22,PPP1R14C,ZNF148,OXSR1,CNOT6,PDE7A,PXYLP1,AKTIP,TDP1,AKAP11,SLC25A20,WDFY1,USP4,ZBTB39,CDS2,KLHL24,AKT2,RPS6KA5,BRCA2,ZDHHC9,MRAS,ZHX1,QSOX2,PABPC1,TMC5,SPSB4,NFATC3,EIF3A,IARS2,NPC1,RB1CC1,IDH1,PLEKHA5,CHEK1,CSNK1G3,LRRC28,MGST3,SIGMAR1,CEP295,TUT7,RBMX2,CMTM4,ELAVL2,EPSTI1,CHAF1B,SAMHD1,DCP1A,FNIP2,SRGAP1,ENOPH1,ARCN1,REV1,LRP6,NKIRAS2,ZNF664,CCAR1,PRKCI,MYO18A,CRE…
TF	Factor: NRF-1; motif: SYGCGCMTGCGCRNNGSN	TF:M09641	FALSE	0.0110328	1.95732	3303	417	105	20011	MSL3,PI4K2B,MBTD1,NAA25,PDE7A,TDP1,ZNF182,CDS2,CDC5L,AKT2,ZEB1,MRAS,CTCFL,CKAP2L,PABPC1,EIF3A,NKTR,IARS2,MGST3,CEP295,SERINC1,RBMX2,AP1S1,ZIM2,SAMHD1,DCP1A,FNIP2,PPIP5K2,ABITRAM,REV1,RPL26L1,ZNF664,CCAR1,TCAIM,HSD17B6,ZBTB43,STX17,UBE2T,MAP1LC3B,PRKAR2A,BIRC6,TMEM51,SPOPL,CDKAL1,DCTN4,TASOR2,SLC39A14,TIAL1,SCAPER,CDK11B,ZNF449,RESF1,RPL8,ASB8,FAM161A,ZNF787,TULP3,WDR44,CEP44,ZCCHC7,STARD7,ESF1,TB…
TF	Factor: TCF-1; motif: ACATCGRGRCGCTGW	TF:M11603	FALSE	0.0114362	1.94172	16640	417	379	20011	MSL3,PI4K2B,MBTD1,TAF1,REST,ZMYM3,XRN1,HEATR5A,TET2,KDM5A,NAA25,C5ORF22,UBR1,PPP1R14C,ZNF148,OXSR1,SRFBP1,ARHGAP29,CNOT6,PDE7A,PXYLP1,OBI1,AKTIP,SLC5A11,TDP1,ZNF182,AKAP11,EFCAB14,SLC25A20,MOB3B,LMLN,ZFAND5,WDFY1,RNF13,USP4,ZBTB39,KBTBD7,CDS2,DIAPH3,KLHL24,RPS27L,CDC5L,AKT2,RPS6KA5,ZEB1,BRCA2,ZDHHC9,CEP350,MRAS,CTCFL,ZHX1,QSOX2,ATP8B4,ELMOD1,CKAP2L,PRELID2,PABPC1,TMC5,ERCC6L2,SPSB4,NFATC3,EIF3A,N…
TF	Factor: NRF-1; motif: GCGCMTGCGCN	TF:M07052	FALSE	0.0117278	1.93078	2165	417	76	20011	MSL3,MBTD1,NAA25,PDE7A,TDP1,ZNF182,CDS2,CDC5L,AKT2,CTCFL,PABPC1,NKTR,IARS2,MGST3,CEP295,SERINC1,RBMX2,AP1S1,ZIM2,SAMHD1,ABITRAM,REV1,ZNF664,CCAR1,TCAIM,HSD17B6,ZBTB43,STX17,UBE2T,TMEM51,SPOPL,SGCZ,DCTN4,TASOR2,TIAL1,SCAPER,CDK11B,ZNF449,RPL8,ASB8,FAM161A,ZNF787,TULP3,CEP44,ESF1,TBCA,CTNNA3,ASH1L,DVL2,INTS13,SRPK1,CLOCK,CCDC18,BMPR2,AUH,HTATSF1,NAPG,CNOT4,TMEM43,AKIP1,LIG4,TMEM135,LYPLA1,METAP1D,N…
TF	Factor: ETF; motif: GVGGMGG	TF:M00695	FALSE	0.0118804	1.92517	10683	417	268	20011	MSL3,PI4K2B,MBTD1,REST,XRN1,HEATR5A,TET2,KDM5A,NAA25,PPP1R14C,ZNF148,OXSR1,SRFBP1,TADA1,ARHGAP29,CNOT6,PDE7A,PXYLP1,CCP110,AKTIP,SLC5A11,TDP1,AKAP11,EFCAB14,SLC25A20,MOB3B,ZFAND5,WDFY1,ZBTB39,DIAPH3,KLHL24,RPS27L,CDC5L,AKT2,RPS6KA5,ZEB1,BRCA2,MRAS,CTCFL,QSOX2,ELMOD1,PABPC1,ERCC6L2,SPSB4,NFATC3,EIF3A,IARS2,NPC1,RB1CC1,PLEKHA5,CSNK1G3,SIGMAR1,ROCK1,SNX24,TUT7,CMTM4,ELAVL2,CCDC25,AP1S1,CHAF1B,SAMHD1…
TF	Factor: Sp1; motif: GGGGCGGGGC	TF:M00931	FALSE	0.0144051	1.84149	10555	417	265	20011	MSL3,PI4K2B,MBTD1,REST,ZMYM3,XRN1,HEATR5A,TET2,PPP1R14C,ZNF148,TADA1,ARHGAP29,CNOT6,PDE7A,PXYLP1,OBI1,AKTIP,ZNF182,AKAP11,EFCAB14,SLC25A20,LMLN,WDFY1,USP4,ZBTB39,KBTBD7,CDS2,ENPP2,KLHL24,CDC5L,AKT2,RPS6KA5,BRCA2,ZDHHC9,MRAS,CTCFL,ZHX1,QSOX2,ELMOD1,CKAP2L,PRELID2,PABPC1,SPSB4,NFATC3,NKTR,IARS2,NPC1,IDH1,CHEK1,LRRC28,LIN7C,MGST3,SIGMAR1,ROCK1,TUT7,CMTM4,ELAVL2,ZNF626,AP1S1,CHAF1B,ZIM2,PNPLA8,UHMK1,…
TF	Factor: Elf-1; motif: ACTTCCGGG	TF:M04714	FALSE	0.0145163	1.83814	7969	417	211	20011	PI4K2B,MBTD1,TAF1,REST,KDM5A,UBR1,PPP1R14C,ZNF148,SRFBP1,PDE7A,PXYLP1,OBI1,CCP110,AKTIP,SLC5A11,TDP1,ZNF182,EFCAB14,SLC25A20,MOB3B,RNF13,ND6,KBTBD7,DIAPH3,RPS27L,BRCA2,CEP350,QSOX2,ATP8B4,ELMOD1,PRELID2,PABPC1,ERCC6L2,NFATC3,NKTR,IARS2,NPC1,RB1CC1,IDH1,BRDT,CSNK1G3,LRRC28,MGST3,SIGMAR1,ROCK1,CEP295,SNX24,SERINC1,TUT7,ATAD5,RBMX2,ELAVL2,CCDC25,AP1S1,CHAF1B,DCP1A,PNPLA8,UHMK1,FNIP2,ENOPH1,PPIP5K2,A…
TF	Factor: Kaiso; motif: TCTCGCGAG; match class: 1	TF:M04691_1	FALSE	0.0149497	1.82537	10707	417	268	20011	MSL3,PI4K2B,TAF1,REST,ZMYM3,HEATR5A,TET2,NAA25,C5ORF22,OXSR1,TADA1,ARHGAP29,PDE7A,PXYLP1,CCP110,AKTIP,TDP1,ZNF182,AKAP11,SLC25A20,MOB3B,LMLN,ZFAND5,RNF13,USP4,KBTBD7,CDS2,ENPP2,KLHL24,CDC5L,AKT2,ZEB1,BRCA2,ZDHHC9,CTCFL,ZHX1,QSOX2,PABPC1,TMC5,EBLN1,ERCC6L2,NFATC3,SLC7A8,NKTR,IARS2,RB1CC1,BRDT,PLEKHA5,LRRC28,LIN7C,MGST3,ROCK1,CEP295,SNX24,SERINC1,TUT7,CHIC1,ATAD5,RBMX2,ZNF626,EPSTI1,CCDC25,ZIM2,SAM…
TF	Factor: E2F; motif: NNTTTCGCGCN	TF:M08875	FALSE	0.0161545	1.79171	6379	417	176	20011	REST,ZMYM3,TET2,NAA25,C5ORF22,PPP1R14C,SRFBP1,TADA1,ARHGAP29,CNOT6,PDE7A,PXYLP1,CCP110,AKTIP,AKAP11,SLC25A20,MOB3B,LMLN,ZFAND5,WDFY1,USP4,KBTBD7,CDS2,RPS27L,CDC5L,AKT2,RPS6KA5,BRCA2,CTCFL,ELMOD1,PRELID2,ERCC6L2,SPSB4,NFATC3,EIF3A,RB1CC1,BRDT,PLEKHA5,CHEK1,LRRC28,MGST3,SIGMAR1,CEP295,ATAD5,RBMX2,ELAVL2,AP1S1,ZIM2,MANSC1,ENOPH1,PPIP5K2,ABITRAM,REV1,PROSER1,PHIP,WASL,LRP6,CDCA8,BMP4,PCDH11X,RASEF,HS…
TF	Factor: rax; motif: NNCRTTAN	TF:M10948	FALSE	0.0187785	1.72634	11985	417	293	20011	MSL3,PI4K2B,MBTD1,TAF1,ZMYM3,XRN1,HEATR5A,KDM5A,NAA25,C5ORF22,IRAG2,ZNF148,OXSR1,SRFBP1,TADA1,ARHGAP29,CNOT6,PXYLP1,OBI1,CCP110,AKTIP,SLC5A11,TDP1,ZNF182,AKAP11,EFCAB14,SLC25A20,LMLN,ZFAND5,RNF13,ND6,USP4,KBTBD7,CDS2,ENPP2,DIAPH3,KLHL24,RPS27L,CDC5L,AKT2,RPS6KA5,ZEB1,BRCA2,ZDHHC9,CEP350,MRAS,ZHX1,QSOX2,ELMOD1,CKAP2L,PRELID2,PABPC1,TMC5,EBLN1,NFATC3,SLC7A8,EIF3A,NKTR,NPC1,RB1CC1,IDH1,PPARGC1A,BRDT…
TF	Factor: E2F-1; motif: NNNNGGCGGGAARN; match class: 1	TF:M09892_1	FALSE	0.0187895	1.72608	9415	417	241	20011	MSL3,PI4K2B,MBTD1,TAF1,REST,ZMYM3,HEATR5A,TET2,C5ORF22,PPP1R14C,OXSR1,TADA1,CNOT6,PDE7A,PXYLP1,OBI1,ZNF182,AKAP11,EFCAB14,MOB3B,ZFAND5,WDFY1,RNF13,USP4,ZBTB39,KBTBD7,CDS2,DIAPH3,KLHL24,AKT2,RPS6KA5,BRCA2,MRAS,QSOX2,ELMOD1,CKAP2L,PRELID2,PABPC1,SPSB4,NKTR,IARS2,NPC1,PLEKHA5,CHEK1,LRRC28,CEP295,SNX24,TUT7,ATAD5,CMTM4,ELAVL2,EPSTI1,AP1S1,CHAF1B,ZIM2,SAMHD1,PNPLA8,UHMK1,MANSC1,FNIP2,SRGAP1,ENOPH1,PPI…
TF	Factor: Elk-1; motif: NNCCGGAAGTN	TF:M11435	FALSE	0.0192964	1.71452	11937	417	292	20011	MSL3,PI4K2B,MBTD1,TAF1,REST,XRN1,KDM5A,C5ORF22,UBR1,PPP1R14C,ZNF148,SRFBP1,TADA1,PDE7A,PXYLP1,OBI1,CCP110,AKTIP,SLC5A11,TDP1,ZNF182,AKAP11,EFCAB14,SLC25A20,MOB3B,RNF13,ND6,USP4,KBTBD7,DIAPH3,RPS27L,BRCA2,ZDHHC9,CEP350,MRAS,CTCFL,ZHX1,QSOX2,ATP8B4,ELMOD1,PRELID2,PABPC1,TMC5,ERCC6L2,SPSB4,NFATC3,SLC7A8,EIF3A,NKTR,IARS2,NPC1,RB1CC1,IDH1,BRDT,CHEK1,CSNK1G3,LRRC28,LIN7C,MGST3,SIGMAR1,ROCK1,CEP295,SNX2…
TF	Factor: E2F-2; motif: NWTTTGGCGCCAWWNN; match class: 1	TF:M11530_1	FALSE	0.0199343	1.7004	13761	417	327	20011	MSL3,PI4K2B,MBTD1,REST,ZMYM3,HEATR5A,NAA25,C5ORF22,PPP1R14C,ZNF148,TADA1,ARHGAP29,CNOT6,PDE7A,PXYLP1,OBI1,CCP110,AKTIP,SLC5A11,TDP1,ZNF182,AKAP11,SLC25A20,MOB3B,LMLN,ZFAND5,WDFY1,RNF13,ND6,USP4,ZBTB39,KBTBD7,CDS2,KLHL24,RPS27L,AKT2,RPS6KA5,BRCA2,ZDHHC9,CEP350,MRAS,CTCFL,ZHX1,QSOX2,ELMOD1,PRELID2,TMC5,ERCC6L2,SPSB4,NFATC3,EIF3A,NKTR,IARS2,NPC1,RB1CC1,IDH1,BRDT,PLEKHA5,CHEK1,CSNK1G3,LRRC28,LIN7C,MG…
TF	Factor: E2F1; motif: GSGCGGGAAN; match class: 1	TF:M12597_1	FALSE	0.026646	1.57437	10130	417	255	20011	MSL3,MBTD1,TAF1,REST,ZMYM3,HEATR5A,TET2,C5ORF22,PPP1R14C,OXSR1,TADA1,CNOT6,PDE7A,PXYLP1,OBI1,CCP110,AKTIP,ZNF182,AKAP11,EFCAB14,MOB3B,LMLN,ZFAND5,WDFY1,RNF13,USP4,ZBTB39,KBTBD7,DIAPH3,KLHL24,CDC5L,AKT2,RPS6KA5,MRAS,QSOX2,ELMOD1,CKAP2L,PRELID2,PABPC1,ERCC6L2,SPSB4,NFATC3,EIF3A,NKTR,IARS2,NPC1,PLEKHA5,CHEK1,LRRC28,CEP295,SNX24,TUT7,ATAD5,CMTM4,ELAVL2,EPSTI1,AP1S1,CHAF1B,ZIM2,SAMHD1,PNPLA8,UHMK1,MAN…
TF	Factor: Alx-4; motif: NNCRTTAN	TF:M10880	FALSE	0.0269318	1.56973	8690	417	225	20011	MSL3,MBTD1,TAF1,XRN1,HEATR5A,KDM5A,NAA25,C5ORF22,IRAG2,ZNF148,OXSR1,SRFBP1,CNOT6,PXYLP1,OBI1,CCP110,AKTIP,SLC5A11,TDP1,ZNF182,AKAP11,EFCAB14,SLC25A20,LMLN,ZFAND5,RNF13,USP4,KBTBD7,CDS2,ENPP2,DIAPH3,KLHL24,CDC5L,AKT2,RPS6KA5,ZEB1,ZDHHC9,MRAS,ZHX1,ELMOD1,PRELID2,PABPC1,TMC5,NFATC3,SLC7A8,EIF3A,NKTR,NPC1,RB1CC1,PPARGC1A,PLEKHA5,CSNK1G3,LRRC28,CEP295,SERINC1,TUT7,ATAD5,RBMX2,CMTM4,ELAVL2,CCDC25,AP1S1…
TF	Factor: isx; motif: NTCRTTAA	TF:M10956	FALSE	0.02728	1.56416	9599	417	244	20011	MSL3,MBTD1,TAF1,ZMYM3,XRN1,HEATR5A,KDM5A,NAA25,C5ORF22,IRAG2,ZNF148,OXSR1,SRFBP1,CNOT6,PXYLP1,OBI1,CCP110,AKTIP,SLC5A11,TDP1,ZNF182,AKAP11,EFCAB14,SLC25A20,LMLN,ZFAND5,RNF13,USP4,KBTBD7,CDS2,ENPP2,DIAPH3,KLHL24,RPS27L,CDC5L,AKT2,RPS6KA5,ZEB1,BRCA2,ZDHHC9,MRAS,ZHX1,QSOX2,ELMOD1,CKAP2L,PRELID2,PABPC1,TMC5,NFATC3,SLC7A8,EIF3A,NKTR,NPC1,RB1CC1,IDH1,PPARGC1A,BRDT,PLEKHA5,CSNK1G3,LRRC28,MGST3,CEP295,SN…
TF	Factor: meis1:Elf-1; motif: NTGCCGGAAGTN	TF:M08377	FALSE	0.0329373	1.48231	11489	417	282	20011	MSL3,PI4K2B,MBTD1,TAF1,REST,ZMYM3,XRN1,HEATR5A,TET2,KDM5A,C5ORF22,UBR1,ZNF148,TADA1,ARHGAP29,CNOT6,PDE7A,PXYLP1,OBI1,CCP110,AKTIP,SLC5A11,ZNF182,AKAP11,EFCAB14,SLC25A20,RNF13,ND6,USP4,KBTBD7,DIAPH3,RPS27L,CDC5L,AKT2,BRCA2,ZDHHC9,CEP350,CTCFL,QSOX2,ATP8B4,ELMOD1,PABPC1,TMC5,EBLN1,ERCC6L2,NFATC3,SLC7A8,EIF3A,IARS2,NPC1,RB1CC1,BRDT,PLEKHA5,CHEK1,CSNK1G3,LRRC28,LIN7C,MGST3,ROCK1,CEP295,SNX24,TUT7,CHI…
TF	Factor: TIEG1; motif: NCCCNSNCCCCGCCCCC; match class: 1	TF:M12351_1	FALSE	0.033508	1.47485	8430	417	219	20011	MSL3,MBTD1,TAF1,REST,ZMYM3,XRN1,HEATR5A,NAA25,ZNF148,OXSR1,TADA1,ARHGAP29,CNOT6,PDE7A,AKTIP,ZFAND5,USP4,ZBTB39,CDS2,KLHL24,CDC5L,AKT2,ZEB1,ZDHHC9,CTCFL,ZHX1,QSOX2,ELMOD1,PABPC1,NFATC3,NKTR,IARS2,NPC1,RB1CC1,IDH1,PLEKHA5,CSNK1G3,LRRC28,MGST3,ROCK1,SNX24,TUT7,CHIC1,RBMX2,CMTM4,ELAVL2,CCDC25,AP1S1,CHAF1B,ZIM2,PNPLA8,FNIP2,ENOPH1,ABITRAM,ARCN1,REV1,PROSER1,PHIP,WASL,LRP6,SHPRH,NKIRAS2,BTBD10,RPL26L1,…
TF	Factor: Erg; motif: NACCGGAARYN	TF:M11392	FALSE	0.0336945	1.47244	8856	417	228	20011	MBTD1,TAF1,REST,HEATR5A,KDM5A,UBR1,PPP1R14C,ZNF148,SRFBP1,PXYLP1,CCP110,AKTIP,SLC5A11,TDP1,ZNF182,EFCAB14,SLC25A20,MOB3B,RNF13,ND6,DIAPH3,KLHL24,RPS27L,BRCA2,CEP350,CTCFL,QSOX2,ATP8B4,ELMOD1,PRELID2,PABPC1,ERCC6L2,NFATC3,EIF3A,NKTR,NPC1,RB1CC1,BRDT,CHEK1,CSNK1G3,LRRC28,LIN7C,MGST3,SIGMAR1,ROCK1,SNX24,SERINC1,TUT7,RBMX2,ZNF626,EPSTI1,CCDC25,AP1S1,CHAF1B,PNPLA8,UHMK1,FNIP2,ENOPH1,PPIP5K2,ABITRAM,AR…
TF	Factor: IRX-1; motif: NACRYNNNNNNNNRYGNN	TF:M11018	FALSE	0.0344029	1.4634	17285	417	388	20011	MSL3,PI4K2B,MBTD1,TAF1,REST,ZMYM3,HEATR5A,TET2,KDM5A,NAA25,C5ORF22,UBR1,PPP1R14C,ZNF148,OXSR1,SRFBP1,TADA1,ARHGAP29,CNOT6,PDE7A,PXYLP1,OBI1,CCP110,AKTIP,TDP1,ZNF182,AKAP11,EFCAB14,SLC25A20,MOB3B,LMLN,ZFAND5,WDFY1,RNF13,ND6,USP4,ZBTB39,KBTBD7,CDS2,ENPP2,DIAPH3,KLHL24,RPS27L,CDC5L,AKT2,RPS6KA5,ZEB1,BRCA2,ZDHHC9,CEP350,MRAS,CTCFL,ZHX1,QSOX2,ELMOD1,CKAP2L,PRELID2,PABPC1,ERCC6L2,SPSB4,NFATC3,SLC7A8,EI…
TF	Factor: E2F; motif: NKCGCGCSAAAN	TF:M00920	FALSE	0.0345782	1.4612	5827	417	162	20011	MBTD1,TAF1,TET2,KDM5A,C5ORF22,IRAG2,ZNF148,OXSR1,CNOT6,PDE7A,PXYLP1,OBI1,CCP110,AKAP11,SLC25A20,MOB3B,LMLN,ZFAND5,WDFY1,ND6,KBTBD7,CDS2,DIAPH3,RPS27L,AKT2,RPS6KA5,ZEB1,QSOX2,CKAP2L,PABPC1,SPSB4,NFATC3,EIF3A,NKTR,PLEKHA5,CHEK1,MGST3,SIGMAR1,CEP295,SNX24,ATAD5,ELAVL2,EPSTI1,CCDC25,ZIM2,SAMHD1,PPIP5K2,REV1,PHIP,WASL,BTBD10,RPL26L1,CREBBP,PCDH11X,RASEF,AFF4,HSD17B6,USP44,KLHL15,OSBPL1A,TMEM131,STX17,…
TF	Factor: LHX3; motif: ATTAAW; match class: 1	TF:M02097_1	FALSE	0.0374602	1.42643	6551	417	178	20011	PI4K2B,XRN1,TET2,C5ORF22,IRAG2,OXSR1,TADA1,ARHGAP29,OBI1,SLC5A11,TDP1,ZNF182,AKAP11,MOB3B,ND6,ZBTB39,KBTBD7,ENPP2,DIAPH3,ZEB1,CTCFL,ATP8B4,ELMOD1,PRELID2,PABPC1,EBLN1,NFATC3,SLC7A8,NKTR,IDH1,PPARGC1A,PLEKHA5,LRRC28,LIN7C,CEP295,SERINC1,TUT7,ZNF626,CCDC25,MANSC1,FNIP2,SRGAP1,PPIP5K2,ARCN1,PROSER1,WASL,SACS,RPL26L1,CDCA8,TCAIM,HES1,PCDH11X,AFF4,LINGO2,KLHL15,MYEF2,OSBPL1A,UBE2T,C12ORF43,C1GALT1,ACE…
TF	Factor: Egr-1; motif: ACCGCCC	TF:M04918	FALSE	0.0382427	1.41745	5748	417	160	20011	MBTD1,REST,ZMYM3,XRN1,KDM5A,C5ORF22,TADA1,ARHGAP29,CNOT6,PDE7A,PXYLP1,OBI1,WDFY1,KBTBD7,CDS2,ENPP2,DIAPH3,AKT2,RPS6KA5,ZDHHC9,QSOX2,CKAP2L,PRELID2,PABPC1,IARS2,NPC1,RB1CC1,IDH1,BRDT,PLEKHA5,CHEK1,MGST3,SIGMAR1,ROCK1,CEP295,SNX24,ELAVL2,CCDC25,AP1S1,CHAF1B,ZIM2,DCP1A,PNPLA8,MANSC1,SRGAP1,ARCN1,LRP6,RPL26L1,ZNF664,CCAR1,PRKCI,MYO18A,CREBBP,CDCA8,RIOK1,HES1,AFF4,USP44,GNB4,ADGRA3,KLHL15,OSBPL1A,TMEM…
TF	Factor: ELF1; motif: NNNASCCGGAAGTGGNNNN	TF:M12600	FALSE	0.0389145	1.40989	8824	417	227	20011	PI4K2B,MBTD1,TAF1,REST,XRN1,KDM5A,C5ORF22,UBR1,PPP1R14C,ZNF148,PDE7A,PXYLP1,OBI1,CCP110,AKTIP,SLC5A11,TDP1,ZNF182,AKAP11,EFCAB14,SLC25A20,MOB3B,RNF13,ND6,USP4,KBTBD7,DIAPH3,RPS27L,BRCA2,ZDHHC9,CEP350,CTCFL,QSOX2,ATP8B4,ELMOD1,PRELID2,PABPC1,ERCC6L2,SPSB4,NFATC3,SLC7A8,IARS2,NPC1,RB1CC1,BRDT,CSNK1G3,LRRC28,LIN7C,MGST3,SIGMAR1,ROCK1,CEP295,SNX24,SERINC1,TUT7,RBMX2,ELAVL2,CCDC25,CHAF1B,SAMHD1,DCP1A,…
TF	Factor: E2F-1:HES-7; motif: GGCRCGTGSYNNWNGGCGCSM	TF:M08525	FALSE	0.0405166	1.39237	17424	417	390	20011	MSL3,PI4K2B,MBTD1,TAF1,REST,ZMYM3,XRN1,HEATR5A,TET2,KDM5A,NAA25,C5ORF22,UBR1,PPP1R14C,ZNF148,OXSR1,SRFBP1,TADA1,ARHGAP29,CNOT6,PDE7A,PXYLP1,OBI1,CCP110,AKTIP,SLC5A11,TDP1,ZNF182,AKAP11,EFCAB14,SLC25A20,MOB3B,LMLN,ZFAND5,WDFY1,RNF13,USP4,ZBTB39,KBTBD7,CDS2,DIAPH3,KLHL24,RPS27L,CDC5L,AKT2,RPS6KA5,ZEB1,BRCA2,ZDHHC9,CEP350,MRAS,CTCFL,ZHX1,QSOX2,ELMOD1,CKAP2L,PRELID2,PABPC1,TMC5,EBLN1,ERCC6L2,SPSB4,NF…
TF	Factor: PRX-2; motif: NNCRTTAN	TF:M10887	FALSE	0.0410685	1.38649	8735	417	225	20011	MSL3,MBTD1,TAF1,HEATR5A,TET2,KDM5A,NAA25,C5ORF22,IRAG2,OXSR1,SRFBP1,CNOT6,PXYLP1,CCP110,SLC5A11,ZNF182,AKAP11,EFCAB14,SLC25A20,MOB3B,LMLN,ZFAND5,WDFY1,RNF13,KBTBD7,DIAPH3,KLHL24,CDC5L,AKT2,RPS6KA5,ZEB1,ZDHHC9,CEP350,MRAS,ZHX1,ELMOD1,PRELID2,PABPC1,NFATC3,SLC7A8,EIF3A,NKTR,NPC1,PPARGC1A,PLEKHA5,CSNK1G3,LRRC28,LIN7C,ROCK1,SNX24,SERINC1,TUT7,CHIC1,ATAD5,CMTM4,ELAVL2,ZNF626,CCDC25,AP1S1,PPIP5K2,ABITR…
TF	Factor: E2F-3:T-bet; motif: AGGTGTNANGGCGCST	TF:M08529	FALSE	0.0410951	1.38621	11664	417	285	20011	MSL3,MBTD1,TAF1,REST,ZMYM3,XRN1,HEATR5A,KDM5A,NAA25,C5ORF22,PPP1R14C,ZNF148,OXSR1,PDE7A,PXYLP1,OBI1,CCP110,AKTIP,TDP1,ZNF182,AKAP11,EFCAB14,SLC25A20,MOB3B,ZFAND5,WDFY1,RNF13,ND6,USP4,KBTBD7,CDS2,KLHL24,CDC5L,AKT2,RPS6KA5,BRCA2,ZDHHC9,MRAS,CTCFL,ZHX1,ATP8B4,ELMOD1,CKAP2L,PRELID2,PABPC1,TMC5,SPSB4,NFATC3,SLC7A8,NKTR,IARS2,IDH1,BRDT,PLEKHA5,LRRC28,SIGMAR1,SNX24,SERINC1,TUT7,CHIC1,ATAD5,RBMX2,ELAVL2,…
TF	Factor: MAZ; motif: GGGMGGGGSSGGGGGGGGGGGG; match class: 1	TF:M09636_1	FALSE	0.0411966	1.38514	14426	417	338	20011	MSL3,PI4K2B,MBTD1,TAF1,REST,ZMYM3,XRN1,HEATR5A,TET2,KDM5A,NAA25,PPP1R14C,ZNF148,OXSR1,TADA1,ARHGAP29,CNOT6,PDE7A,PXYLP1,OBI1,CCP110,AKTIP,SLC5A11,ZNF182,AKAP11,EFCAB14,SLC25A20,MOB3B,LMLN,ZFAND5,WDFY1,RNF13,ND6,USP4,ZBTB39,CDS2,ENPP2,DIAPH3,KLHL24,RPS27L,CDC5L,AKT2,RPS6KA5,ZEB1,ZDHHC9,MRAS,CTCFL,ZHX1,QSOX2,ELMOD1,CKAP2L,PRELID2,PABPC1,SPSB4,NFATC3,SLC7A8,NKTR,IARS2,NPC1,RB1CC1,IDH1,BRDT,PLEKHA5,C…
TF	Factor: Sp1; motif: GGGGCGGGGC; match class: 1	TF:M00931_1	FALSE	0.0463342	1.3341	6078	417	167	20011	MSL3,MBTD1,REST,ZMYM3,PPP1R14C,ARHGAP29,CNOT6,PXYLP1,AKTIP,EFCAB14,SLC25A20,USP4,CDS2,ENPP2,KLHL24,CDC5L,AKT2,RPS6KA5,BRCA2,ZHX1,QSOX2,ELMOD1,PABPC1,NFATC3,NKTR,IARS2,NPC1,CHEK1,LRRC28,MGST3,ROCK1,TUT7,CMTM4,ELAVL2,AP1S1,CHAF1B,ZIM2,PNPLA8,ENOPH1,ABITRAM,ARCN1,PROSER1,PHIP,SHPRH,BTBD10,RPL26L1,ZNF664,CREBBP,CDCA8,TCAIM,HES1,AFF4,USP44,GNB4,ADGRA3,KLHL15,MYEF2,OSBPL1A,TMEM131,STX17,HELZ,VPS13A,MAP…
TF	Factor: E2F-1; motif: NKTSSCGC	TF:M00428	FALSE	0.0470787	1.32718	9178	417	234	20011	MSL3,TET2,KDM5A,C5ORF22,PPP1R14C,ZNF148,TADA1,ARHGAP29,CNOT6,PDE7A,PXYLP1,CCP110,AKTIP,SLC25A20,MOB3B,LMLN,ZFAND5,WDFY1,ND6,USP4,KBTBD7,CDS2,DIAPH3,RPS27L,CDC5L,AKT2,BRCA2,ZDHHC9,MRAS,ZHX1,QSOX2,CKAP2L,ERCC6L2,SPSB4,NFATC3,EIF3A,NKTR,IARS2,RB1CC1,IDH1,BRDT,PLEKHA5,CHEK1,CSNK1G3,MGST3,SIGMAR1,CEP295,SNX24,ATAD5,RBMX2,CMTM4,ELAVL2,CCDC25,AP1S1,ZIM2,DCP1A,MANSC1,FNIP2,SRGAP1,ENOPH1,PPIP5K2,ABITRAM,A…
TF	Factor: Elk-1; motif: RCCGGAAGTGN	TF:M09904	FALSE	0.0473934	1.32428	8326	417	216	20011	PI4K2B,MBTD1,TAF1,REST,XRN1,KDM5A,UBR1,ZNF148,SRFBP1,PDE7A,PXYLP1,OBI1,CCP110,AKTIP,SLC5A11,TDP1,ZNF182,EFCAB14,SLC25A20,MOB3B,LMLN,RNF13,ND6,ZBTB39,DIAPH3,RPS27L,AKT2,BRCA2,ATP8B4,ELMOD1,PABPC1,EBLN1,ERCC6L2,NKTR,IARS2,NPC1,RB1CC1,IDH1,BRDT,CSNK1G3,LRRC28,MGST3,SIGMAR1,ROCK1,CEP295,SNX24,SERINC1,TUT7,ATAD5,RBMX2,CCDC25,AP1S1,CHAF1B,DCP1A,PNPLA8,UHMK1,FNIP2,ENOPH1,PPIP5K2,ABITRAM,ARCN1,PROSER1,WA…
TF	Factor: OVOL; motif: ANRTAACGG	TF:M08894	FALSE	0.0477606	1.32093	8233	417	214	20011	PI4K2B,MBTD1,TAF1,ZMYM3,XRN1,HEATR5A,KDM5A,C5ORF22,IRAG2,ZNF148,OXSR1,SRFBP1,TADA1,PXYLP1,CCP110,AKTIP,SLC5A11,TDP1,ZNF182,AKAP11,SLC25A20,LMLN,KBTBD7,CDS2,KLHL24,RPS27L,RPS6KA5,BRCA2,MRAS,ZHX1,QSOX2,ATP8B4,CKAP2L,EBLN1,ERCC6L2,NFATC3,SLC7A8,NKTR,IARS2,RB1CC1,IDH1,BRDT,LIN7C,MGST3,ROCK1,CEP295,SNX24,SERINC1,TUT7,CHIC1,RBMX2,ELAVL2,ZNF626,AP1S1,PNPLA8,FNIP2,SRGAP1,ENOPH1,PPIP5K2,ABITRAM,ARCN1,PHIP…
TF	Factor: E2F-1; motif: NTTTCGCGCS	TF:M00940	FALSE	0.048562	1.3137	8001	417	209	20011	PI4K2B,REST,ZMYM3,TET2,C5ORF22,PPP1R14C,ZNF148,SRFBP1,TADA1,CNOT6,PDE7A,PXYLP1,CCP110,AKTIP,AKAP11,SLC25A20,MOB3B,LMLN,ZFAND5,WDFY1,RNF13,USP4,KBTBD7,CDS2,DIAPH3,RPS27L,CDC5L,AKT2,RPS6KA5,BRCA2,CTCFL,ELMOD1,PRELID2,ERCC6L2,SPSB4,NFATC3,NKTR,RB1CC1,BRDT,PLEKHA5,CHEK1,LRRC28,MGST3,SIGMAR1,SNX24,SERINC1,ATAD5,RBMX2,CMTM4,ELAVL2,AP1S1,ZIM2,PNPLA8,MANSC1,ENOPH1,PPIP5K2,ABITRAM,REV1,PROSER1,PHIP,WASL,L…
TF	Factor: TAFII250; motif: RARRWGGCGGMGGNGR	TF:M10086	FALSE	0.0493606	1.30662	9231	417	235	20011	XRN1,TET2,C5ORF22,UBR1,PPP1R14C,ZNF148,OXSR1,CNOT6,PXYLP1,CCP110,SLC5A11,ZNF182,EFCAB14,LMLN,ZFAND5,ND6,USP4,ZBTB39,CDS2,RPS27L,AKT2,RPS6KA5,MRAS,CTCFL,QSOX2,ELMOD1,PABPC1,TMC5,ERCC6L2,SPSB4,NFATC3,SLC7A8,EIF3A,NKTR,NPC1,RB1CC1,IDH1,BRDT,PLEKHA5,CSNK1G3,LIN7C,SNX24,CHIC1,CMTM4,ZNF626,CCDC25,AP1S1,ZIM2,DCP1A,PNPLA8,UHMK1,FNIP2,SRGAP1,ENOPH1,ABITRAM,ARCN1,PROSER1,PHIP,WASL,LRP6,SHPRH,NKIRAS2,BTBD10…
TF	Factor: Sp1; motif: NGGGGCGGGGN; match class: 1	TF:M07395_1	FALSE	0.049576	1.30473	6534	417	177	20011	MSL3,MBTD1,REST,ZMYM3,PPP1R14C,TADA1,ARHGAP29,CNOT6,PXYLP1,AKTIP,AKAP11,EFCAB14,SLC25A20,ZFAND5,USP4,CDS2,ENPP2,KLHL24,CDC5L,AKT2,RPS6KA5,BRCA2,MRAS,ZHX1,QSOX2,ELMOD1,PABPC1,NFATC3,NKTR,IARS2,NPC1,PLEKHA5,CHEK1,LRRC28,MGST3,ROCK1,TUT7,CMTM4,ELAVL2,AP1S1,CHAF1B,ZIM2,PNPLA8,ENOPH1,ABITRAM,ARCN1,PROSER1,PHIP,WASL,SHPRH,NKIRAS2,BTBD10,RPL26L1,ZNF664,CREBBP,CDCA8,BMP4,TCAIM,HES1,RASEF,AFF4,USP44,GNB4,…
MIRNA	hsa-miR-21-5p	MIRNA:hsa-miR-21-5p	FALSE	2.7221e-06	5.5651	636	388	44	14846	TAF1,REST,KBTBD7,KLHL24,AKT2,GAS5,NKTR,LIN7C,DCP1A,REV1,PROSER1,PHIP,LRP6,RASEF,GNB4,KLHL15,MYEF2,OSBPL1A,VPS13A,BRCA1,SKP2,IREB2,RESF1,EIF4A2,NUBPL,PALLD,FUBP1,NEK1,HMGB3,ZNF292,CLOCK,MDM4,BMPR2,CCNG1,E2F1,LRRFIP1,ZMYM2,SEPTIN2,HPS5,RAB6C,SLAIN2,LATS1,ITPRID2,FIGN
MIRNA	hsa-miR-15b-5p	MIRNA:hsa-miR-15b-5p	FALSE	0.0011632	2.93435	760	388	43	14846	PI4K2B,NAA25,AKAP11,ZFAND5,CDS2,CHEK1,CHIC1,ATAD5,CMTM4,PPIP5K2,ARCN1,RASEF,AFF4,KLHL15,STX17,VPS13A,PRKAR2A,SLC39A14,PPT1,ZNF449,C5ORF15,RNPS1,HSP90AB1,ASH1L,DCAF17,UBE2Q2,SRPK1,KLHDC10,RPS3A,TBRG1,TNPO3,TPM3,NAPG,MLXIP,TMEM43,ADRA2B,HMBOX1,ATOSA,TMEM135,SEPTIN2,STK38,RPS3,CLSPN
MIRNA	hsa-miR-93-5p	MIRNA:hsa-miR-93-5p	FALSE	0.00349125	2.45702	1211	388	58	14846	REST,C5ORF22,UBR1,ZNF148,PXYLP1,CCP110,AKTIP,AKAP11,EFCAB14,RPS6KA5,SERINC1,CHIC1,ELAVL2,ARCN1,REV1,WASL,SACS,BTBD10,PRKCI,GNB4,KLHL15,NUP98,DNMT3B,SPOPL,FBXL3,DCTN4,RESF1,MSH3,USP16,DZIP3,EIF4A2,PTGFRN,HMGB3,ZNF813,TRIOBP,UBE2Q2,SRPK1,ZNF280C,CLOCK,ATP6,BMPR2,ACADSB,E2F1,MLXIP,CNOT4,ARAP2,HMBOX1,KMT2B,INPP5F,SEPTIN2,SLAIN2,SLC4A7,ACVR1B,FBXL7,CERS2,TENT4A,NUP107,ITGB1
MIRNA	hsa-miR-218-5p	MIRNA:hsa-miR-218-5p	FALSE	0.0149795	1.8245	814	388	42	14846	OBI1,NFATC3,PLEKHA5,PNPLA8,PHIP,SACS,CREBBP,RASEF,GNB4,ITPK1,BIRC6,SPOPL,CCNL2,FAM83E,PPP1R21,SCAPER,RPL8,PSD3,EIF4A2,FADS1,RNPS1,PTGFRN,PALLD,FUBP1,ZNF813,ANK3,ADAM17,EEIG2,RPS13,ANKRD10,TPM3,CHD2,KSR1,SH3KBP1,UBR7,LRRFIP1,ATOSA,TRAK2,SLAIN2,TENT4A,BLCAP,ITGB1
MIRNA	hsa-miR-32-3p	MIRNA:hsa-miR-32-3p	FALSE	0.0152435	1.81692	123	388	13	14846	EFCAB14,PPARGC1A,SNX24,ATAD5,UHMK1,CELF1,DAZAP2,TMEM30A,ZNF292,ARL6IP6,RNF125,ENSG00000189144,MYADM
MIRNA	hsa-miR-548c-3p	MIRNA:hsa-miR-548c-3p	FALSE	0.0336336	1.47323	520	388	30	14846	REST,ARHGAP29,OBI1,ZBTB39,MRAS,TMC5,NFATC3,ATAD5,UHMK1,WASL,AFF4,MYEF2,MAP1LC3B,SPOPL,SKP2,DCTN4,TIAL1,DAZAP2,PCNP,STARD7,PRDM10,TMCC1,ZNF813,NUP37,EEIG2,TNPO3,BMPR2,GTF2E1,GUCD1,SEPTIN2
MIRNA	hsa-miR-20b-5p	MIRNA:hsa-miR-20b-5p	FALSE	0.0424402	1.37222	908	388	44	14846	REST,CCP110,AKTIP,AKAP11,EFCAB14,RPS6KA5,RB1CC1,SERINC1,CHIC1,ELAVL2,ARCN1,REV1,WASL,SACS,KLHL15,NUP98,SPOPL,BRCA1,RESF1,MSH3,USP16,PSD3,EIF4A2,PTGFRN,HMGB3,TRIOBP,UBE2Q2,ZNF280C,CLOCK,BMPR2,ACADSB,E2F1,MLXIP,CNOT4,ARAP2,HMBOX1,KMT2B,INPP5F,SEPTIN2,SLAIN2,SLC4A7,ACVR1B,FBXL7,ITGB1
MIRNA	hsa-miR-494-3p	MIRNA:hsa-miR-494-3p	FALSE	0.0442294	1.35429	136	388	13	14846	REST,CDS2,ZEB1,UHMK1,MAP1LC3B,DAZAP2,PCNP,DCAF7,TBCA,GCH1,MDM4,ARHGAP5,ITPRID2
HPA	rectum	HPA:0400000	FALSE	2.03e-10	9.6934	7965	269	242	11006	PI4K2B,MBTD1,TAF1,REST,ZMYM3,XRN1,TET2,NAA25,C5ORF22,UBR1,PPP1R14C,IRAG2,ZNF148,OXSR1,SRFBP1,TADA1,ARHGAP29,CNOT6,PDE7A,OBI1,CCP110,AKTIP,TDP1,AKAP11,EFCAB14,SLC25A20,ZFAND5,WDFY1,RNF13,USP4,CDS2,ENPP2,CDC5L,RPS6KA5,CEP350,MRAS,ATP8B4,PABPC1,TMC5,ERCC6L2,SLC7A8,EIF3A,NKTR,IARS2,NPC1,RB1CC1,IDH1,CSNK1G3,LRRC28,LIN7C,MGST3,SIGMAR1,ROCK1,CEP295,SNX24,TUT7,RBMX2,CMTM4,ELAVL2,EPSTI1,CCDC25,AP1S1,CHAF1…
HPA	rectum; glandular cells[‚â•Low]	HPA:0400051	FALSE	5.4e-10	9.2677	7057	269	224	11006	PI4K2B,MBTD1,TAF1,REST,ZMYM3,XRN1,TET2,NAA25,C5ORF22,UBR1,PPP1R14C,ZNF148,OXSR1,SRFBP1,TADA1,ARHGAP29,CNOT6,PDE7A,OBI1,CCP110,AKTIP,TDP1,AKAP11,EFCAB14,SLC25A20,ZFAND5,WDFY1,RNF13,USP4,CDS2,ENPP2,CDC5L,RPS6KA5,CEP350,MRAS,ATP8B4,TMC5,ERCC6L2,EIF3A,NKTR,IARS2,NPC1,RB1CC1,IDH1,CSNK1G3,LRRC28,LIN7C,MGST3,SIGMAR1,ROCK1,CEP295,SNX24,TUT7,RBMX2,CMTM4,ELAVL2,EPSTI1,CCDC25,AP1S1,CHAF1B,SAMHD1,DCP1A,PNPLA…
HPA	adrenal gland; glandular cells[‚â•Low]	HPA:0020051	FALSE	1.35e-09	8.86807	7406	269	230	11006	PI4K2B,MBTD1,TAF1,REST,ZMYM3,XRN1,TET2,NAA25,C5ORF22,UBR1,ZNF148,OXSR1,SRFBP1,TADA1,ARHGAP29,PDE7A,OBI1,CCP110,AKTIP,TDP1,AKAP11,EFCAB14,SLC25A20,ZFAND5,WDFY1,RNF13,USP4,CDS2,ENPP2,CDC5L,RPS6KA5,ZEB1,CEP350,MRAS,ATP8B4,PABPC1,ERCC6L2,EIF3A,NKTR,IARS2,NPC1,RB1CC1,IDH1,CSNK1G3,LRRC28,LIN7C,MGST3,SIGMAR1,ROCK1,CEP295,SNX24,TUT7,RBMX2,CMTM4,EPSTI1,CCDC25,AP1S1,SAMHD1,DCP1A,PNPLA8,MANSC1,FNIP2,ENOPH1,…
HPA	adrenal gland	HPA:0020000	FALSE	1.57e-09	8.80473	7413	269	230	11006	PI4K2B,MBTD1,TAF1,REST,ZMYM3,XRN1,TET2,NAA25,C5ORF22,UBR1,ZNF148,OXSR1,SRFBP1,TADA1,ARHGAP29,PDE7A,OBI1,CCP110,AKTIP,TDP1,AKAP11,EFCAB14,SLC25A20,ZFAND5,WDFY1,RNF13,USP4,CDS2,ENPP2,CDC5L,RPS6KA5,ZEB1,CEP350,MRAS,ATP8B4,PABPC1,ERCC6L2,EIF3A,NKTR,IARS2,NPC1,RB1CC1,IDH1,CSNK1G3,LRRC28,LIN7C,MGST3,SIGMAR1,ROCK1,CEP295,SNX24,TUT7,RBMX2,CMTM4,EPSTI1,CCDC25,AP1S1,SAMHD1,DCP1A,PNPLA8,MANSC1,FNIP2,ENOPH1,…
HPA	placenta	HPA:0380000	FALSE	3.91e-09	8.40785	7509	269	231	11006	PI4K2B,MBTD1,TAF1,REST,ZMYM3,XRN1,TET2,NAA25,C5ORF22,UBR1,PPP1R14C,IRAG2,ZNF148,OXSR1,SRFBP1,TADA1,ARHGAP29,PDE7A,OBI1,CCP110,TDP1,AKAP11,EFCAB14,ZFAND5,WDFY1,RNF13,USP4,CDS2,ENPP2,CDC5L,RPS6KA5,ZEB1,CEP350,MRAS,ATP8B4,PABPC1,TMC5,ERCC6L2,EIF3A,NKTR,IARS2,NPC1,RB1CC1,CSNK1G3,LRRC28,LIN7C,MGST3,SIGMAR1,ROCK1,CEP295,SNX24,TUT7,RBMX2,CMTM4,EPSTI1,CCDC25,AP1S1,SAMHD1,DCP1A,PNPLA8,MANSC1,FNIP2,ENOPH1,…
HPA	thyroid gland	HPA:0590000	FALSE	5.5e-09	8.25975	7120	269	223	11006	PI4K2B,MBTD1,TAF1,REST,ZMYM3,XRN1,TET2,NAA25,C5ORF22,UBR1,PPP1R14C,ZNF148,OXSR1,SRFBP1,TADA1,ARHGAP29,PDE7A,OBI1,CCP110,AKTIP,TDP1,AKAP11,EFCAB14,SLC25A20,ZFAND5,WDFY1,RNF13,USP4,CDS2,ENPP2,CDC5L,RPS6KA5,CEP350,MRAS,ATP8B4,PABPC1,TMC5,ERCC6L2,EIF3A,IARS2,NPC1,RB1CC1,IDH1,CSNK1G3,LRRC28,LIN7C,MGST3,SIGMAR1,ROCK1,CEP295,SNX24,TUT7,RBMX2,CMTM4,EPSTI1,CCDC25,AP1S1,DCP1A,PNPLA8,MANSC1,FNIP2,ENOPH1,PPI…
HPA	thyroid gland; glandular cells[‚â•Low]	HPA:0590051	FALSE	5.5e-09	8.25975	7120	269	223	11006	PI4K2B,MBTD1,TAF1,REST,ZMYM3,XRN1,TET2,NAA25,C5ORF22,UBR1,PPP1R14C,ZNF148,OXSR1,SRFBP1,TADA1,ARHGAP29,PDE7A,OBI1,CCP110,AKTIP,TDP1,AKAP11,EFCAB14,SLC25A20,ZFAND5,WDFY1,RNF13,USP4,CDS2,ENPP2,CDC5L,RPS6KA5,CEP350,MRAS,ATP8B4,PABPC1,TMC5,ERCC6L2,EIF3A,IARS2,NPC1,RB1CC1,IDH1,CSNK1G3,LRRC28,LIN7C,MGST3,SIGMAR1,ROCK1,CEP295,SNX24,TUT7,RBMX2,CMTM4,EPSTI1,CCDC25,AP1S1,DCP1A,PNPLA8,MANSC1,FNIP2,ENOPH1,PPI…
HPA	colon; glandular cells[‚â•Low]	HPA:0130051	FALSE	7.54e-09	8.12275	6988	269	220	11006	PI4K2B,MBTD1,TAF1,REST,ZMYM3,XRN1,TET2,NAA25,C5ORF22,UBR1,PPP1R14C,ZNF148,OXSR1,SRFBP1,TADA1,ARHGAP29,CNOT6,PDE7A,OBI1,CCP110,AKTIP,TDP1,AKAP11,EFCAB14,SLC25A20,ZFAND5,WDFY1,RNF13,USP4,CDS2,ENPP2,CDC5L,RPS6KA5,CEP350,MRAS,ATP8B4,TMC5,ERCC6L2,EIF3A,NKTR,IARS2,NPC1,RB1CC1,IDH1,CSNK1G3,LRRC28,LIN7C,MGST3,SIGMAR1,ROCK1,CEP295,SNX24,TUT7,RBMX2,CMTM4,ELAVL2,EPSTI1,CCDC25,AP1S1,CHAF1B,SAMHD1,DCP1A,PNPLA…
HPA	colon	HPA:0130000	FALSE	1.33e-08	7.87702	8330	269	245	11006	PI4K2B,MBTD1,TAF1,REST,ZMYM3,XRN1,TET2,NAA25,C5ORF22,UBR1,PPP1R14C,IRAG2,ZNF148,OXSR1,SRFBP1,TADA1,ARHGAP29,CNOT6,PDE7A,OBI1,CCP110,AKTIP,TDP1,AKAP11,EFCAB14,SLC25A20,ZFAND5,WDFY1,RNF13,USP4,CDS2,ENPP2,CDC5L,RPS6KA5,ZEB1,CEP350,MRAS,ATP8B4,PABPC1,TMC5,ERCC6L2,SLC7A8,EIF3A,NKTR,IARS2,NPC1,RB1CC1,IDH1,CSNK1G3,LRRC28,LIN7C,MGST3,SIGMAR1,ROCK1,CEP295,SNX24,TUT7,RBMX2,CMTM4,ELAVL2,EPSTI1,CCDC25,AP1S1,…
HPA	skin 1	HPA:0460000	FALSE	2.14e-08	7.66956	7238	269	224	11006	PI4K2B,MBTD1,TAF1,REST,ZMYM3,XRN1,TET2,NAA25,C5ORF22,UBR1,PPP1R14C,IRAG2,ZNF148,OXSR1,SRFBP1,TADA1,ARHGAP29,OBI1,CCP110,AKTIP,TDP1,AKAP11,EFCAB14,SLC25A20,ZFAND5,WDFY1,RNF13,USP4,CDS2,ENPP2,CDC5L,RPS6KA5,ZEB1,CEP350,MRAS,ATP8B4,PABPC1,TMC5,ERCC6L2,SLC7A8,EIF3A,NKTR,IARS2,NPC1,RB1CC1,IDH1,CSNK1G3,LRRC28,LIN7C,SIGMAR1,ROCK1,CEP295,SNX24,TUT7,RBMX2,EPSTI1,CCDC25,CHAF1B,SAMHD1,DCP1A,PNPLA8,MANSC1,FNI…
HPA	urinary bladder	HPA:0610000	FALSE	2.56e-08	7.59193	7297	269	225	11006	PI4K2B,MBTD1,TAF1,REST,ZMYM3,XRN1,TET2,NAA25,C5ORF22,UBR1,IRAG2,ZNF148,OXSR1,SRFBP1,TADA1,ARHGAP29,PDE7A,OBI1,CCP110,AKTIP,TDP1,AKAP11,EFCAB14,SLC25A20,ZFAND5,WDFY1,RNF13,USP4,CDS2,ENPP2,CDC5L,RPS6KA5,CEP350,MRAS,ATP8B4,PABPC1,TMC5,ERCC6L2,EIF3A,NKTR,IARS2,NPC1,RB1CC1,IDH1,CSNK1G3,LRRC28,LIN7C,MGST3,SIGMAR1,ROCK1,CEP295,TUT7,RBMX2,CMTM4,EPSTI1,AP1S1,CHAF1B,SAMHD1,DCP1A,PNPLA8,MANSC1,FNIP2,ENOPH1,…
HPA	urinary bladder; urothelial cells[‚â•Low]	HPA:0610831	FALSE	2.56e-08	7.59193	7297	269	225	11006	PI4K2B,MBTD1,TAF1,REST,ZMYM3,XRN1,TET2,NAA25,C5ORF22,UBR1,IRAG2,ZNF148,OXSR1,SRFBP1,TADA1,ARHGAP29,PDE7A,OBI1,CCP110,AKTIP,TDP1,AKAP11,EFCAB14,SLC25A20,ZFAND5,WDFY1,RNF13,USP4,CDS2,ENPP2,CDC5L,RPS6KA5,CEP350,MRAS,ATP8B4,PABPC1,TMC5,ERCC6L2,EIF3A,NKTR,IARS2,NPC1,RB1CC1,IDH1,CSNK1G3,LRRC28,LIN7C,MGST3,SIGMAR1,ROCK1,CEP295,TUT7,RBMX2,CMTM4,EPSTI1,AP1S1,CHAF1B,SAMHD1,DCP1A,PNPLA8,MANSC1,FNIP2,ENOPH1,…
HPA	cerebral cortex	HPA:0100000	FALSE	3.47e-08	7.45968	8096	269	240	11006	PI4K2B,MBTD1,TAF1,REST,ZMYM3,XRN1,TET2,NAA25,C5ORF22,UBR1,PPP1R14C,IRAG2,ZNF148,OXSR1,TADA1,ARHGAP29,CNOT6,PDE7A,OBI1,CCP110,AKTIP,TDP1,AKAP11,EFCAB14,SLC25A20,ZFAND5,WDFY1,RNF13,USP4,CDS2,ENPP2,CDC5L,RPS6KA5,ZEB1,CEP350,MRAS,ATP8B4,PABPC1,ERCC6L2,EIF3A,NKTR,IARS2,NPC1,RB1CC1,CSNK1G3,LRRC28,LIN7C,MGST3,SIGMAR1,ROCK1,CEP295,SNX24,TUT7,RBMX2,CMTM4,ELAVL2,EPSTI1,CCDC25,AP1S1,SAMHD1,DCP1A,PNPLA8,MANS…
HPA	lung	HPA:0300000	FALSE	4e-08	7.39769	7370	269	226	11006	PI4K2B,MBTD1,TAF1,REST,ZMYM3,XRN1,TET2,NAA25,C5ORF22,UBR1,PPP1R14C,IRAG2,ZNF148,OXSR1,SRFBP1,ARHGAP29,CNOT6,PDE7A,OBI1,CCP110,AKTIP,TDP1,AKAP11,EFCAB14,SLC25A20,ZFAND5,WDFY1,RNF13,USP4,CDS2,ENPP2,CDC5L,RPS6KA5,CEP350,MRAS,ATP8B4,PABPC1,TMC5,ERCC6L2,EIF3A,NKTR,IARS2,NPC1,RB1CC1,IDH1,CSNK1G3,LRRC28,LIN7C,MGST3,SIGMAR1,ROCK1,CEP295,SNX24,TUT7,RBMX2,CMTM4,EPSTI1,CCDC25,AP1S1,SAMHD1,PNPLA8,MANSC1,FNIP…
HPA	gallbladder	HPA:0220000	FALSE	5.19e-07	6.28476	7656	269	229	11006	PI4K2B,MBTD1,TAF1,REST,ZMYM3,XRN1,TET2,NAA25,C5ORF22,UBR1,ZNF148,OXSR1,SRFBP1,TADA1,ARHGAP29,CNOT6,PDE7A,OBI1,CCP110,AKTIP,TDP1,AKAP11,EFCAB14,SLC25A20,ZFAND5,WDFY1,RNF13,USP4,CDS2,ENPP2,CDC5L,RPS6KA5,CEP350,MRAS,ATP8B4,PABPC1,TMC5,ERCC6L2,EIF3A,NKTR,IARS2,NPC1,RB1CC1,IDH1,CSNK1G3,LRRC28,LIN7C,MGST3,SIGMAR1,ROCK1,CEP295,SNX24,TUT7,RBMX2,CMTM4,EPSTI1,CCDC25,AP1S1,SAMHD1,DCP1A,PNPLA8,MANSC1,FNIP2,E…
HPA	gallbladder; glandular cells[‚â•Low]	HPA:0220051	FALSE	5.19e-07	6.28476	7656	269	229	11006	PI4K2B,MBTD1,TAF1,REST,ZMYM3,XRN1,TET2,NAA25,C5ORF22,UBR1,ZNF148,OXSR1,SRFBP1,TADA1,ARHGAP29,CNOT6,PDE7A,OBI1,CCP110,AKTIP,TDP1,AKAP11,EFCAB14,SLC25A20,ZFAND5,WDFY1,RNF13,USP4,CDS2,ENPP2,CDC5L,RPS6KA5,CEP350,MRAS,ATP8B4,PABPC1,TMC5,ERCC6L2,EIF3A,NKTR,IARS2,NPC1,RB1CC1,IDH1,CSNK1G3,LRRC28,LIN7C,MGST3,SIGMAR1,ROCK1,CEP295,SNX24,TUT7,RBMX2,CMTM4,EPSTI1,CCDC25,AP1S1,SAMHD1,DCP1A,PNPLA8,MANSC1,FNIP2,E…
HPA	skin 2	HPA:0470000	FALSE	6.48e-07	6.18851	7029	269	216	11006	PI4K2B,MBTD1,TAF1,REST,ZMYM3,XRN1,TET2,NAA25,C5ORF22,UBR1,PPP1R14C,IRAG2,ZNF148,OXSR1,SRFBP1,TADA1,ARHGAP29,OBI1,CCP110,AKTIP,TDP1,AKAP11,EFCAB14,ZFAND5,WDFY1,RNF13,USP4,CDS2,ENPP2,CDC5L,RPS6KA5,ZEB1,CEP350,MRAS,ATP8B4,PABPC1,TMC5,ERCC6L2,SLC7A8,EIF3A,NKTR,IARS2,NPC1,IDH1,CSNK1G3,LRRC28,LIN7C,MGST3,SIGMAR1,ROCK1,CEP295,TUT7,RBMX2,EPSTI1,CCDC25,AP1S1,CHAF1B,SAMHD1,PNPLA8,ENOPH1,PPIP5K2,ARCN1,PHIP,…
HPA	caudate; neuronal cells[‚â•Low]	HPA:0080131	FALSE	6.56e-07	6.18315	6154	269	197	11006	PI4K2B,MBTD1,TAF1,REST,ZMYM3,XRN1,TET2,NAA25,C5ORF22,UBR1,ZNF148,OXSR1,TADA1,CNOT6,PDE7A,CCP110,AKTIP,AKAP11,EFCAB14,SLC25A20,ZFAND5,WDFY1,RNF13,CDS2,CDC5L,RPS6KA5,ZEB1,CEP350,MRAS,ATP8B4,PABPC1,EIF3A,IARS2,NPC1,CSNK1G3,LRRC28,LIN7C,MGST3,SIGMAR1,ROCK1,CEP295,SNX24,TUT7,RBMX2,CMTM4,ELAVL2,EPSTI1,CCDC25,SAMHD1,DCP1A,PNPLA8,MANSC1,FNIP2,ENOPH1,PPIP5K2,ARCN1,PHIP,LRP6,SHPRH,RPL26L1,CCAR1,MYO18A,CREB…
HPA	breast	HPA:0050000	FALSE	6.82e-07	6.16596	7176	269	219	11006	PI4K2B,MBTD1,TAF1,REST,ZMYM3,XRN1,TET2,NAA25,C5ORF22,UBR1,PPP1R14C,ZNF148,OXSR1,SRFBP1,TADA1,PDE7A,OBI1,CCP110,AKTIP,TDP1,AKAP11,EFCAB14,ZFAND5,WDFY1,RNF13,USP4,CDS2,ENPP2,CDC5L,RPS6KA5,ZEB1,CEP350,MRAS,ATP8B4,PABPC1,TMC5,ERCC6L2,EIF3A,IARS2,NPC1,RB1CC1,IDH1,CSNK1G3,LRRC28,LIN7C,MGST3,SIGMAR1,ROCK1,CEP295,TUT7,RBMX2,CMTM4,EPSTI1,CCDC25,AP1S1,SAMHD1,DCP1A,PNPLA8,FNIP2,PPIP5K2,ARCN1,PHIP,WASL,LRP6,…
HPA	skin 1; melanocytes[‚â•Low]	HPA:0460671	FALSE	7.61e-07	6.11858	5297	269	177	11006	PI4K2B,TAF1,REST,ZMYM3,XRN1,TET2,NAA25,C5ORF22,UBR1,ZNF148,OXSR1,SRFBP1,TADA1,ARHGAP29,OBI1,CCP110,AKTIP,TDP1,AKAP11,EFCAB14,SLC25A20,ZFAND5,WDFY1,RNF13,USP4,CDS2,ENPP2,CDC5L,RPS6KA5,CEP350,MRAS,ATP8B4,TMC5,ERCC6L2,EIF3A,IARS2,NPC1,RB1CC1,IDH1,CSNK1G3,LRRC28,LIN7C,ROCK1,CEP295,TUT7,RBMX2,EPSTI1,CCDC25,DCP1A,PNPLA8,MANSC1,FNIP2,ARCN1,PHIP,WASL,SHPRH,CCAR1,MYO18A,CREBBP,RIOK1,AFF4,GNB4,MYEF2,OSBPL1…
HPA	kidney	HPA:0270000	FALSE	1.3355e-06	5.87436	8228	269	239	11006	PI4K2B,MBTD1,TAF1,REST,ZMYM3,XRN1,TET2,NAA25,C5ORF22,UBR1,PPP1R14C,ZNF148,OXSR1,SRFBP1,TADA1,ARHGAP29,PDE7A,OBI1,CCP110,AKTIP,TDP1,AKAP11,EFCAB14,SLC25A20,ZFAND5,WDFY1,RNF13,USP4,CDS2,ENPP2,CDC5L,ZEB1,CEP350,MRAS,ATP8B4,PABPC1,ERCC6L2,SLC7A8,EIF3A,NKTR,IARS2,NPC1,RB1CC1,IDH1,CSNK1G3,LRRC28,LIN7C,MGST3,SIGMAR1,ROCK1,CEP295,TUT7,RBMX2,CMTM4,ELAVL2,EPSTI1,CCDC25,AP1S1,SAMHD1,DCP1A,PNPLA8,MANSC1,FNIP…
HPA	appendix	HPA:0030000	FALSE	1.6628e-06	5.77915	7821	269	231	11006	PI4K2B,MBTD1,TAF1,REST,ZMYM3,XRN1,TET2,NAA25,C5ORF22,UBR1,PPP1R14C,IRAG2,ZNF148,OXSR1,SRFBP1,TADA1,ARHGAP29,OBI1,CCP110,AKTIP,TDP1,AKAP11,EFCAB14,SLC25A20,ZFAND5,WDFY1,RNF13,USP4,CDS2,ENPP2,CDC5L,RPS6KA5,ZEB1,CEP350,MRAS,ATP8B4,PABPC1,TMC5,ERCC6L2,SLC7A8,EIF3A,NKTR,IARS2,NPC1,RB1CC1,IDH1,CSNK1G3,LRRC28,LIN7C,MGST3,SIGMAR1,ROCK1,CEP295,SNX24,TUT7,RBMX2,CMTM4,ELAVL2,EPSTI1,CCDC25,AP1S1,CHAF1B,SAMHD…
HPA	caudate	HPA:0080000	FALSE	2.2187e-06	5.65391	6956	269	213	11006	PI4K2B,MBTD1,TAF1,REST,ZMYM3,XRN1,TET2,NAA25,C5ORF22,UBR1,IRAG2,ZNF148,OXSR1,TADA1,CNOT6,PDE7A,OBI1,CCP110,AKTIP,TDP1,AKAP11,EFCAB14,SLC25A20,ZFAND5,WDFY1,RNF13,CDS2,CDC5L,RPS6KA5,ZEB1,CEP350,MRAS,ATP8B4,PABPC1,EIF3A,IARS2,NPC1,CSNK1G3,LRRC28,LIN7C,MGST3,SIGMAR1,ROCK1,CEP295,SNX24,TUT7,RBMX2,CMTM4,ELAVL2,EPSTI1,CCDC25,SAMHD1,DCP1A,PNPLA8,MANSC1,FNIP2,ENOPH1,PPIP5K2,ARCN1,PHIP,WASL,LRP6,SHPRH,BTBD…
HPA	cerebellum; Purkinje cells[‚â•Low]	HPA:0090161	FALSE	2.2931e-06	5.63958	5571	269	182	11006	PI4K2B,TAF1,REST,ZMYM3,XRN1,TET2,NAA25,C5ORF22,UBR1,ZNF148,OXSR1,TADA1,ARHGAP29,CNOT6,PDE7A,CCP110,AKTIP,AKAP11,EFCAB14,SLC25A20,ZFAND5,WDFY1,RNF13,CDS2,CDC5L,RPS6KA5,CEP350,MRAS,ATP8B4,PABPC1,EIF3A,NKTR,NPC1,RB1CC1,CSNK1G3,LRRC28,LIN7C,MGST3,SIGMAR1,ROCK1,CEP295,TUT7,RBMX2,CMTM4,EPSTI1,CCDC25,AP1S1,SAMHD1,DCP1A,PNPLA8,MANSC1,FNIP2,ENOPH1,ARCN1,PHIP,WASL,LRP6,SHPRH,RPL26L1,MYO18A,CREBBP,CDCA8,AFF…
HPA	testis; Leydig cells[‚â•Low]	HPA:0570731	FALSE	3.4417e-06	5.46322	7171	269	217	11006	PI4K2B,MBTD1,TAF1,REST,ZMYM3,XRN1,TET2,NAA25,C5ORF22,UBR1,ZNF148,OXSR1,SRFBP1,TADA1,ARHGAP29,PDE7A,OBI1,CCP110,AKTIP,TDP1,AKAP11,EFCAB14,SLC25A20,ZFAND5,WDFY1,RNF13,USP4,CDS2,ENPP2,CDC5L,CEP350,MRAS,CTCFL,ATP8B4,PABPC1,TMC5,ERCC6L2,EIF3A,NKTR,IARS2,NPC1,RB1CC1,IDH1,CSNK1G3,LRRC28,LIN7C,MGST3,SIGMAR1,ROCK1,CEP295,SNX24,TUT7,RBMX2,CMTM4,EPSTI1,CCDC25,AP1S1,SAMHD1,PNPLA8,MANSC1,FNIP2,ENOPH1,PPIP5K2,…
HPA	lung; macrophages[‚â•Medium]	HPA:0300412	FALSE	3.7691e-06	5.42377	4890	269	165	11006	PI4K2B,MBTD1,TAF1,REST,ZMYM3,XRN1,TET2,NAA25,C5ORF22,UBR1,PPP1R14C,ZNF148,OXSR1,SRFBP1,CNOT6,OBI1,CCP110,AKTIP,TDP1,AKAP11,EFCAB14,SLC25A20,ZFAND5,WDFY1,RNF13,USP4,CDS2,ENPP2,CDC5L,CEP350,ATP8B4,PABPC1,TMC5,EIF3A,IARS2,NPC1,RB1CC1,CSNK1G3,LRRC28,MGST3,SIGMAR1,ROCK1,CEP295,SNX24,RBMX2,EPSTI1,CCDC25,SAMHD1,PNPLA8,MANSC1,FNIP2,PPIP5K2,ARCN1,LRP6,SHPRH,BTBD10,CCAR1,PRKCI,CREBBP,AFF4,GNB4,ZBTB43,MYEF2…
HPA	breast; glandular cells[‚â•Low]	HPA:0050051	FALSE	4.1306e-06	5.38399	6805	269	209	11006	PI4K2B,MBTD1,TAF1,REST,ZMYM3,XRN1,TET2,NAA25,C5ORF22,UBR1,PPP1R14C,ZNF148,OXSR1,SRFBP1,TADA1,PDE7A,OBI1,CCP110,AKTIP,TDP1,AKAP11,EFCAB14,ZFAND5,WDFY1,RNF13,USP4,CDS2,ENPP2,CDC5L,RPS6KA5,CEP350,MRAS,ATP8B4,PABPC1,TMC5,ERCC6L2,EIF3A,IARS2,NPC1,RB1CC1,IDH1,CSNK1G3,LRRC28,LIN7C,MGST3,SIGMAR1,ROCK1,CEP295,TUT7,RBMX2,CMTM4,EPSTI1,CCDC25,AP1S1,SAMHD1,DCP1A,PNPLA8,FNIP2,PPIP5K2,ARCN1,PHIP,WASL,LRP6,SHPRH…
HPA	endometrium 1	HPA:0160000	FALSE	4.8212e-06	5.31684	7048	269	214	11006	PI4K2B,MBTD1,TAF1,REST,ZMYM3,XRN1,TET2,NAA25,C5ORF22,PPP1R14C,ZNF148,OXSR1,SRFBP1,TADA1,ARHGAP29,OBI1,CCP110,AKTIP,TDP1,AKAP11,EFCAB14,ZFAND5,WDFY1,RNF13,USP4,CDS2,ENPP2,CDC5L,RPS6KA5,ZEB1,CEP350,MRAS,ATP8B4,PABPC1,TMC5,ERCC6L2,EIF3A,NKTR,IARS2,NPC1,RB1CC1,IDH1,CSNK1G3,LRRC28,LIN7C,SIGMAR1,ROCK1,CEP295,SNX24,TUT7,RBMX2,CMTM4,EPSTI1,CCDC25,AP1S1,SAMHD1,PNPLA8,MANSC1,FNIP2,ENOPH1,PPIP5K2,ARCN1,WASL…
HPA	adrenal gland; glandular cells[‚â•Medium]	HPA:0020052	FALSE	5.2971e-06	5.27596	6009	269	191	11006	PI4K2B,MBTD1,TAF1,REST,ZMYM3,XRN1,TET2,NAA25,C5ORF22,UBR1,ZNF148,OXSR1,TADA1,ARHGAP29,PDE7A,OBI1,CCP110,AKTIP,AKAP11,EFCAB14,SLC25A20,ZFAND5,WDFY1,RNF13,USP4,CDS2,ENPP2,CDC5L,ZEB1,CEP350,MRAS,ATP8B4,ERCC6L2,EIF3A,NKTR,IARS2,NPC1,RB1CC1,IDH1,CSNK1G3,LRRC28,LIN7C,MGST3,SIGMAR1,ROCK1,RBMX2,CMTM4,EPSTI1,CCDC25,AP1S1,SAMHD1,PNPLA8,FNIP2,ENOPH1,ARCN1,PHIP,WASL,LRP6,SHPRH,RPL26L1,CCAR1,PRKCI,MYO18A,CREB…
HPA	seminal vesicle	HPA:0430000	FALSE	5.4265e-06	5.26548	6821	269	209	11006	PI4K2B,MBTD1,TAF1,REST,ZMYM3,XRN1,TET2,NAA25,C5ORF22,UBR1,ZNF148,OXSR1,SRFBP1,TADA1,ARHGAP29,OBI1,CCP110,AKTIP,TDP1,AKAP11,EFCAB14,ZFAND5,WDFY1,RNF13,USP4,CDS2,ENPP2,CDC5L,RPS6KA5,CEP350,MRAS,ATP8B4,PABPC1,TMC5,ERCC6L2,EIF3A,NKTR,IARS2,NPC1,RB1CC1,IDH1,CSNK1G3,LRRC28,LIN7C,MGST3,SIGMAR1,ROCK1,CEP295,TUT7,RBMX2,CMTM4,EPSTI1,CCDC25,SAMHD1,PNPLA8,MANSC1,FNIP2,ENOPH1,ARCN1,PHIP,WASL,LRP6,SHPRH,BTBD10…
HPA	seminal vesicle; glandular cells[‚â•Low]	HPA:0430051	FALSE	5.4265e-06	5.26548	6821	269	209	11006	PI4K2B,MBTD1,TAF1,REST,ZMYM3,XRN1,TET2,NAA25,C5ORF22,UBR1,ZNF148,OXSR1,SRFBP1,TADA1,ARHGAP29,OBI1,CCP110,AKTIP,TDP1,AKAP11,EFCAB14,ZFAND5,WDFY1,RNF13,USP4,CDS2,ENPP2,CDC5L,RPS6KA5,CEP350,MRAS,ATP8B4,PABPC1,TMC5,ERCC6L2,EIF3A,NKTR,IARS2,NPC1,RB1CC1,IDH1,CSNK1G3,LRRC28,LIN7C,MGST3,SIGMAR1,ROCK1,CEP295,TUT7,RBMX2,CMTM4,EPSTI1,CCDC25,SAMHD1,PNPLA8,MANSC1,FNIP2,ENOPH1,ARCN1,PHIP,WASL,LRP6,SHPRH,BTBD10…
HPA	duodenum	HPA:0150000	FALSE	5.8593e-06	5.23216	7891	269	231	11006	PI4K2B,MBTD1,TAF1,REST,ZMYM3,XRN1,TET2,NAA25,C5ORF22,UBR1,PPP1R14C,IRAG2,ZNF148,OXSR1,SRFBP1,TADA1,ARHGAP29,CNOT6,PDE7A,OBI1,CCP110,AKTIP,TDP1,AKAP11,EFCAB14,SLC25A20,ZFAND5,WDFY1,RNF13,USP4,CDS2,ENPP2,CDC5L,RPS6KA5,CEP350,MRAS,ATP8B4,PABPC1,TMC5,ERCC6L2,SLC7A8,EIF3A,NKTR,IARS2,NPC1,RB1CC1,IDH1,CSNK1G3,LRRC28,LIN7C,MGST3,SIGMAR1,ROCK1,CEP295,SNX24,TUT7,RBMX2,CMTM4,ELAVL2,EPSTI1,CCDC25,AP1S1,CHAF1…
HPA	cervix	HPA:0630000	FALSE	6.2109e-06	5.20685	6922	269	211	11006	PI4K2B,MBTD1,TAF1,REST,ZMYM3,XRN1,TET2,NAA25,C5ORF22,UBR1,PPP1R14C,ZNF148,OXSR1,SRFBP1,TADA1,OBI1,CCP110,AKTIP,TDP1,AKAP11,EFCAB14,ZFAND5,WDFY1,RNF13,ENPP2,CDC5L,RPS6KA5,CEP350,MRAS,ATP8B4,PABPC1,TMC5,ERCC6L2,EIF3A,NKTR,IARS2,NPC1,IDH1,CSNK1G3,LRRC28,LIN7C,SIGMAR1,ROCK1,CEP295,RBMX2,CMTM4,EPSTI1,CCDC25,AP1S1,SAMHD1,PNPLA8,MANSC1,FNIP2,ENOPH1,PPIP5K2,ARCN1,PHIP,WASL,SHPRH,BTBD10,RPL26L1,CCAR1,PRKC…
HPA	colon; glandular cells[‚â•Medium]	HPA:0130052	FALSE	6.456e-06	5.19004	5977	269	190	11006	PI4K2B,MBTD1,TAF1,REST,ZMYM3,XRN1,TET2,NAA25,C5ORF22,UBR1,PPP1R14C,ZNF148,OXSR1,SRFBP1,TADA1,ARHGAP29,OBI1,CCP110,AKTIP,AKAP11,EFCAB14,SLC25A20,ZFAND5,WDFY1,RNF13,USP4,ENPP2,CDC5L,RPS6KA5,CEP350,MRAS,ATP8B4,TMC5,ERCC6L2,EIF3A,NKTR,IARS2,NPC1,RB1CC1,CSNK1G3,LRRC28,LIN7C,MGST3,SIGMAR1,ROCK1,CEP295,SNX24,TUT7,RBMX2,CMTM4,EPSTI1,CCDC25,AP1S1,SAMHD1,DCP1A,PNPLA8,MANSC1,FNIP2,ENOPH1,PPIP5K2,ARCN1,PHIP,…
HPA	gallbladder; glandular cells[‚â•Medium]	HPA:0220052	FALSE	6.9707e-06	5.15672	6606	269	204	11006	PI4K2B,MBTD1,TAF1,REST,ZMYM3,XRN1,TET2,NAA25,C5ORF22,UBR1,ZNF148,OXSR1,SRFBP1,TADA1,ARHGAP29,PDE7A,OBI1,CCP110,AKTIP,TDP1,AKAP11,EFCAB14,SLC25A20,ZFAND5,WDFY1,RNF13,USP4,CDS2,ENPP2,CDC5L,RPS6KA5,CEP350,MRAS,ATP8B4,PABPC1,TMC5,ERCC6L2,EIF3A,NKTR,IARS2,NPC1,RB1CC1,IDH1,CSNK1G3,LRRC28,LIN7C,MGST3,SIGMAR1,ROCK1,CEP295,SNX24,RBMX2,CMTM4,EPSTI1,CCDC25,AP1S1,SAMHD1,PNPLA8,MANSC1,FNIP2,ENOPH1,PPIP5K2,ARC…
HPA	pancreas; exocrine glandular cells[‚â•Low]	HPA:0350471	FALSE	7.7384e-06	5.11135	6935	269	211	11006	PI4K2B,MBTD1,TAF1,REST,ZMYM3,XRN1,TET2,NAA25,C5ORF22,UBR1,IRAG2,ZNF148,OXSR1,SRFBP1,ARHGAP29,PDE7A,OBI1,CCP110,AKTIP,TDP1,AKAP11,EFCAB14,SLC25A20,ZFAND5,WDFY1,RNF13,USP4,CDS2,ENPP2,CDC5L,RPS6KA5,CEP350,MRAS,ATP8B4,PABPC1,ERCC6L2,EIF3A,NKTR,IARS2,NPC1,RB1CC1,IDH1,CSNK1G3,LRRC28,LIN7C,MGST3,SIGMAR1,ROCK1,CEP295,RBMX2,CMTM4,EPSTI1,CCDC25,AP1S1,SAMHD1,DCP1A,PNPLA8,MANSC1,FNIP2,ENOPH1,PPIP5K2,ARCN1,PH…
HPA	small intestine	HPA:0480000	FALSE	9.5412e-06	5.0204	7868	269	230	11006	PI4K2B,MBTD1,TAF1,REST,ZMYM3,XRN1,TET2,NAA25,C5ORF22,UBR1,PPP1R14C,IRAG2,ZNF148,OXSR1,SRFBP1,TADA1,ARHGAP29,CNOT6,PDE7A,OBI1,CCP110,AKTIP,TDP1,AKAP11,EFCAB14,SLC25A20,ZFAND5,WDFY1,RNF13,USP4,CDS2,ENPP2,CDC5L,RPS6KA5,CEP350,MRAS,ATP8B4,PABPC1,TMC5,ERCC6L2,SLC7A8,EIF3A,NKTR,IARS2,NPC1,RB1CC1,IDH1,CSNK1G3,LRRC28,LIN7C,MGST3,SIGMAR1,ROCK1,CEP295,SNX24,TUT7,RBMX2,CMTM4,ELAVL2,EPSTI1,CCDC25,AP1S1,CHAF1…
HPA	endometrium 1; glandular cells[‚â•Low]	HPA:0160051	FALSE	9.9942e-06	5.00025	6811	269	208	11006	PI4K2B,MBTD1,TAF1,REST,ZMYM3,XRN1,TET2,NAA25,C5ORF22,PPP1R14C,ZNF148,OXSR1,SRFBP1,TADA1,ARHGAP29,OBI1,CCP110,AKTIP,TDP1,AKAP11,EFCAB14,ZFAND5,WDFY1,RNF13,USP4,CDS2,ENPP2,CDC5L,RPS6KA5,CEP350,MRAS,ATP8B4,TMC5,ERCC6L2,EIF3A,NKTR,IARS2,NPC1,RB1CC1,IDH1,CSNK1G3,LRRC28,LIN7C,SIGMAR1,ROCK1,CEP295,SNX24,TUT7,CMTM4,EPSTI1,CCDC25,AP1S1,SAMHD1,PNPLA8,MANSC1,FNIP2,ENOPH1,PPIP5K2,ARCN1,WASL,LRP6,SHPRH,BTBD10…
HPA	testis	HPA:0570000	FALSE	1.0246e-05	4.98946	9008	269	251	11006	PI4K2B,MBTD1,TAF1,REST,ZMYM3,XRN1,TET2,NAA25,C5ORF22,UBR1,PPP1R14C,ZNF148,OXSR1,SRFBP1,TADA1,ARHGAP29,PDE7A,OBI1,CCP110,AKTIP,TDP1,AKAP11,EFCAB14,SLC25A20,ZFAND5,WDFY1,RNF13,USP4,CDS2,ENPP2,CDC5L,RPS6KA5,ZEB1,CEP350,MRAS,CTCFL,ATP8B4,PABPC1,TMC5,ERCC6L2,EIF3A,NKTR,IARS2,NPC1,RB1CC1,IDH1,BRDT,CSNK1G3,LRRC28,LIN7C,MGST3,SIGMAR1,ROCK1,CEP295,SNX24,TUT7,RBMX2,CMTM4,ELAVL2,EPSTI1,CCDC25,AP1S1,CHAF1B,S…
HPA	duodenum; glandular cells[‚â•Low]	HPA:0150051	FALSE	1.1443e-05	4.94145	7099	269	214	11006	PI4K2B,MBTD1,TAF1,REST,ZMYM3,XRN1,TET2,NAA25,C5ORF22,UBR1,PPP1R14C,ZNF148,OXSR1,SRFBP1,TADA1,ARHGAP29,CNOT6,PDE7A,OBI1,CCP110,AKTIP,TDP1,AKAP11,EFCAB14,SLC25A20,ZFAND5,WDFY1,RNF13,USP4,CDS2,ENPP2,CDC5L,RPS6KA5,CEP350,MRAS,ATP8B4,TMC5,ERCC6L2,EIF3A,NKTR,IARS2,NPC1,RB1CC1,IDH1,CSNK1G3,LRRC28,LIN7C,MGST3,SIGMAR1,ROCK1,CEP295,SNX24,TUT7,RBMX2,CMTM4,ELAVL2,EPSTI1,CCDC25,AP1S1,CHAF1B,SAMHD1,DCP1A,PNPLA…
HPA	lung; macrophages[‚â•Low]	HPA:0300411	FALSE	1.2631e-05	4.89856	6779	269	207	11006	PI4K2B,MBTD1,TAF1,REST,ZMYM3,XRN1,TET2,NAA25,C5ORF22,UBR1,PPP1R14C,IRAG2,ZNF148,OXSR1,SRFBP1,ARHGAP29,CNOT6,PDE7A,OBI1,CCP110,AKTIP,TDP1,AKAP11,EFCAB14,SLC25A20,ZFAND5,WDFY1,RNF13,USP4,CDS2,ENPP2,CDC5L,RPS6KA5,CEP350,MRAS,ATP8B4,PABPC1,TMC5,ERCC6L2,EIF3A,NKTR,IARS2,NPC1,RB1CC1,CSNK1G3,LRRC28,LIN7C,MGST3,SIGMAR1,ROCK1,CEP295,SNX24,TUT7,RBMX2,EPSTI1,CCDC25,AP1S1,SAMHD1,PNPLA8,MANSC1,FNIP2,ENOPH1,PP…
HPA	small intestine; glandular cells[‚â•Low]	HPA:0480051	FALSE	1.546e-05	4.8108	7070	269	213	11006	PI4K2B,MBTD1,TAF1,REST,ZMYM3,XRN1,TET2,NAA25,C5ORF22,UBR1,PPP1R14C,ZNF148,OXSR1,SRFBP1,TADA1,ARHGAP29,CNOT6,PDE7A,OBI1,CCP110,AKTIP,TDP1,AKAP11,EFCAB14,SLC25A20,ZFAND5,WDFY1,RNF13,USP4,CDS2,ENPP2,CDC5L,RPS6KA5,CEP350,MRAS,ATP8B4,TMC5,ERCC6L2,EIF3A,NKTR,IARS2,NPC1,RB1CC1,IDH1,CSNK1G3,LRRC28,LIN7C,MGST3,SIGMAR1,ROCK1,CEP295,SNX24,TUT7,RBMX2,CMTM4,ELAVL2,EPSTI1,CCDC25,AP1S1,CHAF1B,SAMHD1,DCP1A,PNPLA…
HPA	stomach 2; glandular cells[‚â•Low]	HPA:0550051	FALSE	1.7265e-05	4.76284	7604	269	224	11006	PI4K2B,MBTD1,TAF1,REST,ZMYM3,XRN1,TET2,NAA25,C5ORF22,UBR1,PPP1R14C,ZNF148,OXSR1,SRFBP1,TADA1,ARHGAP29,PDE7A,OBI1,CCP110,AKTIP,TDP1,AKAP11,EFCAB14,SLC25A20,WDFY1,RNF13,USP4,CDS2,ENPP2,CDC5L,RPS6KA5,CEP350,MRAS,ATP8B4,PABPC1,TMC5,ERCC6L2,EIF3A,NKTR,IARS2,NPC1,RB1CC1,IDH1,CSNK1G3,LRRC28,LIN7C,MGST3,SIGMAR1,ROCK1,CEP295,SNX24,TUT7,RBMX2,CMTM4,ELAVL2,EPSTI1,CCDC25,AP1S1,CHAF1B,SAMHD1,DCP1A,PNPLA8,MANS…
HPA	stomach 2	HPA:0550000	FALSE	1.7265e-05	4.76284	7604	269	224	11006	PI4K2B,MBTD1,TAF1,REST,ZMYM3,XRN1,TET2,NAA25,C5ORF22,UBR1,PPP1R14C,ZNF148,OXSR1,SRFBP1,TADA1,ARHGAP29,PDE7A,OBI1,CCP110,AKTIP,TDP1,AKAP11,EFCAB14,SLC25A20,WDFY1,RNF13,USP4,CDS2,ENPP2,CDC5L,RPS6KA5,CEP350,MRAS,ATP8B4,PABPC1,TMC5,ERCC6L2,EIF3A,NKTR,IARS2,NPC1,RB1CC1,IDH1,CSNK1G3,LRRC28,LIN7C,MGST3,SIGMAR1,ROCK1,CEP295,SNX24,TUT7,RBMX2,CMTM4,ELAVL2,EPSTI1,CCDC25,AP1S1,CHAF1B,SAMHD1,DCP1A,PNPLA8,MANS…
HPA	placenta; trophoblastic cells[‚â•Low]	HPA:0380521	FALSE	1.9557e-05	4.70869	6353	269	197	11006	PI4K2B,MBTD1,TAF1,REST,ZMYM3,XRN1,NAA25,C5ORF22,UBR1,PPP1R14C,ZNF148,OXSR1,SRFBP1,TADA1,ARHGAP29,PDE7A,OBI1,CCP110,TDP1,EFCAB14,ZFAND5,WDFY1,RNF13,USP4,CDS2,ENPP2,CDC5L,RPS6KA5,CEP350,MRAS,ATP8B4,PABPC1,TMC5,ERCC6L2,EIF3A,NKTR,IARS2,NPC1,CSNK1G3,LRRC28,LIN7C,MGST3,SIGMAR1,ROCK1,CEP295,SNX24,TUT7,RBMX2,CMTM4,EPSTI1,CCDC25,AP1S1,DCP1A,PNPLA8,MANSC1,FNIP2,ENOPH1,PPIP5K2,ARCN1,LRP6,SHPRH,BTBD10,RPL26…
HPA	colon; endothelial cells[‚â•Low]	HPA:0130201	FALSE	2.3552e-05	4.62796	5667	269	181	11006	PI4K2B,TAF1,REST,ZMYM3,XRN1,TET2,NAA25,C5ORF22,UBR1,PPP1R14C,OXSR1,ARHGAP29,PDE7A,OBI1,CCP110,AKTIP,TDP1,EFCAB14,SLC25A20,ZFAND5,WDFY1,USP4,CDS2,ENPP2,CDC5L,RPS6KA5,ZEB1,CEP350,MRAS,ATP8B4,PABPC1,TMC5,EIF3A,NKTR,IARS2,NPC1,RB1CC1,CSNK1G3,LRRC28,LIN7C,MGST3,SIGMAR1,ROCK1,CEP295,TUT7,RBMX2,ELAVL2,EPSTI1,SAMHD1,PNPLA8,ENOPH1,PPIP5K2,ARCN1,PHIP,WASL,LRP6,SHPRH,BTBD10,RPL26L1,CCAR1,MYO18A,CREBBP,RASEF…
HPA	appendix; glandular cells[‚â•Low]	HPA:0030051	FALSE	3.0338e-05	4.51801	6741	269	205	11006	PI4K2B,MBTD1,TAF1,REST,ZMYM3,XRN1,TET2,NAA25,C5ORF22,UBR1,PPP1R14C,ZNF148,OXSR1,SRFBP1,TADA1,ARHGAP29,OBI1,CCP110,AKTIP,TDP1,AKAP11,EFCAB14,SLC25A20,ZFAND5,WDFY1,RNF13,USP4,CDS2,ENPP2,CDC5L,RPS6KA5,CEP350,MRAS,ATP8B4,TMC5,ERCC6L2,EIF3A,NKTR,IARS2,NPC1,RB1CC1,IDH1,CSNK1G3,LRRC28,LIN7C,MGST3,SIGMAR1,ROCK1,CEP295,SNX24,TUT7,RBMX2,CMTM4,ELAVL2,EPSTI1,CCDC25,AP1S1,CHAF1B,SAMHD1,DCP1A,PNPLA8,MANSC1,FNI…
HPA	cerebellum; cells in molecular layer[‚â•Low]	HPA:0090191	FALSE	3.3472e-05	4.47532	4454	269	151	11006	PI4K2B,MBTD1,TAF1,REST,ZMYM3,XRN1,TET2,NAA25,UBR1,ZNF148,OXSR1,TADA1,ARHGAP29,CNOT6,AKAP11,EFCAB14,ZFAND5,RNF13,CDS2,ENPP2,CDC5L,RPS6KA5,CEP350,MRAS,ATP8B4,PABPC1,EIF3A,LRRC28,LIN7C,SIGMAR1,ROCK1,CEP295,TUT7,RBMX2,EPSTI1,CCDC25,AP1S1,SAMHD1,DCP1A,PNPLA8,MANSC1,FNIP2,ENOPH1,ARCN1,PHIP,WASL,LRP6,SHPRH,RPL26L1,MYO18A,CREBBP,CDCA8,AFF4,LINGO2,GNB4,MYEF2,OSBPL1A,VPS13A,C1GALT1,KANK2,DNMT3B,RPS6KL1,TME…
HPA	cerebral cortex; neuronal cells[‚â•Low]	HPA:0100131	FALSE	3.482e-05	4.45817	6704	269	204	11006	PI4K2B,TAF1,REST,ZMYM3,XRN1,TET2,NAA25,C5ORF22,UBR1,IRAG2,ZNF148,OXSR1,TADA1,CNOT6,OBI1,CCP110,AKTIP,AKAP11,EFCAB14,ZFAND5,WDFY1,RNF13,CDS2,CDC5L,RPS6KA5,ZEB1,CEP350,MRAS,ATP8B4,PABPC1,ERCC6L2,EIF3A,IARS2,NPC1,CSNK1G3,LRRC28,LIN7C,MGST3,SIGMAR1,ROCK1,CEP295,SNX24,TUT7,RBMX2,CMTM4,ELAVL2,EPSTI1,CCDC25,AP1S1,SAMHD1,DCP1A,PNPLA8,MANSC1,FNIP2,ENOPH1,PPIP5K2,ARCN1,PHIP,WASL,LRP6,SHPRH,RPL26L1,CCAR1,PR…
HPA	salivary gland; glandular cells[‚â•Low]	HPA:0420051	FALSE	3.8242e-05	4.41746	6893	269	208	11006	PI4K2B,MBTD1,TAF1,REST,ZMYM3,XRN1,TET2,NAA25,C5ORF22,UBR1,PPP1R14C,ZNF148,OXSR1,SRFBP1,TADA1,PDE7A,OBI1,CCP110,AKTIP,TDP1,AKAP11,EFCAB14,SLC25A20,ZFAND5,WDFY1,RNF13,USP4,CDS2,ENPP2,CDC5L,RPS6KA5,CEP350,MRAS,ATP8B4,PABPC1,TMC5,ERCC6L2,EIF3A,NKTR,IARS2,NPC1,RB1CC1,IDH1,CSNK1G3,LRRC28,LIN7C,MGST3,SIGMAR1,ROCK1,CEP295,RBMX2,CMTM4,EPSTI1,CCDC25,AP1S1,SAMHD1,DCP1A,PNPLA8,MANSC1,FNIP2,ENOPH1,PPIP5K2,ARC…
HPA	salivary gland	HPA:0420000	FALSE	3.8242e-05	4.41746	6893	269	208	11006	PI4K2B,MBTD1,TAF1,REST,ZMYM3,XRN1,TET2,NAA25,C5ORF22,UBR1,PPP1R14C,ZNF148,OXSR1,SRFBP1,TADA1,PDE7A,OBI1,CCP110,AKTIP,TDP1,AKAP11,EFCAB14,SLC25A20,ZFAND5,WDFY1,RNF13,USP4,CDS2,ENPP2,CDC5L,RPS6KA5,CEP350,MRAS,ATP8B4,PABPC1,TMC5,ERCC6L2,EIF3A,NKTR,IARS2,NPC1,RB1CC1,IDH1,CSNK1G3,LRRC28,LIN7C,MGST3,SIGMAR1,ROCK1,CEP295,RBMX2,CMTM4,EPSTI1,CCDC25,AP1S1,SAMHD1,DCP1A,PNPLA8,MANSC1,FNIP2,ENOPH1,PPIP5K2,ARC…
HPA	testis; Leydig cells[‚â•Medium]	HPA:0570732	FALSE	4.3486e-05	4.36165	5409	269	174	11006	PI4K2B,MBTD1,TAF1,REST,ZMYM3,XRN1,TET2,NAA25,C5ORF22,ZNF148,SRFBP1,TADA1,ARHGAP29,PDE7A,CCP110,AKTIP,TDP1,AKAP11,EFCAB14,SLC25A20,WDFY1,USP4,CDS2,ENPP2,CEP350,MRAS,ATP8B4,TMC5,ERCC6L2,EIF3A,NKTR,IARS2,NPC1,RB1CC1,IDH1,CSNK1G3,LRRC28,LIN7C,MGST3,SIGMAR1,CEP295,SNX24,RBMX2,CMTM4,CCDC25,AP1S1,SAMHD1,PNPLA8,FNIP2,ENOPH1,PPIP5K2,ARCN1,PHIP,WASL,SHPRH,BTBD10,RPL26L1,CCAR1,MYO18A,CREBBP,PCDH11X,RASEF,HS…
HPA	endometrium 2	HPA:0170000	FALSE	4.8602e-05	4.31335	6908	269	208	11006	PI4K2B,MBTD1,TAF1,REST,ZMYM3,XRN1,TET2,NAA25,C5ORF22,PPP1R14C,ZNF148,OXSR1,SRFBP1,TADA1,PDE7A,OBI1,CCP110,AKTIP,TDP1,AKAP11,EFCAB14,ZFAND5,WDFY1,RNF13,USP4,CDS2,ENPP2,CDC5L,RPS6KA5,ZEB1,CEP350,MRAS,ATP8B4,PABPC1,TMC5,ERCC6L2,EIF3A,IARS2,NPC1,RB1CC1,IDH1,CSNK1G3,LRRC28,LIN7C,SIGMAR1,ROCK1,CEP295,TUT7,RBMX2,CMTM4,EPSTI1,CCDC25,AP1S1,SAMHD1,DCP1A,PNPLA8,MANSC1,FNIP2,ENOPH1,PPIP5K2,ARCN1,PHIP,WASL,LR…
HPA	heart muscle	HPA:0240000	FALSE	5.0164e-05	4.29961	6323	269	195	11006	MBTD1,TAF1,REST,ZMYM3,XRN1,TET2,NAA25,C5ORF22,UBR1,PPP1R14C,ZNF148,OXSR1,ARHGAP29,PDE7A,OBI1,CCP110,AKTIP,TDP1,AKAP11,EFCAB14,SLC25A20,ZFAND5,WDFY1,USP4,CDS2,CDC5L,RPS6KA5,ZEB1,CEP350,MRAS,ATP8B4,PABPC1,EIF3A,NKTR,IARS2,NPC1,CSNK1G3,LRRC28,LIN7C,MGST3,SIGMAR1,CEP295,SNX24,TUT7,CMTM4,EPSTI1,CCDC25,SAMHD1,DCP1A,PNPLA8,MANSC1,FNIP2,PPIP5K2,ARCN1,PHIP,WASL,LRP6,SHPRH,BTBD10,CCAR1,MYO18A,CREBBP,AFF4,G…
HPA	heart muscle; cardiomyocytes[‚â•Low]	HPA:0241101	FALSE	5.0164e-05	4.29961	6323	269	195	11006	MBTD1,TAF1,REST,ZMYM3,XRN1,TET2,NAA25,C5ORF22,UBR1,PPP1R14C,ZNF148,OXSR1,ARHGAP29,PDE7A,OBI1,CCP110,AKTIP,TDP1,AKAP11,EFCAB14,SLC25A20,ZFAND5,WDFY1,USP4,CDS2,CDC5L,RPS6KA5,ZEB1,CEP350,MRAS,ATP8B4,PABPC1,EIF3A,NKTR,IARS2,NPC1,CSNK1G3,LRRC28,LIN7C,MGST3,SIGMAR1,CEP295,SNX24,TUT7,CMTM4,EPSTI1,CCDC25,SAMHD1,DCP1A,PNPLA8,MANSC1,FNIP2,PPIP5K2,ARCN1,PHIP,WASL,LRP6,SHPRH,BTBD10,CCAR1,MYO18A,CREBBP,AFF4,G…
HPA	skin 2; epidermal cells[‚â•Low]	HPA:0470681	FALSE	6.1903e-05	4.20829	5685	269	180	11006	PI4K2B,MBTD1,TAF1,REST,ZMYM3,XRN1,TET2,NAA25,C5ORF22,UBR1,PPP1R14C,ZNF148,OXSR1,SRFBP1,TADA1,ARHGAP29,OBI1,CCP110,AKTIP,TDP1,AKAP11,EFCAB14,ZFAND5,WDFY1,RNF13,USP4,CDS2,ENPP2,CDC5L,RPS6KA5,CEP350,MRAS,ATP8B4,TMC5,ERCC6L2,NKTR,IARS2,NPC1,CSNK1G3,LRRC28,LIN7C,MGST3,SIGMAR1,ROCK1,CEP295,TUT7,RBMX2,EPSTI1,CCDC25,AP1S1,CHAF1B,PNPLA8,ENOPH1,PPIP5K2,ARCN1,PHIP,WASL,SHPRH,BTBD10,RPL26L1,CCAR1,PRKCI,CREBB…
HPA	prostate; glandular cells[‚â•Low]	HPA:0390051	FALSE	8.6507e-05	4.06295	6671	269	202	11006	PI4K2B,MBTD1,TAF1,REST,ZMYM3,XRN1,TET2,NAA25,C5ORF22,UBR1,PPP1R14C,ZNF148,OXSR1,SRFBP1,ARHGAP29,PDE7A,OBI1,CCP110,AKTIP,TDP1,AKAP11,EFCAB14,SLC25A20,ZFAND5,WDFY1,RNF13,CDS2,ENPP2,CDC5L,RPS6KA5,CEP350,MRAS,ATP8B4,PABPC1,TMC5,ERCC6L2,EIF3A,NKTR,IARS2,NPC1,RB1CC1,IDH1,CSNK1G3,LRRC28,LIN7C,MGST3,SIGMAR1,ROCK1,CEP295,TUT7,RBMX2,CMTM4,ELAVL2,EPSTI1,CCDC25,AP1S1,DCP1A,PNPLA8,MANSC1,FNIP2,ENOPH1,PPIP5K2,…
HPA	prostate	HPA:0390000	FALSE	8.6507e-05	4.06295	6671	269	202	11006	PI4K2B,MBTD1,TAF1,REST,ZMYM3,XRN1,TET2,NAA25,C5ORF22,UBR1,PPP1R14C,ZNF148,OXSR1,SRFBP1,ARHGAP29,PDE7A,OBI1,CCP110,AKTIP,TDP1,AKAP11,EFCAB14,SLC25A20,ZFAND5,WDFY1,RNF13,CDS2,ENPP2,CDC5L,RPS6KA5,CEP350,MRAS,ATP8B4,PABPC1,TMC5,ERCC6L2,EIF3A,NKTR,IARS2,NPC1,RB1CC1,IDH1,CSNK1G3,LRRC28,LIN7C,MGST3,SIGMAR1,ROCK1,CEP295,TUT7,RBMX2,CMTM4,ELAVL2,EPSTI1,CCDC25,AP1S1,DCP1A,PNPLA8,MANSC1,FNIP2,ENOPH1,PPIP5K2,…
HPA	stomach 1	HPA:0540000	FALSE	9.1005e-05	4.04093	7656	269	223	11006	PI4K2B,MBTD1,TAF1,REST,ZMYM3,XRN1,TET2,NAA25,C5ORF22,UBR1,PPP1R14C,ZNF148,OXSR1,SRFBP1,TADA1,ARHGAP29,CNOT6,PDE7A,OBI1,CCP110,AKTIP,TDP1,AKAP11,EFCAB14,SLC25A20,WDFY1,RNF13,USP4,CDS2,ENPP2,CDC5L,RPS6KA5,CEP350,MRAS,ATP8B4,PABPC1,TMC5,ERCC6L2,EIF3A,NKTR,IARS2,NPC1,RB1CC1,IDH1,CSNK1G3,LRRC28,LIN7C,MGST3,SIGMAR1,ROCK1,CEP295,SNX24,TUT7,RBMX2,CMTM4,ELAVL2,EPSTI1,CCDC25,AP1S1,CHAF1B,SAMHD1,DCP1A,MANSC…
HPA	stomach 1; glandular cells[‚â•Low]	HPA:0540051	FALSE	9.1005e-05	4.04093	7656	269	223	11006	PI4K2B,MBTD1,TAF1,REST,ZMYM3,XRN1,TET2,NAA25,C5ORF22,UBR1,PPP1R14C,ZNF148,OXSR1,SRFBP1,TADA1,ARHGAP29,CNOT6,PDE7A,OBI1,CCP110,AKTIP,TDP1,AKAP11,EFCAB14,SLC25A20,WDFY1,RNF13,USP4,CDS2,ENPP2,CDC5L,RPS6KA5,CEP350,MRAS,ATP8B4,PABPC1,TMC5,ERCC6L2,EIF3A,NKTR,IARS2,NPC1,RB1CC1,IDH1,CSNK1G3,LRRC28,LIN7C,MGST3,SIGMAR1,ROCK1,CEP295,SNX24,TUT7,RBMX2,CMTM4,ELAVL2,EPSTI1,CCDC25,AP1S1,CHAF1B,SAMHD1,DCP1A,MANSC…
HPA	rectum; glandular cells[‚â•Medium]	HPA:0400052	FALSE	9.3017e-05	4.03144	6099	269	189	11006	PI4K2B,TAF1,REST,ZMYM3,XRN1,TET2,NAA25,C5ORF22,UBR1,PPP1R14C,ZNF148,OXSR1,SRFBP1,TADA1,ARHGAP29,PDE7A,OBI1,CCP110,AKTIP,TDP1,AKAP11,EFCAB14,SLC25A20,ZFAND5,WDFY1,RNF13,USP4,ENPP2,CDC5L,RPS6KA5,CEP350,MRAS,ATP8B4,TMC5,EIF3A,NKTR,IARS2,NPC1,RB1CC1,IDH1,CSNK1G3,LRRC28,LIN7C,MGST3,SIGMAR1,ROCK1,CEP295,TUT7,RBMX2,CMTM4,EPSTI1,CCDC25,AP1S1,CHAF1B,DCP1A,PNPLA8,MANSC1,FNIP2,ENOPH1,PPIP5K2,ARCN1,PHIP,WASL…
HPA	small intestine; glandular cells[‚â•Medium]	HPA:0480052	FALSE	9.5237e-05	4.02119	6057	269	188	11006	PI4K2B,MBTD1,TAF1,REST,ZMYM3,XRN1,TET2,NAA25,C5ORF22,UBR1,PPP1R14C,ZNF148,OXSR1,SRFBP1,ARHGAP29,CNOT6,PDE7A,OBI1,CCP110,AKTIP,TDP1,AKAP11,EFCAB14,SLC25A20,WDFY1,RNF13,USP4,CDS2,ENPP2,CDC5L,RPS6KA5,CEP350,MRAS,ATP8B4,TMC5,ERCC6L2,EIF3A,NKTR,IARS2,NPC1,RB1CC1,IDH1,CSNK1G3,LRRC28,LIN7C,MGST3,SIGMAR1,ROCK1,CEP295,SNX24,TUT7,RBMX2,CMTM4,EPSTI1,CCDC25,AP1S1,SAMHD1,DCP1A,PNPLA8,MANSC1,FNIP2,ENOPH1,PPIP5…
HPA	hippocampus	HPA:0250000	FALSE	0.00010894	3.96282	6822	269	205	11006	PI4K2B,MBTD1,TAF1,REST,ZMYM3,XRN1,TET2,NAA25,C5ORF22,IRAG2,ZNF148,OXSR1,TADA1,ARHGAP29,CNOT6,OBI1,CCP110,AKTIP,TDP1,AKAP11,EFCAB14,SLC25A20,ZFAND5,WDFY1,RNF13,CDS2,ENPP2,CDC5L,RPS6KA5,ZEB1,CEP350,MRAS,ATP8B4,PABPC1,ERCC6L2,EIF3A,NKTR,IARS2,NPC1,CSNK1G3,LRRC28,LIN7C,MGST3,SIGMAR1,ROCK1,CEP295,SNX24,TUT7,RBMX2,CMTM4,ELAVL2,EPSTI1,CCDC25,AP1S1,SAMHD1,DCP1A,PNPLA8,MANSC1,FNIP2,ENOPH1,ARCN1,PHIP,WASL,…
HPA	liver	HPA:0290000	FALSE	0.00012211	3.91323	6292	269	193	11006	PI4K2B,MBTD1,TAF1,REST,ZMYM3,XRN1,TET2,NAA25,ZNF148,OXSR1,SRFBP1,TADA1,ARHGAP29,PDE7A,OBI1,CCP110,AKTIP,TDP1,AKAP11,EFCAB14,SLC25A20,WDFY1,RNF13,USP4,CDS2,CDC5L,RPS6KA5,CEP350,MRAS,ATP8B4,ERCC6L2,EIF3A,NKTR,IARS2,NPC1,IDH1,CSNK1G3,LRRC28,MGST3,SIGMAR1,ROCK1,CEP295,SNX24,RBMX2,CMTM4,CCDC25,AP1S1,DCP1A,PNPLA8,MANSC1,FNIP2,ENOPH1,PPIP5K2,ARCN1,WASL,LRP6,SHPRH,RPL26L1,CCAR1,MYO18A,CREBBP,CDCA8,AFF4,H…
HPA	smooth muscle	HPA:0490000	FALSE	0.00014905	3.82666	5446	269	173	11006	PI4K2B,MBTD1,TAF1,REST,ZMYM3,XRN1,TET2,C5ORF22,UBR1,PPP1R14C,ZNF148,OXSR1,ARHGAP29,PDE7A,AKTIP,TDP1,AKAP11,EFCAB14,SLC25A20,ZFAND5,WDFY1,CDS2,ENPP2,CDC5L,ZEB1,CEP350,MRAS,ATP8B4,TMC5,NKTR,IARS2,NPC1,RB1CC1,LRRC28,LIN7C,MGST3,SIGMAR1,ROCK1,TUT7,RBMX2,CMTM4,EPSTI1,CCDC25,SAMHD1,PNPLA8,FNIP2,PPIP5K2,PHIP,WASL,SHPRH,BTBD10,CCAR1,MYO18A,CREBBP,RASEF,AFF4,LINGO2,GNB4,ZBTB43,OSBPL1A,STX17,HELZ,C1GALT1,K…
HPA	smooth muscle; smooth muscle cells[‚â•Low]	HPA:0490691	FALSE	0.00014905	3.82666	5446	269	173	11006	PI4K2B,MBTD1,TAF1,REST,ZMYM3,XRN1,TET2,C5ORF22,UBR1,PPP1R14C,ZNF148,OXSR1,ARHGAP29,PDE7A,AKTIP,TDP1,AKAP11,EFCAB14,SLC25A20,ZFAND5,WDFY1,CDS2,ENPP2,CDC5L,ZEB1,CEP350,MRAS,ATP8B4,TMC5,NKTR,IARS2,NPC1,RB1CC1,LRRC28,LIN7C,MGST3,SIGMAR1,ROCK1,TUT7,RBMX2,CMTM4,EPSTI1,CCDC25,SAMHD1,PNPLA8,FNIP2,PPIP5K2,PHIP,WASL,SHPRH,BTBD10,CCAR1,MYO18A,CREBBP,RASEF,AFF4,LINGO2,GNB4,ZBTB43,OSBPL1A,STX17,HELZ,C1GALT1,K…
HPA	pancreas	HPA:0350000	FALSE	0.00015023	3.82325	7400	269	217	11006	PI4K2B,MBTD1,TAF1,REST,ZMYM3,XRN1,TET2,NAA25,C5ORF22,UBR1,IRAG2,ZNF148,OXSR1,SRFBP1,ARHGAP29,PDE7A,OBI1,CCP110,AKTIP,TDP1,AKAP11,EFCAB14,SLC25A20,ZFAND5,WDFY1,RNF13,USP4,CDS2,ENPP2,CDC5L,RPS6KA5,CEP350,MRAS,ATP8B4,PABPC1,ERCC6L2,SLC7A8,EIF3A,NKTR,IARS2,NPC1,RB1CC1,IDH1,CSNK1G3,LRRC28,LIN7C,MGST3,SIGMAR1,ROCK1,CEP295,RBMX2,CMTM4,EPSTI1,CCDC25,AP1S1,SAMHD1,DCP1A,PNPLA8,MANSC1,FNIP2,ENOPH1,PPIP5K2,A…
HPA	hippocampus; neuronal cells[‚â•Low]	HPA:0250131	FALSE	0.00015307	3.81511	6219	269	191	11006	PI4K2B,MBTD1,TAF1,REST,ZMYM3,XRN1,TET2,NAA25,C5ORF22,IRAG2,ZNF148,TADA1,ARHGAP29,CNOT6,OBI1,CCP110,AKTIP,AKAP11,EFCAB14,SLC25A20,ZFAND5,WDFY1,RNF13,CDS2,ENPP2,CDC5L,RPS6KA5,ZEB1,CEP350,MRAS,ATP8B4,PABPC1,ERCC6L2,EIF3A,IARS2,NPC1,CSNK1G3,LRRC28,LIN7C,MGST3,SIGMAR1,ROCK1,CEP295,SNX24,TUT7,RBMX2,CMTM4,ELAVL2,EPSTI1,CCDC25,AP1S1,SAMHD1,DCP1A,PNPLA8,MANSC1,FNIP2,ENOPH1,ARCN1,PHIP,WASL,LRP6,SHPRH,RPL26…
HPA	skin 1; keratinocytes[‚â•Low]	HPA:0460661	FALSE	0.00015894	3.79876	5159	269	166	11006	PI4K2B,MBTD1,TAF1,REST,ZMYM3,XRN1,TET2,NAA25,C5ORF22,UBR1,PPP1R14C,ZNF148,OXSR1,SRFBP1,TADA1,OBI1,CCP110,AKTIP,TDP1,AKAP11,EFCAB14,ZFAND5,RNF13,USP4,CDS2,ENPP2,CDC5L,RPS6KA5,CEP350,MRAS,ATP8B4,TMC5,ERCC6L2,NKTR,IARS2,NPC1,CSNK1G3,LRRC28,SIGMAR1,ROCK1,CEP295,TUT7,RBMX2,EPSTI1,CCDC25,CHAF1B,DCP1A,PNPLA8,MANSC1,ENOPH1,PPIP5K2,ARCN1,PHIP,WASL,SHPRH,BTBD10,RPL26L1,CCAR1,MYO18A,CREBBP,RASEF,AFF4,GNB4,Z…
HPA	cervix; squamous epithelial cells[‚â•Low]	HPA:0630221	FALSE	0.00016332	3.78697	5452	269	173	11006	PI4K2B,MBTD1,TAF1,REST,ZMYM3,XRN1,TET2,NAA25,C5ORF22,UBR1,PPP1R14C,ZNF148,OXSR1,SRFBP1,TADA1,CCP110,AKTIP,TDP1,AKAP11,EFCAB14,ZFAND5,RNF13,ENPP2,CDC5L,CEP350,MRAS,ATP8B4,PABPC1,TMC5,ERCC6L2,NKTR,IARS2,NPC1,CSNK1G3,LRRC28,LIN7C,SIGMAR1,CEP295,RBMX2,EPSTI1,CCDC25,AP1S1,SAMHD1,PNPLA8,MANSC1,FNIP2,PPIP5K2,ARCN1,PHIP,WASL,SHPRH,BTBD10,RPL26L1,CCAR1,PRKCI,MYO18A,CREBBP,CDCA8,RASEF,AFF4,GNB4,MYEF2,OSBPL…
HPA	fallopian tube	HPA:0210000	FALSE	0.00017435	3.75858	7457	269	218	11006	PI4K2B,MBTD1,TAF1,REST,ZMYM3,XRN1,TET2,NAA25,C5ORF22,UBR1,PPP1R14C,ZNF148,OXSR1,SRFBP1,TADA1,ARHGAP29,OBI1,CCP110,AKTIP,TDP1,AKAP11,EFCAB14,ZFAND5,WDFY1,RNF13,USP4,CDS2,ENPP2,CDC5L,RPS6KA5,CEP350,MRAS,ATP8B4,PABPC1,TMC5,EIF3A,NKTR,IARS2,NPC1,RB1CC1,IDH1,CSNK1G3,LRRC28,LIN7C,MGST3,SIGMAR1,ROCK1,CEP295,TUT7,RBMX2,CMTM4,EPSTI1,CCDC25,AP1S1,CHAF1B,SAMHD1,PNPLA8,MANSC1,FNIP2,ENOPH1,PPIP5K2,ARCN1,PHIP,…
HPA	esophagus	HPA:0190000	FALSE	0.00017546	3.75583	6672	269	201	11006	PI4K2B,TAF1,REST,ZMYM3,XRN1,TET2,NAA25,C5ORF22,UBR1,PPP1R14C,ZNF148,OXSR1,SRFBP1,TADA1,CNOT6,CCP110,AKTIP,TDP1,AKAP11,EFCAB14,SLC25A20,ZFAND5,WDFY1,RNF13,ENPP2,CDC5L,RPS6KA5,CEP350,MRAS,ATP8B4,PABPC1,TMC5,ERCC6L2,EIF3A,NKTR,IARS2,NPC1,RB1CC1,IDH1,CSNK1G3,LRRC28,LIN7C,SIGMAR1,ROCK1,CEP295,TUT7,RBMX2,CMTM4,EPSTI1,CCDC25,AP1S1,CHAF1B,SAMHD1,DCP1A,PNPLA8,MANSC1,FNIP2,ENOPH1,ARCN1,PHIP,WASL,SHPRH,BTBD…
HPA	esophagus; squamous epithelial cells[‚â•Low]	HPA:0190221	FALSE	0.00017546	3.75583	6672	269	201	11006	PI4K2B,TAF1,REST,ZMYM3,XRN1,TET2,NAA25,C5ORF22,UBR1,PPP1R14C,ZNF148,OXSR1,SRFBP1,TADA1,CNOT6,CCP110,AKTIP,TDP1,AKAP11,EFCAB14,SLC25A20,ZFAND5,WDFY1,RNF13,ENPP2,CDC5L,RPS6KA5,CEP350,MRAS,ATP8B4,PABPC1,TMC5,ERCC6L2,EIF3A,NKTR,IARS2,NPC1,RB1CC1,IDH1,CSNK1G3,LRRC28,LIN7C,SIGMAR1,ROCK1,CEP295,TUT7,RBMX2,CMTM4,EPSTI1,CCDC25,AP1S1,CHAF1B,SAMHD1,DCP1A,PNPLA8,MANSC1,FNIP2,ENOPH1,ARCN1,PHIP,WASL,SHPRH,BTBD…
HPA	prostate; glandular cells[‚â•Medium]	HPA:0390052	FALSE	0.00019971	3.6996	4806	269	157	11006	TAF1,REST,ZMYM3,XRN1,TET2,NAA25,C5ORF22,ZNF148,OXSR1,SRFBP1,CCP110,AKTIP,AKAP11,EFCAB14,WDFY1,RNF13,CDS2,ENPP2,CDC5L,RPS6KA5,CEP350,MRAS,ATP8B4,PABPC1,TMC5,ERCC6L2,EIF3A,NKTR,IARS2,NPC1,RB1CC1,IDH1,LRRC28,LIN7C,MGST3,ROCK1,RBMX2,CMTM4,EPSTI1,CCDC25,AP1S1,DCP1A,PNPLA8,MANSC1,ENOPH1,ARCN1,PHIP,WASL,LRP6,SHPRH,RPL26L1,CCAR1,PRKCI,MYO18A,CREBBP,RASEF,GNB4,MYEF2,OSBPL1A,STX17,VPS13A,UFL1,C1GALT1,BIRC6…
HPA	cerebellum	HPA:0090000	FALSE	0.00023008	3.63813	7193	269	212	11006	PI4K2B,MBTD1,TAF1,REST,ZMYM3,XRN1,TET2,NAA25,C5ORF22,UBR1,ZNF148,OXSR1,TADA1,ARHGAP29,CNOT6,PDE7A,OBI1,CCP110,AKTIP,TDP1,AKAP11,EFCAB14,SLC25A20,ZFAND5,WDFY1,RNF13,CDS2,ENPP2,CDC5L,RPS6KA5,ZEB1,CEP350,MRAS,ATP8B4,PABPC1,SLC7A8,EIF3A,NKTR,IARS2,NPC1,RB1CC1,CSNK1G3,LRRC28,LIN7C,MGST3,SIGMAR1,ROCK1,CEP295,TUT7,RBMX2,CMTM4,ELAVL2,EPSTI1,CCDC25,AP1S1,SAMHD1,DCP1A,PNPLA8,MANSC1,FNIP2,ENOPH1,ARCN1,PHIP,…
HPA	vagina; squamous epithelial cells[‚â•Low]	HPA:0620221	FALSE	0.00025442	3.59445	5992	269	185	11006	MBTD1,TAF1,REST,ZMYM3,XRN1,TET2,NAA25,C5ORF22,UBR1,PPP1R14C,ZNF148,OXSR1,SRFBP1,TADA1,OBI1,CCP110,AKTIP,TDP1,AKAP11,EFCAB14,ZFAND5,WDFY1,RNF13,CDC5L,RPS6KA5,CEP350,MRAS,ATP8B4,PABPC1,TMC5,EIF3A,NKTR,IARS2,NPC1,CSNK1G3,LRRC28,LIN7C,SIGMAR1,ROCK1,CEP295,RBMX2,EPSTI1,CCDC25,AP1S1,CHAF1B,SAMHD1,MANSC1,FNIP2,PPIP5K2,ARCN1,PHIP,WASL,SHPRH,BTBD10,RPL26L1,CCAR1,PRKCI,MYO18A,CREBBP,CDCA8,RIOK1,RASEF,AFF4,…
HPA	vagina	HPA:0620000	FALSE	0.00025442	3.59445	5992	269	185	11006	MBTD1,TAF1,REST,ZMYM3,XRN1,TET2,NAA25,C5ORF22,UBR1,PPP1R14C,ZNF148,OXSR1,SRFBP1,TADA1,OBI1,CCP110,AKTIP,TDP1,AKAP11,EFCAB14,ZFAND5,WDFY1,RNF13,CDC5L,RPS6KA5,CEP350,MRAS,ATP8B4,PABPC1,TMC5,EIF3A,NKTR,IARS2,NPC1,CSNK1G3,LRRC28,LIN7C,SIGMAR1,ROCK1,CEP295,RBMX2,EPSTI1,CCDC25,AP1S1,CHAF1B,SAMHD1,MANSC1,FNIP2,PPIP5K2,ARCN1,PHIP,WASL,SHPRH,BTBD10,RPL26L1,CCAR1,PRKCI,MYO18A,CREBBP,CDCA8,RIOK1,RASEF,AFF4,…
HPA	stomach 1; glandular cells[‚â•Medium]	HPA:0540052	FALSE	0.00025942	3.586	6342	269	193	11006	PI4K2B,MBTD1,TAF1,REST,ZMYM3,XRN1,TET2,NAA25,C5ORF22,UBR1,ZNF148,OXSR1,SRFBP1,TADA1,ARHGAP29,PDE7A,OBI1,CCP110,AKTIP,TDP1,AKAP11,EFCAB14,SLC25A20,WDFY1,USP4,CDS2,ENPP2,CDC5L,RPS6KA5,CEP350,MRAS,ATP8B4,PABPC1,TMC5,ERCC6L2,EIF3A,NKTR,IARS2,NPC1,RB1CC1,IDH1,CSNK1G3,LRRC28,LIN7C,MGST3,SIGMAR1,ROCK1,CEP295,SNX24,TUT7,RBMX2,CMTM4,EPSTI1,CCDC25,AP1S1,CHAF1B,SAMHD1,DCP1A,MANSC1,FNIP2,ENOPH1,ARCN1,PHIP,WA…
HPA	endometrium 2; glandular cells[‚â•Low]	HPA:0170051	FALSE	0.00032919	3.48255	6714	269	201	11006	PI4K2B,MBTD1,TAF1,REST,ZMYM3,XRN1,TET2,NAA25,C5ORF22,PPP1R14C,ZNF148,OXSR1,SRFBP1,TADA1,PDE7A,OBI1,CCP110,AKTIP,TDP1,EFCAB14,RNF13,USP4,CDS2,ENPP2,CDC5L,RPS6KA5,CEP350,MRAS,ATP8B4,PABPC1,TMC5,ERCC6L2,EIF3A,IARS2,NPC1,RB1CC1,IDH1,CSNK1G3,LRRC28,LIN7C,SIGMAR1,ROCK1,CEP295,TUT7,RBMX2,CMTM4,EPSTI1,CCDC25,AP1S1,SAMHD1,DCP1A,PNPLA8,MANSC1,FNIP2,ENOPH1,PPIP5K2,ARCN1,PHIP,WASL,LRP6,SHPRH,BTBD10,RPL26L1,C…
HPA	stomach 2; glandular cells[‚â•Medium]	HPA:0550052	FALSE	0.00035286	3.45239	6275	269	191	11006	PI4K2B,MBTD1,TAF1,REST,ZMYM3,XRN1,TET2,NAA25,C5ORF22,UBR1,ZNF148,OXSR1,SRFBP1,ARHGAP29,PDE7A,OBI1,CCP110,AKTIP,TDP1,AKAP11,EFCAB14,SLC25A20,WDFY1,RNF13,USP4,CDS2,ENPP2,CDC5L,CEP350,MRAS,ATP8B4,PABPC1,TMC5,ERCC6L2,EIF3A,IARS2,NPC1,RB1CC1,IDH1,CSNK1G3,LRRC28,LIN7C,MGST3,SIGMAR1,ROCK1,CEP295,SNX24,TUT7,RBMX2,CMTM4,EPSTI1,CCDC25,AP1S1,CHAF1B,SAMHD1,DCP1A,PNPLA8,MANSC1,FNIP2,ENOPH1,ARCN1,PHIP,WASL,LRP…
HPA	epididymis; glandular cells[‚â•Medium]	HPA:0180052	FALSE	0.00044528	3.35137	5688	269	177	11006	PI4K2B,TAF1,REST,ZMYM3,TET2,NAA25,C5ORF22,ZNF148,OXSR1,SRFBP1,PDE7A,OBI1,CCP110,AKTIP,TDP1,AKAP11,EFCAB14,ZFAND5,WDFY1,RNF13,CDS2,ENPP2,CDC5L,RPS6KA5,CEP350,MRAS,ATP8B4,PABPC1,TMC5,ERCC6L2,EIF3A,IARS2,NPC1,RB1CC1,IDH1,LRRC28,LIN7C,MGST3,SIGMAR1,ROCK1,RBMX2,CMTM4,EPSTI1,CCDC25,SAMHD1,DCP1A,PNPLA8,MANSC1,FNIP2,ENOPH1,ARCN1,PHIP,WASL,LRP6,SHPRH,RPL26L1,CCAR1,MYO18A,CREBBP,RASEF,AFF4,GNB4,MYEF2,TMEM1…
HPA	endometrium 1; glandular cells[‚â•Medium]	HPA:0160052	FALSE	0.00079853	3.09771	5144	269	163	11006	PI4K2B,TAF1,REST,ZMYM3,XRN1,TET2,NAA25,C5ORF22,PPP1R14C,ZNF148,OXSR1,SRFBP1,TADA1,OBI1,CCP110,AKTIP,TDP1,EFCAB14,RNF13,USP4,CDS2,ENPP2,CDC5L,RPS6KA5,CEP350,MRAS,ATP8B4,TMC5,ERCC6L2,EIF3A,NKTR,IARS2,IDH1,CSNK1G3,LRRC28,LIN7C,SIGMAR1,ROCK1,CEP295,EPSTI1,CCDC25,AP1S1,SAMHD1,PNPLA8,MANSC1,FNIP2,ENOPH1,ARCN1,WASL,LRP6,SHPRH,RPL26L1,CCAR1,CREBBP,RASEF,GNB4,MYEF2,OSBPL1A,TMEM131,STX17,UFL1,C1GALT1,KANK2…
HPA	nasopharynx	HPA:0320000	FALSE	0.00085732	3.06686	7189	269	210	11006	PI4K2B,MBTD1,TAF1,REST,XRN1,TET2,NAA25,C5ORF22,UBR1,PPP1R14C,ZNF148,OXSR1,SRFBP1,ARHGAP29,PDE7A,OBI1,CCP110,AKTIP,TDP1,AKAP11,EFCAB14,SLC25A20,ZFAND5,RNF13,USP4,CDS2,ENPP2,CDC5L,CEP350,MRAS,ATP8B4,PABPC1,TMC5,EIF3A,NKTR,IARS2,NPC1,RB1CC1,IDH1,CSNK1G3,LRRC28,LIN7C,SIGMAR1,ROCK1,CEP295,SNX24,TUT7,RBMX2,CMTM4,EPSTI1,CCDC25,CHAF1B,SAMHD1,DCP1A,PNPLA8,FNIP2,ENOPH1,ARCN1,PHIP,WASL,LRP6,SHPRH,BTBD10,RPL…
HPA	epididymis; glandular cells[‚â•Low]	HPA:0180051	FALSE	0.00088498	3.05307	7330	269	213	11006	PI4K2B,MBTD1,TAF1,REST,ZMYM3,XRN1,TET2,NAA25,C5ORF22,UBR1,PPP1R14C,ZNF148,OXSR1,SRFBP1,TADA1,ARHGAP29,PDE7A,OBI1,CCP110,AKTIP,TDP1,AKAP11,EFCAB14,ZFAND5,WDFY1,RNF13,CDS2,ENPP2,CDC5L,RPS6KA5,CEP350,MRAS,ATP8B4,PABPC1,TMC5,ERCC6L2,EIF3A,IARS2,NPC1,RB1CC1,IDH1,LRRC28,LIN7C,MGST3,SIGMAR1,ROCK1,CEP295,SNX24,TUT7,RBMX2,CMTM4,EPSTI1,CCDC25,SAMHD1,DCP1A,PNPLA8,MANSC1,FNIP2,ENOPH1,ARCN1,PHIP,WASL,LRP6,SHP…
HPA	epididymis	HPA:0180000	FALSE	0.00088498	3.05307	7330	269	213	11006	PI4K2B,MBTD1,TAF1,REST,ZMYM3,XRN1,TET2,NAA25,C5ORF22,UBR1,PPP1R14C,ZNF148,OXSR1,SRFBP1,TADA1,ARHGAP29,PDE7A,OBI1,CCP110,AKTIP,TDP1,AKAP11,EFCAB14,ZFAND5,WDFY1,RNF13,CDS2,ENPP2,CDC5L,RPS6KA5,CEP350,MRAS,ATP8B4,PABPC1,TMC5,ERCC6L2,EIF3A,IARS2,NPC1,RB1CC1,IDH1,LRRC28,LIN7C,MGST3,SIGMAR1,ROCK1,CEP295,SNX24,TUT7,RBMX2,CMTM4,EPSTI1,CCDC25,SAMHD1,DCP1A,PNPLA8,MANSC1,FNIP2,ENOPH1,ARCN1,PHIP,WASL,LRP6,SHP…
HPA	soft tissue 2	HPA:0510000	FALSE	0.00095934	3.01803	5198	269	164	11006	PI4K2B,MBTD1,TAF1,REST,ZMYM3,XRN1,TET2,NAA25,C5ORF22,UBR1,ZNF148,OXSR1,TADA1,ARHGAP29,OBI1,CCP110,AKTIP,AKAP11,EFCAB14,ZFAND5,WDFY1,USP4,CDS2,ENPP2,ZEB1,CEP350,ATP8B4,PABPC1,TMC5,ERCC6L2,EIF3A,NKTR,IARS2,NPC1,RB1CC1,IDH1,CSNK1G3,ROCK1,CEP295,SNX24,TUT7,RBMX2,EPSTI1,CCDC25,SAMHD1,PNPLA8,ARCN1,PHIP,WASL,LRP6,SHPRH,BTBD10,CCAR1,MYO18A,CREBBP,RASEF,AFF4,GNB4,MYEF2,OSBPL1A,VPS13A,C1GALT1,KANK2,DNMT3B,…
HPA	liver; hepatocytes[‚â•Low]	HPA:0290401	FALSE	0.00097965	3.00893	5743	269	177	11006	PI4K2B,MBTD1,TAF1,REST,XRN1,TET2,NAA25,ZNF148,OXSR1,SRFBP1,TADA1,ARHGAP29,PDE7A,OBI1,CCP110,AKTIP,TDP1,AKAP11,EFCAB14,SLC25A20,WDFY1,RNF13,USP4,CDS2,CDC5L,CEP350,MRAS,ATP8B4,ERCC6L2,EIF3A,NKTR,IARS2,NPC1,IDH1,CSNK1G3,LRRC28,SIGMAR1,CEP295,SNX24,RBMX2,CMTM4,CCDC25,AP1S1,DCP1A,PNPLA8,MANSC1,FNIP2,ENOPH1,PPIP5K2,ARCN1,WASL,LRP6,SHPRH,RPL26L1,CCAR1,CREBBP,CDCA8,AFF4,HSD17B6,GNB4,OSBPL1A,TMEM131,STX17…
HPA	breast; myoepithelial cells[‚â•Low]	HPA:0050091	FALSE	0.00100206	2.9991	5660	269	175	11006	PI4K2B,TAF1,REST,ZMYM3,XRN1,TET2,NAA25,C5ORF22,PPP1R14C,ZNF148,OXSR1,SRFBP1,OBI1,CCP110,AKTIP,TDP1,AKAP11,EFCAB14,ZFAND5,WDFY1,RNF13,USP4,CDS2,ENPP2,CDC5L,RPS6KA5,CEP350,MRAS,ATP8B4,TMC5,ERCC6L2,EIF3A,IARS2,NPC1,RB1CC1,IDH1,CSNK1G3,LRRC28,LIN7C,SIGMAR1,ROCK1,CEP295,TUT7,RBMX2,CMTM4,EPSTI1,CCDC25,SAMHD1,DCP1A,PPIP5K2,ARCN1,PHIP,WASL,LRP6,SHPRH,BTBD10,CCAR1,MYO18A,CREBBP,AFF4,GNB4,OSBPL1A,TMEM131,S…
HPA	kidney; cells in tubules[‚â•Low]	HPA:0270361	FALSE	0.00102052	2.99118	7018	269	206	11006	PI4K2B,MBTD1,TAF1,REST,ZMYM3,XRN1,TET2,NAA25,C5ORF22,UBR1,PPP1R14C,ZNF148,OXSR1,SRFBP1,TADA1,ARHGAP29,PDE7A,OBI1,CCP110,AKTIP,TDP1,AKAP11,EFCAB14,SLC25A20,ZFAND5,WDFY1,RNF13,USP4,CDS2,ENPP2,CDC5L,CEP350,MRAS,ATP8B4,PABPC1,ERCC6L2,EIF3A,NKTR,IARS2,NPC1,RB1CC1,CSNK1G3,LRRC28,LIN7C,MGST3,SIGMAR1,ROCK1,CEP295,TUT7,RBMX2,CMTM4,EPSTI1,CCDC25,AP1S1,DCP1A,PNPLA8,MANSC1,FNIP2,PPIP5K2,ARCN1,PHIP,WASL,LRP6,…
HPA	placenta; trophoblastic cells[‚â•Medium]	HPA:0380522	FALSE	0.00112696	2.94809	5045	269	160	11006	PI4K2B,TAF1,REST,ZMYM3,XRN1,NAA25,C5ORF22,UBR1,PPP1R14C,ZNF148,OXSR1,SRFBP1,TADA1,PDE7A,OBI1,CCP110,TDP1,EFCAB14,ZFAND5,WDFY1,USP4,CDS2,ENPP2,CDC5L,RPS6KA5,CEP350,MRAS,ATP8B4,PABPC1,TMC5,ERCC6L2,EIF3A,NKTR,IARS2,NPC1,LRRC28,LIN7C,MGST3,SIGMAR1,ROCK1,CEP295,SNX24,RBMX2,CMTM4,EPSTI1,CCDC25,DCP1A,PNPLA8,MANSC1,FNIP2,PPIP5K2,ARCN1,LRP6,SHPRH,RPL26L1,CCAR1,PRKCI,RASEF,AFF4,LINGO2,GNB4,MYEF2,OSBPL1A,TM…
HPA	duodenum; glandular cells[‚â•Medium]	HPA:0150052	FALSE	0.00117267	2.93083	6098	269	185	11006	PI4K2B,MBTD1,TAF1,REST,ZMYM3,XRN1,TET2,NAA25,C5ORF22,PPP1R14C,ZNF148,OXSR1,SRFBP1,TADA1,ARHGAP29,PDE7A,OBI1,CCP110,AKTIP,TDP1,AKAP11,EFCAB14,SLC25A20,ZFAND5,WDFY1,RNF13,USP4,CDS2,ENPP2,CDC5L,RPS6KA5,CEP350,MRAS,ATP8B4,TMC5,ERCC6L2,EIF3A,NKTR,IARS2,NPC1,RB1CC1,IDH1,CSNK1G3,LRRC28,LIN7C,MGST3,SIGMAR1,ROCK1,CEP295,TUT7,CMTM4,EPSTI1,CCDC25,AP1S1,CHAF1B,SAMHD1,DCP1A,PNPLA8,MANSC1,FNIP2,ENOPH1,PPIP5K2,…
HPA	placenta; decidual cells[‚â•Low]	HPA:0380511	FALSE	0.00122005	2.91362	4847	269	155	11006	TAF1,REST,ZMYM3,XRN1,NAA25,UBR1,PPP1R14C,ZNF148,OXSR1,SRFBP1,TADA1,PDE7A,TDP1,EFCAB14,ZFAND5,WDFY1,RNF13,USP4,CDS2,CDC5L,ZEB1,CEP350,ERCC6L2,EIF3A,NKTR,IARS2,NPC1,RB1CC1,CSNK1G3,LRRC28,LIN7C,SIGMAR1,SNX24,TUT7,RBMX2,CMTM4,EPSTI1,CCDC25,AP1S1,SAMHD1,DCP1A,PNPLA8,MANSC1,FNIP2,ENOPH1,ARCN1,LRP6,RPL26L1,CCAR1,PRKCI,CREBBP,CDCA8,RIOK1,RASEF,AFF4,GNB4,MYEF2,OSBPL1A,TMEM131,STX17,HELZ,VPS13A,UFL1,C1GALT…
HPA	urinary bladder; urothelial cells[‚â•Medium]	HPA:0610832	FALSE	0.00170155	2.76916	5953	269	181	11006	PI4K2B,MBTD1,TAF1,REST,ZMYM3,XRN1,TET2,NAA25,C5ORF22,IRAG2,ZNF148,OXSR1,SRFBP1,OBI1,CCP110,AKTIP,TDP1,EFCAB14,ZFAND5,WDFY1,RNF13,USP4,CDS2,ENPP2,CDC5L,RPS6KA5,CEP350,MRAS,ATP8B4,PABPC1,TMC5,EIF3A,NKTR,IARS2,NPC1,RB1CC1,IDH1,CSNK1G3,LRRC28,LIN7C,SIGMAR1,ROCK1,CEP295,RBMX2,CMTM4,EPSTI1,AP1S1,CHAF1B,SAMHD1,DCP1A,PNPLA8,FNIP2,ARCN1,PHIP,WASL,LRP6,SHPRH,BTBD10,RPL26L1,CCAR1,PRKCI,MYO18A,CREBBP,RASEF,G…
HPA	appendix; glandular cells[‚â•Medium]	HPA:0030052	FALSE	0.00198107	2.7031	5499	269	170	11006	PI4K2B,MBTD1,TAF1,REST,ZMYM3,XRN1,TET2,NAA25,C5ORF22,UBR1,PPP1R14C,ZNF148,OXSR1,SRFBP1,ARHGAP29,OBI1,CCP110,AKTIP,TDP1,EFCAB14,SLC25A20,WDFY1,RNF13,USP4,CDS2,ENPP2,CDC5L,RPS6KA5,CEP350,MRAS,ATP8B4,TMC5,ERCC6L2,EIF3A,NKTR,IARS2,NPC1,RB1CC1,IDH1,CSNK1G3,LRRC28,LIN7C,MGST3,SIGMAR1,ROCK1,CEP295,SNX24,TUT7,RBMX2,CMTM4,EPSTI1,CCDC25,AP1S1,SAMHD1,DCP1A,PNPLA8,MANSC1,FNIP2,ENOPH1,PPIP5K2,ARCN1,PHIP,WASL,…
HPA	bone marrow	HPA:0040000	FALSE	0.00202654	2.69324	6486	269	193	11006	PI4K2B,TAF1,REST,ZMYM3,XRN1,TET2,C5ORF22,UBR1,IRAG2,ZNF148,OXSR1,TADA1,ARHGAP29,OBI1,CCP110,TDP1,EFCAB14,SLC25A20,ZFAND5,RNF13,USP4,CDS2,ENPP2,CDC5L,RPS6KA5,CEP350,MRAS,ATP8B4,PABPC1,EIF3A,NKTR,IARS2,NPC1,CSNK1G3,LRRC28,LIN7C,ROCK1,CEP295,TUT7,RBMX2,CMTM4,EPSTI1,CCDC25,AP1S1,CHAF1B,SAMHD1,DCP1A,PNPLA8,MANSC1,FNIP2,ENOPH1,ARCN1,WASL,LRP6,SHPRH,BTBD10,RPL26L1,CCAR1,MYO18A,CREBBP,CDCA8,RIOK1,PCDH11X…
HPA	bone marrow; hematopoietic cells[‚â•Low]	HPA:0040081	FALSE	0.00202654	2.69324	6486	269	193	11006	PI4K2B,TAF1,REST,ZMYM3,XRN1,TET2,C5ORF22,UBR1,IRAG2,ZNF148,OXSR1,TADA1,ARHGAP29,OBI1,CCP110,TDP1,EFCAB14,SLC25A20,ZFAND5,RNF13,USP4,CDS2,ENPP2,CDC5L,RPS6KA5,CEP350,MRAS,ATP8B4,PABPC1,EIF3A,NKTR,IARS2,NPC1,CSNK1G3,LRRC28,LIN7C,ROCK1,CEP295,TUT7,RBMX2,CMTM4,EPSTI1,CCDC25,AP1S1,CHAF1B,SAMHD1,DCP1A,PNPLA8,MANSC1,FNIP2,ENOPH1,ARCN1,WASL,LRP6,SHPRH,BTBD10,RPL26L1,CCAR1,MYO18A,CREBBP,CDCA8,RIOK1,PCDH11X…
HPA	thyroid gland; glandular cells[‚â•Medium]	HPA:0590052	FALSE	0.00234074	2.63065	5595	269	172	11006	PI4K2B,MBTD1,TAF1,REST,ZMYM3,XRN1,TET2,NAA25,C5ORF22,UBR1,ZNF148,OXSR1,SRFBP1,TADA1,PDE7A,OBI1,CCP110,AKTIP,TDP1,AKAP11,EFCAB14,ZFAND5,WDFY1,RNF13,CDS2,ENPP2,CDC5L,RPS6KA5,CEP350,MRAS,ATP8B4,TMC5,EIF3A,IARS2,NPC1,RB1CC1,IDH1,CSNK1G3,LRRC28,LIN7C,SIGMAR1,ROCK1,RBMX2,CMTM4,EPSTI1,CCDC25,DCP1A,PNPLA8,MANSC1,FNIP2,ENOPH1,PPIP5K2,ARCN1,WASL,LRP6,SHPRH,RPL26L1,CCAR1,PRKCI,CREBBP,RASEF,AFF4,LINGO2,HSD17…
HPA	skeletal muscle; myocytes[‚â•Low]	HPA:0440341	FALSE	0.0025734	2.58949	5898	269	179	11006	PI4K2B,MBTD1,TAF1,REST,ZMYM3,XRN1,TET2,NAA25,C5ORF22,UBR1,PPP1R14C,ZNF148,OXSR1,TADA1,ARHGAP29,PDE7A,OBI1,CCP110,AKTIP,TDP1,EFCAB14,SLC25A20,ZFAND5,WDFY1,RNF13,USP4,CDS2,CDC5L,RPS6KA5,ZEB1,CEP350,MRAS,ATP8B4,EIF3A,NKTR,IARS2,NPC1,CSNK1G3,LRRC28,LIN7C,MGST3,SIGMAR1,SNX24,TUT7,CMTM4,EPSTI1,CCDC25,PNPLA8,FNIP2,ENOPH1,PPIP5K2,PHIP,WASL,LRP6,SHPRH,CCAR1,MYO18A,CREBBP,RASEF,AFF4,GNB4,MYEF2,OSBPL1A,HELZ…
HPA	skeletal muscle	HPA:0440000	FALSE	0.0025734	2.58949	5898	269	179	11006	PI4K2B,MBTD1,TAF1,REST,ZMYM3,XRN1,TET2,NAA25,C5ORF22,UBR1,PPP1R14C,ZNF148,OXSR1,TADA1,ARHGAP29,PDE7A,OBI1,CCP110,AKTIP,TDP1,EFCAB14,SLC25A20,ZFAND5,WDFY1,RNF13,USP4,CDS2,CDC5L,RPS6KA5,ZEB1,CEP350,MRAS,ATP8B4,EIF3A,NKTR,IARS2,NPC1,CSNK1G3,LRRC28,LIN7C,MGST3,SIGMAR1,SNX24,TUT7,CMTM4,EPSTI1,CCDC25,PNPLA8,FNIP2,ENOPH1,PPIP5K2,PHIP,WASL,LRP6,SHPRH,CCAR1,MYO18A,CREBBP,RASEF,AFF4,GNB4,MYEF2,OSBPL1A,HELZ…
HPA	hippocampus; neuronal cells[‚â•Medium]	HPA:0250132	FALSE	0.00259921	2.58516	4222	269	138	11006	PI4K2B,MBTD1,TAF1,ZMYM3,XRN1,TET2,NAA25,C5ORF22,ZNF148,TADA1,CNOT6,OBI1,CCP110,AKTIP,AKAP11,EFCAB14,ZFAND5,RNF13,CDS2,CDC5L,RPS6KA5,CEP350,MRAS,ATP8B4,PABPC1,ERCC6L2,IARS2,NPC1,CSNK1G3,LRRC28,LIN7C,SIGMAR1,RBMX2,CMTM4,ELAVL2,EPSTI1,CCDC25,SAMHD1,DCP1A,PNPLA8,FNIP2,ARCN1,WASL,SHPRH,RPL26L1,CCAR1,LINGO2,HSD17B6,GNB4,MYEF2,OSBPL1A,TMEM131,HELZ,VPS13A,C1GALT1,KANK2,RPS6KL1,BIRC6,TMEM51,CCNL2,PPP1R21,…
HPA	tonsil; squamous epithelial cells[‚â•Low]	HPA:0600221	FALSE	0.00291337	2.5356	6645	269	196	11006	PI4K2B,MBTD1,TAF1,REST,ZMYM3,XRN1,TET2,NAA25,C5ORF22,PPP1R14C,ZNF148,OXSR1,SRFBP1,TADA1,ARHGAP29,OBI1,CCP110,AKTIP,TDP1,AKAP11,ZFAND5,WDFY1,RNF13,CDS2,ENPP2,CDC5L,RPS6KA5,ZEB1,CEP350,MRAS,ATP8B4,PABPC1,ERCC6L2,EIF3A,NKTR,IARS2,NPC1,RB1CC1,CSNK1G3,LRRC28,LIN7C,MGST3,SIGMAR1,ROCK1,CEP295,RBMX2,CMTM4,EPSTI1,CCDC25,AP1S1,CHAF1B,SAMHD1,PNPLA8,MANSC1,PPIP5K2,ARCN1,PHIP,WASL,LRP6,SHPRH,BTBD10,RPL26L1,CC…
HPA	caudate; neuronal cells[‚â•Medium]	HPA:0080132	FALSE	0.00297791	2.52609	4114	269	135	11006	PI4K2B,MBTD1,TAF1,ZMYM3,TET2,NAA25,C5ORF22,UBR1,ZNF148,TADA1,CNOT6,AKTIP,AKAP11,EFCAB14,SLC25A20,RNF13,CDS2,CDC5L,RPS6KA5,CEP350,MRAS,ATP8B4,PABPC1,EIF3A,NPC1,CSNK1G3,LRRC28,LIN7C,MGST3,SIGMAR1,SNX24,TUT7,RBMX2,ELAVL2,EPSTI1,CCDC25,DCP1A,PNPLA8,FNIP2,SHPRH,RPL26L1,CCAR1,RASEF,LINGO2,HSD17B6,GNB4,MYEF2,OSBPL1A,TMEM131,HELZ,C1GALT1,RPS6KL1,TMSB4X,BRCA1,CCNL2,PPP1R21,PPT1,CDK11B,RESF1,CELF1,TOP2B,US…
HPA	spleen; cells in red pulp[‚â•Low]	HPA:0530711	FALSE	0.00302078	2.51988	5322	269	165	11006	PI4K2B,MBTD1,TAF1,REST,ZMYM3,XRN1,TET2,NAA25,C5ORF22,IRAG2,ZNF148,OXSR1,ARHGAP29,CNOT6,CCP110,TDP1,AKAP11,EFCAB14,ZFAND5,WDFY1,RNF13,CDS2,ENPP2,CDC5L,CEP350,MRAS,ATP8B4,PABPC1,EIF3A,NKTR,IARS2,NPC1,LRRC28,LIN7C,SIGMAR1,ROCK1,RBMX2,CMTM4,EPSTI1,CCDC25,AP1S1,SAMHD1,PNPLA8,MANSC1,FNIP2,PPIP5K2,ARCN1,WASL,SHPRH,BTBD10,RPL26L1,CCAR1,MYO18A,CREBBP,RIOK1,PCDH11X,GNB4,ZBTB43,MYEF2,OSBPL1A,TMEM131,STX17,V…
HPA	adipose tissue	HPA:0010000	FALSE	0.00366563	2.43585	3934	269	130	11006	PI4K2B,MBTD1,TAF1,REST,ZMYM3,XRN1,TET2,PPP1R14C,ZNF148,OXSR1,AKTIP,TDP1,EFCAB14,SLC25A20,ZFAND5,WDFY1,USP4,CDS2,ENPP2,RPS6KA5,ZEB1,CEP350,MRAS,ERCC6L2,EIF3A,NKTR,IARS2,NPC1,RB1CC1,IDH1,CSNK1G3,LRRC28,ROCK1,CEP295,TUT7,RBMX2,CCDC25,PNPLA8,FNIP2,ARCN1,PHIP,WASL,LRP6,SHPRH,CCAR1,MYO18A,CREBBP,AFF4,GNB4,ZBTB43,MYEF2,OSBPL1A,VPS13A,C1GALT1,KANK2,DNMT3B,RPS6KL1,TMEM51,BRCA1,PPP1R21,RESF1,CELF1,TOP2B,US…
HPA	adipose tissue; adipocytes[‚â•Low]	HPA:0010011	FALSE	0.00366563	2.43585	3934	269	130	11006	PI4K2B,MBTD1,TAF1,REST,ZMYM3,XRN1,TET2,PPP1R14C,ZNF148,OXSR1,AKTIP,TDP1,EFCAB14,SLC25A20,ZFAND5,WDFY1,USP4,CDS2,ENPP2,RPS6KA5,ZEB1,CEP350,MRAS,ERCC6L2,EIF3A,NKTR,IARS2,NPC1,RB1CC1,IDH1,CSNK1G3,LRRC28,ROCK1,CEP295,TUT7,RBMX2,CCDC25,PNPLA8,FNIP2,ARCN1,PHIP,WASL,LRP6,SHPRH,CCAR1,MYO18A,CREBBP,AFF4,GNB4,ZBTB43,MYEF2,OSBPL1A,VPS13A,C1GALT1,KANK2,DNMT3B,RPS6KL1,TMEM51,BRCA1,PPP1R21,RESF1,CELF1,TOP2B,US…
HPA	ovary	HPA:0340000	FALSE	0.00374414	2.42665	5421	269	167	11006	PI4K2B,MBTD1,TAF1,REST,ZMYM3,TET2,NAA25,C5ORF22,UBR1,IRAG2,ZNF148,OXSR1,ARHGAP29,PDE7A,CCP110,AKTIP,AKAP11,EFCAB14,ZFAND5,WDFY1,RNF13,USP4,CDS2,CDC5L,RPS6KA5,ZEB1,CEP350,MRAS,EIF3A,NKTR,IARS2,NPC1,RB1CC1,IDH1,CSNK1G3,SIGMAR1,ROCK1,TUT7,RBMX2,CMTM4,ELAVL2,EPSTI1,CCDC25,AP1S1,SAMHD1,PNPLA8,MANSC1,FNIP2,ENOPH1,PPIP5K2,ARCN1,PHIP,WASL,SHPRH,RPL26L1,CCAR1,CREBBP,PCDH11X,GNB4,MYEF2,OSBPL1A,TMEM131,STX1…
HPA	esophagus; squamous epithelial cells[‚â•Medium]	HPA:0190222	FALSE	0.00384726	2.41485	5052	269	158	11006	PI4K2B,TAF1,REST,ZMYM3,XRN1,TET2,NAA25,C5ORF22,ZNF148,OXSR1,SRFBP1,TADA1,CCP110,AKTIP,TDP1,AKAP11,EFCAB14,ZFAND5,WDFY1,RNF13,ENPP2,CDC5L,CEP350,MRAS,ATP8B4,PABPC1,TMC5,EIF3A,NKTR,IARS2,NPC1,CSNK1G3,LRRC28,LIN7C,SIGMAR1,RBMX2,EPSTI1,CCDC25,CHAF1B,SAMHD1,PNPLA8,MANSC1,FNIP2,ARCN1,PHIP,WASL,SHPRH,BTBD10,RPL26L1,CCAR1,MYO18A,CREBBP,RASEF,AFF4,MYEF2,OSBPL1A,HELZ,C1GALT1,KANK2,TMEM51,INPP5B,GALNT7,BRCA…
HPA	skin 1; Langerhans[‚â•Low]	HPA:0460641	FALSE	0.00507476	2.29458	3957	269	130	11006	PI4K2B,TAF1,REST,ZMYM3,XRN1,TET2,NAA25,C5ORF22,UBR1,ZNF148,OXSR1,SRFBP1,OBI1,CCP110,AKTIP,TDP1,AKAP11,EFCAB14,ZFAND5,RNF13,ENPP2,CDC5L,RPS6KA5,MRAS,ATP8B4,ERCC6L2,NKTR,CSNK1G3,LRRC28,LIN7C,ROCK1,TUT7,RBMX2,EPSTI1,CCDC25,DCP1A,PNPLA8,PPIP5K2,ARCN1,PHIP,WASL,SHPRH,BTBD10,CCAR1,MYO18A,CREBBP,GNB4,ZBTB43,STX17,VPS13A,C1GALT1,KANK2,DNMT3B,ACER3,TMEM51,INPP5B,GALNT7,TMSB4X,BRCA1,PPP1R21,CDK11B,CELF1,TO…
HPA	cerebral cortex; endothelial cells[‚â•Low]	HPA:0100201	FALSE	0.00546611	2.26232	4633	269	147	11006	PI4K2B,TAF1,ZMYM3,XRN1,TET2,C5ORF22,PPP1R14C,OXSR1,ARHGAP29,OBI1,AKTIP,AKAP11,SLC25A20,ZFAND5,WDFY1,USP4,CDS2,ENPP2,CDC5L,ZEB1,CEP350,MRAS,ATP8B4,PABPC1,ERCC6L2,EIF3A,NKTR,IARS2,NPC1,LRRC28,ROCK1,CEP295,TUT7,RBMX2,EPSTI1,CCDC25,SAMHD1,PNPLA8,MANSC1,ENOPH1,ARCN1,PHIP,WASL,LRP6,SHPRH,CCAR1,MYO18A,CREBBP,RASEF,AFF4,LINGO2,HSD17B6,GNB4,MYEF2,OSBPL1A,VPS13A,C1GALT1,KANK2,RPS6KL1,TMEM51,BRCA1,CCNL2,PPP…
HPA	bone marrow; hematopoietic cells[‚â•Medium]	HPA:0040082	FALSE	0.0063592	2.1966	4247	269	137	11006	PI4K2B,TAF1,REST,ZMYM3,XRN1,TET2,IRAG2,ZNF148,CCP110,TDP1,EFCAB14,ZFAND5,RNF13,ENPP2,CDC5L,CEP350,MRAS,ATP8B4,PABPC1,EIF3A,IARS2,NPC1,CSNK1G3,LRRC28,ROCK1,EPSTI1,CCDC25,CHAF1B,SAMHD1,MANSC1,FNIP2,ARCN1,WASL,SHPRH,BTBD10,CCAR1,MYO18A,CDCA8,PCDH11X,AFF4,MYEF2,OSBPL1A,STX17,C1GALT1,KANK2,ACER3,TMSB4X,BRCA1,LCA5,CCNL2,PPP1R21,ERBIN,PPT1,CDK11B,CELF1,TOP2B,USP16,SRRM1,ASB8,ZNF787,GRHL3,ZNHIT6,FADS1,WD…
HPA	parathyroid gland; glandular cells[‚â•Low]	HPA:0360051	FALSE	0.00718965	2.14329	5891	269	177	11006	PI4K2B,TAF1,REST,ZMYM3,XRN1,TET2,NAA25,UBR1,OXSR1,SRFBP1,TADA1,PDE7A,OBI1,CCP110,AKTIP,TDP1,AKAP11,EFCAB14,SLC25A20,ZFAND5,WDFY1,RNF13,USP4,CDS2,ENPP2,CDC5L,RPS6KA5,CEP350,MRAS,ATP8B4,PABPC1,TMC5,SLC7A8,EIF3A,IARS2,NPC1,RB1CC1,CSNK1G3,LRRC28,LIN7C,MGST3,SIGMAR1,ROCK1,CEP295,TUT7,RBMX2,CMTM4,EPSTI1,CCDC25,AP1S1,SAMHD1,DCP1A,PNPLA8,MANSC1,FNIP2,ENOPH1,ARCN1,PHIP,WASL,LRP6,SHPRH,RPL26L1,CCAR1,PRKCI,…
HPA	parathyroid gland	HPA:0360000	FALSE	0.00718965	2.14329	5891	269	177	11006	PI4K2B,TAF1,REST,ZMYM3,XRN1,TET2,NAA25,UBR1,OXSR1,SRFBP1,TADA1,PDE7A,OBI1,CCP110,AKTIP,TDP1,AKAP11,EFCAB14,SLC25A20,ZFAND5,WDFY1,RNF13,USP4,CDS2,ENPP2,CDC5L,RPS6KA5,CEP350,MRAS,ATP8B4,PABPC1,TMC5,SLC7A8,EIF3A,IARS2,NPC1,RB1CC1,CSNK1G3,LRRC28,LIN7C,MGST3,SIGMAR1,ROCK1,CEP295,TUT7,RBMX2,CMTM4,EPSTI1,CCDC25,AP1S1,SAMHD1,DCP1A,PNPLA8,MANSC1,FNIP2,ENOPH1,ARCN1,PHIP,WASL,LRP6,SHPRH,RPL26L1,CCAR1,PRKCI,…
HPA	soft tissue 1	HPA:0500000	FALSE	0.00794517	2.0999	5354	269	164	11006	PI4K2B,TAF1,REST,ZMYM3,XRN1,TET2,C5ORF22,UBR1,PPP1R14C,ZNF148,OXSR1,ARHGAP29,PDE7A,OBI1,CCP110,AKTIP,AKAP11,EFCAB14,ZFAND5,WDFY1,USP4,ENPP2,RPS6KA5,ZEB1,CEP350,ATP8B4,TMC5,ERCC6L2,NKTR,NPC1,IDH1,CSNK1G3,LIN7C,SIGMAR1,ROCK1,CEP295,SNX24,TUT7,RBMX2,EPSTI1,CCDC25,SAMHD1,PNPLA8,ARCN1,PHIP,WASL,SHPRH,BTBD10,CCAR1,MYO18A,CREBBP,AFF4,GNB4,MYEF2,OSBPL1A,STX17,VPS13A,UFL1,C1GALT1,KANK2,DNMT3B,RPS6KL1,TMEM…
HPA	skin 1; fibroblasts[‚â•Low]	HPA:0460651	FALSE	0.00917649	2.03732	4078	269	132	11006	TAF1,REST,ZMYM3,XRN1,TET2,NAA25,UBR1,OXSR1,ARHGAP29,OBI1,CCP110,AKTIP,AKAP11,EFCAB14,ZFAND5,USP4,CDS2,ENPP2,CDC5L,RPS6KA5,CEP350,MRAS,ATP8B4,TMC5,ERCC6L2,NKTR,NPC1,RB1CC1,CSNK1G3,LRRC28,LIN7C,ROCK1,CEP295,SNX24,RBMX2,EPSTI1,CCDC25,PNPLA8,MANSC1,ARCN1,PHIP,WASL,SHPRH,BTBD10,CCAR1,MYO18A,CREBBP,RASEF,AFF4,GNB4,STX17,VPS13A,C1GALT1,KANK2,DNMT3B,ACER3,TMEM51,INPP5B,TMSB4X,BRCA1,PPP1R21,CDK11B,RESF1,C…
HPA	soft tissue 2; fibroblasts[‚â•Low]	HPA:0510651	FALSE	0.00993018	2.00304	4123	269	133	11006	PI4K2B,TAF1,REST,ZMYM3,XRN1,TET2,UBR1,OXSR1,ARHGAP29,OBI1,CCP110,AKTIP,AKAP11,EFCAB14,ZFAND5,WDFY1,USP4,CDS2,ENPP2,ZEB1,CEP350,ATP8B4,ERCC6L2,EIF3A,IARS2,NPC1,CSNK1G3,ROCK1,SNX24,TUT7,RBMX2,EPSTI1,CCDC25,SAMHD1,PNPLA8,ARCN1,PHIP,WASL,LRP6,SHPRH,BTBD10,CCAR1,CREBBP,AFF4,GNB4,OSBPL1A,VPS13A,C1GALT1,KANK2,DNMT3B,TMEM51,INPP5B,TMSB4X,BRCA1,PPP1R21,RESF1,CELF1,TOP2B,USP16,RPL8,SRRM1,ASB8,ZNF787,ZNHIT6…
HPA	bronchus	HPA:0060000	FALSE	0.0110634	1.95611	7421	269	211	11006	PI4K2B,MBTD1,TAF1,REST,ZMYM3,XRN1,TET2,NAA25,C5ORF22,UBR1,PPP1R14C,OXSR1,SRFBP1,ARHGAP29,PDE7A,OBI1,CCP110,AKTIP,TDP1,EFCAB14,SLC25A20,ZFAND5,WDFY1,RNF13,USP4,CDS2,ENPP2,CDC5L,RPS6KA5,CEP350,MRAS,ATP8B4,PABPC1,TMC5,ERCC6L2,EIF3A,IARS2,NPC1,RB1CC1,IDH1,LRRC28,LIN7C,MGST3,SIGMAR1,ROCK1,CEP295,SNX24,TUT7,RBMX2,CMTM4,EPSTI1,AP1S1,CHAF1B,SAMHD1,DCP1A,PNPLA8,FNIP2,ARCN1,PHIP,WASL,LRP6,SHPRH,BTBD10,RPL2…
HPA	parathyroid gland; glandular cells[‚â•Medium]	HPA:0360052	FALSE	0.0114883	1.93975	4410	269	140	11006	PI4K2B,TAF1,ZMYM3,XRN1,TET2,NAA25,OXSR1,TADA1,OBI1,CCP110,AKTIP,TDP1,AKAP11,EFCAB14,SLC25A20,ZFAND5,WDFY1,RNF13,USP4,ENPP2,CDC5L,CEP350,MRAS,ATP8B4,SLC7A8,EIF3A,IARS2,RB1CC1,CSNK1G3,LRRC28,LIN7C,MGST3,SIGMAR1,CEP295,RBMX2,CMTM4,EPSTI1,CCDC25,DCP1A,PNPLA8,MANSC1,FNIP2,ENOPH1,ARCN1,PHIP,LRP6,SHPRH,CCAR1,CREBBP,GNB4,MYEF2,OSBPL1A,TMEM131,STX17,HELZ,VPS13A,UFL1,C1GALT1,BIRC6,CCNL2,PPP1R21,SLC39A14,PP…
HPA	breast; glandular cells[‚â•Medium]	HPA:0050052	FALSE	0.0124143	1.90608	5101	269	157	11006	MBTD1,TAF1,REST,ZMYM3,XRN1,TET2,NAA25,C5ORF22,UBR1,PPP1R14C,ZNF148,OXSR1,SRFBP1,TADA1,CCP110,AKTIP,TDP1,AKAP11,EFCAB14,ZFAND5,WDFY1,RNF13,CDS2,ENPP2,CDC5L,RPS6KA5,CEP350,MRAS,ATP8B4,PABPC1,ERCC6L2,EIF3A,IARS2,RB1CC1,IDH1,CSNK1G3,LRRC28,LIN7C,SIGMAR1,CEP295,RBMX2,CCDC25,AP1S1,PNPLA8,FNIP2,PPIP5K2,ARCN1,PHIP,WASL,LRP6,SHPRH,BTBD10,RPL26L1,CCAR1,MYO18A,CREBBP,RASEF,MYEF2,OSBPL1A,STX17,HELZ,VPS13A,C1…
HPA	colon; peripheral nerve/ganglion[‚â•Low]	HPA:0130241	FALSE	0.0155039	1.80956	5037	269	155	11006	PI4K2B,TAF1,REST,ZMYM3,XRN1,TET2,C5ORF22,UBR1,PPP1R14C,OXSR1,ARHGAP29,CNOT6,PDE7A,OBI1,CCP110,AKTIP,EFCAB14,ZFAND5,WDFY1,USP4,CDS2,ENPP2,CDC5L,RPS6KA5,ZEB1,CEP350,MRAS,PABPC1,TMC5,EIF3A,NKTR,IARS2,NPC1,RB1CC1,LRRC28,LIN7C,SIGMAR1,CEP295,TUT7,RBMX2,CMTM4,EPSTI1,CCDC25,PNPLA8,MANSC1,FNIP2,ENOPH1,ARCN1,PHIP,LRP6,SHPRH,BTBD10,RPL26L1,CCAR1,MYO18A,CREBBP,PCDH11X,RASEF,GNB4,OSBPL1A,STX17,VPS13A,UFL1,C1…
HPA	cerebral cortex; glial cells[‚â•Low]	HPA:0100121	FALSE	0.0163065	1.78764	4919	269	152	11006	PI4K2B,TAF1,REST,ZMYM3,XRN1,TET2,NAA25,C5ORF22,UBR1,ZNF148,OXSR1,TADA1,OBI1,CCP110,AKTIP,TDP1,EFCAB14,RNF13,CDS2,CDC5L,RPS6KA5,ZEB1,CEP350,MRAS,ATP8B4,IARS2,NPC1,LRRC28,LIN7C,SIGMAR1,CEP295,TUT7,RBMX2,CMTM4,ELAVL2,CCDC25,SAMHD1,DCP1A,PNPLA8,MANSC1,FNIP2,ARCN1,PHIP,WASL,LRP6,SHPRH,CCAR1,CREBBP,AFF4,LINGO2,HSD17B6,GNB4,MYEF2,OSBPL1A,STX17,HELZ,VPS13A,C1GALT1,KANK2,RPS6KL1,BIRC6,TMEM51,TMSB4X,BRCA1,…
HPA	cerebral cortex; neuropil[‚â•Low]	HPA:0100211	FALSE	0.0170777	1.76757	5004	269	154	11006	PI4K2B,MBTD1,XRN1,NAA25,C5ORF22,PPP1R14C,OXSR1,TADA1,ARHGAP29,CNOT6,PDE7A,OBI1,CCP110,AKTIP,EFCAB14,ZFAND5,WDFY1,USP4,CDS2,ENPP2,RPS6KA5,CEP350,MRAS,ATP8B4,EIF3A,IARS2,NPC1,RB1CC1,CSNK1G3,LRRC28,LIN7C,MGST3,CEP295,TUT7,CMTM4,EPSTI1,AP1S1,DCP1A,PNPLA8,MANSC1,FNIP2,ENOPH1,WASL,LRP6,SHPRH,MYO18A,CREBBP,CDCA8,PCDH11X,LINGO2,HSD17B6,GNB4,ZBTB43,OSBPL1A,TMEM131,STX17,VPS13A,C1GALT1,KANK2,ITPK1,DNMT3B,R…
HPA	heart muscle; cardiomyocytes[‚â•Medium]	HPA:0241102	FALSE	0.0183439	1.73651	4367	269	138	11006	MBTD1,TAF1,REST,ZMYM3,XRN1,TET2,UBR1,PPP1R14C,ARHGAP29,PDE7A,OBI1,CCP110,AKTIP,TDP1,EFCAB14,SLC25A20,ZFAND5,WDFY1,USP4,CDS2,CDC5L,RPS6KA5,ZEB1,CEP350,MRAS,EIF3A,NKTR,IARS2,NPC1,CSNK1G3,LRRC28,LIN7C,MGST3,CEP295,SNX24,TUT7,CCDC25,SAMHD1,DCP1A,PNPLA8,FNIP2,PPIP5K2,ARCN1,WASL,SHPRH,BTBD10,CCAR1,MYO18A,CREBBP,AFF4,MYEF2,OSBPL1A,TMEM131,HELZ,VPS13A,C1GALT1,KANK2,ITPK1,BIRC6,TMEM51,INPP5B,LCA5,CCNL2,ER…
HPA	placenta; decidual cells[‚â•Medium]	HPA:0380512	FALSE	0.0190257	1.72066	3591	269	118	11006	TAF1,REST,ZMYM3,XRN1,NAA25,UBR1,PPP1R14C,ZNF148,OXSR1,SRFBP1,TADA1,TDP1,EFCAB14,ZFAND5,WDFY1,USP4,CDC5L,ZEB1,CEP350,ERCC6L2,EIF3A,NKTR,IARS2,RB1CC1,LRRC28,LIN7C,RBMX2,CMTM4,EPSTI1,CCDC25,PNPLA8,MANSC1,FNIP2,ARCN1,RPL26L1,CCAR1,PRKCI,CREBBP,AFF4,GNB4,MYEF2,OSBPL1A,TMEM131,STX17,HELZ,UFL1,C1GALT1,DNMT3B,RPS6KL1,ACER3,INPP5B,BRCA1,CCNL2,SKP2,PPP1R21,RESF1,CELF1,TOP2B,RPL8,SRRM1,ASB8,ZNHIT6,WDR44,RNP…
HPA	tonsil; squamous epithelial cells[‚â•Medium]	HPA:0600222	FALSE	0.0227827	1.64239	4946	269	152	11006	PI4K2B,TAF1,REST,ZMYM3,XRN1,TET2,NAA25,C5ORF22,ZNF148,OXSR1,SRFBP1,TADA1,CCP110,AKTIP,AKAP11,ZFAND5,WDFY1,RNF13,CDS2,ENPP2,CDC5L,RPS6KA5,CEP350,MRAS,ATP8B4,PABPC1,EIF3A,NKTR,IARS2,NPC1,CSNK1G3,LRRC28,LIN7C,SIGMAR1,ROCK1,EPSTI1,AP1S1,CHAF1B,SAMHD1,PNPLA8,MANSC1,PPIP5K2,ARCN1,WASL,SHPRH,BTBD10,RPL26L1,CCAR1,PRKCI,MYO18A,CREBBP,AFF4,OSBPL1A,TMEM131,STX17,HELZ,C1GALT1,KANK2,DNMT3B,TMEM51,INPP5B,BRCA1…
HPA	breast; adipocytes[‚â•Low]	HPA:0050011	FALSE	0.0230829	1.63671	2780	269	96	11006	PI4K2B,MBTD1,TAF1,REST,ZMYM3,XRN1,TET2,ZNF148,OXSR1,CCP110,AKTIP,WDFY1,RNF13,USP4,CDS2,ENPP2,ZEB1,MRAS,EIF3A,NPC1,IDH1,LRRC28,SIGMAR1,ROCK1,TUT7,RBMX2,CCDC25,AP1S1,PNPLA8,ARCN1,PHIP,WASL,SHPRH,CCAR1,CREBBP,AFF4,GNB4,MYEF2,OSBPL1A,VPS13A,KANK2,DNMT3B,INPP5B,BRCA1,LCA5,PPP1R21,CELF1,TOP2B,TYW3,RPL8,SRRM1,ZNHIT6,FADS1,HSP90AB1,PCNP,DCAF7,STARD7,PRDM10,FUBP1,ESF1,TBCA,TSPYL4,TRIOBP,ADAM17,SMARCAD1,MC…
HPA	cervix; squamous epithelial cells[High]	HPA:0630223	FALSE	0.0273695	1.56273	1035	269	45	11006	REST,ZMYM3,NAA25,SRFBP1,AKTIP,EFCAB14,ZFAND5,CSNK1G3,LIN7C,CCDC25,SAMHD1,SHPRH,CCAR1,CREBBP,RASEF,C1GALT1,KANK2,CDK11B,CELF1,TOP2B,PCNP,FUBP1,ESF1,PLPPR2,DVL2,SRPK1,PUS7,EIF3G,ARL6IP6,RPS3A,MDM4,XRN2,STAU2,C9ORF78,CNOT4,POLA1,COX1,EEF2,NSMCE2,KHDRBS1,COBL,FIGN,HDAC1,TENT4A,FAT2
HPA	cerebellum; Purkinje cells[‚â•Medium]	HPA:0090162	FALSE	0.0278478	1.55521	4124	269	131	11006	PI4K2B,TAF1,ZMYM3,XRN1,TET2,NAA25,UBR1,ZNF148,TADA1,CNOT6,PDE7A,CCP110,AKAP11,EFCAB14,ZFAND5,WDFY1,RNF13,CDS2,CDC5L,RPS6KA5,MRAS,ATP8B4,PABPC1,EIF3A,NKTR,LRRC28,LIN7C,SIGMAR1,ROCK1,CEP295,TUT7,RBMX2,CMTM4,EPSTI1,CCDC25,AP1S1,SAMHD1,PNPLA8,ARCN1,WASL,SHPRH,RPL26L1,MYO18A,CREBBP,LINGO2,ZBTB43,MYEF2,OSBPL1A,TMEM131,HELZ,C1GALT1,RPS6KL1,BIRC6,INPP5B,BRCA1,CCNL2,PPP1R21,SCAPER,CDK11B,RESF1,CELF1,TOP2B…
HPA	pancreas; exocrine glandular cells[‚â•Medium]	HPA:0350472	FALSE	0.0303722	1.51752	5297	269	160	11006	TAF1,REST,ZMYM3,XRN1,TET2,NAA25,C5ORF22,UBR1,IRAG2,ZNF148,OXSR1,SRFBP1,OBI1,CCP110,AKTIP,AKAP11,EFCAB14,SLC25A20,ZFAND5,CDS2,ENPP2,CDC5L,RPS6KA5,CEP350,MRAS,ATP8B4,ERCC6L2,EIF3A,NKTR,IARS2,NPC1,IDH1,LRRC28,LIN7C,MGST3,SIGMAR1,ROCK1,CEP295,RBMX2,CMTM4,EPSTI1,CCDC25,AP1S1,SAMHD1,DCP1A,PNPLA8,MANSC1,FNIP2,PPIP5K2,ARCN1,WASL,LRP6,SHPRH,BTBD10,RPL26L1,CCAR1,MYO18A,CREBBP,RASEF,GNB4,MYEF2,OSBPL1A,TMEM1…
HPA	tonsil	HPA:0600000	FALSE	0.0314029	1.50303	7779	269	217	11006	PI4K2B,MBTD1,TAF1,REST,ZMYM3,XRN1,TET2,NAA25,C5ORF22,PPP1R14C,IRAG2,ZNF148,OXSR1,SRFBP1,TADA1,ARHGAP29,OBI1,CCP110,AKTIP,TDP1,AKAP11,EFCAB14,ZFAND5,WDFY1,RNF13,CDS2,ENPP2,CDC5L,RPS6KA5,ZEB1,CEP350,MRAS,ATP8B4,PABPC1,ERCC6L2,EIF3A,NKTR,IARS2,NPC1,RB1CC1,CSNK1G3,LRRC28,LIN7C,MGST3,SIGMAR1,ROCK1,CEP295,TUT7,RBMX2,CMTM4,EPSTI1,CCDC25,AP1S1,CHAF1B,SAMHD1,DCP1A,PNPLA8,MANSC1,FNIP2,PPIP5K2,ARCN1,PHIP,WA…
HPA	colon; endothelial cells[‚â•Medium]	HPA:0130202	FALSE	0.0335572	1.47421	3711	269	120	11006	PI4K2B,TAF1,REST,ZMYM3,XRN1,TET2,C5ORF22,PPP1R14C,OXSR1,OBI1,AKTIP,ZFAND5,WDFY1,USP4,CDS2,ENPP2,RPS6KA5,ZEB1,CEP350,MRAS,ATP8B4,TMC5,EIF3A,IARS2,ROCK1,TUT7,RBMX2,EPSTI1,SAMHD1,PNPLA8,PPIP5K2,ARCN1,PHIP,WASL,LRP6,SHPRH,BTBD10,CCAR1,MYO18A,CREBBP,RASEF,AFF4,GNB4,MYEF2,OSBPL1A,STX17,VPS13A,KANK2,RPS6KL1,ACER3,INPP5B,TMSB4X,PPP1R21,CDK11B,CELF1,DZIP3,SRRM1,ZNHIT6,FADS1,IARS1,HSP90AB1,PTGFRN,PCNP,NCAP…
HPA	soft tissue 1; fibroblasts[‚â•Low]	HPA:0500651	FALSE	0.0386477	1.41288	4229	269	133	11006	PI4K2B,TAF1,REST,ZMYM3,XRN1,TET2,UBR1,PPP1R14C,OXSR1,ARHGAP29,OBI1,AKTIP,AKAP11,EFCAB14,ZFAND5,WDFY1,USP4,ENPP2,ZEB1,CEP350,ATP8B4,TMC5,ERCC6L2,NKTR,NPC1,CSNK1G3,LIN7C,ROCK1,CEP295,SNX24,RBMX2,EPSTI1,CCDC25,SAMHD1,PNPLA8,ARCN1,PHIP,WASL,SHPRH,BTBD10,CCAR1,MYO18A,CREBBP,AFF4,GNB4,MYEF2,OSBPL1A,VPS13A,C1GALT1,KANK2,DNMT3B,TMEM51,INPP5B,TMSB4X,BRCA1,PPP1R21,CDK11B,RESF1,CELF1,TOP2B,RPL8,SRRM1,ASB8,Z…
HPA	pancreas; pancreatic endocrine cells[‚â•Low]	HPA:0351181	FALSE	0.0431698	1.36482	5617	269	167	11006	PI4K2B,TAF1,REST,ZMYM3,XRN1,TET2,NAA25,C5ORF22,ZNF148,OXSR1,ARHGAP29,PDE7A,OBI1,CCP110,AKTIP,AKAP11,EFCAB14,SLC25A20,ZFAND5,WDFY1,RNF13,USP4,CDS2,CDC5L,RPS6KA5,CEP350,ATP8B4,PABPC1,SLC7A8,EIF3A,NKTR,CSNK1G3,LRRC28,LIN7C,MGST3,SIGMAR1,ROCK1,RBMX2,CMTM4,EPSTI1,CCDC25,AP1S1,DCP1A,MANSC1,FNIP2,ENOPH1,ARCN1,PHIP,WASL,LRP6,SHPRH,RPL26L1,PRKCI,MYO18A,CREBBP,AFF4,GNB4,MYEF2,OSBPL1A,TMEM131,STX17,VPS13A,U…
HPA	colon; peripheral nerve/ganglion[‚â•Medium]	HPA:0130242	FALSE	0.0465606	1.33198	3430	269	112	11006	PI4K2B,TAF1,ZMYM3,XRN1,TET2,UBR1,PPP1R14C,OXSR1,ARHGAP29,OBI1,CCP110,AKTIP,EFCAB14,ZFAND5,WDFY1,USP4,CDS2,CDC5L,RPS6KA5,ZEB1,CEP350,MRAS,PABPC1,TMC5,EIF3A,IARS2,RB1CC1,LIN7C,SIGMAR1,CEP295,RBMX2,EPSTI1,PNPLA8,FNIP2,ARCN1,PHIP,SHPRH,BTBD10,RPL26L1,CCAR1,MYO18A,CREBBP,RASEF,GNB4,OSBPL1A,STX17,VPS13A,C1GALT1,BIRC6,ACER3,TMEM51,CCNL2,PPP1R21,ERBIN,SCAPER,CDK11B,CELF1,TOP2B,SRRM1,FADS1,WDR44,TMEM30A,C…

## Sheet: OSC-IVM_GV_p<0.05
	group	names	scores	logfoldchanges	pvals	pvals_adj		g:Profiler link
6868	GV	TXNL4B	8.9748	2.2582	4.87022e-11	7.81281e-07		https://biit.cs.ut.ee/gplink/l/qsCH0PF3Tr
6869	GV	KPNA2	7.99092	3.09253	1.68974e-09	1.35534e-05
6870	GV	NIF3L1	7.98626	1.68037	2.89389e-09	1.36657e-05
6872	GV	C14orf119	7.45866	1.24151	3.40749e-09	1.36657e-05
6873	GV	GDI2	7.39681	1.75409	4.60762e-09	1.47831e-05
6871	GV	GTSF1	7.95587	2.46911	1.84728e-08	4.939e-05
6874	GV	ZNF595	7.12841	1.87108	4.83465e-08	0.000110796
6885	GV	CSTF1	6.41882	1.65459	2.07563e-07	0.000416216
6877	GV	ZFAND2A	7.00203	3.34692	2.84407e-07	0.000475099
6886	GV	C2orf88	6.34729	1.635	2.96159e-07	0.000475099
6875	GV	OSBPL10	7.03282	2.08002	4.79634e-07	0.00069948
6888	GV	POLR2M	6.3087	1.91311	1.32632e-06	0.00177307
6880	GV	IFT52	6.84846	2.59124	1.58138e-06	0.00195143
6890	GV	ATP5PB	6.26513	1.85111	2.04952e-06	0.00234846
6878	GV	RPF1	6.99852	2.72364	2.21161e-06	0.00236524
6893	GV	LINC01030	6.16504	1.58461	2.7273e-06	0.00262006
6881	GV	UTP11	6.81394	2.70136	2.88507e-06	0.00262006
6882	GV	DNAH9	6.57528	2.37194	3.31765e-06	0.00262006
6879	GV	SSBP1	6.99486	2.9087	3.74237e-06	0.00262006
6900	GV	LSM5	5.91834	1.66557	3.79422e-06	0.00262006
6939	GV	PDE6C	5.31709	1.24987	3.89539e-06	0.00262006
6935	GV	SEC22A	5.36116	1.12654	3.96591e-06	0.00262006
6898	GV	RPP30	6.01943	1.89797	3.98689e-06	0.00262006
6926	GV	ZC3HC1	5.51573	1.71296	4.12431e-06	0.00262006
6896	GV	TMEM138	6.02952	1.87702	4.24446e-06	0.00262006
6912	GV	LINC01478	5.75535	1.27962	4.24646e-06	0.00262006
6892	GV	ENSG00000283517	6.23402	1.88957	4.60577e-06	0.00273651
6876	GV	TTI2	7.02834	2.55598	4.78413e-06	0.00274097
6909	GV	LINC02715	5.76531	2.00619	5.12447e-06	0.00283471
6895	GV	LCMT1	6.07155	2.67616	5.62877e-06	0.00300989
6897	GV	UMPS	6.02603	2.10977	5.94694e-06	0.00302394
6883	GV	ATP6V0E1	6.46204	2.54375	6.21743e-06	0.00302394
6884	GV	NDUFA12	6.42869	2.49756	6.22055e-06	0.00302394
6944	GV	CYCS	5.25921	1.25042	6.4469e-06	0.0030418
6887	GV	PCCB	6.34263	2.2948	7.39589e-06	0.00338985
6916	GV	RPA2	5.70291	2.18065	8.89602e-06	0.00396417
6925	GV	COPS4	5.52124	1.40227	9.84946e-06	0.00427041
6907	GV	GLRX	5.77033	2.10119	1.09161e-05	0.00460832
6942	GV	CDC42EP3	5.26379	1.54458	1.16935e-05	0.00480992
6921	GV	TTC9C	5.62049	2.13996	1.25673e-05	0.00500854
6923	GV	POMP	5.56717	1.647	1.28008e-05	0.00500854
6889	GV	HDC	6.27142	3.17379	1.34412e-05	0.0050802
6928	GV	PNLDC1	5.49051	2.0874	1.36173e-05	0.0050802
6894	GV	CETN2	6.16331	2.05722	1.48053e-05	0.00539787
6891	GV	THOC1	6.25403	1.92661	1.61978e-05	0.00561074
6906	GV	VDAC3	5.81324	2.27429	1.64384e-05	0.00561074
6978	GV	SELENOK	4.92049	1.39207	1.7669e-05	0.00590512
6934	GV	COPS3	5.37723	1.87178	2.20958e-05	0.00699151
6937	GV	PPP2R3C	5.34818	1.57508	2.2135e-05	0.00699151
6904	GV	PKP4-AS1	5.86218	2.47852	2.22271e-05	0.00699151
6929	GV	TAFA4	5.48917	1.7241	2.44279e-05	0.00745002
7000	GV	ARMC2	4.78132	1.15363	2.53351e-05	0.00752642
6951	GV	THYN1	5.19038	1.43288	2.64304e-05	0.00770902
6911	GV	MRPL22	5.76265	2.46065	2.79298e-05	0.00795878
6903	GV	PEX2	5.87442	2.27784	2.82789e-05	0.00795878
6914	GV	TRIM13	5.73337	2.82405	3.05865e-05	0.0083507
6922	GV	MCM3	5.56749	2.28364	3.07849e-05	0.0083507
6902	GV	CCDC90B	5.88751	2.37481	3.15121e-05	0.0083507
6905	GV	CCDC167	5.83931	2.90062	3.17537e-05	0.0083507
6919	GV	REC114	5.62849	3.00524	3.26419e-05	0.00844582
6913	GV	GHITM	5.73871	2.65514	3.36899e-05	0.00857862
6988	GV	TTC1	4.87406	1.48141	3.45827e-05	0.00866838
6901	GV	TMEM242	5.90145	2.45306	3.78583e-05	0.00934342
6917	GV	HADHB	5.6715	2.0439	4.03677e-05	0.00981179
6961	GV	RNF185	5.09437	1.82553	4.24281e-05	0.0101587
6910	GV	ATG7	5.76503	2.57568	4.4395e-05	0.0104616
6899	GV	TRAPPC2B	5.94284	2.64738	4.49977e-05	0.0104616
6915	GV	ST8SIA1	5.71569	2.76523	4.73078e-05	0.0108416
6960	GV	FBXL22	5.10021	1.60607	4.89612e-05	0.0110625
6908	GV	CNIH4	5.76646	2.38661	5.02565e-05	0.0111659
6920	GV	LINC02694	5.62542	2.38426	5.20499e-05	0.0111659
7036	GV	RAB27A	4.61294	0.95449	5.2259e-05	0.0111659
6955	GV	LINC01511	5.15859	2.40219	5.34422e-05	0.0111659
6950	GV	EIF3M	5.19329	1.89485	5.3584e-05	0.0111659
6958	GV	ENSG00000266489	5.13748	1.79962	5.42798e-05	0.0111659
7026	GV	JAZF1	4.64696	0.951508	5.42915e-05	0.0111659
6930	GV	ADPRM	5.48282	1.96106	5.67237e-05	0.011242
7031	GV	ERBB4	4.62566	0.955006	5.75728e-05	0.011242
6986	GV	EBP	4.87676	1.37052	5.80208e-05	0.011242
6941	GV	RARS2	5.28137	1.68284	5.8502e-05	0.011242
6983	GV	PLEK2	4.889	1.83174	5.8866e-05	0.011242
6936	GV	EAPP	5.35074	1.36758	6.05098e-05	0.01142
7001	GV	UBE2L3	4.76483	0.9772	6.14345e-05	0.0114533
6973	GV	MLF1	4.95834	1.41563	6.28285e-05	0.0114533
6948	GV	BCAS2	5.22736	1.71624	6.61629e-05	0.011822
6975	GV	C11orf58	4.94231	1.49424	6.63244e-05	0.011822
7017	GV	HSBP1	4.68796	1.24116	7.17254e-05	0.0126442
6962	GV	CACYBP	5.05812	1.61945	7.4388e-05	0.012924
6966	GV	PDCL3P2	5.04055	1.88482	7.49241e-05	0.012924
7079	GV	CYSTM1	4.39851	1.1327	7.6293e-05	0.0130201
6967	GV	ORC4	5.0346	1.45709	7.91338e-05	0.0133628
6959	GV	PSMD14	5.10939	2.15696	8.16579e-05	0.0136454
7054	GV	MCPH1-AS1	4.55825	1.11345	8.78571e-05	0.0145299
6927	GV	CYP20A1	5.49086	1.8848	9.02299e-05	0.0147701
6957	GV	LGALS8	5.13843	2.26796	9.24397e-05	0.014979
6992	GV	UBE2B	4.8486	1.44595	9.58846e-05	0.0153818
6956	GV	CDK1	5.14727	2.06256	9.70978e-05	0.0154222
6970	GV	LINC02932	4.97726	1.66437	9.89706e-05	0.0155655
6940	GV	EMX2OS	5.28921	2.3381	0.000106257	0.0165493
6932	GV	MED7	5.44026	2.72202	0.000110134	0.0169881
6918	GV	PSMC5	5.64052	2.6542	0.000113349	0.0171556
6946	GV	PRR13	5.23752	1.83102	0.000113977	0.0171556
6954	GV	ENSG00000287621	5.17235	2.14667	0.000114427	0.0171556
7023	GV	ARPP19	4.65297	1.47129	0.000119726	0.0175933
6963	GV	GPN1	5.05106	2.28381	0.000120392	0.0175933
7089	GV	RIIAD1	4.28261	0.886019	0.000120637	0.0175933
7071	GV	C12orf4	4.46006	1.2224	0.00012265	0.0177256
7063	GV	UTP15	4.51454	1.59169	0.000125128	0.0178387
6924	GV	RCCD1	5.5316	2.6199	0.000125656	0.0178387
6990	GV	BRIX1	4.8566	1.61323	0.000130404	0.0183504
7005	GV	MTFR2	4.72186	1.63987	0.000134962	0.0188267
7092	GV	DDX1	4.27498	1.37053	0.000136528	0.0188809
7035	GV	TXNDC9	4.61295	1.5011	0.000142679	0.019512
6972	GV	CLUAP1	4.96885	1.54846	0.00014474	0.019512
6969	GV	CRYZL1	5.01155	1.58347	0.000147493	0.0196732
6971	GV	ZNF222	4.97006	1.96978	0.000149117	0.0196732
6996	GV	LOC101927845	4.7914	1.82148	0.000149615	0.0196732
7086	GV	MRPS33	4.31866	1.11025	0.000151609	0.0197733
7037	GV	PPP1R3C	4.61048	1.59439	0.000153858	0.0199047
7018	GV	RAE1	4.68051	2.0065	0.000158535	0.0203458
6987	GV	ENSG00000253288	4.87514	1.61281	0.000160767	0.0204684
7034	GV	MRPS14	4.61603	1.13143	0.000166288	0.0210047
7043	GV	COL28A1	4.59558	1.17339	0.000168245	0.0210858
6947	GV	ENSG00000254919	5.23351	1.99083	0.000170504	0.0211559
7070	GV	OLFML1	4.48025	1.27642	0.000171442	0.0211559
6949	GV	TUBA4B	5.22009	2.65385	0.000174715	0.0213749
6938	GV	SEM1	5.33672	2.3057	0.000177637	0.0214259
6945	GV	CCT5	5.24787	2.34532	0.000179348	0.0214709
6976	GV	UCMA	4.92924	2.29187	0.000181005	0.0215087
6953	GV	PYM1	5.17272	1.99165	0.000188453	0.0220579
6974	GV	ZNF761	4.95233	2.00794	0.000189751	0.0220579
6952	GV	SAP18	5.17458	2.54377	0.000192679	0.0222371
7066	GV	RPS6KC1	4.48872	1.39342	0.000196101	0.0224194
7072	GV	GYG1	4.45861	1.74859	0.000197054	0.0224194
7102	GV	HAT1	4.23003	0.860969	0.000200219	0.0225142
6931	GV	TRAPPC2	5.46786	2.38206	0.000203313	0.0226497
7038	GV	DYNLT1	4.60791	1.67038	0.000209915	0.0230287
7084	GV	TMEM60	4.34831	1.07132	0.00021089	0.0230287
6933	GV	SLC15A4	5.43877	2.57737	0.000211022	0.0230287
6989	GV	C5	4.86057	2.2334	0.00021528	0.0233346
7111	GV	UNC13C	4.17983	0.995524	0.000218447	0.023519
6984	GV	CISD2	4.88076	2.06319	0.000225082	0.0239066
7041	GV	ARPC3	4.60301	1.89475	0.000226428	0.0239066
7095	GV	ESRP1	4.26795	1.02723	0.000226671	0.0239066
7057	GV	FBXO3	4.53959	1.49834	0.000228341	0.0239066
7061	GV	IAH1	4.51588	1.61032	0.000229499	0.0239066
7109	GV	PTS	4.20193	1.22793	0.000232178	0.0240297
6985	GV	ENSG00000261786	4.87832	2.33582	0.000234207	0.0240842
6965	GV	SENP8	5.04198	2.45235	0.000235921	0.024106
6964	GV	MIR646HG	5.04975	2.04885	0.000242344	0.0246056
6994	GV	CPSF3	4.82638	2.24759	0.000251969	0.0253835
7015	GV	ZNF883	4.68902	1.88632	0.000253431	0.0253835
7056	GV	UBBP4	4.54051	1.32987	0.000255207	0.0253835
7011	GV	STMN1	4.71056	2.14997	0.000257594	0.0253835
7050	GV	PATL2	4.58474	1.90964	0.000257917	0.0253835
7027	GV	PDCL3	4.64317	1.45128	0.000260049	0.0254372
7016	GV	GTF3C3	4.68889	1.57461	0.000264751	0.0254655
6995	GV	PSMB1	4.80745	2.12449	0.0002651	0.0254655
7021	GV	TPRG1	4.6593	1.58908	0.0002667	0.0254666
7068	GV	NDUFB5	4.48567	1.67411	0.000272217	0.0258397
7022	GV	SKIC8	4.6541	1.86766	0.00027898	0.0263259
7014	GV	LOC339166	4.69322	1.9504	0.000291133	0.0270889
7064	GV	ENSG00000224746	4.51194	1.62494	0.000291949	0.0270889
7007	GV	ACTG2	4.71692	2.34227	0.000292736	0.0270889
6981	GV	RPL7AP64	4.91697	2.1945	0.000293821	0.0270889
6997	GV	NANOS1	4.78564	1.92164	0.000303171	0.0277912
7025	GV	INTS12	4.64796	1.50835	0.00031232	0.0283786
6979	GV	CCNH	4.9198	2.57606	0.000314137	0.0283786
6999	GV	IGFBPL1	4.78281	2.11645	0.000314885	0.0283786
7096	GV	SH3GLB1	4.25793	1.22865	0.000325089	0.0291346
7046	GV	ATP6V1D	4.59494	1.35911	0.000330015	0.0294117
7053	GV	MTFR1L	4.56529	2.21097	0.00034059	0.0301864
7033	GV	PSMC2	4.61646	1.59731	0.000345931	0.0304914
7008	GV	ANKS1A	4.71378	2.08701	0.000348884	0.0305136
7161	GV	SRP14	3.97537	0.911472	0.000350244	0.0305136
7040	GV	GEMIN6	4.60708	2.33847	0.000351889	0.0305136
6943	GV	MAPKAPK5-AS1	5.26085	2.74794	0.000360249	0.0310324
7075	GV	TIPIN	4.42678	1.54408	0.000361742	0.0310324
7121	GV	DAP3	4.14239	1.23326	0.000370475	0.0316125
7060	GV	COX17	4.53015	2.18475	0.00037408	0.0317512
7024	GV	PTRH2	4.6524	2.31539	0.000379054	0.0320041
7019	GV	HAUS8	4.67139	2.43723	0.000381101	0.0320085
6993	GV	RBMS2	4.82706	2.27564	0.000389621	0.0325537
7090	GV	EXOSC8	4.27795	1.3448	0.000393589	0.0327148
7004	GV	ZNF19	4.72944	2.24088	0.000416538	0.0342211
6982	GV	ALG6	4.88901	2.28808	0.000418111	0.0342211
7142	GV	NIN	4.06561	1.11465	0.000425614	0.0342241
7045	GV	ENSG00000288545	4.5954	2.15809	0.00042709	0.0342241
7029	GV	UBE2D3-AS1	4.63403	2.31618	0.000427762	0.0342241
7168	GV	IPO8	3.9612	0.77204	0.000430947	0.0342241
7044	GV	LINC02391	4.59551	1.90312	0.000439684	0.0347459
7030	GV	RBMX	4.62863	1.6993	0.000443738	0.0348819
6980	GV	ZAR1	4.91867	2.48261	0.000445754	0.0348819
7139	GV	MED8	4.07622	1.21071	0.000464599	0.0361801
7093	GV	ZNF200	4.27001	1.4422	0.000472315	0.0363732
7136	GV	LAPTM4B	4.08408	1.11298	0.000474304	0.0363732
7049	GV	PDCL3P4	4.58608	1.66469	0.000476148	0.0363732
7143	GV	WDR41	4.06025	1.08407	0.000478663	0.036392
7003	GV	ENSG00000232537	4.73967	2.52862	0.000492211	0.0372455
7140	GV	CLEC4C	4.07536	1.50828	0.00049803	0.0373652
7059	GV	VBP1	4.53419	2.01164	0.000498451	0.0373652
7091	GV	LIPG	4.27557	1.56919	0.000508197	0.0379186
7229	GV	INIP	3.75635	0.933075	0.000525646	0.0390389
7087	GV	DYNLL1	4.29962	2.00316	0.000528299	0.0390552
7065	GV	ATP5MC1	4.48957	1.84627	0.000531269	0.0390845
7132	GV	STAG3	4.09528	1.15009	0.000533568	0.0390845
7085	GV	MGAT5	4.33701	1.97413	0.000540229	0.0393925
7094	GV	PSMB7	4.26872	1.90424	0.000551235	0.0399311
7039	GV	RPAIN	4.60758	2.6307	0.000554418	0.0399311
7062	GV	RPL36AL	4.51499	1.95486	0.000555082	0.0399311
6991	GV	GGA2	4.85298	2.7932	0.000561828	0.0402359
7082	GV	SNU13	4.36979	1.98217	0.000570407	0.0406216
7048	GV	RASGRF1	4.5892	2.78483	0.000572277	0.0406216
6998	GV	USP50	4.78468	2.18106	0.000589461	0.041657
7115	GV	CACNA2D1	4.17149	1.06004	0.000597149	0.0416832
7051	GV	BAALC	4.57518	2.06516	0.000597155	0.0416832
7118	GV	DPH3	4.14777	1.95148	0.000597628	0.0416832
7131	GV	RPL23	4.09767	1.26658	0.000605304	0.0418547
7234	GV	HNRNPC	3.73426	0.780247	0.000613706	0.0420729
7105	GV	ATRAID	4.22476	1.86387	0.00061845	0.0422178
7006	GV	SLC6A6	4.72118	2.14539	0.00062807	0.0426928
7125	GV	PSEN1	4.13029	1.60173	0.000632719	0.0427799
7069	GV	NOPCHAP1	4.48181	2.56414	0.000634697	0.0427799
7107	GV	ZNF532	4.21901	1.39502	0.000637351	0.0427799
7124	GV	ATP5F1E	4.13332	1.40953	0.000648558	0.0433507
7083	GV	IRGM	4.34884	1.93652	0.00066007	0.0438891
7080	GV	RASGRF2	4.3948	1.89737	0.000662085	0.0438891
7013	GV	MRPL27	4.70551	2.76563	0.000679944	0.0448875
7047	GV	CLTA	4.59127	2.35744	0.000684497	0.0450029
7012	GV	SRP68	4.70851	2.31226	0.000705231	0.0461768
7028	GV	ENSG00000286691	4.63883	2.38316	0.000720694	0.0469975
7117	GV	HJURP	4.15263	1.47229	0.000735209	0.0476097
7009	GV	SSTR5-AS1	4.71311	2.3086	0.000736019	0.0476097
7194	GV	DNAJC8	3.88308	1.10191	0.000742917	0.0478629
7002	GV	ENSG00000255202	4.76131	3.0126	0.00076488	0.0483346
7074	GV	ZNF232	4.44058	2.51018	0.000771864	0.0483346
7208	GV	RMDN3	3.84973	1.66521	0.000773034	0.0483346
7127	GV	EIF2S1	4.11123	1.37828	0.000773333	0.0483346
7113	GV	GRSF1	4.1755	1.55712	0.000778262	0.0483346
7103	GV	PLPP4	4.22924	1.70733	0.000783244	0.0483346
7133	GV	FUT8	4.09291	1.65998	0.000784923	0.0483346
7207	GV	MRPL45	3.85117	1.29144	0.000784942	0.0483346
7189	GV	COPS2	3.89103	1.22556	0.000785136	0.0483346
7097	GV	ERMARD	4.25557	2.17206	0.00079389	0.0483346
7183	GV	THAP1	3.91473	1.10208	0.000794772	0.0483346
6968	GV	EIF1AD	5.02935	3.60381	0.000807521	0.048884
7104	GV	EFHC1	4.22764	1.74317	0.000813719	0.049074
7010	GV	BFSP2-AS1	4.71262	2.98574	0.000816847	0.0490781
7055	GV	TRAIP	4.54083	2.5896	0.000823733	0.0493072
7067	GV	DNAJA4	4.48853	2.50653	0.000831817	0.0494632
7112	GV	IFT46	4.17782	1.60217	0.000840798	0.0495795
7122	GV	SUV39H2	4.1395	1.64889	0.000840873	0.0495795
7076	GV	MCTS1	4.42453	2.62445	0.000846826	0.0495795
7149	GV	SLCO3A1	4.01502	1.63043	0.000874126	0.0509918
7032	GV	ENSG00000227681	4.61793	2.50162	0.0008862	0.0511778
7215	GV	CSMD1	3.82769	0.969537	0.000889944	0.0511778
7116	GV	BANF1	4.15912	1.74426	0.000890076	0.0511778
7042	GV	GTF3C2	4.601	2.73997	0.000898695	0.0513313
7058	GV	THBS4-AS1	4.53596	2.32621	0.000899146	0.0513313
7052	GV	PPEF1	4.56659	2.37063	0.000925751	0.0520073
7123	GV	USP2-AS1	4.13473	1.37364	0.00092603	0.0520073
7213	GV	TIMM17A	3.83467	1.16531	0.000927328	0.0520073
7246	GV	SMARCA2	3.69522	0.948751	0.000930239	0.0520073
7174	GV	DNAJB1	3.9409	2.03845	0.000930438	0.0520073
7073	GV	ENSG00000236501	4.44153	2.48237	0.000945196	0.0524666
7108	GV	PANX1	4.20636	1.73595	0.000958341	0.0530128
7081	GV	AKR1B1	4.37211	2.61308	0.000987384	0.0544316
7184	GV	AMZ2	3.90338	1.32126	0.00101036	0.055336
7304	GV	ADAMTS7P4	3.53087	0.995455	0.00102052	0.055336
7126	GV	C2orf76	4.1244	1.83306	0.00102219	0.055336
6977	GV	PDGFA	4.92163	4.02652	0.00102275	0.055336
7196	GV	ENSG00000260364	3.87906	1.75401	0.00102391	0.055336
7166	GV	MKRN1	3.96429	1.5635	0.00102595	0.055336
7235	GV	ENSG00000218561	3.72916	1.19411	0.00102794	0.055336
7078	GV	DAD1	4.40015	2.32484	0.00103569	0.055534
7173	GV	UQCRC2	3.94264	1.2724	0.00103854	0.055534
7159	GV	ABCB4	3.98136	1.83151	0.00104643	0.05577
7020	GV	ZNF18	4.66867	3.48845	0.00108168	0.0571586
7146	GV	ILF2	4.03416	1.49282	0.00108317	0.0571586
7098	GV	TMEM252	4.25039	2.18796	0.0010893	0.0572936
7197	GV	NDC80	3.87732	1.10712	0.00111924	0.0584849
7186	GV	HSD17B4	3.90201	1.55636	0.00112951	0.05883
7249	GV	PPIL1	3.68002	1.1661	0.0011533	0.0598747
7077	GV	LAMTOR4	4.41931	2.66872	0.0011736	0.0604307
7188	GV	BUB3	3.89666	1.54925	0.00118726	0.0606996
7176	GV	CD59	3.93318	1.84361	0.00119189	0.0606996
7316	GV	MBIP	3.49198	0.906874	0.00122084	0.0617812
7145	GV	EIF2B3	4.0455	1.43384	0.00122807	0.0619082
7141	GV	SNRPC	4.06739	2.34636	0.00123106	0.0619082
7222	GV	UQCR10	3.79474	1.18169	0.00123908	0.0621165
7153	GV	CFAP92	4.00193	1.64956	0.00125214	0.0624519
7195	GV	POLR2H	3.8823	1.53831	0.00125355	0.0624519
7226	GV	HSPD1	3.76873	1.10194	0.00126014	0.0625856
7135	GV	HAUS1	4.08838	1.54504	0.00126536	0.062651
7099	GV	EYA2	4.24976	2.05677	0.00127608	0.0626868
7199	GV	TCP1	3.86939	1.35916	0.00127821	0.0626868
7138	GV	C3orf14	4.08142	2.0015	0.0012791	0.0626868
7180	GV	GINS2	3.92728	2.19469	0.00128172	0.0626868
7252	GV	IMMT	3.66682	1.13188	0.00129086	0.0629423
7162	GV	C1orf74	3.97341	2.00955	0.00129812	0.0631044
7178	GV	OSER1	3.92775	2.41043	0.00130616	0.0632514
7148	GV	CFAP95	4.02401	2.19023	0.00131297	0.0632514
7206	GV	UTP6	3.85332	1.29749	0.00131788	0.0632977
7106	GV	AVEN	4.22151	2.17224	0.00132264	0.0633365
7204	GV	RNF32-DT	3.85357	1.23814	0.00135967	0.0649161
7167	GV	ENSG00000258784	3.96325	2.04886	0.00136668	0.065057
7157	GV	ENSG00000287117	3.98892	1.9813	0.00138536	0.0657514
7211	GV	MORN2	3.84286	1.59857	0.00139543	0.0660341
7129	GV	RTCB	4.1037	2.28673	0.00141116	0.0665819
7110	GV	TXN	4.18898	1.91273	0.00143379	0.0673596
7214	GV	KIAA2012	3.8287	1.5478	0.00143604	0.0673596
7134	GV	LINC01989	4.09268	2.26033	0.00144555	0.0675744
7242	GV	PKD1L3	3.70212	1.26385	0.00146354	0.0680526
7130	GV	HABP2	4.10099	1.94428	0.00147204	0.0681835
7101	GV	LOXHD1	4.23494	2.41222	0.00147486	0.0681835
7339	GV	GDF9	3.41426	0.897514	0.00149899	0.0691
7165	GV	ZC2HC1C	3.96752	2.37357	0.00151269	0.0693788
7212	GV	FAM118B	3.8382	1.52862	0.00151369	0.0693788
7238	GV	NSG1	3.71896	1.27876	0.00153337	0.0700805
7224	GV	PAK1	3.79019	1.06819	0.00156053	0.0711195
7171	GV	CD38	3.94896	1.80881	0.00156582	0.0711357
7227	GV	C3orf38	3.76768	1.22424	0.00156976	0.0711357
7177	GV	IGBP1	3.92962	1.65498	0.0015811	0.071448
7230	GV	UNC93A	3.75244	1.30456	0.00158994	0.0716455
7353	GV	MAEL	3.38853	0.648575	0.0015948	0.0716634
7172	GV	TMEM106C	3.9481	1.93391	0.00160106	0.0717437
7327	GV	CCT2	3.45973	0.791472	0.00162747	0.0723748
7154	GV	SFR1	4.00038	1.81687	0.00162988	0.0723748
7297	GV	DCTPP1	3.54876	1.35515	0.00163319	0.0723748
7202	GV	MYOF	3.85649	1.01508	0.00164425	0.0726643
7181	GV	PADI6	3.91842	2.12824	0.00165462	0.0729214
7271	GV	MDH1	3.62158	1.25531	0.00166019	0.0729664
7223	GV	SNAPC5	3.79045	1.71009	0.00167032	0.0732109
7282	GV	ETFRF1	3.60195	0.980441	0.00168003	0.073436
7088	GV	ZNF565	4.2878	2.5895	0.00171245	0.0743175
7100	GV	ENSG00000230234	4.24154	2.94526	0.00171262	0.0743175
7251	GV	SLC7A11	3.67469	1.06727	0.00171409	0.0743175
7277	GV	TOMM7	3.6059	1.22353	0.00173375	0.0749673
7281	GV	SHOC2	3.60292	0.971051	0.00175653	0.0755449
7120	GV	BCS1L	4.14253	2.60915	0.00176221	0.0755837
7151	GV	ALKBH5	4.01031	2.0037	0.0017775	0.0757466
7318	GV	PDCD10	3.49065	0.89428	0.00179273	0.0760818
7268	GV	PSMA3	3.63074	1.29509	0.00180174	0.0762626
7231	GV	DNM1L	3.75009	1.17957	0.00184123	0.0775415
7128	GV	PRR15-DT	4.10522	1.64063	0.00184185	0.0775415
7144	GV	LINC02210-CRHR1	4.05841	2.58407	0.00184646	0.0775415
7119	GV	APTX	4.14376	2.03125	0.00186221	0.0778569
7200	GV	ZNF226	3.86163	1.83833	0.0018689	0.0778569
7250	GV	PLXNC1	3.67887	1.18791	0.0018738	0.0778569
7198	GV	ENSG00000228559	3.8728	1.92174	0.00187661	0.0778569
7260	GV	INSIG2	3.63947	1.25735	0.00187823	0.0778569
7191	GV	MRFAP1L1	3.89026	2.04262	0.00188696	0.0780172
7160	GV	CTNNBL1	3.979	1.91758	0.0019116	0.0788328
7193	GV	PSMB5	3.88625	1.86196	0.00193036	0.0794021
7209	GV	USP3-AS1	3.84823	1.67708	0.00203826	0.0834129
7150	GV	NOSTRIN	4.0106	1.98934	0.002044	0.0834346
7247	GV	TAF9	3.68944	1.67845	0.00205263	0.0835742
7264	GV	CRYBG1	3.63459	0.940909	0.00205984	0.0836557
7351	GV	EPIC1	3.39205	1.08956	0.0020793	0.0841838
7114	GV	PKNOX2	4.17329	2.77425	0.00208519	0.0841838
7293	GV	MRPL42	3.5703	0.840636	0.00208859	0.0841838
7175	GV	ENSG00000253100	3.93771	1.78155	0.00210563	0.0846578
7254	GV	LEPROTL1	3.65966	1.23323	0.00211577	0.0848528
7219	GV	DYM	3.81253	1.27754	0.00216446	0.0863737
7276	GV	CAPN13	3.60989	1.31222	0.0021716	0.0864435
7291	GV	WRAP53	3.57734	1.39003	0.00223234	0.0886417
7411	GV	MAPRE2	3.26453	0.954217	0.0022403	0.0887379
7283	GV	APOO	3.60067	1.52435	0.0022522	0.0888139
7170	GV	ZNF799	3.95953	2.19076	0.00225882	0.0888139
7152	GV	ERCC3	4.00855	2.58943	0.00237924	0.0933195
7421	GV	ERH	3.24416	1.24378	0.00242218	0.0944276
7359	GV	STXBP3	3.37494	0.964036	0.00244106	0.0948173
7203	GV	EAF2	3.85634	2.30596	0.00246545	0.0955289
7190	GV	FARS2	3.89085	1.73049	0.00247618	0.0955289
7217	GV	CCDC127	3.8217	2.36997	0.00247725	0.0955289
7220	GV	PGM3	3.80247	1.68721	0.00250182	0.0958035
7262	GV	ZNF814	3.63575	1.36133	0.0025044	0.0958035
7294	GV	GNAS	3.56664	1.20939	0.00250529	0.0958035
7169	GV	MEPCE	3.96006	2.49935	0.00250826	0.0958035
7332	GV	RBBP4	3.44818	1.26332	0.00251508	0.0958359
7425	GV	HIGD1A	3.23846	0.678579	0.00252717	0.0960437
7306	GV	SPPL3	3.52517	1.19571	0.00253251	0.0960437
7163	GV	LINC00334	3.97241	2.47882	0.00254622	0.0961092
7385	GV	TPMT	3.32998	0.958396	0.00255426	0.0961296
7164	GV	TRIM32	3.97216	1.99068	0.00255874	0.0961296
7267	GV	OSBP	3.63114	1.44496	0.00256938	0.0963036
7185	GV	TPRKB	3.9021	2.13238	0.00257585	0.0963212
7321	GV	NDUFA1	3.47451	1.3493	0.00259498	0.0968107
7261	GV	ZNF77	3.63648	1.48864	0.00261061	0.0970604
7272	GV	ATP5MK	3.61995	1.39962	0.00261377	0.0970604
7237	GV	NAA50	3.72457	1.55212	0.00264204	0.0978837
7435	GV	HERC6	3.22479	0.795922	0.00265399	0.0979593
7147	GV	PSMA6	4.03043	2.51394	0.0026637	0.0979593
7248	GV	F13A1	3.68322	1.36716	0.00266555	0.0979593
7305	GV	A2ML1	3.52756	1.4409	0.00267474	0.0979593
7322	GV	ZNF155	3.46637	1.3694	0.0026784	0.0979593
7158	GV	CSRP1	3.98424	2.55617	0.00268072	0.0979593
7137	GV	SDR42E1	4.0815	3.30792	0.00269322	0.0981924
7225	GV	BTF3L4	3.76988	2.02834	0.00272473	0.0991159
7239	GV	PRDX1	3.70682	1.65168	0.00274257	0.099539
7367	GV	HDAC2	3.36539	1.25179	0.00275919	0.0999163
7386	GV	DHX15	3.32544	1.03566	0.00279462	0.100971
7182	GV	NSDHL	3.91547	2.71892	0.00285712	0.102766
7233	GV	ZNF350	3.74299	1.81362	0.00287934	0.103334
7426	GV	DCAF13	3.23843	0.699401	0.00288792	0.103411
7218	GV	PHLDB2	3.82126	1.90174	0.00294936	0.104949
7338	GV	OTX2	3.41995	1.22259	0.0029505	0.104949
7302	GV	LINC02212	3.53817	1.60999	0.00297247	0.105237
7192	GV	LINC02582	3.88741	1.91298	0.00297829	0.105237
7201	GV	MSANTD3	3.85727	2.06048	0.00298803	0.10535
7263	GV	BICDL1	3.63497	1.94949	0.00300706	0.105788
7396	GV	MRPL13	3.3011	1.02303	0.00301437	0.105813
7256	GV	NDUFA8	3.64443	1.97575	0.00303804	0.106179
7296	GV	MINDY3	3.54891	1.46172	0.00305859	0.106441
7210	GV	DYRK1A	3.84728	2.26893	0.00307476	0.106441
7155	GV	TRNAU1AP	3.99571	3.00228	0.00307877	0.106441
7404	GV	RPS20	3.28209	0.905567	0.00308385	0.106441
7216	GV	ESYT1	3.8251	2.52449	0.00309447	0.106527
7221	GV	UFC1	3.80151	2.16132	0.00324986	0.110454
7240	GV	PRPSAP1	3.70679	2.02161	0.00326434	0.110711
7236	GV	MRO	3.72582	2.30476	0.0032936	0.110943
7228	GV	PEBP4	3.76149	2.27017	0.00329576	0.110943
7179	GV	LINC01121	3.92738	2.72417	0.00330137	0.110943
7156	GV	ELP2	3.98911	2.89216	0.00330575	0.110943
7330	GV	RPL34	3.45332	1.1955	0.00330659	0.110943
7416	GV	UBA5	3.25909	0.952833	0.0033219	0.110943
7253	GV	MRPL36	3.66659	2.42626	0.00332422	0.110943
7285	GV	THBS4	3.59254	1.39605	0.00332648	0.110943
7205	GV	ENSG00000286748	3.85337	2.57919	0.00337294	0.112259
7245	GV	ENSG00000248588	3.69627	1.66652	0.00348796	0.115163
7258	GV	SUPT7L	3.64382	2.19038	0.00348852	0.115163
7243	GV	MTMR6	3.70163	1.9556	0.00348999	0.115163
7303	GV	GOT1	3.53158	1.72058	0.0034918	0.115163
7259	GV	AMIGO1	3.64325	2.13889	0.0034961	0.115163
7340	GV	DEDD	3.41057	1.14732	0.0035194	0.115693
7309	GV	KBTBD3	3.50952	1.49111	0.00352687	0.115701
7244	GV	KIAA1328	3.69869	2.13796	0.00369657	0.120529
7307	GV	ZNF555	3.51956	1.53834	0.00370447	0.120542
7241	GV	PPIE	3.70628	2.38575	0.00372138	0.120847
7418	GV	TPD52	3.25732	0.812383	0.00375962	0.121842
7333	GV	GTF3C6	3.43241	1.88381	0.00377305	0.122031
7376	GV	GOLM1	3.34892	1.1877	0.00379062	0.122167
7442	GV	GAB2	3.20882	1.34109	0.00379984	0.122167
7329	GV	LSM6	3.45441	1.70641	0.00385933	0.122984
7405	GV	ARL6IP1	3.27503	1.28619	0.00386291	0.122984
7344	GV	NDRG4	3.40571	1.84577	0.00386467	0.122984
7401	GV	ORC3	3.28684	1.08646	0.00387152	0.122984
7298	GV	SMS	3.54709	1.4318	0.00389141	0.123138
7286	GV	PECR	3.59231	1.32465	0.00392444	0.12351
7365	GV	NCALD	3.3659	1.30102	0.00399507	0.124936
7454	GV	CSRP2	3.18164	1.05417	0.00399982	0.124936
7274	GV	ARHGAP6	3.61439	1.93558	0.00400308	0.124936
7430	GV	CUBN	3.23098	1.06773	0.00409218	0.127222
7266	GV	MRPL20	3.63279	2.46726	0.00412348	0.127906
7387	GV	AOAH	3.32434	0.974223	0.00413011	0.127906
7187	GV	YBX2	3.9014	4.48604	0.00413876	0.127927
7300	GV	LOC100130331	3.54009	1.72417	0.00417194	0.128607
7368	GV	NLRP2	3.36405	1.26187	0.00417679	0.128607
7470	GV	ZNF597	3.15087	0.855029	0.00419571	0.128942
7288	GV	DMXL2	3.58921	1.88402	0.00420683	0.129036
7325	GV	TEX30	3.46385	2.05987	0.00426192	0.130111
7284	GV	IQCG	3.59432	1.82312	0.00427181	0.130111
7345	GV	ENSG00000287360	3.40435	1.31392	0.00428158	0.130111
7452	GV	GPATCH2L	3.18518	1.13102	0.00428735	0.130111
7486	GV	PCMT1	3.12764	0.751022	0.00430613	0.130338
7397	GV	BUB1	3.29576	0.946125	0.00438236	0.131778
7437	GV	GIHCG	3.22107	1.03904	0.00438635	0.131778
7394	GV	GRIA1	3.30827	1.30791	0.00438786	0.131778
7363	GV	PDCL3P3	3.37111	1.48399	0.0043948	0.131778
7311	GV	AACS	3.49616	1.6485	0.00442127	0.132078
7279	GV	CRIPT	3.60305	2.24371	0.00446792	0.133224
7324	GV	LINC02303	3.46499	1.68954	0.00451841	0.13423
7299	GV	POLR2G	3.54659	2.26846	0.00454556	0.13434
7257	GV	SF3B5	3.64432	2.21895	0.00454646	0.13434
7269	GV	PLEKHA8	3.6266	2.4667	0.00454724	0.13434
7280	GV	STPG4	3.60296	2.72936	0.00462153	0.136034
7287	GV	EXOSC1	3.59003	2.0678	0.00468596	0.137426
7313	GV	TTLL4	3.49559	1.81309	0.0047495	0.138972
7395	GV	GNAI3	3.30334	1.34995	0.00475598	0.138972
7512	GV	ZNF330	3.08968	0.868396	0.00481608	0.139746
7232	GV	POLE4	3.7481	3.02114	0.00481734	0.139746
7317	GV	ENSG00000205622	3.49153	2.02508	0.00486363	0.140581
7402	GV	TUBB8P9	3.28522	1.51752	0.00491347	0.141766
7346	GV	LINC02330	3.40022	1.67662	0.0049261	0.141875
7343	GV	PGPEP1	3.40602	1.77517	0.00496089	0.141897
7278	GV	PLA2G4C	3.6036	2.28067	0.0049623	0.141897
7458	GV	CCND2	3.17518	1.17905	0.00497069	0.141897
7374	GV	OXNAD1	3.35543	1.68485	0.0049944	0.142191
7335	GV	TPI1	3.42571	1.84512	0.00500797	0.142191
7301	GV	FBXO7	3.53839	1.98119	0.00501961	0.142214
7461	GV	ANKRD49	3.16884	0.884061	0.00502913	0.142214
7349	GV	ATP6V1C1	3.39416	1.24342	0.0050354	0.142214
7270	GV	SNRPF-DT	3.62298	2.70164	0.0050555	0.142531
7255	GV	GML	3.64813	2.6769	0.0050751	0.142596
7273	GV	ZNF433	3.61718	2.45227	0.00507558	0.142596
7389	GV	PRKRIP1	3.31809	1.35418	0.0051232	0.143158
7429	GV	TRIM61	3.23441	1.05503	0.00513691	0.143158
7290	GV	MYH11	3.58538	2.75999	0.00514019	0.143158
7460	GV	BRK1	3.17143	0.97981	0.00519156	0.143839
7373	GV	OXSM	3.35649	1.75592	0.0052346	0.144284
7413	GV	GCNT3	3.26283	1.64277	0.00526779	0.144734
7506	GV	RASGRP3	3.10431	0.986414	0.00526895	0.144734
7326	GV	HAPSTR1	3.46235	1.63868	0.00529945	0.145323
7292	GV	MRPL51	3.57341	2.15285	0.00532046	0.14565
7350	GV	ZNF571	3.39206	1.82684	0.00535164	0.146254
7320	GV	NDUFS1	3.48777	1.80704	0.00536682	0.146419
7336	GV	VEPH1	3.42068	2.00043	0.00546402	0.148314
7356	GV	HADHA	3.38402	1.81779	0.00551059	0.149323
7275	GV	ENSG00000286715	3.61083	3.02322	0.0055198	0.149323
7403	GV	COQ3	3.28483	1.90874	0.00553357	0.149444
7384	GV	ENSG00000249951	3.33249	1.70172	0.00556466	0.150031
7369	GV	NOX5	3.36225	2.16281	0.00557853	0.150152
7428	GV	UQCC2	3.23489	1.52717	0.00559904	0.150387
7398	GV	ALKBH2	3.29344	1.69716	0.00561208	0.150387
7532	GV	ENSG00000248571	3.04274	1.03553	0.00561538	0.150387
7414	GV	ENSG00000258807	3.2614	1.32888	0.00565261	0.150984
7289	GV	CPA2	3.58672	2.47762	0.00566303	0.150984
7371	GV	PDCL3P5	3.35804	1.37929	0.0056819	0.150984
7328	GV	SARS1	3.4548	2.16715	0.00568315	0.150984
7489	GV	LMO3	3.12523	0.876071	0.00569225	0.150984
7347	GV	MTHFD1	3.3986	2.16746	0.00570618	0.150984
7265	GV	GAREM2	3.63366	2.96838	0.00571294	0.150984
7410	GV	DDX5	3.2659	1.43245	0.00574393	0.151343
7483	GV	DDX6	3.13026	1.07619	0.00575127	0.151343
7372	GV	ZNF473	3.35668	2.12966	0.00575927	0.151343
7508	GV	LINC00907	3.09971	1.25845	0.00576427	0.151343
7399	GV	DUSP11	3.28963	1.97706	0.00579881	0.151656
7392	GV	UIMC1	3.31218	1.80115	0.00582418	0.151656
7341	GV	LNC-LBCS	3.40899	1.45904	0.00583731	0.151656
7360	GV	GSKIP	3.37466	1.62932	0.00585219	0.151656
7334	GV	ANAPC13	3.42758	2.47847	0.00585319	0.151656
7354	GV	ARG2	3.38585	1.76039	0.00586887	0.151656
7423	GV	OGA	3.24131	1.29692	0.00587179	0.151656
7522	GV	CYB5B	3.06546	1.18578	0.00587614	0.151656
7393	GV	TRIAP1	3.30976	1.73732	0.00592205	0.151899
7476	GV	LDHAL6A	3.13986	1.17121	0.00601997	0.153622
7379	GV	TLCD1	3.34344	2.12973	0.00603118	0.153622
7315	GV	ENSG00000286442	3.49447	2.75384	0.00603303	0.153622
7352	GV	COMMD3	3.38965	2.25316	0.00608215	0.154383
7331	GV	ZNF10	3.45205	2.01474	0.0061341	0.154939
7361	GV	SAP30BP	3.3745	2.04503	0.0061427	0.154939
7295	GV	NTAN1	3.55475	2.63959	0.00616166	0.154948
7310	GV	EEF1AKMT1	3.5058	2.42381	0.00618938	0.155141
7436	GV	SAMD12	3.2212	1.01201	0.0062311	0.1557
7378	GV	TSPYL1	3.3446	2.08883	0.00626133	0.155788
7312	GV	LINC02523	3.4957	2.42434	0.00626378	0.155788
7370	GV	PABIR1	3.36172	1.68841	0.00627663	0.155866
7459	GV	ABHD2	3.17267	1.41478	0.00631861	0.156666
7337	GV	ANKRD27	3.42022	3.29651	0.00634196	0.156772
7440	GV	RIMBP2	3.21113	1.5219	0.00634243	0.156772
7400	GV	BET1	3.28722	1.51079	0.00636021	0.15697
7431	GV	CCNB1IP1	3.23007	1.34452	0.00641532	0.157865
7507	GV	RERGL	3.1037	1.17819	0.00642244	0.157865
7366	GV	DRG1	3.36568	2.06769	0.00643015	0.157865
7444	GV	LSM3	3.20343	1.25921	0.00653069	0.159187
7495	GV	PRKCQ	3.1197	1.71617	0.00653556	0.159187
7527	GV	HYLS1	3.06	1.08656	0.0065492	0.159187
7578	GV	NLRP5	2.95077	1.09643	0.00655925	0.159187
7503	GV	HSPE1	3.10709	1.04472	0.00656056	0.159187
7488	GV	TRIO	3.12557	1.17732	0.00656349	0.159187
7518	GV	VPS29	3.07638	1.07849	0.00656913	0.159187
7342	GV	PHF8	3.40775	1.77828	0.00661268	0.15952
7391	GV	MICU2	3.31288	1.80469	0.00662724	0.159631
7473	GV	SKP1P2	3.14939	0.983362	0.00664648	0.159854
7308	GV	RPL23AP7	3.51937	2.51605	0.00668096	0.160225
7357	GV	GTF3C5	3.38298	2.41764	0.0067013	0.160451
7479	GV	CGGBP1	3.13513	1.11248	0.00671764	0.160603
7323	GV	TMEM107	3.4658	2.335	0.00678104	0.161637
7377	GV	DISC1	3.34675	1.96126	0.00686667	0.16265
7408	GV	GLA	3.26677	1.78822	0.00687423	0.16265
7319	GV	ENSG00000253342	3.48874	2.91156	0.00691016	0.163259
7491	GV	EIPR1	3.1233	1.32511	0.00694038	0.163732
7533	GV	MFHAS1	3.03832	0.883904	0.00695929	0.163937
7348	GV	NHERF1	3.39697	2.26694	0.00697922	0.164053
7513	GV	FBXO25	3.08631	1.46254	0.00698598	0.164053
7364	GV	MEA1	3.37053	1.99771	0.0070645	0.165443
7642	GV	PFDN1	2.8465	1.10027	0.00715656	0.166761
7466	GV	MTMR2	3.1557	1.35806	0.00716074	0.166761
7480	GV	ADIPOR2	3.13367	0.951321	0.00716236	0.166761
7417	GV	TUBB8P10	3.25874	1.80702	0.00719898	0.166792
7482	GV	HAX1	3.13101	1.65576	0.00719948	0.166792
7500	GV	LINC01645	3.11013	1.33597	0.00722247	0.166792
7388	GV	RBKS	3.31997	1.90334	0.00722832	0.166792
7496	GV	PPIF	3.11844	1.54909	0.00724486	0.166792
7358	GV	ZNF274	3.37701	2.42029	0.00724907	0.166792
7424	GV	DDX20	3.23889	1.75013	0.00725606	0.166792
7464	GV	GEMIN2	3.16077	1.38082	0.00725725	0.166792
7474	GV	GRPEL1	3.14227	1.27448	0.00730107	0.167436
7469	GV	ACTR8	3.15197	2.09647	0.0073328	0.167436
7443	GV	TIMD4	3.20464	1.72128	0.00733744	0.167436
7468	GV	ENSG00000236885	3.15339	1.0804	0.00738593	0.168073
7415	GV	UROD	3.26109	1.71528	0.00738634	0.168073
7438	GV	OSGEPL1	3.22083	1.72144	0.00747821	0.168922
7568	GV	PRR5L	2.97554	1.04494	0.00748304	0.168922
7446	GV	DHX33	3.19691	1.49772	0.00749946	0.168922
7584	GV	IGF1R	2.94027	1.29052	0.00750416	0.168922
7586	GV	RBX1	2.93901	0.693296	0.00750467	0.168922
7412	GV	ANKRD7	3.26336	1.73977	0.00751746	0.168922
7314	GV	NRAV	3.49537	3.66239	0.00752875	0.168922
7492	GV	COMMD9	3.12099	1.79834	0.00754207	0.168922
7362	GV	EIF4E2	3.37125	2.36577	0.0075551	0.168922
7465	GV	GATB	3.16	1.48956	0.00757887	0.168922
7517	GV	WDR12	3.08301	1.16967	0.00758647	0.168922
7590	GV	UCHL1	2.92877	1.48973	0.00758737	0.168922
7439	GV	MYO16	3.2125	1.66972	0.00758761	0.168922
7581	GV	ZNF93	2.94587	0.7488	0.00759218	0.168922
7355	GV	SCNM1	3.38447	2.42033	0.00760264	0.168922
7467	GV	COPS7B	3.15346	1.68822	0.0076569	0.169892
7432	GV	LRR1	3.22944	1.9538	0.00768103	0.17003
7504	GV	LINC01811	3.10516	1.06648	0.0076843	0.17003
7580	GV	RPL32	2.94634	0.798115	0.007785	0.171273
7447	GV	PEX12	3.19449	1.60115	0.00779389	0.171273
7624	GV	HSPA8	2.87511	0.75483	0.00786899	0.17194
7505	GV	DUSP22	3.10487	1.13071	0.0078778	0.17194
7520	GV	TMED10	3.06992	1.13213	0.00789002	0.171972
7390	GV	GCC1	3.31624	2.31029	0.0079299	0.172607
7463	GV	MYO3B	3.16256	1.42563	0.00800439	0.173992
7420	GV	NACA	3.24536	1.40547	0.00806408	0.1746
7484	GV	CENPS	3.12973	1.8472	0.008065	0.1746
7409	GV	SELENOT	3.26674	1.85334	0.0082228	0.177571
7548	GV	PIGP	3.01839	1.00138	0.0082465	0.177571
7383	GV	SLC39A9	3.33264	2.21835	0.00827214	0.177884
7471	GV	SPATA6L	3.15078	1.45618	0.00834905	0.179298
7462	GV	SMU1	3.16405	1.5504	0.00837032	0.179514
7475	GV	AGA-DT	3.14225	1.203	0.00838596	0.179609
7380	GV	SRPRA	3.34337	2.70356	0.00842705	0.180009
7575	GV	FAM53C	2.95369	0.870009	0.00847186	0.180246
7664	GV	RNF181	2.80051	0.590274	0.00848324	0.180249
7510	GV	ENTREP1	3.09465	1.30731	0.00851674	0.180722
7427	GV	NLRP8	3.2375	2.16358	0.00858378	0.181547
7621	GV	EIF1B	2.88328	1.30529	0.0086047	0.181547
7434	GV	AGGF1	3.22573	2.32201	0.0086122	0.181547
7521	GV	PARP2	3.06824	1.33575	0.0086476	0.181889
7569	GV	LINC01152	2.97222	1.08554	0.008663	0.1819
7571	GV	ZNF561	2.96907	1.07558	0.00876932	0.183225
7441	GV	ZNF547	3.21006	2.02481	0.00878082	0.183225
7382	GV	ZNF544	3.33329	2.74599	0.00878085	0.183225
7422	GV	TBPL2	3.24282	2.28714	0.00878321	0.183225
7433	GV	ENSG00000245768	3.22798	2.13532	0.00884486	0.184272
7419	GV	JKAMP	3.25201	2.01295	0.00888333	0.18445
7565	GV	PLPPR1	2.98723	1.12812	0.00888459	0.18445
7603	GV	MFAP1	2.90695	0.885904	0.0088879	0.18445
7407	GV	EIF2B2	3.26874	2.59283	0.00892497	0.18498
7670	GV	GET1	2.79264	0.805711	0.00899766	0.186187
7597	GV	MTIF3	2.92045	0.844558	0.0090088	0.186187
7579	GV	ENSG00000288016	2.95038	1.49219	0.00904993	0.186187
7381	GV	KBTBD11	3.33899	3.01413	0.00906377	0.186187
7535	GV	DGKI	3.03749	1.40975	0.00906445	0.186187
7451	GV	VAMP8	3.18611	2.25652	0.00908091	0.186286
7450	GV	GPSM2	3.19087	2.14319	0.00915417	0.18731
7655	GV	GNPDA1	2.82206	0.745075	0.0092938	0.189683
7524	GV	LOC101927690	3.06491	1.45614	0.0093454	0.190329
7375	GV	LOC101928782	3.35437	3.81483	0.00935302	0.190329
7534	GV	EXO1	3.0377	1.18676	0.00942018	0.191192
7690	GV	LINC02882	2.76137	0.67272	0.0094307	0.191192
7501	GV	TINF2	3.10944	1.75765	0.00943922	0.191192
7445	GV	WDR86-AS1	3.19856	2.29751	0.0094547	0.191264
7487	GV	EMC3	3.12725	1.5641	0.00947886	0.191356
7493	GV	NIT2	3.12079	2.07666	0.00949402	0.191356
7665	GV	GMNN	2.79941	0.928239	0.00949503	0.191356
7455	GV	MRPS22	3.18147	2.08212	0.00959701	0.192887
7494	GV	BMS1P23	3.12059	1.99329	0.00960707	0.192887
7549	GV	QRICH1	3.01622	1.53972	0.00961947	0.192894
7545	GV	SLC3A1	3.02226	1.36642	0.00970039	0.194274
7626	GV	LDHA	2.87153	1.47246	0.00980168	0.195637
7539	GV	RIMKLA	3.02966	1.23571	0.00981723	0.195637
7485	GV	LINC01799	3.12973	1.77573	0.00991036	0.197248
7564	GV	NUDT5	2.988	1.25727	0.00993781	0.197305
7502	GV	KANK1	3.10711	1.51414	0.00999649	0.19798
7406	GV	PGM5P2	3.26999	2.87079	0.0100181	0.19802
7530	GV	CRNKL1	3.04762	1.26675	0.0100264	0.19802
7546	GV	GID4	3.02213	1.83988	0.0100356	0.19802
7457	GV	ENSG00000285424	3.17754	2.40532	0.0100637	0.198152
7448	GV	TACR3-AS1	3.19164	2.0822	0.0100682	0.198152
7651	GV	AP5M1	2.82371	0.951555	0.0100881	0.198152
7614	GV	AIFM1	2.89387	1.40211	0.0100916	0.198152
7541	GV	KIF3C	3.02637	1.67811	0.0101149	0.198367
7481	GV	LINC01630	3.13359	1.74289	0.0101297	0.198413
7536	GV	ULK4	3.03667	1.23232	0.0101701	0.198961
7618	GV	NEPRO	2.88767	0.908418	0.0101862	0.199033
7625	GV	ZCCHC10	2.87476	0.736623	0.01024	0.199643
7677	GV	UNC5C	2.7871	0.721721	0.010254	0.199643
7576	GV	NDUFAF4	2.95232	1.13771	0.0102547	0.199643
7478	GV	DCDC2C	3.13518	1.85477	0.0102686	0.199671
7678	GV	LINC02909	2.786	0.573	0.0102897	0.199839
7602	GV	SMIM30	2.9107	1.36483	0.010349	0.200204
7515	GV	HAL	3.08604	1.85721	0.0103676	0.200204
7596	GV	SYT9	2.92074	0.924998	0.0103709	0.200204
7509	GV	MEGF10	3.0969	1.78271	0.0104014	0.200534
7497	GV	NXT1	3.115	2.2477	0.0104152	0.200534
7611	GV	SLC25A26	2.89602	1.00385	0.0104255	0.200534
7599	GV	LINC01498	2.91698	1.14787	0.0104675	0.200604
7598	GV	DERL2	2.91891	1.4628	0.0104711	0.200604
7511	GV	ENSG00000258637	3.09106	1.58019	0.0104787	0.200604
7615	GV	ENSG00000247134	2.89221	0.891303	0.0104791	0.200604
7538	GV	PBX1	3.03198	1.38978	0.010511	0.200929
7449	GV	NSMCE1	3.1911	2.27644	0.0105212	0.200929
7617	GV	CCNB2	2.88976	1.54584	0.0105555	0.201345
7477	GV	MEGF11	3.1393	2.0342	0.0109017	0.206966
7650	GV	ZNF277	2.82503	0.954835	0.0109615	0.207262
7514	GV	ATP6V1E1	3.08607	1.9811	0.0109638	0.207262
7499	GV	STAB2	3.11055	1.97454	0.0109816	0.207262
7628	GV	TNFAIP8	2.87055	1.15251	0.0109949	0.207262
7553	GV	LINC03002	3.0119	1.56971	0.0110728	0.208486
7523	GV	RAD54B	3.06499	1.4265	0.0110997	0.208747
7697	GV	LINC01579	2.75032	0.941828	0.0111653	0.209565
7456	GV	CGRRF1	3.17999	2.38037	0.0111693	0.209565
7572	GV	CDH17	2.96198	1.11883	0.011242	0.209947
7668	GV	GNAT2	2.7965	1.21711	0.0112795	0.210403
7490	GV	TENT5B	3.12472	2.23547	0.0113102	0.210652
7649	GV	CEBPG	2.83375	1.04994	0.0113476	0.210895
7516	GV	COA7	3.0845	1.85188	0.0113585	0.210895
7638	GV	GTPBP10	2.85358	0.953613	0.0114398	0.211912
7647	GV	RPUSD4	2.83616	1.30026	0.0115035	0.212359
7616	GV	HSPA4	2.89156	1.58411	0.0115354	0.212393
7453	GV	RHOQ	3.18233	3.42145	0.011555	0.212393
7648	GV	MARK3	2.83593	0.874687	0.0116295	0.212968
7547	GV	OTUB1	3.0221	2.0221	0.011663	0.213339
7674	GV	OSTC	2.78774	0.660566	0.0117361	0.214187
7654	GV	UBB	2.82277	0.866239	0.0117624	0.214423
7560	GV	FHIT	2.99306	1.42342	0.0119605	0.217306
7556	GV	MRPL47	3.00371	1.86139	0.0119741	0.217306
7701	GV	ACOT13	2.74412	0.903318	0.0119747	0.217306
7797	GV	ENY2	2.63076	0.597981	0.0119883	0.217307
7498	GV	CDK5RAP1	3.11162	2.60528	0.0120983	0.218131
7529	GV	SNRNP35	3.05128	2.482	0.0121654	0.218786
7737	GV	NAA20	2.69494	0.839151	0.0122937	0.220353
7557	GV	C19orf53	3.00273	1.85652	0.0123318	0.220532
7794	GV	ENSG00000249679	2.63552	0.588372	0.0123524	0.220532
7707	GV	ENSG00000261555	2.73904	0.917696	0.012375	0.220532
7672	GV	FAM167A-AS1	2.79128	1.32716	0.0123785	0.220532
7472	GV	STYXL1	3.14969	3.10124	0.0123858	0.220532
7610	GV	RLN1	2.90285	1.21859	0.0123862	0.220532
7525	GV	NCK2	3.06176	1.90935	0.0124011	0.220552
7544	GV	ACAA2	3.02436	1.76996	0.0124368	0.220943
7589	GV	RRAGC	2.92882	1.54301	0.0125076	0.221532
7531	GV	ARHGAP20	3.04321	1.76598	0.0125252	0.221532
7561	GV	BCAP31	2.99193	1.71104	0.0126279	0.222662
7540	GV	ENSG00000288081	3.02789	1.85697	0.0126446	0.222662
7563	GV	KYNU	2.98912	1.83136	0.0126874	0.223005
7543	GV	LOC105376121	3.02487	1.45312	0.012779	0.224151
7552	GV	ITM2C	3.01228	1.76896	0.0127851	0.224151
7771	GV	PSMC6	2.65591	1.10022	0.0128263	0.224629
7629	GV	MTRES1	2.86668	1.12713	0.012881	0.22497
7694	GV	SLIRP	2.75468	0.805818	0.0128841	0.22497
7526	GV	ZNF100	3.06024	2.42297	0.0128879	0.22497
7620	GV	VRK3	2.88545	1.17232	0.0129691	0.226142
7558	GV	FAM32A	3.00184	2.28171	0.0130606	0.227489
7630	GV	LAMTOR5	2.86372	1.17833	0.0131173	0.22801
7789	GV	FBXO16	2.63946	0.955531	0.0131189	0.22801
7583	GV	XYLT1	2.94043	1.58617	0.0131338	0.228022
7567	GV	NR2C2AP	2.97854	1.90084	0.0131946	0.228772
7585	GV	B9D1	2.93906	1.90879	0.0132055	0.228772
7646	GV	MTOR	2.83938	1.56017	0.0132292	0.228896
7592	GV	CGREF1	2.92352	2.17778	0.013256	0.228896
7761	GV	SH2D4A	2.66774	0.716165	0.0132651	0.228896
7528	GV	ZNF16	3.05744	2.5648	0.0133148	0.228896
7600	GV	GRHPR	2.9167	1.79573	0.0133219	0.228896
7562	GV	CCT3	2.9917	1.88107	0.0133417	0.228896
7752	GV	LINS1	2.6791	1.21042	0.0133501	0.228896
7816	GV	GSE1	2.60378	0.683925	0.0133583	0.228896
7573	GV	UBE2D2	2.95834	1.51072	0.0134547	0.229863
7793	GV	ADAR	2.63595	0.695962	0.0134809	0.230065
7627	GV	CALN1	2.87131	1.51793	0.0135167	0.23025
7594	GV	OSCP1	2.92172	1.87539	0.0135307	0.23025
7692	GV	SAR1A	2.75961	0.990787	0.0135348	0.23025
7559	GV	PFKP	2.99725	1.82279	0.0135661	0.230338
7705	GV	SCGB3A2	2.74237	0.876413	0.0136342	0.231204
7684	GV	ACTG1	2.77626	1.22644	0.0137563	0.231986
7641	GV	RBM33	2.84856	1.18474	0.0137645	0.231986
7661	GV	LINC02208	2.80882	1.2233	0.0137877	0.231986
7566	GV	URI1	2.98169	1.90225	0.0138129	0.232027
7537	GV	LOC285453	3.03289	2.35616	0.013842	0.232274
7587	GV	AHCYL2	2.93877	1.87828	0.0139105	0.232693
7542	GV	ZDHHC12-DT	3.02582	2.65391	0.0139396	0.232727
7644	GV	MRRF	2.84065	1.28583	0.0139731	0.232822
7632	GV	TCTN1	2.86236	1.85362	0.0139763	0.232822
7604	GV	NDUFS5	2.90687	1.80958	0.0140185	0.233283
7704	GV	TCHP	2.7428	1.28475	0.0140418	0.233428
7570	GV	PPRC1	2.96934	2.02752	0.0140634	0.233546
7555	GV	MFSD11	3.00582	2.21262	0.0140947	0.233823
7723	GV	CABYR	2.70782	0.961018	0.014114	0.233901
7631	GV	SGO1-AS1	2.86322	1.1497	0.0142472	0.235622
7681	GV	NCAPH	2.78012	0.848864	0.0142925	0.235641
7703	GV	FBXW12	2.74334	0.919445	0.0142948	0.235641
7720	GV	PPP2R1B	2.71545	0.84554	0.0144449	0.237423
7622	GV	MRPL48	2.8822	2.21858	0.0144982	0.238056
7716	GV	RPL22	2.72345	1.13322	0.0145484	0.238612
7607	GV	AP3M1	2.90537	1.46876	0.0145618	0.238612
7623	GV	CFAP298	2.8809	1.46715	0.0146281	0.239209
7551	GV	ENSG00000229559	3.01378	2.60609	0.0146475	0.239283
7609	GV	VPS25	2.90355	1.6833	0.0147314	0.240291
7588	GV	RNF139	2.93757	2.17496	0.0147392	0.240291
7519	GV	SLA2	3.07624	4.49705	0.014849	0.24159
7577	GV	OPALIN	2.95182	1.83876	0.0148914	0.241645
7554	GV	ZKSCAN5	3.00784	2.26801	0.0148976	0.241645
7643	GV	PLAGL2	2.8464	1.27363	0.0149408	0.241921
7666	GV	SOX5	2.79817	1.33619	0.0149598	0.241921
7595	GV	ARFGEF3	2.92165	1.82101	0.0150429	0.243019
7593	GV	RAD51	2.92222	2.09989	0.0153471	0.246972
7679	GV	ECI2	2.78542	1.5256	0.0153837	0.246972
7659	GV	ENSG00000286272	2.81388	1.39909	0.0153838	0.246972
7582	GV	STX18-AS1	2.94084	2.30474	0.0154545	0.246972
7601	GV	ABHD5	2.91158	2.09211	0.0154975	0.246972
7608	GV	PMPCB	2.90359	2.09593	0.0155014	0.246972
7605	GV	NTPCR	2.90589	2.21806	0.0155792	0.246972
7730	GV	DNAJC18	2.69911	1.19288	0.0155992	0.246972
7637	GV	CSGALNACT1	2.85433	1.2909	0.0156006	0.246972
7635	GV	HPSE2	2.85724	1.46531	0.0156109	0.246972
7712	GV	UTP4	2.73126	1.2568	0.0157927	0.248623
7550	GV	LOC645397	3.01517	3.33069	0.0158369	0.249073
7612	GV	PSMD13	2.8958	2.16388	0.0158656	0.24928
7700	GV	SLIT3	2.74622	1.283	0.0160976	0.250686
7656	GV	CPSF4L	2.82098	1.69509	0.0161121	0.250686
7633	GV	ENSG00000254744	2.86122	2.04831	0.0161794	0.251258
7606	GV	MED28	2.90563	2.4315	0.0164486	0.253476
7726	GV	LINC00707	2.70444	1.23084	0.0165859	0.255102
7634	GV	ZNF239	2.86056	2.49024	0.0166311	0.255308
7574	GV	METTL1	2.95669	3.00369	0.0166708	0.255459
7613	GV	TESMIN	2.8942	2.26102	0.0167127	0.255504
7717	GV	ZNF483	2.72122	1.00135	0.0167358	0.255504
7810	GV	RALB	2.61145	1.05318	0.0167864	0.255504
7844	GV	ZNF415	2.5732	1.01052	0.0167953	0.255504
7652	GV	LINC02254	2.82335	1.47035	0.0168047	0.255504
7790	GV	PDGFRL	2.63923	0.982578	0.0168127	0.255504
7658	GV	SYF2	2.81818	1.66632	0.0168441	0.255641
7809	GV	PXK	2.61325	0.827929	0.0169547	0.256274
7782	GV	NRAP	2.64722	1.28323	0.0169587	0.256274
7685	GV	RFC5	2.7752	2.23738	0.0169656	0.256274
7619	GV	TERB1	2.88559	1.86116	0.0170381	0.256885
7653	GV	RECQL5	2.8228	2.0551	0.0172201	0.258899
7901	GV	RPAP3	2.49248	0.552135	0.0172642	0.259319
7750	GV	FLOT1	2.68051	1.37832	0.0173349	0.260138
7912	GV	DLGAP5	2.47712	0.489971	0.0174435	0.260692
7722	GV	MARS1	2.70951	1.4022	0.0174604	0.260692
7831	GV	GABRR3	2.58758	0.685912	0.0174851	0.260692
7767	GV	USP45	2.66172	0.832028	0.0175199	0.260961
7591	GV	MPZL1	2.92668	2.83355	0.0177489	0.263393
7729	GV	RPS26	2.70354	1.15361	0.0178444	0.264311
7676	GV	ZNF641	2.78742	1.72737	0.0178602	0.264311
7748	GV	UBE2E3	2.68206	1.1256	0.01792	0.264952
7813	GV	SMAD2	2.60819	0.706057	0.0179815	0.265371
7687	GV	IDH3A	2.77039	1.67867	0.0180131	0.265505
7867	GV	ENSG00000266908	2.53242	1.0669	0.01807	0.2657
7744	GV	TOR3A	2.68689	1.11836	0.0182422	0.267252
7702	GV	LOC124901859	2.74362	1.95089	0.0183149	0.267573
7645	GV	C3orf52	2.83951	2.6	0.0184155	0.268103
7885	GV	CD55	2.51225	0.661403	0.0184811	0.268302
7869	GV	STX8	2.53052	0.624988	0.018508	0.268413
7713	GV	RAB1A	2.72947	1.29048	0.0186006	0.269063
7906	GV	ZNF385D-AS1	2.4835	1.03492	0.0186395	0.269382
7770	GV	MSL2	2.65824	0.818127	0.0186595	0.269429
7708	GV	PPM1G	2.73666	1.95571	0.0186894	0.269439
7639	GV	RALGDS	2.85227	2.7729	0.0187944	0.270161
7657	GV	PECAM1	2.82037	1.80237	0.0188402	0.270511
7796	GV	ATF7IP2	2.63364	1.01044	0.0188824	0.270511
7853	GV	CNOT11	2.56766	0.73278	0.0189183	0.270511
7749	GV	ENSG00000225836	2.68105	1.64746	0.0189327	0.270511
7636	GV	TENM2-AS1	2.85648	2.79067	0.0189368	0.270511
7667	GV	ZKSCAN2	2.79807	1.85643	0.0189622	0.270633
7663	GV	SARAF	2.80472	1.88239	0.0191881	0.273128
7760	GV	MB21D2	2.66798	1.08466	0.0192078	0.273167
7682	GV	PSMD4	2.77918	2.1204	0.0192445	0.27326
7695	GV	SPMIP9	2.75317	2.38928	0.0192639	0.27326
7669	GV	WDR11-DT	2.79345	2.17108	0.0193306	0.27369
7915	GV	POC5	2.47116	0.785991	0.0193811	0.27369
7886	GV	SNX27	2.51189	0.718206	0.0194884	0.274828
7714	GV	RALYL	2.72931	1.53298	0.0194959	0.274828
7755	GV	TIMM8A	2.67746	1.70514	0.0196009	0.275445
7662	GV	NOBOX	2.80868	2.63902	0.0197617	0.27687
7742	GV	ACSL3	2.69252	1.0562	0.0197978	0.277104
7907	GV	CLCN4	2.48266	0.710175	0.0198129	0.277104
7680	GV	LINC03047	2.78047	2.57171	0.0198822	0.277828
7640	GV	KHK	2.85146	3.20265	0.0199303	0.27795
7660	GV	GTF3C4	2.80981	2.09056	0.0199658	0.278031
7766	GV	ASTN2	2.66222	1.69641	0.0200479	0.278869
7721	GV	ENSG00000248747	2.71199	1.63786	0.0200913	0.278972
7746	GV	LINC02698	2.68618	1.51688	0.0201379	0.278974
7719	GV	ENSG00000236377	2.71552	1.97355	0.0202676	0.280287
7921	GV	TRIP12	2.45863	0.578978	0.0203296	0.280428
7691	GV	ZNF493	2.75989	2.30269	0.0203302	0.280428
7827	GV	UQCRB	2.59223	0.777212	0.020358	0.28057
7763	GV	HMGCL	2.66606	1.58361	0.0204196	0.281038
7673	GV	PPP3CB	2.78878	1.86951	0.0204565	0.281038
7776	GV	LETMD1	2.65156	1.66574	0.0204621	0.281038
7733	GV	TRAPPC4	2.69699	1.34771	0.0206094	0.282336
7884	GV	DLG3	2.51434	0.8375	0.0207698	0.283778
7689	GV	KPNA2P1	2.76242	2.54037	0.02083	0.283903
7693	GV	SPADH	2.75849	2.24576	0.0208928	0.284277
7788	GV	RPL19	2.64245	1.08271	0.0210974	0.286091
7698	GV	TRIP4	2.74974	2.3208	0.0211672	0.286618
7686	GV	IRAG1	2.77176	2.35704	0.0212034	0.286622
7724	GV	NXPH1	2.70686	1.73902	0.0212081	0.286622
7728	GV	DNMT3A	2.70418	1.8539	0.021243	0.286622
7805	GV	COX14	2.61599	1.45241	0.0213	0.286898
7838	GV	INTS6	2.58072	0.726549	0.0213264	0.287012
7756	GV	ENSG00000284823	2.67111	1.57841	0.0213595	0.287213
7881	GV	HIKESHI	2.51646	0.994266	0.0213795	0.287213
7818	GV	CCDC81	2.60265	2.22673	0.021395	0.287213
7829	GV	BDH2	2.59002	1.08865	0.0214453	0.287463
7780	GV	IMMP2L	2.64753	1.48388	0.0215066	0.287507
7671	GV	ART5	2.79214	2.24609	0.0215321	0.287573
7711	GV	ZNF623	2.73149	1.97695	0.0215855	0.287573
7963	GV	CKS1B	2.39673	0.552351	0.0216251	0.287573
7751	GV	GPLD1	2.68006	1.59945	0.0216262	0.287573
7725	GV	ALG11	2.70551	1.63351	0.0216283	0.287573
7709	GV	SDHAF2	2.73562	2.26687	0.021637	0.287573
7849	GV	LINC01128	2.57022	0.924948	0.0217489	0.288821
7753	GV	PPP2R2A	2.67906	1.32731	0.0218031	0.289042
7826	GV	LINC00363	2.59415	1.06535	0.021812	0.289042
7791	GV	CTPS1	2.63872	1.74867	0.021921	0.290146
7743	GV	ENSG00000231421	2.68757	1.91338	0.0219708	0.290566
7696	GV	DLL3	2.75167	3.06588	0.0220035	0.290611
7758	GV	ERC2	2.66826	1.47902	0.0220434	0.290611
7785	GV	TYW5	2.64547	1.47064	0.0221323	0.290825
7731	GV	FAM162A	2.69847	1.91234	0.022157	0.290825
7837	GV	CSTF3	2.58203	1.13581	0.0221717	0.290825
7740	GV	GRIK4	2.69369	1.7458	0.022222	0.291016
7762	GV	CFAP36	2.66722	1.42169	0.0222285	0.291016
7931	GV	HSPA5	2.43975	0.980476	0.0222676	0.291016
7736	GV	FIRRE	2.69497	1.88595	0.022277	0.291016
7710	GV	TBC1D12	2.73166	1.90555	0.0223138	0.291118
7745	GV	TUBA1B	2.6864	2.02647	0.0224035	0.291118
7688	GV	DNAJC11	2.76473	2.27813	0.0224278	0.291118
7856	GV	SOD1	2.56466	1.07402	0.0224397	0.291118
7866	GV	PARK7	2.5325	0.961656	0.0224417	0.291118
7859	GV	FAM204A	2.55536	0.834353	0.0225042	0.291442
7732	GV	RAD23B	2.69829	2.04086	0.0225095	0.291442
7765	GV	CLASP1	2.6642	2.16544	0.0225506	0.291649
7902	GV	DDX50	2.49208	0.837412	0.0225653	0.291649
7772	GV	SLC25A17	2.65555	1.71597	0.02258	0.291649
7787	GV	SMYD3	2.64286	1.57552	0.0226739	0.292627
7847	GV	PITRM1	2.57061	1.15754	0.0227489	0.293123
7792	GV	CFAP77	2.63633	1.53159	0.0227964	0.293168
7738	GV	PLXDC1	2.6944	2.77976	0.0227972	0.293168
7675	GV	VDAC1P1	2.78752	4.08338	0.0228229	0.293168
7683	GV	LOC124902045	2.77657	3.21907	0.0229571	0.294071
7769	GV	PSTPIP1	2.65988	2.51437	0.022999	0.294071
7799	GV	DYNLRB1	2.62694	1.79987	0.0230117	0.294071
7706	GV	LYRM1	2.74011	2.13003	0.0230297	0.294071
7808	GV	DNMBP	2.61429	1.47153	0.0230424	0.294071
7870	GV	TUBAP2	2.52982	1.05954	0.0231059	0.294411
7803	GV	EIF3L	2.61848	1.12777	0.0231386	0.294595
7861	GV	DNAJA2	2.55139	0.986665	0.0231938	0.295063
7855	GV	NCOA4	2.56604	0.927934	0.02322	0.295163
7699	GV	DNAJC5G	2.74882	3.19129	0.0234267	0.296865
7894	GV	SERPINB5	2.49923	1.04729	0.023428	0.296865
7834	GV	CSE1L	2.58505	1.32194	0.0235523	0.297753
7800	GV	PPP1R7	2.62675	1.47618	0.0235537	0.297753
7718	GV	SAR1B	2.72001	2.56043	0.0236658	0.298832
7768	GV	GPR89A	2.66151	1.96201	0.0236969	0.298832
7759	GV	RPN1	2.66798	2.30008	0.0237177	0.298832
7933	GV	KLHL32	2.43498	0.719281	0.0237322	0.298832
7775	GV	ZNF875	2.65229	1.75275	0.0237536	0.298867
7843	GV	CNTNAP2	2.57604	0.949865	0.02392	0.30049
7817	GV	RAD51B	2.60296	1.12114	0.0239667	0.30084
7846	GV	ENSG00000233514	2.57205	0.901815	0.0240933	0.30167
7896	GV	CPLX4	2.49674	1.25236	0.0240935	0.30167
7715	GV	COASY	2.72873	2.6734	0.0241847	0.302157
7868	GV	ASXL3	2.53176	1.02527	0.0241899	0.302157
7734	GV	LINC02351	2.69653	2.19986	0.0242378	0.302229
7890	GV	TMX2	2.50459	1.16539	0.0242667	0.302229
7876	GV	RNF145	2.52377	1.03412	0.0243033	0.302229
7832	GV	ELMO2	2.58714	1.46271	0.0243034	0.302229
7778	GV	TIMP2	2.64945	1.84199	0.024356	0.302648
7892	GV	DCC	2.50287	0.934335	0.0244373	0.302804
7739	GV	ARPC3P5	2.69401	2.38364	0.0244951	0.302804
7735	GV	TFIP11	2.69543	2.45621	0.0245467	0.302804
7814	GV	ZNF662	2.60594	1.93934	0.0245512	0.302804
7882	GV	APEX1	2.51615	1.00056	0.0249032	0.305426
7835	GV	COPB2	2.58338	1.2203	0.0249354	0.305562
7786	GV	ENSG00000286229	2.6441	1.90258	0.0249753	0.305562
7850	GV	COCH	2.56873	1.5942	0.0250427	0.305734
7754	GV	DNTTIP1	2.67844	2.88085	0.0250864	0.305802
7777	GV	ENSG00000224848	2.65064	2.4224	0.0251373	0.305988
7873	GV	AFF2	2.52652	1.48356	0.0251558	0.305988
7784	GV	XBP1	2.64588	2.39799	0.0251589	0.305988
7804	GV	LINC02754	2.61666	2.43487	0.0253003	0.307242
7828	GV	RNF7	2.59216	1.68915	0.0253707	0.307865
7851	GV	LOC100507250	2.56851	1.79082	0.0253962	0.307941
7943	GV	NRG4	2.42566	0.715085	0.0254665	0.308353
7836	GV	LETM2	2.5825	1.45569	0.025486	0.308353
7913	GV	NARF	2.47509	1.47528	0.0254878	0.308353
7820	GV	ITGA10	2.59981	1.75398	0.0256156	0.309199
7781	GV	C5orf58	2.64745	2.04345	0.0256389	0.309247
7862	GV	ERVW-1	2.54148	1.89247	0.0258076	0.310582
7845	GV	MACROH2A2	2.57234	1.43442	0.0259338	0.311866
7747	GV	HLCS	2.6847	2.48626	0.0260837	0.313124
7825	GV	GREB1	2.59449	1.79008	0.0261054	0.313124
7774	GV	APCDD1L-DT	2.65296	1.94681	0.0261265	0.313124
7857	GV	BAIAP2L1	2.55708	1.48283	0.0262301	0.313994
7823	GV	SEMA3D	2.59835	1.62079	0.0262823	0.313994
7841	GV	ZNF830	2.57895	1.58371	0.0263669	0.314528
7893	GV	DSG2-AS1	2.50123	1.02977	0.0263708	0.314528
7821	GV	GOSR2	2.5998	1.67317	0.0264645	0.314961
7798	GV	METAP1	2.6284	1.74863	0.026466	0.314961
7795	GV	FNTA	2.63397	2.1875	0.0265494	0.315252
7830	GV	ENSG00000254180	2.58947	1.58378	0.0267694	0.316353
7727	GV	PRPF38AP2	2.70428	5.83752	0.0267722	0.316353
7806	GV	TDGF1	2.6153	2.17209	0.0267802	0.316353
7741	GV	ZNF815P	2.69281	3.72742	0.0268497	0.316896
7824	GV	TBX3-AS1	2.5969	1.55421	0.0269171	0.316896
7812	GV	ENSG00000288553	2.60942	2.12197	0.0269288	0.316896
7967	GV	FBXO5	2.3938	0.929554	0.0270011	0.317095
7928	GV	PRPF18	2.44335	1.22531	0.0271231	0.31753
7779	GV	ATP6AP1-DT	2.64809	3.24317	0.0271997	0.317756
7957	GV	MYCBP	2.40763	1.03236	0.0272568	0.317756
8079	GV	GALNT14	2.2874	0.599987	0.0272753	0.317756
7938	GV	ATP5MC2	2.43106	0.925526	0.027354	0.31798
7822	GV	PSMA6P1	2.59952	1.88773	0.0274262	0.318588
7998	GV	UBTD2	2.36186	0.875837	0.027533	0.31933
7899	GV	ZNF443	2.4928	1.37104	0.0275859	0.31933
7783	GV	SND1	2.64625	2.71468	0.0275895	0.31933
7905	GV	TRIM5	2.4837	1.04302	0.0276643	0.319571
7764	GV	CNDP2	2.66461	3.14229	0.0276897	0.319571
7903	GV	RAB5B	2.49056	1.08056	0.0278044	0.32066
7878	GV	MRPL15	2.52038	2.06952	0.0278495	0.320873
7848	GV	THAP9	2.5703	1.89836	0.0278628	0.320873
7757	GV	CARF	2.66965	5.06229	0.0280104	0.321773
7801	GV	PTGR1	2.62073	2.06277	0.0280442	0.321773
7858	GV	ENSG00000286976	2.55584	1.6919	0.0280566	0.321773
7773	GV	SPR	2.6545	3.68059	0.0280609	0.321773
7811	GV	ZNF329	2.6102	2.36984	0.0282319	0.323266
7910	GV	NXF1	2.47859	1.76095	0.0284574	0.325057
7918	GV	PRPF38A	2.46416	1.21356	0.0284924	0.325057
8050	GV	VTCN1	2.31539	0.647802	0.0285078	0.325057
7802	GV	ESRG	2.61877	3.30666	0.0285935	0.325057
7875	GV	NUDT15	2.52471	1.65969	0.0285961	0.325057
7842	GV	PAQR5	2.5761	1.82768	0.0286072	0.325057
7961	GV	ENSG00000237400	2.39794	1.06498	0.0288246	0.327003
7974	GV	TMCO1	2.37913	0.603789	0.0288436	0.327003
7986	GV	MSMO1	2.36953	0.945314	0.0288874	0.327262
7819	GV	ADA	2.60213	2.34305	0.0289072	0.327262
7898	GV	SLC30A1	2.49368	1.5074	0.0290929	0.328899
7925	GV	RRM2	2.44956	0.905702	0.0292958	0.330727
7917	GV	MED23	2.46505	1.23644	0.0293862	0.33099
7807	GV	HSPA8P9	2.61462	2.87483	0.0294468	0.33099
7936	GV	PPP1R3B-DT	2.43301	1.23528	0.0294924	0.33099
7897	GV	PIWIL3	2.49455	1.5138	0.0295254	0.33099
7833	GV	NFKB1	2.58711	2.25108	0.0296117	0.331494
7840	GV	RBM23	2.58028	2.24159	0.0296507	0.331641
7880	GV	HMOX2	2.51713	1.67985	0.0298127	0.332122
7891	GV	ENSG00000287451	2.50386	2.21578	0.0299678	0.333386
7852	GV	ENSG00000287413	2.56832	2.33858	0.0300318	0.333867
7962	GV	PITPNC1	2.39789	1.48376	0.0301296	0.334194
7871	GV	UBE4A	2.52886	1.90361	0.0302544	0.334821
7929	GV	EEF1B2	2.44195	1.01059	0.0302637	0.334821
7955	GV	ZBTB8OS	2.41061	1.18943	0.0305203	0.336879
7877	GV	ENSG00000285743	2.5209	1.64448	0.0305337	0.336879
7883	GV	ENSG00000270087	2.51529	2.27283	0.0305567	0.3369
7920	GV	C18orf25	2.4594	1.26189	0.0306189	0.337292
8008	GV	PARPBP	2.35315	0.641519	0.0306552	0.337292
8030	GV	PDPN	2.33566	0.963644	0.0307256	0.337834
7927	GV	EIF3H	2.44392	0.993151	0.0308458	0.338096
7839	GV	SH3GL2	2.58052	3.10936	0.030887	0.338096
7889	GV	SFT2D2	2.5077	1.59495	0.0308965	0.338096
7879	GV	DDB2	2.51948	2.09208	0.0312297	0.339576
7815	GV	NUDT16L1	2.60507	5.81741	0.0312439	0.339576
7895	GV	LINC01823	2.49907	1.76942	0.0313918	0.340261
7951	GV	CA10	2.4177	1.4004	0.0314363	0.340412
8016	GV	CEP70	2.34675	0.663438	0.0315592	0.340924
7953	GV	SV2B	2.41319	1.27589	0.0316337	0.340947
7904	GV	C2orf42	2.48944	1.82109	0.0316456	0.340947
7934	GV	ANO10	2.43479	1.17926	0.0316654	0.340947
8022	GV	SEC23B	2.3411	0.917564	0.0316888	0.340947
7887	GV	MRTO4	2.50928	1.6528	0.0317646	0.341305
7909	GV	ZNF419	2.47897	1.53181	0.0318589	0.341632
7872	GV	EME1	2.52825	2.00455	0.0319013	0.341857
8010	GV	CIART	2.35249	0.945262	0.0319631	0.341905
7863	GV	KCNIP4	2.53741	2.15694	0.0321229	0.341905
7993	GV	MMADHC	2.36384	1.40557	0.0321402	0.341905
7984	GV	USP3	2.37232	0.998714	0.0322612	0.342511
7954	GV	GPR143	2.41231	1.27609	0.0323603	0.342882
7860	GV	ZNF416	2.55399	3.17895	0.0324654	0.342915
7980	GV	PLAA	2.37482	1.08688	0.0324985	0.342915
7854	GV	ENSG00000256923	2.56731	4.08595	0.0326594	0.343908
7865	GV	TP73-AS1	2.5328	2.61566	0.0326929	0.343908
7864	GV	LOC124903615	2.53671	3.49376	0.0327324	0.343908
7874	GV	ENSG00000228719	2.52503	2.91481	0.0327357	0.343908
7946	GV	LINC02763	2.42005	1.11382	0.0327892	0.344243
8086	GV	VMP1	2.28174	1.31761	0.0328804	0.34463
7914	GV	ITPRID1	2.47456	1.56145	0.0330464	0.345587
7952	GV	ACYP2	2.41425	2.06634	0.0331234	0.345902
8085	GV	STEEP1	2.28295	0.671111	0.0331336	0.345902
7888	GV	MPP2	2.50894	2.31919	0.0333354	0.346281
7979	GV	KDELR2	2.37526	1.23034	0.0333553	0.346281
8045	GV	TBCC	2.32047	1.07291	0.0334045	0.346281
8160	GV	MRFAP1	2.22081	1.04285	0.0335791	0.347362
8112	GV	OFCC1	2.2668	1.28534	0.033742	0.34759
7900	GV	ACTG1P25	2.49277	2.37463	0.0339601	0.34759
7968	GV	ZNF749	2.39118	1.62489	0.033984	0.34759
7950	GV	TBC1D10B	2.41796	1.56653	0.034018	0.34759
8062	GV	EMC2	2.30388	0.698807	0.0343324	0.34984
7958	GV	SKA1	2.40738	1.40582	0.034346	0.34984
7988	GV	FGGY	2.36822	0.888792	0.0343477	0.34984
7956	GV	DCTN5	2.40942	1.30708	0.0343919	0.34984
8033	GV	SNX6	2.32968	0.695746	0.034466	0.34984
7949	GV	UTP18	2.41817	1.84662	0.0345496	0.34984
8002	GV	PTCD3	2.3575	1.08845	0.0345542	0.34984
8125	GV	KLHL18	2.25524	0.696644	0.0345675	0.34984
8014	GV	ENSG00000260706	2.34991	1.28933	0.0345795	0.34984
8028	GV	CHEK2	2.33624	0.875144	0.0345801	0.34984
8177	GV	MRPL50	2.20629	0.578052	0.0346614	0.35037
8003	GV	SPATA7	2.35724	1.32588	0.0346938	0.350477
8139	GV	SLC8A1	2.23708	0.588812	0.0347876	0.350798
8047	GV	GTF2H2C	2.31937	1.10539	0.0347984	0.350798
7975	GV	CAST	2.37871	0.811368	0.0348537	0.350798
8070	GV	IRF6	2.29711	0.701835	0.0349738	0.350798
8039	GV	KCTD10	2.32403	0.992247	0.0349982	0.350798
8066	GV	PAWR	2.29779	0.880291	0.0350028	0.350798
7970	GV	RARS1	2.38897	1.14143	0.0350187	0.350798
7964	GV	METTL18	2.39592	1.49027	0.0350455	0.350798
7930	GV	ETV6	2.44026	1.63655	0.0350731	0.350798
7922	GV	SLC35F4	2.45374	1.75761	0.0350747	0.350798
7911	GV	C18orf21	2.47796	2.93774	0.0350767	0.350798
8015	GV	ELP3	2.34707	1.21756	0.0350998	0.350798
7935	GV	PLA2G12B	2.43304	1.72217	0.0351218	0.350798
7932	GV	LINC02934	2.4382	2.10227	0.0351785	0.350798
7948	GV	PSMG3	2.4182	2.10796	0.0352875	0.350798
8143	GV	CHCHD7	2.23111	0.592104	0.035316	0.350798
7944	GV	RNF121	2.42491	2.3377	0.0354367	0.351561
8026	GV	RABL3	2.33754	1.23074	0.0355877	0.352697
8057	GV	UQCC1	2.30846	1.2896	0.0355982	0.352697
7999	GV	TAFA2	2.36166	1.32962	0.0356302	0.352697
7937	GV	NUDT16-DT	2.43132	1.75755	0.0356453	0.352697
8127	GV	DDX46	2.2448	0.847709	0.035661	0.352697
7942	GV	RAP1GDS1	2.42607	1.52768	0.0357366	0.352792
8094	GV	BLZF1	2.27853	0.683895	0.03577	0.352905
7985	GV	PPP1R11	2.37112	1.71848	0.0358769	0.353524
7987	GV	BLMH	2.3692	1.49825	0.0362273	0.356102
7996	GV	AK2	2.36261	1.35489	0.0362729	0.356175
8131	GV	PRKCQ-AS1	2.24216	0.997642	0.0363934	0.356851
7923	GV	RPL19P11	2.45191	2.58858	0.0365619	0.357254
8012	GV	PDCD5P1	2.35139	1.42665	0.0365672	0.357254
8069	GV	DNAH12	2.29719	0.903695	0.0368787	0.358705
8018	GV	GLDN	2.34456	1.11855	0.0368823	0.358705
8036	GV	EIF3D	2.32646	1.44109	0.0368837	0.358705
8004	GV	PIGU	2.357	1.04568	0.0368946	0.358705
8154	GV	MTCH2	2.22402	1.1964	0.0370849	0.360336
8056	GV	NSA2	2.31044	1.00401	0.0372553	0.36126
7924	GV	DMTF1-AS1	2.45043	2.97564	0.0372706	0.36126
7947	GV	MAT2A	2.41839	1.59548	0.0372815	0.36126
8027	GV	GNPNAT1	2.33627	1.57123	0.0373021	0.36126
7991	GV	GOLGA2P5	2.36483	1.60319	0.0374331	0.361967
7939	GV	ZNF202	2.42955	1.88726	0.037621	0.363045
7940	GV	CDK17	2.42687	1.97615	0.0376485	0.363045
8108	GV	SCP2	2.26968	0.936757	0.0376965	0.363045
8048	GV	PPCDC	2.31832	1.73886	0.0377407	0.363045
7916	GV	LOC124902542	2.46785	3.54488	0.0377413	0.363045
8088	GV	CSRNP2	2.28144	1.30381	0.0377483	0.363045
7969	GV	MMS19	2.39019	2.46225	0.0378167	0.363485
7965	GV	SF1	2.39576	2.01006	0.0378452	0.36354
8229	GV	SHTN1	2.16498	0.430893	0.037906	0.363876
7976	GV	DYRK3	2.37853	1.73403	0.0379255	0.363876
7978	GV	CPQ	2.37568	1.62425	0.0380433	0.364571
7908	GV	LOC105274304	2.47969	26.0002	0.0381302	0.365185
8013	GV	WDR5B	2.35088	1.79367	0.0382455	0.365272
7919	GV	ENSG00000286486	2.45969	3.23012	0.0383347	0.365407
7972	GV	ENSG00000233820	2.38346	1.80839	0.0383356	0.365407
8019	GV	USP2	2.34306	1.23659	0.0384703	0.366255
8052	GV	ZNF83	2.31359	1.05927	0.0385078	0.366395
7982	GV	CERS6-AS1	2.37335	2.30968	0.0385964	0.366853
8032	GV	CCDC201	2.332	1.49186	0.0386016	0.366853
8249	GV	N4BP2L2	2.14902	0.452059	0.0387811	0.368079
8040	GV	JAK1	2.32394	1.12619	0.0387995	0.368079
7960	GV	PFKFB4	2.40054	2.50352	0.038922	0.368631
7926	GV	CREBRF	2.44683	2.90349	0.0389389	0.368631
8029	GV	CORO2A	2.3358	1.14066	0.0389642	0.368631
8001	GV	SCUBE2	2.359	1.83642	0.0389903	0.368631
8000	GV	GGH	2.36091	1.74623	0.0390411	0.368844
8011	GV	ARHGAP15	2.3522	1.2688	0.0390942	0.369128
7959	GV	ZNF560	2.40191	1.79928	0.0393423	0.370817
8005	GV	PDRG1	2.35625	1.67005	0.0394286	0.370968
7966	GV	IRF2BPL	2.39454	1.98191	0.0394974	0.370968
8115	GV	SPATA5	2.26185	1.09442	0.0395136	0.370968
7983	GV	TRPC7-AS2	2.37239	1.92898	0.0395202	0.370968
8120	GV	THRB	2.25768	0.612826	0.0395947	0.371232
7990	GV	ZNF589	2.36606	2.023	0.0396503	0.371537
8024	GV	SLC24A2	2.33835	1.52532	0.039749	0.371593
8021	GV	GMEB1	2.34249	1.59651	0.0397776	0.371644
8060	GV	FOXJ3	2.30498	1.27934	0.0400321	0.372731
8075	GV	ENSG00000261298	2.28912	1.066	0.0400334	0.372731
8111	GV	SNX16	2.26721	1.21316	0.0400948	0.373086
8059	GV	CFL2	2.30518	1.33521	0.0402821	0.374612
7981	GV	ABHD12B	2.37468	1.95832	0.0403258	0.374734
7941	GV	ZNF746	2.42666	3.28945	0.040342	0.374734
7995	GV	SPATA4	2.36312	1.52489	0.0404199	0.375024
8147	GV	CDC6	2.22936	1.03652	0.0406288	0.376092
8025	GV	ZNF557	2.33805	2.0899	0.0407959	0.377204
8037	GV	CLTC	2.3262	1.03331	0.0409113	0.37789
8117	GV	ATXN3	2.26105	0.981021	0.0410253	0.378169
8020	GV	BDH2P1	2.34255	1.65695	0.041052	0.378169
8240	GV	EZR	2.15488	0.760039	0.0410768	0.378169
7994	GV	SPATA16	2.36318	2.0444	0.0411299	0.378169
7971	GV	LINC02720	2.38364	2.27991	0.0411533	0.378169
8096	GV	INPP1	2.27657	1.37801	0.0413351	0.379346
8151	GV	CYB5A	2.22707	1.25712	0.0413778	0.379521
8089	GV	ARHGEF7	2.28139	0.993916	0.0414908	0.379808
8076	GV	CTNNA2	2.28847	0.831068	0.0415043	0.379808
8149	GV	PTPRA	2.22769	1.30449	0.0415395	0.379808
7989	GV	ENSG00000229664	2.36607	1.97577	0.0415418	0.379808
8170	GV	NETO2	2.21254	0.8065	0.0415456	0.379808
8087	GV	ZNF607	2.2817	1.66951	0.0416929	0.38026
8017	GV	ATF4	2.34466	1.80654	0.0417461	0.38026
7945	GV	ENSG00000233223	2.42145	25.8389	0.0417555	0.38026
8055	GV	TIMM9	2.31089	1.27551	0.0417602	0.38026
8126	GV	IRAG1-AS1	2.24947	1.2987	0.0417661	0.38026
8132	GV	BDNF	2.24208	1.30715	0.0417665	0.38026
8042	GV	HAGH	2.32296	1.71869	0.0418334	0.380653
8006	GV	ENSG00000263427	2.3561	2.13637	0.0418711	0.380781
8288	GV	SELENOF	2.12326	0.536223	0.041903	0.380851
7992	GV	RNF187	2.36409	2.56653	0.0419322	0.380851
8038	GV	PDHA1	2.32511	2.01943	0.0420267	0.380899
8302	GV	WDCP	2.11747	0.562981	0.0420879	0.381239
8164	GV	ENSG00000253585	2.21781	0.668324	0.0421896	0.381806
8035	GV	GTF2E2	2.32693	1.9944	0.0422277	0.381806
8009	GV	GGACT	2.35308	1.67887	0.042296	0.381806
7973	GV	UBE2L4	2.38277	2.50111	0.0423452	0.381845
8155	GV	TIMELESS	2.22329	1.03345	0.0424662	0.38272
7997	GV	LOC107984850	2.36192	1.80403	0.042582	0.383549
8109	GV	DNAH6	2.26768	1.72807	0.0428354	0.385165
8007	GV	SLC25A3P1	2.355	2.43548	0.0430288	0.386056
8209	GV	TXNP4	2.17881	1.12764	0.0430902	0.386342
8252	GV	UBE2V2	2.14777	0.593331	0.0431432	0.386342
8208	GV	CDK7	2.17959	0.717035	0.0431579	0.386342
8199	GV	PIP4K2A	2.1899	0.809765	0.0431783	0.386342
8122	GV	VPS45	2.25657	1.3193	0.043301	0.386983
8078	GV	ENSG00000260661	2.28756	1.46134	0.0435159	0.388255
8065	GV	USP30	2.29832	1.54806	0.0436528	0.388932
8181	GV	RBMS3	2.20373	1.18657	0.0437284	0.388932
8201	GV	NFX1	2.18852	1.00908	0.0437769	0.388932
8023	GV	NR1H3	2.33965	2.44313	0.0439047	0.389526
8274	GV	S100PBP	2.13186	0.571687	0.0439255	0.389526
8105	GV	METTL6	2.27228	1.45842	0.0439824	0.3896
8278	GV	UBE2N	2.12881	0.613005	0.0441113	0.390311
8064	GV	ENSG00000273269	2.29911	2.1531	0.0443783	0.390996
8044	GV	IP6K2	2.32199	2.03823	0.0443816	0.390996
8150	GV	TMEM39A	2.22711	1.37901	0.0443838	0.390996
8049	GV	ENSG00000254587	2.31615	1.99745	0.0445177	0.391489
8138	GV	PHACTR3	2.23745	1.25135	0.0445188	0.391489
7977	GV	RPL26P36	2.37626	5.34212	0.0445754	0.391609
8090	GV	MRPS23	2.2803	1.12047	0.044632	0.391693
8046	GV	ENSG00000233891	2.31964	2.00016	0.0447062	0.391693
8148	GV	CD9	2.22776	1.51804	0.0447899	0.391693
8135	GV	ENSG00000253642	2.23927	1.36187	0.0448069	0.391693
8124	GV	PTPN12	2.2556	1.39394	0.0448114	0.391693
8158	GV	PARN	2.22165	1.11783	0.0448236	0.391693
8121	GV	TFDP2	2.2566	1.56696	0.044933	0.391748
8141	GV	ST13P12	2.23655	1.37822	0.0449657	0.391819
8165	GV	PCLO	2.21778	0.830034	0.0450825	0.392411
8116	GV	SLC25A38	2.2616	1.43398	0.045267	0.39327
8095	GV	MIR22HG	2.27688	1.45884	0.045271	0.39327
8214	GV	RPL12	2.17431	0.951251	0.0453526	0.393481
8092	GV	ANKS4B	2.27912	2.10991	0.0454336	0.393758
8107	GV	GTF3C6P2	2.27078	1.88556	0.0455555	0.393838
8072	GV	TRIM45	2.29395	1.68151	0.0455663	0.393838
8113	GV	ZNF793-AS1	2.2657	1.42442	0.0455796	0.393838
8074	GV	COA3	2.29217	1.76344	0.0456121	0.393838
8102	GV	CDC16	2.27574	2.03875	0.0456952	0.393838
8134	GV	LINC00578	2.2396	0.960362	0.0457129	0.393838
8351	GV	NIFK	2.07955	0.504126	0.0457738	0.393939
8297	GV	ZNF765	2.11934	0.955883	0.0458541	0.394419
8034	GV	ACO2	2.3291	2.74839	0.0459585	0.394765
8242	GV	ZNF304	2.15431	0.943391	0.0460166	0.394765
8144	GV	SERHL2	2.23098	1.4671	0.0460291	0.394765
8137	GV	ANO5	2.23853	1.11706	0.0460809	0.394765
8173	GV	AP4B1	2.21005	1.07019	0.0460927	0.394765
8140	GV	LINC01695	2.23694	1.15356	0.0461404	0.394765
8192	GV	LPIN2	2.1952	0.945787	0.0462536	0.395193
8342	GV	LARS2	2.08946	0.470237	0.0463805	0.395974
8217	GV	RPF2	2.17336	0.875057	0.0464475	0.396011
8123	GV	CTSB	2.25649	1.26077	0.0464588	0.396011
8093	GV	PHYH	2.27866	2.27828	0.0466001	0.396163
8063	GV	ENO1	2.29976	2.08492	0.0466978	0.396238
8156	GV	ANKRD42	2.22306	1.32957	0.0467077	0.396238
8381	GV	ORC5	2.05625	0.463152	0.0467895	0.396303
8084	GV	UNC13B	2.28319	1.95812	0.0468611	0.396442
8041	GV	LINC00520	2.32369	2.95255	0.0468854	0.396442
8043	GV	ACTR1A	2.32281	2.65763	0.0469048	0.396442
8053	GV	NLN	2.31337	1.9298	0.0469596	0.396487
8233	GV	KIF23	2.16125	0.613233	0.0470092	0.396698
8073	GV	MAP7	2.29387	1.91515	0.0470825	0.396898
8031	GV	RBMXP5	2.33283	3.5559	0.0471135	0.396924
8082	GV	P2RX5	2.28537	2.54129	0.0471869	0.396924
8198	GV	FAM227A	2.19	0.833072	0.0472522	0.396924
8189	GV	MELTF-AS1	2.19778	1.57892	0.0472598	0.396924
8204	GV	NEDD4L	2.18322	0.959586	0.0472652	0.396924
8186	GV	NUFIP2	2.19902	1.07308	0.0473832	0.397137
8058	GV	METTL13	2.30784	3.07346	0.0474848	0.397574
8334	GV	VPS35L	2.09432	0.66555	0.0475627	0.397617
8179	GV	FAM120AOS	2.20534	1.36771	0.0478324	0.398405
8061	GV	ENSG00000213959	2.30403	2.45194	0.0479061	0.398812
8182	GV	NIPAL3	2.20127	1.23157	0.0479629	0.399077
8119	GV	PITPNA	2.25827	1.8604	0.0481479	0.399766
8225	GV	SFXN4	2.16718	1.27405	0.0482134	0.399766
8091	GV	CCDC51	2.27989	2.2284	0.0482964	0.399998
8110	GV	AKR1A1	2.26757	1.50235	0.0483452	0.399998
8316	GV	CFAP58	2.10634	0.632302	0.0484598	0.399998
8067	GV	ENSG00000230404	2.29764	2.37309	0.0484816	0.399998
8081	GV	NFASC	2.28623	2.42863	0.0485562	0.400277
8054	GV	AKR1B1P7	2.31207	4.37276	0.0486253	0.40064
8187	GV	NSUN3	2.19873	1.31777	0.0487609	0.401155
8272	GV	CLDN10	2.13405	0.897939	0.0488556	0.401155
8293	GV	ATP5F1A	2.12106	0.91713	0.0489578	0.401155
8077	GV	PQBP1	2.28758	3.1501	0.0489852	0.401155
8152	GV	RPL7P59	2.2247	1.65677	0.0490634	0.401155
8103	GV	FIS1	2.27487	2.07654	0.0491182	0.401155
8166	GV	MAT1A	2.21579	1.46789	0.0491252	0.401155
8051	GV	LOC105376219	2.31362	5.365	0.0491869	0.401155
8223	GV	CDC42SE2	2.16909	1.07231	0.0493063	0.401155
8114	GV	ENSG00000286132	2.26203	2.28195	0.0494033	0.401155
8136	GV	SSU72	2.23872	2.11465	0.0494293	0.401155
8207	GV	ENSG00000287963	2.1797	1.72909	0.0494334	0.401155
8196	GV	FUNDC2	2.19182	1.44278	0.0494495	0.401155
8101	GV	ENSG00000231747	2.27587	2.19409	0.0494695	0.401155
8335	GV	ENSA	2.09341	0.740367	0.0494742	0.401155
8071	GV	ZNF135	2.29589	3.53432	0.0495456	0.401155
8129	GV	COX17P1	2.24386	2.10023	0.0495826	0.401155
8184	GV	ZNF586	2.19987	1.56812	0.0495944	0.401155
8068	GV	NTN1	2.2975	3.35252	0.0497305	0.401498
8145	GV	CASD1	2.23027	1.48408	0.0498164	0.401788
8216	GV	TARS1	2.17351	0.993155	0.0500189	0.402555
8205	GV	ASH2L	2.18235	1.48145	0.0501005	0.402555
8312	GV	PDCD5	2.10916	1.28363	0.050109	0.402555
8188	GV	CNOT9	2.1985	1.2392	0.0501264	0.402555
8142	GV	TSEN2	2.23364	1.87276	0.0501715	0.402555
8193	GV	XRCC6	2.1941	1.18744	0.0501969	0.402555
8200	GV	NUP155	2.18987	1.06153	0.050227	0.402555
8097	GV	LYG1	2.27637	3.79031	0.0503044	0.402555
8133	GV	LINC02074	2.24145	1.98577	0.0503285	0.402555
8218	GV	TIPRL	2.17291	1.10695	0.0503655	0.402555
8275	GV	GLIPR1	2.13169	0.782998	0.0504344	0.40264
8206	GV	ATP5MF	2.18003	1.07418	0.0504492	0.40264
8159	GV	GPR39	2.22112	1.81073	0.050689	0.402945
8083	GV	UVRAG	2.28435	3.61842	0.0507419	0.402945
8100	GV	ING4	2.27601	3.07522	0.0507442	0.402945
8098	GV	FBXO48	2.27633	3.20291	0.0507779	0.402945
8180	GV	SIRT7	2.20434	1.76774	0.0508608	0.402945
8299	GV	UBE2F	2.11816	1.90524	0.0509005	0.402945
8292	GV	CCDC27	2.12107	1.05661	0.0509105	0.402945
8190	GV	SPC25	2.19695	1.70291	0.0509379	0.402945
8168	GV	EXOC2	2.21392	1.42229	0.0509696	0.402945
8348	GV	JAG1	2.08153	0.692877	0.0510401	0.402945
8169	GV	ZBTB8B	2.21324	1.90927	0.0511599	0.403428
8153	GV	WASHC5	2.22441	1.98106	0.0512649	0.403428
8130	GV	DYRK4	2.24317	2.25353	0.0512799	0.403428
8258	GV	ENSG00000258526	2.14513	0.817839	0.0514002	0.403493
8080	GV	GRWD1	2.287	25.7873	0.0515056	0.403493
8185	GV	ENSG00000254906	2.19973	2.31067	0.0517682	0.403933
8172	GV	SLC25A36	2.21205	2.14872	0.0517709	0.403933
8161	GV	RPS21	2.21995	1.45208	0.0517737	0.403933
8197	GV	RNF113A	2.19102	1.78694	0.0520606	0.40438
8276	GV	YWHAH	2.13072	0.896447	0.0521235	0.40438
8175	GV	MPP1	2.20715	1.66189	0.0521266	0.40438
8338	GV	ZNF823	2.0911	1.27545	0.0521965	0.40438
8357	GV	HNRNPU	2.07475	0.719328	0.0522256	0.40438
8255	GV	FANCL	2.1462	0.859702	0.052232	0.40438
8104	GV	LOC124902803	2.27295	4.94175	0.0522589	0.40438
8128	GV	LINC02888	2.24444	3.58823	0.0522932	0.40438
8099	GV	ENSG00000255422	2.2763	25.7387	0.0523726	0.40438
8263	GV	NAA11	2.14028	1.17288	0.0524437	0.40438
8162	GV	DLEC1	2.21871	1.7161	0.0525634	0.40438
8253	GV	MIS12	2.14665	1.37472	0.0526747	0.40438
8106	GV	SERPINB6	2.27133	26.183	0.0527805	0.40438
8118	GV	SUGT1P2	2.25912	4.27906	0.0527974	0.40438
8438	GV	CDH12	2.01498	0.484815	0.0528104	0.40438
8202	GV	ZDHHC3	2.18842	1.36091	0.0528126	0.40438
8296	GV	MTFR1	2.1208	0.817825	0.0528144	0.40438
8281	GV	WDR53	2.12654	0.86238	0.0529072	0.40438
8178	GV	BARX2	2.20549	1.54937	0.0529552	0.40438
8215	GV	RFC4	2.17417	1.09522	0.053054	0.404512
8195	GV	PAIP2	2.19239	1.42647	0.0530883	0.404581
8322	GV	USP14	2.10417	0.692129	0.0531537	0.40477
8309	GV	RAP2B	2.1128	1.10755	0.0534381	0.405897
8313	GV	PSMC1	2.10871	1.0087	0.053575	0.406276
8352	GV	HIBCH	2.07827	0.633712	0.053779	0.406566
8290	GV	CENPW	2.12232	0.823814	0.0537878	0.406566
8332	GV	PAPOLG	2.09508	0.903799	0.0538415	0.406566
8167	GV	TRAM1	2.21494	2.0648	0.0538875	0.406615
8259	GV	ZNF512	2.1425	1.39701	0.0539373	0.4068
8244	GV	SORCS2	2.15126	2.12507	0.0540137	0.407184
8226	GV	ENSG00000228463	2.16612	1.383	0.0541372	0.407533
8373	GV	ZNF788P	2.06168	1.13607	0.0542478	0.407533
8238	GV	SYTL3	2.15553	1.23932	0.0542684	0.407533
8157	GV	RPUSD2	2.22249	2.89869	0.0542946	0.407533
8479	GV	RPL15	1.99213	0.532833	0.0543067	0.407533
8305	GV	ENSG00000223930	2.11526	0.797236	0.054314	0.407533
8482	GV	EFL1	1.99052	0.5056	0.0543581	0.407594
8426	GV	MYNN	2.02134	0.455319	0.0543983	0.407594
8349	GV	NUDT7	2.08146	0.916422	0.054439	0.407708
8379	GV	KIF2C	2.0566	0.711694	0.0544881	0.407885
8146	GV	ZNF717	2.2295	2.89763	0.0545183	0.407921
8224	GV	ANKH	2.16826	1.54239	0.0545995	0.408065
8237	GV	BRAP	2.15815	1.10827	0.0546035	0.408065
8230	GV	NEDD8	2.16458	0.954852	0.0546139	0.408065
8246	GV	SAMD3	2.15003	1.24812	0.0547023	0.408337
8239	GV	DCLRE1C	2.15497	1.36354	0.0547709	0.408337
8235	GV	TPM1	2.16018	0.950238	0.0547904	0.408337
8306	GV	NUP153	2.11524	0.848434	0.054803	0.408337
8298	GV	MRPS9	2.11886	0.891395	0.0549724	0.40865
8339	GV	CNBD1	2.09104	0.790615	0.0551079	0.409059
8307	GV	COX4I1	2.11459	1.04002	0.0551183	0.409059
8393	GV	CD36	2.04302	0.588256	0.055159	0.409059
8176	GV	BYSL	2.20663	2.47306	0.0551933	0.409059
8314	GV	RAD18	2.10818	0.969997	0.0552058	0.409059
8484	GV	RPS27A	1.98888	0.564953	0.0552418	0.409136
8222	GV	STOX1	2.16937	1.99917	0.0553697	0.409705
8320	GV	SH2B3	2.10496	1.04827	0.0554594	0.409705
8254	GV	DLEU1	2.14628	1.2245	0.0555207	0.409705
8236	GV	RAB2B	2.15882	1.46704	0.0555717	0.409705
8251	GV	LINC02253	2.14779	1.82227	0.0555727	0.409705
8219	GV	PIH1D1	2.17204	1.69165	0.0555871	0.409705
8295	GV	MIF4GD	2.12087	1.33307	0.0556946	0.409705
8231	GV	RPS27AP16	2.16358	1.32599	0.05587	0.409705
8220	GV	ZNF383	2.17107	2.37158	0.0558975	0.409705
8323	GV	TTC6	2.10328	0.948283	0.0559795	0.409705
8265	GV	ZNF736	2.13977	1.45996	0.0559882	0.409705
8247	GV	CDC42-AS1	2.14929	2.04762	0.0559999	0.409705
8174	GV	ENSG00000286119	2.2094	2.80044	0.0560337	0.409705
8429	GV	ABI1	2.01894	0.646383	0.0560604	0.409713
8469	GV	CENPC	1.9962	0.459173	0.0561133	0.409913
8163	GV	PTPRH	2.21816	3.25237	0.0561412	0.409931
8221	GV	KDM4C	2.16962	1.54063	0.0561704	0.409957
8370	GV	ENSG00000233538	2.06372	1.19743	0.0562975	0.410197
8282	GV	SDHAP2	2.12553	1.27509	0.0563943	0.410657
8286	GV	HACL1	2.1248	0.889104	0.0566496	0.411209
8340	GV	SLC20A1	2.09042	1.64196	0.056714	0.411305
8183	GV	ENSG00000233170	2.20019	2.43304	0.0569085	0.412529
8359	GV	RPL15P3	2.07393	0.782768	0.0569824	0.412692
8337	GV	CFAP251	2.0917	1.04981	0.05735	0.414198
8374	GV	SNRPD2	2.06083	0.577518	0.0573712	0.414198
8228	GV	HSP90AA6P	2.16515	2.12947	0.0574908	0.414688
8264	GV	CLEC16A	2.14008	1.97311	0.0575612	0.414998
8279	GV	ZNF649	2.1287	1.39687	0.0577114	0.414998
8442	GV	TMEM126B	2.01249	1.17296	0.0577186	0.414998
8227	GV	PPL	2.16517	2.35243	0.057783	0.414998
8319	GV	ATF6	2.10512	0.812751	0.0577975	0.414998
8171	GV	EIF4A1P4	2.21223	6.29995	0.0578183	0.414998
8376	GV	GOSR1	2.05992	0.872416	0.0579144	0.415502
8213	GV	TMEM268	2.17489	1.94606	0.0579899	0.415858
8234	GV	DGUOK-AS1	2.16079	2.10297	0.0581544	0.416665
8268	GV	GPN3	2.13787	1.55409	0.058189	0.416726
8273	GV	AFG3L2	2.13335	1.91667	0.0582917	0.416765
8256	GV	MPV17	2.14561	1.7831	0.0583021	0.416765
8210	GV	PDCL3P1	2.17753	2.84683	0.0583479	0.416765
8212	GV	ENSG00000273314	2.1767	3.352	0.058591	0.41774
8287	GV	CFAP418-AS1	2.12406	1.28553	0.0586945	0.418126
8387	GV	TLL1	2.04531	0.745588	0.0587964	0.41819
8392	GV	CNOT10	2.04307	1.18606	0.0588699	0.41819
8347	GV	BLOC1S3	2.08308	1.14373	0.0588812	0.41819
8191	GV	MOAP1	2.19568	4.13871	0.0589408	0.41819
8310	GV	AMN1	2.11135	1.20327	0.0591829	0.419352
8250	GV	ENSG00000262898	2.14889	1.96296	0.0592093	0.419354
8194	GV	SMIM12	2.19405	6.62202	0.0595051	0.420528
8266	GV	COX10-DT	2.13933	2.17181	0.0595218	0.420528
8534	GV	TMEM167A	1.95061	0.491333	0.0595301	0.420528
8211	GV	SLC35F6	2.17718	3.94528	0.0595567	0.420528
8333	GV	COPS5	2.09478	1.09353	0.0595906	0.420528
8551	GV	PLRG1	1.94159	0.486525	0.0596362	0.420528
8341	GV	CSF1R	2.08966	1.21493	0.0597694	0.420904
8203	GV	CDK5RAP2	2.18641	5.04001	0.0599046	0.421177
8301	GV	MOV10	2.11758	1.52017	0.0599501	0.421253
8241	GV	LOC124906209	2.15474	2.1528	0.0600517	0.421412
8331	GV	LINC01708	2.0968	1.57288	0.060078	0.421413
8285	GV	CUL3	2.12487	1.35225	0.0601939	0.422041
8232	GV	SAP30-DT	2.16357	2.38506	0.0603328	0.422185
8336	GV	PJA2	2.09308	1.09298	0.0603362	0.422185
8304	GV	PLD5	2.11615	1.67436	0.060346	0.422185
8269	GV	STMP1	2.13593	1.77004	0.0603881	0.422234
8414	GV	RAD51C	2.0247	0.688374	0.0605822	0.422934
8328	GV	ANKRD13A	2.09831	1.10543	0.0605849	0.422934
8291	GV	AGAP1	2.12175	1.68427	0.060748	0.42352
8452	GV	ATP2C1	2.00549	0.702716	0.0608181	0.423641
8317	GV	AEBP2	2.10594	1.32284	0.060875	0.423852
8537	GV	ANXA7	1.9488	0.53687	0.0610386	0.424643
8363	GV	CENPQ	2.06845	1.1577	0.0612479	0.424663
8454	GV	ZDHHC13	2.00477	0.960249	0.0612561	0.424663
8289	GV	SOCS6	2.12284	2.63356	0.0613379	0.424721
8277	GV	FDPS	2.13064	2.09309	0.0614223	0.424721
8267	GV	SYN2	2.13903	2.08724	0.0614414	0.424721
8245	GV	ATP13A4	2.15123	3.41144	0.0614693	0.424721
8378	GV	NDUFA5	2.0579	1.085	0.0615598	0.424721
8488	GV	SH3GL3	1.98689	0.684696	0.0615822	0.424721
8261	GV	LETM1	2.14178	2.5807	0.0616589	0.424946
8315	GV	ZNF606	2.10665	1.58694	0.0616908	0.424946
8512	GV	SAMD4A	1.96784	0.498378	0.0617271	0.424946
8283	GV	KDF1	2.12504	2.47107	0.061732	0.424946
8368	GV	RRAGA	2.0656	1.02524	0.0619193	0.425582
8257	GV	ENSG00000279088	2.14516	3.01736	0.0620875	0.425792
8270	GV	ENSG00000286458	2.13444	2.11815	0.0622417	0.425792
8243	GV	MTERF4	2.15258	3.23776	0.0622894	0.425936
8353	GV	PCBP2	2.07801	1.2021	0.0623636	0.426262
8377	GV	ENSG00000257474	2.0579	1.10278	0.0624236	0.42649
8260	GV	ENSG00000227863	2.1423	3.07035	0.0625121	0.426632
8446	GV	CENPO	2.01189	0.849218	0.0625128	0.426632
8248	GV	ASS1P10	2.14924	3.10431	0.0625242	0.426632
8343	GV	ARPC1A	2.08837	1.76832	0.0625681	0.426751
8262	GV	RPL7P7	2.14112	3.28366	0.0626072	0.426836
8356	GV	EEF1B2P3	2.07555	1.36061	0.062639	0.426871
8483	GV	LYPLAL1	1.99034	0.798804	0.0627511	0.427064
8280	GV	SFXN5	2.12695	2.39195	0.0629847	0.427955
8344	GV	NEK6	2.08757	1.79265	0.0631046	0.428587
8530	GV	BTRC	1.95448	0.581388	0.0631376	0.42861
8303	GV	LINC00598	2.11744	2.15218	0.063326	0.429183
8318	GV	DELEC1	2.10524	1.53582	0.0634734	0.429819
8354	GV	POLR3K	2.07673	1.71165	0.0635845	0.430326
8300	GV	HSPE1P3	2.1176	2.11361	0.063602	0.430326
8358	GV	USP13	2.07407	0.778591	0.0636453	0.430422
8271	GV	DDX11	2.13413	3.03798	0.0637522	0.430656
8404	GV	ATP1B3	2.03264	1.10404	0.0637582	0.430656
8402	GV	NGLY1	2.03423	1.16064	0.064054	0.431746
8350	GV	LINC02752	2.08025	2.17189	0.0642305	0.432552
8416	GV	MAP7D3	2.02461	1.06537	0.064244	0.432552
8403	GV	LINC01612	2.03327	1.37994	0.0642799	0.432552
8413	GV	SNX4	2.02556	1.10912	0.0642815	0.432552
8311	GV	CREB3	2.11113	2.29103	0.0644554	0.432798
8516	GV	GNG12	1.96406	0.519478	0.0645179	0.432851
8420	GV	PEAK1	2.02279	0.949067	0.0648217	0.43334
8409	GV	HNRNPA3	2.02879	1.32852	0.0648523	0.43334
8329	GV	SDC2	2.09725	1.93002	0.0648848	0.43334
8294	GV	SNAP29	2.12091	2.50574	0.0654569	0.435709
8481	GV	OACYLP	1.9912	0.915209	0.0655883	0.436403
8284	GV	BAG1	2.12501	4.05371	0.0656569	0.436497
8389	GV	FAM85B	2.04509	1.72551	0.0657879	0.437006
8421	GV	NKX3-1	2.02262	1.05732	0.0658883	0.437475
8434	GV	ATIC	2.01579	1.29107	0.0659131	0.437475
8405	GV	CDKN2AIP	2.03121	1.13671	0.0660196	0.437719
8327	GV	ACBD7	2.0997	3.04439	0.0660542	0.437719
8430	GV	LINC02006	2.01815	1.27677	0.0660869	0.437719
8330	GV	ENSG00000230552	2.09711	1.94922	0.0661498	0.437719
8529	GV	PPP2CA	1.95507	0.625334	0.0661921	0.437719
8355	GV	ZNF394	2.07576	1.87386	0.0662499	0.437719
8427	GV	ZSCAN9	2.0206	1.14824	0.066307	0.437916
8324	GV	ENSG00000238009	2.10163	2.41992	0.0664907	0.438477
8375	GV	EFTUD2	2.05999	1.7032	0.0665008	0.438477
8321	GV	MTUS2	2.10465	2.35035	0.0665014	0.438477
8308	GV	ENSG00000287982	2.11371	3.19242	0.0665525	0.438634
8437	GV	KLRG1	2.01564	1.02277	0.0666345	0.438994
8440	GV	ENSG00000287616	2.01463	1.5614	0.0667537	0.439316
8559	GV	GTF2H1	1.93313	0.481701	0.066995	0.440245
8521	GV	RNF19B	1.96169	1.19265	0.0669987	0.440245
8367	GV	OR10AH1P	2.0657	1.63321	0.0672444	0.440974
8325	GV	RPL18P13	2.1015	3.95104	0.0672649	0.440974
8472	GV	KIFBP	1.9953	0.830397	0.0676369	0.441968
8326	GV	ATP6V0A4	2.10035	3.01949	0.0677088	0.442258
8470	GV	INTS7	1.99598	0.869837	0.0679049	0.442647
8372	GV	BAALC-AS1	2.06255	1.87296	0.0679064	0.442647
8360	GV	CUEDC2	2.0706	2.81376	0.0679616	0.442827
8411	GV	ZNF684	2.0281	1.30455	0.0680625	0.443269
8424	GV	KIF9	2.0215	1.53037	0.0681489	0.443507
8384	GV	ADAMTSL1	2.05065	1.86502	0.0681895	0.443591
8476	GV	HSPA8P1	1.99301	0.987638	0.0683498	0.443682
8623	GV	COMMD10	1.8932	0.399457	0.0683562	0.443682
8418	GV	CAPZA2	2.02323	1.42799	0.068359	0.443682
8369	GV	PLCG2	2.06412	2.03407	0.0683923	0.443682
8371	GV	PFKM	2.06369	2.76495	0.0684119	0.443682
8345	GV	ENSG00000272379	2.08609	3.31338	0.0684248	0.443682
8527	GV	ZAR1L	1.95584	0.896582	0.0685186	0.443932
8568	GV	AQP4-AS1	1.92718	1.04205	0.0685724	0.444101
8401	GV	ERGIC3	2.03704	1.51605	0.0686793	0.444257
8598	GV	HMGB1P5	1.91043	0.506089	0.0686906	0.444257
8398	GV	PDCL3P6	2.03983	1.46128	0.0686985	0.444257
8386	GV	ENSG00000224478	2.0462	1.59389	0.0687075	0.444257
8365	GV	MTCYBP11	2.06709	1.97017	0.068751	0.444257
8592	GV	ELOC	1.91454	0.480906	0.0687864	0.444257
8556	GV	ZNF134	1.93579	0.545256	0.0688485	0.444275
8361	GV	ENSG00000287516	2.06916	3.39494	0.0689706	0.444705
8518	GV	PAFAH1B1	1.96355	1.02689	0.0690926	0.445022
8364	GV	PREX2	2.06724	2.37339	0.0691029	0.445022
8565	GV	SIAH1	1.93069	0.745046	0.0693069	0.445798
8366	GV	POLA2	2.06662	2.98761	0.0694635	0.446334
8346	GV	ZNF480	2.08569	3.38276	0.069476	0.446334
8428	GV	ZNF501	2.02022	1.23172	0.0695124	0.446334
8396	GV	CRLF3	2.04188	2.0656	0.069524	0.446334
8463	GV	CHCHD3	1.99808	1.36281	0.0695293	0.446334
8552	GV	ALAS1	1.9393	0.854707	0.0698187	0.447253
8471	GV	SEC22B	1.99544	1.27289	0.0698397	0.447253
8445	GV	CZIB	2.01192	1.41702	0.0698752	0.447301
8431	GV	TMEM109	2.01732	1.21364	0.0701973	0.448469
8563	GV	PCSK5	1.93089	0.497625	0.0703742	0.449241
8419	GV	LOC644335	2.02323	1.51303	0.0704263	0.449395
8422	GV	CHD4	2.02186	1.75773	0.0705704	0.449669
8382	GV	TPGS2	2.05433	2.11788	0.0705814	0.449669
8444	GV	ZNF256	2.01223	1.20816	0.0707149	0.450031
8362	GV	ZSCAN5A	2.06897	2.91329	0.0710636	0.451162
8554	GV	RPS16	1.93747	0.782545	0.0710688	0.451162
8453	GV	ARFGAP2	2.00533	1.84551	0.0711434	0.451183
8473	GV	ABTB3	1.99481	1.21188	0.0712241	0.451255
8520	GV	TTC17	1.96216	0.938257	0.0713585	0.451476
8523	GV	NOLC1	1.95811	0.937411	0.0713921	0.451476
8441	GV	GCN1	2.01373	1.55933	0.071484	0.451476
8388	GV	ENSG00000248994	2.04514	2.10268	0.0715052	0.451476
8462	GV	RALGPS1	1.99932	1.33986	0.0715124	0.451476
8514	GV	KARS1	1.96531	1.11133	0.0716431	0.451854
8380	GV	RWDD2A	2.05649	2.83572	0.0716567	0.451854
8400	GV	ZNF782	2.03746	2.01156	0.0716879	0.451873
8457	GV	AAR2	2.00234	1.55969	0.0719343	0.45307
8383	GV	MSANTD7	2.05066	2.73163	0.0719741	0.453143
8415	GV	RPS27AP11	2.02462	2.01384	0.0720655	0.453541
8385	GV	FCHSD2	2.04917	2.64544	0.072218	0.453995
8607	GV	RSBN1L	1.90345	1.00415	0.0722371	0.453995
8423	GV	ATP5ME	2.02169	1.88211	0.0722699	0.453995
8448	GV	ST8SIA6-AS1	2.00943	1.58189	0.0723412	0.453995
8584	GV	ATP5MG	1.91954	0.635429	0.0723774	0.453995
8511	GV	CDC25A	1.96832	1.08856	0.0723924	0.453995
8399	GV	SHLD2	2.0393	2.03777	0.0724315	0.454063
8543	GV	TRNT1	1.94568	0.711159	0.0726095	0.454624
8406	GV	ENSG00000260077	2.03114	2.80443	0.0726627	0.454624
8503	GV	SNX18	1.97523	1.21683	0.0727709	0.454624
8397	GV	MRPS27	2.04007	2.77171	0.0727805	0.454624
8535	GV	DCUN1D1	1.94976	0.903158	0.072828	0.454624
8577	GV	EIF3K	1.92261	0.669278	0.0728429	0.454624
8506	GV	ATP6V0D1	1.97114	1.41186	0.0729179	0.454624
8502	GV	COX19	1.97638	1.55966	0.0729911	0.454857
8466	GV	PIN4	1.99667	1.59452	0.0730119	0.454857
8636	GV	TUBA1C	1.88494	0.596835	0.0730886	0.455158
8391	GV	ZNF613	2.04382	2.85976	0.0732739	0.456077
8591	GV	DDX42	1.9154	0.750907	0.073399	0.456175
8407	GV	DIRAS2	2.03099	2.76514	0.0734225	0.456175
8465	GV	PPIB	1.99674	1.49543	0.0738	0.457492
8395	GV	ASB2	2.04233	3.16735	0.0738663	0.457515
8394	GV	RPS26P31	2.04265	3.1141	0.0739258	0.457707
8582	GV	PEX11B	1.92043	1.15311	0.0739885	0.457742
8485	GV	LINC01170	1.98885	1.25603	0.0740509	0.457951
8562	GV	BLTP3A	1.93111	1.19974	0.0741486	0.458258
8606	GV	DISP1	1.90398	0.633688	0.0741996	0.45834
8615	GV	TMEM123	1.89924	0.702397	0.074289	0.458536
8480	GV	LGALS4	1.99204	1.58443	0.0743129	0.458536
8456	GV	DDX28	2.00321	1.58559	0.0744335	0.458844
8517	GV	MFSD1	1.96379	1.43247	0.0744453	0.458844
8498	GV	FBXO38	1.97917	1.0855	0.0745249	0.459112
8459	GV	OSBP2	2.00028	2.07858	0.0746803	0.459717
8730	GV	MAP3K7CL	1.82842	0.325825	0.0747949	0.460002
8433	GV	FAM227B	2.0165	1.64505	0.0748127	0.460002
8390	GV	BTF3L4P1	2.04497	5.26599	0.074854	0.46003
8412	GV	DEDD2	2.02616	2.80781	0.0750625	0.46003
8425	GV	NAPEPLD	2.02143	2.77485	0.0750688	0.46003
8435	GV	PRKCA	2.01571	1.85118	0.0751874	0.46003
8532	GV	TUBA4A	1.95183	1.69722	0.0752112	0.46003
8735	GV	FDFT1	1.82653	0.39359	0.0752518	0.46003
8662	GV	CDCA7L	1.86728	0.629005	0.0752993	0.46003
8450	GV	ZSCAN31	2.00898	2.65407	0.0753335	0.46003
8561	GV	ZSCAN21	1.93196	1.03404	0.0754001	0.460099
8417	GV	ENSG00000231482	2.02351	2.92629	0.07542	0.460099
8439	GV	ANKEF1	2.01489	2.8171	0.0755149	0.46016
8410	GV	RPL27AP5	2.0282	2.83413	0.0756385	0.46016
8507	GV	SHROOM3-AS1	1.97097	1.22237	0.0758144	0.460469
8408	GV	DYRK2	2.02907	3.04166	0.0758358	0.460469
8531	GV	ZNF876P	1.95218	1.13579	0.0758358	0.460469
8461	GV	MAPKAPK2	1.99959	2.08146	0.0760997	0.46124
8620	GV	CCDC60	1.89733	0.948885	0.0761205	0.46124
8572	GV	PPP2R2B	1.92524	0.88417	0.0761938	0.46124
8504	GV	H2AZ1	1.97469	1.47029	0.0762276	0.46124
8455	GV	PPP3CC	2.00457	2.24111	0.0762381	0.46124
8613	GV	RPRD2	1.90217	0.791389	0.0762422	0.46124
8658	GV	WASHC3	1.86878	0.700294	0.0762815	0.46124
8447	GV	AKR1B1P2	2.01173	3.55926	0.0763381	0.46124
8487	GV	CNP	1.98733	2.04352	0.0763856	0.46124
8451	GV	RPL17P36	2.00808	2.41336	0.0764	0.46124
8515	GV	MRPL30	1.96525	1.03172	0.0764131	0.46124
8578	GV	PISD	1.92133	1.06799	0.0764223	0.46124
8443	GV	ARHGAP27P1-BPTFP1-KPNA2P3	2.01246	2.74412	0.0764229	0.46124
8541	GV	SMIM13	1.94693	1.0268	0.0765912	0.462082
8490	GV	GPR137B	1.98577	1.25582	0.0766771	0.462426
8460	GV	IFT43	1.99967	2.49791	0.0768169	0.462627
8496	GV	FBLN7	1.98049	1.90714	0.0768389	0.462627
8628	GV	ASXL1	1.89019	0.910887	0.0768838	0.462627
8567	GV	ENSG00000228561	1.92719	1.01818	0.0769071	0.462627
8493	GV	GMPS	1.9838	2.22671	0.0769372	0.462627
8436	GV	PCBP1-AS1	2.01566	2.88994	0.0769758	0.462627
8716	GV	RBM4B	1.83306	0.641078	0.0770252	0.462627
8449	GV	TMPRSS15	2.00918	2.16482	0.0770276	0.462627
8501	GV	ANAPC15	1.9764	1.7711	0.0771499	0.462637
8486	GV	RSPH9	1.98859	2.234	0.0771615	0.462637
8654	GV	ALS2	1.87222	0.718757	0.0772243	0.462637
8641	GV	PSMB4	1.88035	0.691523	0.0772696	0.462637
8545	GV	CIAO2A	1.94469	1.22749	0.077303	0.462637
8467	GV	EIF4BP7	1.99626	2.68543	0.0773176	0.462637
8458	GV	LINC02617	2.0006	2.22181	0.0773579	0.462668
8432	GV	PREB	2.01716	2.87582	0.077571	0.463289
8526	GV	ZSCAN16	1.95655	1.44078	0.0777274	0.46405
8464	GV	NACA2	1.99761	2.31416	0.0778443	0.464402
8505	GV	TGM7	1.97224	1.55668	0.0779139	0.464438
8522	GV	DCAF16	1.96143	1.46691	0.0779257	0.464438
8495	GV	PANK1	1.98268	2.05795	0.0779371	0.464438
8645	GV	CRK	1.87845	0.538676	0.0780106	0.464704
8492	GV	P4HA2	1.98451	2.11806	0.0780889	0.464827
8548	GV	ANKMY2	1.94364	1.45605	0.0780914	0.464827
8475	GV	GOLT1A	1.99336	2.57367	0.0781966	0.464868
8648	GV	ADAM19	1.87707	0.822119	0.0782122	0.464868
8616	GV	RBM8A	1.89905	0.701951	0.0782683	0.464975
8478	GV	ENSG00000248356	1.99247	2.9457	0.0783037	0.464975
8474	GV	MIR4432HG	1.99478	2.57292	0.0783171	0.464975
8494	GV	HARBI1	1.98284	1.97473	0.0785451	0.46566
8524	GV	DHRS7B	1.95727	1.77946	0.0785485	0.46566
8571	GV	COMMD8	1.92648	1.2494	0.0787602	0.46657
8625	GV	ELP1	1.89088	1.10516	0.0789149	0.467226
8553	GV	SLC35F2	1.939	1.41823	0.0790251	0.467348
8574	GV	ENSG00000246225	1.92376	1.36469	0.0790292	0.467348
8580	GV	TEX10	1.92111	1.57963	0.0790663	0.467348
8489	GV	C5AR1	1.98625	2.59532	0.0795168	0.469448
8542	GV	MANBAL	1.94595	1.79995	0.0795728	0.469448
8650	GV	DGKB	1.87515	0.67572	0.0796661	0.469659
8717	GV	YWHAE	1.83306	0.496161	0.0800672	0.471368
8550	GV	ZNF835	1.94223	1.53622	0.080099	0.471368
8557	GV	FH	1.93422	1.55487	0.0803515	0.471988
8477	GV	TRAPPC6B	1.9928	3.41606	0.0804566	0.472432
8544	GV	DTNBP1	1.94472	1.3542	0.0806797	0.473099
8499	GV	FUCA1P1	1.97818	2.75922	0.0807359	0.473099
8599	GV	LINC02055	1.90989	1.59371	0.0807404	0.473099
8508	GV	VPS4A	1.96967	2.29007	0.0808549	0.473182
8538	GV	SSU72L3	1.94855	1.50315	0.0808566	0.473182
8622	GV	DHTKD1	1.89446	1.04431	0.0808792	0.473182
8468	GV	NCOA4P3	1.9962	25.2111	0.0809914	0.473666
8757	GV	ACP1	1.8135	0.412678	0.0811222	0.473912
8497	GV	FAM114A1	1.9802	3.04879	0.0811573	0.473945
8611	GV	RTL10	1.90304	1.31405	0.0813257	0.474755
8491	GV	COX8C	1.98474	3.48508	0.0815867	0.475759
8669	GV	OIP5	1.86273	1.06732	0.0817103	0.476307
8684	GV	NDE1	1.85657	0.741439	0.081753	0.476329
8525	GV	GUCY2GP	1.95712	2.76301	0.0819205	0.476648
8549	GV	RPL15P22	1.94329	1.42409	0.0819849	0.476648
8519	GV	ZNF704	1.96348	2.14291	0.0819891	0.476648
8597	GV	ATP5PD	1.91096	1.03311	0.0820073	0.476648
8777	GV	SUGCT	1.80524	0.500008	0.0820348	0.476648
8587	GV	PRPF3	1.91785	1.05567	0.0820504	0.476648
8555	GV	CACUL1	1.93717	1.11801	0.082066	0.476648
8602	GV	SSBP2	1.90884	0.994629	0.0823121	0.477417
8575	GV	UBE2Q1	1.92349	1.4223	0.0823361	0.477417
8547	GV	LIPT1	1.94409	2.00631	0.0823631	0.477417
8509	GV	PTH2R	1.9688	2.53804	0.0825831	0.478266
8513	GV	RPL35P5	1.96708	2.46679	0.0826249	0.478309
8564	GV	ALG3	1.93074	1.98617	0.0826907	0.478309
8566	GV	RIOX1	1.9272	1.81825	0.0827003	0.478309
8500	GV	TSSC2	1.97708	3.44654	0.082885	0.479096
8601	GV	DUSP10	1.90884	1.17072	0.0830921	0.480001
8589	GV	NAT1	1.9163	1.71152	0.0832068	0.480005
8558	GV	TYK2	1.93368	1.82477	0.0832709	0.48017
8583	GV	HRG-AS1	1.92	1.64212	0.0833733	0.48023
8540	GV	SLC25A19	1.94726	1.88018	0.0835757	0.480326
8608	GV	MFSD2A	1.90335	1.76856	0.0836835	0.480326
8585	GV	C12orf60	1.91928	1.5602	0.0837357	0.480326
8736	GV	SUPT3H	1.82585	0.601471	0.0837955	0.480326
8528	GV	ODF2	1.95527	2.31445	0.0838113	0.480326
8609	GV	LINC02328	1.9033	1.36964	0.0839646	0.480326
8695	GV	STK39	1.84694	0.713497	0.0841359	0.480326
8560	GV	TNFRSF1B	1.93299	2.355	0.0841573	0.480326
8546	GV	SMARCE1P5	1.94417	2.20176	0.0841934	0.480326
8640	GV	UTP25	1.88124	1.2355	0.0842061	0.480326
8586	GV	FAM234B	1.91908	1.51741	0.0842128	0.480326
8698	GV	XPO1	1.84352	0.848137	0.0842379	0.480326
8731	GV	PDP1	1.82816	0.873175	0.0843283	0.480326
8510	GV	REEP3	1.96847	26.1444	0.0845441	0.480326
8596	GV	NUDT2	1.91147	1.37209	0.0845542	0.480326
8536	GV	KLLN	1.94939	3.25245	0.0851969	0.480569
8588	GV	CPPED1	1.91771	1.63607	0.0852011	0.480569
8652	GV	GAS7	1.87336	0.90654	0.0852304	0.480569
8612	GV	IPO9	1.90234	1.39214	0.0856906	0.480569
8668	GV	OXA1L	1.86275	1.36911	0.0857513	0.480569
8722	GV	RGS2	1.83119	0.443663	0.0857967	0.480569
8595	GV	LOC105370645	1.91216	2.25332	0.085821	0.480569
8539	GV	NCAPGP1	1.94751	3.20949	0.0858646	0.480569
8590	GV	YY1	1.9162	1.41962	0.0860344	0.480569
8749	GV	LINC01117	1.81699	0.678131	0.0860463	0.480569
8665	GV	ZNF30	1.86349	1.25413	0.0860799	0.480569
8816	GV	ZNF143	1.78336	0.469128	0.0861566	0.480569
8533	GV	ATP6V1E1P1	1.95069	3.34201	0.0861605	0.480569
8745	GV	RPL7AP6	1.81784	0.6897	0.086252	0.480569
8643	GV	ZNF180	1.87937	1.45797	0.0862883	0.480569
8673	GV	ZSCAN29	1.86022	0.760851	0.0863245	0.480569
8696	GV	SEC14L6	1.84527	1.25106	0.086354	0.480569
8618	GV	MFAP3	1.89845	1.61332	0.0865224	0.480569
8827	GV	NLRP11	1.78032	0.539283	0.0865645	0.480569
8634	GV	RACK1	1.88566	0.916589	0.0866319	0.480569
8638	GV	ALOX12P2	1.88282	1.48672	0.0866962	0.480569
8702	GV	TRAF3IP2	1.84286	0.887668	0.0867082	0.480569
8663	GV	TOX2	1.86643	0.992287	0.0867778	0.480569
8699	GV	MPRIP	1.8434	1.12749	0.0868936	0.480569
8687	GV	TUBB8P6	1.8526	1.12084	0.0871293	0.480569
8581	GV	LINC00607	1.92106	1.85527	0.0871389	0.480569
8619	GV	CPNE4	1.89744	1.38999	0.0871394	0.480569
8697	GV	YIPF1	1.84379	1.16482	0.0871574	0.480569
8853	GV	RPL37	1.76391	0.425465	0.0871966	0.480569
8872	GV	CLIP1	1.75617	0.449238	0.0872336	0.480569
8569	GV	ANXA6	1.92694	3.51157	0.0873758	0.480569
8789	GV	DNAH3	1.79846	0.759736	0.0876706	0.480725
8690	GV	WWC3	1.85147	1.04198	0.0877706	0.480725
8706	GV	FBXO11	1.83954	0.925369	0.0877733	0.480725
8576	GV	NOL4L	1.9234	2.27373	0.0878166	0.480725
8593	GV	GNB5	1.91439	2.45263	0.0878962	0.480725
8614	GV	TMEM147	1.90112	1.81568	0.0879061	0.480725
8726	GV	ENSG00000248837	1.82884	0.930377	0.0879222	0.480725
8747	GV	ALG2	1.81761	1.06729	0.0881539	0.480984
8675	GV	ZFPM2-AS1	1.8599	1.21617	0.0881964	0.480984
8617	GV	HEPFAL	1.89848	2.15106	0.0882625	0.480984
8660	GV	LINC02299	1.86831	1.15352	0.088302	0.480984
8604	GV	RORA-AS1	1.90459	1.87834	0.0883293	0.480984
8630	GV	ADTRP	1.88777	1.46171	0.0884747	0.481449
8573	GV	LHX4	1.92396	2.37646	0.0888341	0.481869
8653	GV	MED18	1.87313	1.57499	0.0888523	0.481869
8626	GV	NELFE	1.89081	1.78908	0.0889829	0.482025
8833	GV	GNPAT	1.77792	0.578182	0.0890924	0.482025
8678	GV	APPBP2	1.85849	1.299	0.0892214	0.482025
8570	GV	SMUG1	1.9266	3.34349	0.0892605	0.482025
8579	GV	LINC01625	1.9213	3.0904	0.0892866	0.482025
8837	GV	VRK1	1.77479	0.385017	0.0894261	0.482025
8729	GV	RPL6	1.82843	0.649642	0.0894512	0.482025
8605	GV	ZNF584	1.90409	2.02139	0.0894539	0.482025
8603	GV	GLDC	1.90842	2.52126	0.0894735	0.482025
8624	GV	FAIM	1.89259	2.03017	0.0900071	0.482424
8693	GV	LINC02547	1.84785	1.36352	0.0900622	0.482558
8784	GV	BMP6	1.8015	0.757832	0.0902138	0.482886
8791	GV	INPP4B	1.79802	0.425126	0.0905621	0.483011
8631	GV	BNC1	1.8868	1.20213	0.0906205	0.483011
8635	GV	WSB2	1.88535	2.02457	0.0907973	0.483011
8621	GV	CDKN3	1.89503	2.19206	0.0909802	0.483011
8672	GV	SYCP2L	1.86082	0.873274	0.0909901	0.483011
8788	GV	CMPK1	1.79961	0.860868	0.0910694	0.483011
8685	GV	CYB5D2	1.85626	1.58814	0.091102	0.483011
8642	GV	PIK3C2B	1.87959	1.70232	0.0911831	0.483011
8780	GV	SLC30A8	1.80339	0.970771	0.0913209	0.483011
8627	GV	NPRL2	1.89065	1.64053	0.0914285	0.483011
8629	GV	ILF3	1.88895	1.69773	0.0916024	0.483263
8755	GV	CNTN6	1.81487	0.957538	0.0916097	0.483263
8647	GV	CRTC3	1.87708	1.78932	0.0918642	0.483794
8594	GV	SLC4A2	1.91372	25.4514	0.0920022	0.483794
8657	GV	DHDDS	1.87068	1.74541	0.0921336	0.483961
8677	GV	DARS2	1.85944	1.7693	0.0921946	0.483961
8637	GV	SAP30L	1.88379	2.11537	0.0923074	0.484395
8610	GV	RPS6P1	1.90319	3.00172	0.0923633	0.484429
8600	GV	TILRLS	1.90935	26.0146	0.0926246	0.485039
8721	GV	RBPMS-AS1	1.83136	1.31991	0.0928856	0.485365
8680	GV	ZNF596	1.85734	2.19936	0.0929773	0.485542
8688	GV	AP2M1	1.8525	1.48688	0.0930027	0.485542
8686	GV	MTMR8	1.85565	1.40987	0.0930486	0.485542
8746	GV	ICA1L	1.81772	0.654153	0.093049	0.485542
8762	GV	PDE8B	1.81013	0.955247	0.093165	0.485583
8682	GV	THAP4	1.85713	1.61118	0.0931802	0.485583
8752	GV	DCUN1D4	1.81554	0.822612	0.0931996	0.485583
8759	GV	MIR924HG	1.81169	0.666328	0.0933363	0.485979
8774	GV	RAB11A	1.80724	1.0215	0.0933968	0.486136
8683	GV	FBLN5	1.85679	1.27075	0.0935419	0.48626
8849	GV	NUP88	1.76478	0.443594	0.0936513	0.486525
8704	GV	ENPP1	1.84133	1.17989	0.0937855	0.486895
8732	GV	MRPL21	1.82798	1.15202	0.0938348	0.486994
8671	GV	ACOX1	1.86194	1.94845	0.0940089	0.487551
8795	GV	ENSG00000258168	1.79592	1.31105	0.0942399	0.487731
8701	GV	PHKB	1.84304	1.06558	0.0942555	0.487731
8850	GV	GMCL1	1.76448	0.678901	0.0942871	0.487731
8715	GV	ARHGAP24	1.83322	1.46852	0.0943595	0.487731
8644	GV	ATG12P1	1.87925	3.18222	0.0943721	0.487731
8689	GV	ENSG00000286133	1.85194	1.15818	0.09444	0.487925
8681	GV	ENSG00000253622	1.85716	1.9039	0.0944772	0.48796
8649	GV	GNG4	1.87696	2.99325	0.0946351	0.488094
8646	GV	CSNK1D	1.87818	3.2021	0.0946469	0.488094
8783	GV	MRPS6	1.80232	1.17242	0.0947527	0.488094
8667	GV	ENSG00000213690	1.86293	3.0947	0.0947826	0.488094
8632	GV	NOMO2	1.88655	3.22463	0.0947885	0.488094
8892	GV	AP2B1	1.74622	0.511303	0.0948124	0.488094
8785	GV	ENSG00000281920	1.80145	1.42743	0.0951822	0.488788
8694	GV	FER1L4	1.84749	2.42657	0.095241	0.488914
8714	GV	PPFIBP2	1.83339	1.08926	0.0952761	0.488938
8709	GV	RBMS2P1	1.83622	1.71258	0.0954398	0.488981
8711	GV	ZNF562	1.83441	1.07879	0.0954573	0.488981
8691	GV	DIDO1	1.85055	1.61001	0.0954917	0.488981
8674	GV	ENSG00000226535	1.86015	1.80671	0.0954978	0.488981
8843	GV	NUP50	1.77212	0.587021	0.0957444	0.489353
8633	GV	USP42	1.88642	5.40823	0.0957881	0.489353
8724	GV	ANKRD50	1.83032	1.69588	0.0958226	0.489353
8740	GV	GARS1-DT	1.82138	1.42027	0.0958906	0.489353
8656	GV	SURF2	1.8708	2.78735	0.0960215	0.489353
8639	GV	MPP7-DT	1.88267	4.9922	0.0962206	0.489353
8741	GV	ENSG00000237838	1.82102	0.915708	0.0962734	0.489353
8655	GV	ROBO1	1.87193	2.61616	0.0965429	0.489353
8651	GV	LINC01482	1.8745	3.40892	0.0965562	0.489353
8700	GV	RPL5P4	1.84306	1.46741	0.0966107	0.489353
8763	GV	SEC63	1.80988	1.12833	0.0966147	0.489353
8779	GV	AOPEP	1.80374	1.01947	0.0966263	0.489353
8758	GV	FHOD3	1.81278	0.844383	0.0967103	0.489353
8661	GV	BAG2	1.86808	3.1539	0.0967535	0.489353
8764	GV	ECHDC1	1.8098	1.04316	0.0968999	0.489353
8748	GV	SENP5	1.8172	1.11735	0.0969344	0.489353
8659	GV	POLDIP2	1.86843	2.64911	0.0969926	0.489353
8798	GV	SEPTIN8	1.79425	1.11403	0.0970516	0.489353
8725	GV	RRAS2	1.82939	1.03034	0.0970676	0.489353
8727	GV	APBB2	1.82878	1.03815	0.0971355	0.489353
8723	GV	MYH13	1.83082	1.72303	0.097186	0.489353
8750	GV	HMGCR	1.81665	0.730406	0.0972603	0.489353
8953	GV	CKS1BP7	1.71491	0.451853	0.0972773	0.489353
8796	GV	NOB1	1.7958	1.16028	0.0973439	0.489353
8768	GV	ELP6	1.80943	1.84728	0.0974432	0.489353
8676	GV	MRPS18CP7	1.85966	2.46693	0.0975147	0.489353
8712	GV	RPS3AP20	1.83365	1.69723	0.0975632	0.489353
8805	GV	DYNC2LI1	1.79085	0.827738	0.0976054	0.489353
8825	GV	PIGC	1.78172	1.1461	0.097647	0.489353
8739	GV	RXRB	1.82241	1.78089	0.0978198	0.489353
8765	GV	AP5S1	1.8097	1.45573	0.097905	0.489353
8814	GV	TENT5D	1.78458	1.36739	0.0979411	0.489353
8845	GV	RNF2	1.77122	0.869826	0.0980484	0.489353
8864	GV	AP1G1	1.75953	0.801001	0.0980557	0.489353
8743	GV	TCEANC	1.82039	1.19219	0.0981026	0.489353
8792	GV	KNSTRN	1.79791	0.855601	0.0981258	0.489353
8793	GV	NUDT9	1.79764	1.37505	0.0982356	0.489353
8803	GV	SELENOW	1.79129	1.25304	0.0982369	0.489353
8720	GV	CHROMR	1.83161	1.89766	0.0985434	0.489918
8772	GV	HNRNPD	1.80752	1.02695	0.0986652	0.489918
8703	GV	AMZ2P1	1.84239	1.99667	0.0986681	0.489918
8775	GV	BBOX1-AS1	1.80578	1.22887	0.0987531	0.490051
8719	GV	CCL20	1.83253	1.5745	0.0990587	0.490868
8808	GV	ERICH5	1.78718	1.42328	0.0991731	0.490868
8670	GV	LINC01570	1.86223	4.91522	0.0992735	0.490868
8664	GV	MORC2	1.864	25.0564	0.0993178	0.490868
8831	GV	UCHL3	1.77811	1.27861	0.0993625	0.490868
8807	GV	ZNF616	1.78831	1.57584	0.0994075	0.490868
8666	GV	SPTLC2	1.86327	25.0311	0.0994302	0.490868
8956	GV	RBM22	1.7146	0.479254	0.0995563	0.490868
8770	GV	NPSR1-AS1	1.80861	1.33948	0.0995752	0.490868
8813	GV	WDR38	1.78491	1.78332	0.0995994	0.490868
8989	GV	IWS1	1.69453	0.411977	0.0997083	0.491041
8679	GV	LINC01876	1.85801	4.57529	0.0997264	0.491041
8904	GV	IPO11	1.73904	0.949595	0.0998757	0.491221
8707	GV	POMGNT1	1.83908	3.02211	0.100096	0.491899
8799	GV	MCPH1	1.7931	0.889188	0.100142	0.491899
8782	GV	LINC02955	1.80267	0.946412	0.100204	0.491899
8692	GV	RPL7AP70	1.84846	2.79062	0.100502	0.491899
8884	GV	RBM48	1.74952	0.646108	0.100534	0.491899
8847	GV	NEFH	1.76969	0.806222	0.100555	0.491899
8876	GV	ANGEL2	1.75425	1.13723	0.100676	0.492049
8787	GV	ENSG00000228711	1.80099	1.14144	0.100778	0.492291
8733	GV	ERVH-1	1.82737	2.63194	0.100871	0.492294
8761	GV	SCCPDH	1.81079	1.63698	0.100956	0.492388
8810	GV	CHRNA5	1.78656	1.72197	0.100978	0.492388
8786	GV	COG4	1.80137	1.91974	0.100982	0.492388
8708	GV	EIF3LP2	1.83815	2.97196	0.101143	0.49258
8742	GV	EIF4EBP1	1.82044	2.59761	0.101249	0.492791
8728	GV	OSTCP6	1.82874	2.12304	0.101284	0.492811
8885	GV	PRPSAP2	1.7495	0.808411	0.101318	0.492828
8754	GV	OR3A2	1.81493	1.78158	0.101371	0.492933
8718	GV	EIF3FP3	1.83263	2.38087	0.101436	0.493104
8744	GV	RRP8	1.81992	1.96507	0.101599	0.493621
8893	GV	PRCC	1.74575	0.7765	0.101604	0.493621
8851	GV	AAAS	1.76447	1.17198	0.101693	0.493753
8705	GV	AFMID	1.8398	3.90312	0.101742	0.493778
8818	GV	BRD3OS	1.78269	1.40499	0.101904	0.494014
8809	GV	OS9	1.78695	1.98824	0.102097	0.494014
8829	GV	ZNF600	1.77963	0.928805	0.102133	0.494014
9009	GV	COPS8	1.68485	0.808968	0.102219	0.494014
8769	GV	OST4	1.80931	1.39325	0.102317	0.494014
8826	GV	DDX56	1.78074	1.56793	0.102498	0.494014
8771	GV	CFLAR	1.80816	2.02322	0.102659	0.494014
8713	GV	SELENOTP1	1.83358	2.9421	0.102792	0.494014
8856	GV	GIN1	1.76323	1.3088	0.102847	0.494014
8873	GV	EFCAB10	1.75613	0.851583	0.102905	0.494014
8811	GV	ENSG00000278737	1.78655	1.64269	0.103045	0.494014
8710	GV	IDI1P1	1.83546	3.92958	0.103132	0.494014
8855	GV	GART	1.76343	1.10745	0.103301	0.494406
8991	GV	PCAT1	1.69337	0.757915	0.103311	0.494406
8999	GV	NARS1	1.68807	0.672619	0.10338	0.494406
8776	GV	RBM8B	1.80537	1.4578	0.103401	0.494406
8820	GV	ZNF518B	1.7821	0.929104	0.103523	0.494406
8848	GV	ECD	1.76836	0.96799	0.103578	0.494406
8760	GV	PGS1	1.811	2.06493	0.103677	0.494406
8734	GV	NR2C2	1.82696	3.30538	0.10373	0.494409
8907	GV	HSDL1	1.73883	0.833117	0.103739	0.494409
9005	GV	UBC	1.68594	0.459842	0.104123	0.495798
8737	GV	TUSC8	1.82381	3.99106	0.104441	0.497006
8862	GV	USP32	1.76008	1.01488	0.104451	0.497006
8800	GV	RPS20P14	1.79287	1.52666	0.104889	0.498263
8821	GV	ENSG00000287101	1.78185	1.23895	0.104967	0.498398
8944	GV	SOX9-AS1	1.71982	0.794602	0.105094	0.498398
8801	GV	PARVA	1.79212	1.2669	0.105104	0.498398
8738	GV	MUPP	1.8231	5.02793	0.105481	0.499004
8839	GV	FLAD1	1.77348	1.41637	0.105557	0.499201
8923	GV	LDHC	1.73108	0.642154	0.105669	0.499201
8844	GV	ENDOD1	1.77169	1.60735	0.105671	0.499201
9001	GV	RANP1	1.68748	0.495123	0.105678	0.499201
8819	GV	XPO5	1.78254	1.45632	0.10585	0.499384
8940	GV	PSMD2P1	1.72089	0.859433	0.105939	0.499384
8751	GV	ENSG00000228272	1.81572	3.53066	0.106001	0.499384
8794	GV	TXNP6	1.79731	2.70146	0.106011	0.499384
8773	GV	LINC00937	1.80736	2.91575	0.106049	0.499384
8875	GV	ZBTB37	1.75538	1.24969	0.106162	0.499419
8905	GV	SAP130	1.73901	1.01425	0.106344	0.499843
9030	GV	MAP4K3-DT	1.67631	0.341523	0.10656	0.500228
8767	GV	LOC112268208	1.80946	3.24391	0.106728	0.500228
8867	GV	NDUFA3	1.75879	1.2018	0.106816	0.500334
8947	GV	NUP93	1.71819	0.775949	0.106822	0.500334
8756	GV	LRRC69	1.81381	4.78005	0.106876	0.500388
8753	GV	ZNF503-AS1	1.81508	5.0417	0.106924	0.500388
8836	GV	RTCA	1.77591	2.17562	0.106959	0.500388
8766	GV	CDHR3	1.8096	3.63643	0.107008	0.500473
8778	GV	PSMC1P12	1.80393	3.68164	0.107114	0.500825
8857	GV	KCNK5	1.76199	1.42636	0.107418	0.501513
8835	GV	IPO5	1.77645	1.63095	0.107508	0.501735
8817	GV	ENSG00000231698	1.78281	2.09	0.10755	0.501735
8790	GV	PPCS	1.79832	1.98884	0.107572	0.501735
8882	GV	RPL4P4	1.75063	1.26296	0.107591	0.501735
8912	GV	HUWE1	1.73761	1.08253	0.107672	0.501823
8781	GV	ULBP3	1.80327	3.96142	0.107818	0.501982
[truncated: 7,251 more rows]

## Sheet: OSC-IVM_GV_FunctionalEnrichment
source	term_name	term_id	highlighted	adjusted_p_value	negative_log10_of_adjusted_p_value	term_size	query_size	intersection_size	effective_domain_size	intersections
GO:MF	protein binding	GO:0005515	TRUE	1.53e-28	27.8163	14811	1056	927	20139	TXNL4B,KPNA2,NIF3L1,C14ORF119,GDI2,ZNF595,CSTF1,ZFAND2A,C2ORF88,OSBPL10,IFT52,ATP5PB,RPF1,UTP11,DNAH9,SSBP1,LSM5,PDE6C,SEC22A,RPP30,ZC3HC1,LCMT1,UMPS,ATP6V0E1,NDUFA12,CYCS,PCCB,RPA2,COPS4,GLRX,CDC42EP3,TTC9C,POMP,HDC,CETN2,THOC1,VDAC3,SELENOK,COPS3,PPP2R3C,TAFA4,ARMC2,PEX2,TRIM13,MCM3,CCDC90B,CCDC167,REC114,GHITM,TTC1,TMEM242,HADHB,RNF185,ATG7,TRAPPC2B,ST8SIA1,FBXL22,CNIH4,RAB27A,EIF3M,JAZF1,ERBB…
GO:MF	binding	GO:0005488	FALSE	1.3994e-06	5.85406	18282	1056	1008	20139	TXNL4B,KPNA2,NIF3L1,C14ORF119,GDI2,GTSF1,ZNF595,CSTF1,ZFAND2A,C2ORF88,OSBPL10,IFT52,ATP5PB,RPF1,UTP11,DNAH9,SSBP1,LSM5,PDE6C,SEC22A,RPP30,ZC3HC1,LCMT1,UMPS,ATP6V0E1,NDUFA12,CYCS,PCCB,RPA2,COPS4,GLRX,CDC42EP3,TTC9C,POMP,HDC,PNLDC1,CETN2,THOC1,VDAC3,SELENOK,COPS3,PPP2R3C,TAFA4,ARMC2,MRPL22,PEX2,TRIM13,MCM3,CCDC90B,CCDC167,REC114,GHITM,TTC1,TMEM242,HADHB,RNF185,ATG7,TRAPPC2B,ST8SIA1,FBXL22,CNIH4,RAB…
GO:MF	ubiquitin protein ligase binding	GO:0031625	TRUE	1.6103e-05	4.7931	306	1056	41	20139	RPA2,UBE2L3,CACYBP,UBE2B,LAPTM4B,RPL23,HSPD1,TCP1,CCT2,PSMA3,DNM1L,WRAP53,TPI1,FBXO7,HAPSTR1,MFHAS1,PRR5L,RBX1,EIF4E2,UCHL1,HSPA8,JKAMP,OTUB1,UBB,FHIT,UBE2D2,ACTG1,RALB,SMAD2,STX8,DLG3,HSPA5,TUBA1B,XBP1,CHEK2,BLZF1,USP2,JAK1,ZNF746,ATXN3,UBE2N
GO:MF	ubiquitin-like protein ligase binding	GO:0044389	FALSE	2.8448e-05	4.54594	324	1056	42	20139	RPA2,UBE2L3,CACYBP,UBE2B,LAPTM4B,RPL23,HSPD1,TCP1,CCT2,PSMA3,DNM1L,WRAP53,TPI1,FBXO7,HAPSTR1,MFHAS1,PRR5L,RBX1,EIF4E2,UCHL1,HSPA8,JKAMP,OTUB1,UBB,FHIT,UBE2D2,ACTG1,RALB,SMAD2,STX8,DLG3,TRIP4,HSPA5,TUBA1B,XBP1,CHEK2,BLZF1,USP2,JAK1,ZNF746,ATXN3,UBE2N
GO:MF	catalytic activity	GO:0003824	TRUE	0.00018779	3.72633	5751	1056	374	20139	ATP5PB,PDE6C,RPP30,LCMT1,UMPS,NDUFA12,CYCS,PCCB,COPS4,GLRX,HDC,PNLDC1,PEX2,TRIM13,MCM3,HADHB,RNF185,ATG7,ST8SIA1,FBXL22,RAB27A,ADPRM,ERBB4,EBP,RARS2,UBE2L3,ORC4,PSMD14,CYP20A1,UBE2B,CDK1,MED7,PSMC5,GPN1,DDX1,CRYZL1,PPP1R3C,TUBA4B,CCT5,RPS6KC1,GYG1,HAT1,FBXO3,IAH1,PTS,SENP8,CPSF3,NDUFB5,ACTG2,PSMC2,PTRH2,ALG6,MED8,LIPG,MGAT5,PSMB7,USP50,PSEN1,ATP5F1E,IRGM,PLPP4,FUT8,TRAIP,SUV39H2,PPEF1,SMARCA2,AKR…
GO:MF	RNA polymerase III general transcription initiation factor activity	GO:0000995	TRUE	0.00692831	2.15937	12	1056	6	20139	GTF3C3,GTF3C2,SNAPC5,GTF3C6,GTF3C5,GTF3C4
GO:MF	translation initiation factor activity	GO:0003743	TRUE	0.0154333	1.81154	57	1056	12	20139	EIF3M,EIF2S1,EIF1AD,MCTS1,EIF2B3,EIF4E2,EIF1B,EIF2B2,MTIF3,EIF3L,EIF3H,EIF3D
GO:MF	ribonucleoprotein complex binding	GO:0043021	TRUE	0.0199826	1.69935	174	1056	23	20139	PYM1,NOPCHAP1,SRP68,EIF2S1,DDX5,DHX33,WDR12,SRPRA,EIF1B,MTIF3,DERL2,MTRES1,MTOR,MRRF,LETMD1,HSPA5,LETM2,SND1,TMCO1,RBM23,PTCD3,SPATA5,PQBP1
GO:MF	ion binding	GO:0043167	FALSE	0.0209188	1.67946	6115	1056	379	20139	GTSF1,ZNF595,ZFAND2A,DNAH9,PDE6C,ZC3HC1,CYCS,PCCB,HDC,PNLDC1,CETN2,PPP2R3C,PEX2,TRIM13,MCM3,RNF185,RAB27A,JAZF1,ADPRM,ERBB4,RARS2,PLEK2,UBE2L3,ORC4,PSMD14,CYP20A1,UBE2B,CDK1,PSMC5,GPN1,DDX1,ZNF222,TUBA4B,CCT5,ZNF761,RPS6KC1,GYG1,UNC13C,CISD2,PTS,CPSF3,ZNF883,ACTG2,NANOS1,INTS12,PSMC2,DAP3,COX17,ZNF19,NIN,ZAR1,ZNF200,CLEC4C,LIPG,MGAT5,RPAIN,CACNA2D1,DPH3,ZNF532,IRGM,ZNF232,THAP1,EFHC1,TRAIP,DNAJA4…
GO:MF	protein folding chaperone	GO:0044183	TRUE	0.0264105	1.57822	60	1056	12	20139	CCT5,PDCL3,DNAJB1,HSPD1,TCP1,CCT2,HSPE1,PFDN1,HSPA8,HSPA4,CCT3,HSPA5
GO:MF	purine ribonucleoside triphosphate binding	GO:0035639	TRUE	0.0309107	1.50989	1849	1056	134	20139	DNAH9,PCCB,MCM3,RAB27A,ERBB4,RARS2,UBE2L3,ORC4,UBE2B,CDK1,PSMC5,GPN1,DDX1,TUBA4B,CCT5,RPS6KC1,ACTG2,PSMC2,DAP3,NIN,IRGM,DNAJA4,SMARCA2,ABCB4,HSPD1,TCP1,RTCB,PAK1,CCT2,BCS1L,DNM1L,ERCC3,FARS2,GNAS,PSMA6,DHX15,DYRK1A,UBA5,NLRP2,BUB1,AACS,TTLL4,GNAI3,MYH11,SARS1,MTHFD1,DDX5,DDX6,RERGL,PRKCQ,NLRP5,HSPE1,TRIO,MFHAS1,RBKS,DDX20,ACTR8,DHX33,IGF1R,GATB,MYO16,HSPA8,MYO3B,SRPRA,NLRP8,EIF2B2,DGKI,RIMKLA,KIF…
GO:MF	unfolded protein binding	GO:0051082	FALSE	0.0311717	1.50624	111	1056	17	20139	TTC1,CCT5,VBP1,DNAJA4,DNAJB1,HSPD1,TCP1,CCT2,HSPE1,PFDN1,GRPEL1,HSPA8,NACA,CCT3,HSPA5,DNAJA2,PDRG1
GO:MF	ATP-dependent activity	GO:0140657	TRUE	0.0346709	1.46003	569	1056	52	20139	DNAH9,ATP6V0E1,MCM3,ATG7,ORC4,PSMC5,DDX1,CCT5,ATP6V1D,PSMC2,DYNLL1,SMARCA2,ABCB4,HSPD1,TCP1,CCT2,BCS1L,ERCC3,RBBP4,DHX15,UBA5,ATP6V1C1,MYH11,DDX5,DDX6,DDX20,DHX33,HSPA8,MYO3B,KIF3C,ATP6V1E1,RAD54B,HSPA4,PSMC6,CCT3,RAD51,NTPCR,RFC5,RECQL5,TOR3A,ACSL3,HSPA5,DDX50,DYNLRB1,RAD51B,DDX46,DNAH12,SPATA5,DNAH6,CDK7,KIF23,ATP5F1A
GO:MF	protein-folding chaperone binding	GO:0051087	FALSE	0.0388231	1.41091	135	1056	19	20139	CDK1,DNAJC8,DNAJA4,DNAJB1,HSPD1,WRAP53,IQCG,HSPE1,GRPEL1,HSPA8,DNAJC18,HIKESHI,HSPA5,SOD1,SLC25A17,DNAJA2,PDPN,TBCC,TIMM9
GO:MF	purine ribonucleotide binding	GO:0032555	TRUE	0.04712	1.32679	1916	1056	137	20139	DNAH9,PDE6C,PCCB,MCM3,RAB27A,ERBB4,RARS2,UBE2L3,ORC4,UBE2B,CDK1,PSMC5,GPN1,DDX1,TUBA4B,CCT5,RPS6KC1,ACTG2,PSMC2,DAP3,NIN,IRGM,DNAJA4,SMARCA2,ABCB4,HSPD1,TCP1,RTCB,PAK1,CCT2,BCS1L,DNM1L,ERCC3,FARS2,GNAS,DHX15,DYRK1A,UBA5,NLRP2,BUB1,AACS,TTLL4,GNAI3,MYH11,HADHA,SARS1,MTHFD1,DDX5,DDX6,RERGL,PRKCQ,NLRP5,HSPE1,TRIO,MFHAS1,RBKS,DDX20,ACTR8,DHX33,IGF1R,GATB,MYO16,HSPA8,MYO3B,SRPRA,NLRP8,EIF2B2,DGKI,RIMK…
GO:MF	ribonucleotide binding	GO:0032553	FALSE	0.0475872	1.32251	1933	1056	138	20139	DNAH9,PDE6C,PCCB,MCM3,RAB27A,ERBB4,RARS2,UBE2L3,ORC4,UBE2B,CDK1,PSMC5,GPN1,DDX1,TUBA4B,CCT5,RPS6KC1,ACTG2,PSMC2,DAP3,NIN,IRGM,DNAJA4,SMARCA2,ABCB4,HSPD1,TCP1,RTCB,PAK1,CCT2,BCS1L,DNM1L,ERCC3,FARS2,GNAS,DHX15,DYRK1A,UBA5,NLRP2,BUB1,AACS,TTLL4,GNAI3,MYH11,HADHA,SARS1,MTHFD1,DDX5,DDX6,RERGL,PRKCQ,NLRP5,HSPE1,TRIO,MFHAS1,RBKS,DDX20,ACTR8,DHX33,IGF1R,GATB,MYO16,HSPA8,MYO3B,SRPRA,NLRP8,EIF2B2,DGKI,RIMK…
GO:BP	organonitrogen compound metabolic process	GO:1901564	TRUE	1.85e-13	12.7323	6362	1007	426	21010	ZFAND2A,OSBPL10,IFT52,ATP5PB,ZC3HC1,LCMT1,UMPS,NDUFA12,CYCS,PCCB,COPS4,GLRX,HDC,PNLDC1,SELENOK,COPS3,PPP2R3C,MRPL22,PEX2,TRIM13,TTC1,RNF185,ATG7,ST8SIA1,FBXL22,EIF3M,ERBB4,RARS2,UBE2L3,PSMD14,UBE2B,CDK1,MED7,PSMC5,ARPP19,DDX1,MRPS33,MRPS14,COL28A1,SEM1,CCT5,PYM1,RPS6KC1,HAT1,FBXO3,PTS,SENP8,PATL2,PDCL3,PSMB1,NDUFB5,SKIC8,NANOS1,CCNH,PSMC2,DAP3,EXOSC8,ALG6,RBMX,ZAR1,MED8,LAPTM4B,VBP1,LIPG,ATP5MC1,…
GO:BP	organelle organization	GO:0006996	TRUE	6.26e-13	12.2036	3562	1007	271	21010	GDI2,POLR2M,IFT52,SSBP1,TMEM138,LCMT1,NDUFA12,RPA2,CDC42EP3,CETN2,VDAC3,PPP2R3C,ARMC2,MRPL22,PEX2,MCM3,GHITM,TMEM242,ATG7,TRAPPC2B,RAB27A,ERBB4,PLEK2,UBE2L3,ORC4,UBE2B,CDK1,BRIX1,MTFR2,DDX1,TXNDC9,CLUAP1,RAE1,TUBA4B,CCT5,HAT1,TRAPPC2,DYNLT1,UNC13C,CISD2,ARPC3,STMN1,PATL2,PDCL3,NDUFB5,SH3GLB1,ATP6V1D,MTFR1L,COX17,HAUS8,NIN,ZAR1,LAPTM4B,DYNLL1,USP50,HNRNPC,PSEN1,IRGM,HJURP,EIF2S1,EFHC1,IFT46,MCTS1,…
GO:BP	protein metabolic process	GO:0019538	FALSE	1.12e-10	9.95244	5373	1007	362	21010	ZFAND2A,IFT52,ZC3HC1,LCMT1,CYCS,COPS4,GLRX,PNLDC1,SELENOK,COPS3,PPP2R3C,MRPL22,PEX2,TRIM13,TTC1,RNF185,ATG7,ST8SIA1,FBXL22,EIF3M,ERBB4,RARS2,UBE2L3,PSMD14,UBE2B,CDK1,MED7,PSMC5,ARPP19,DDX1,MRPS33,MRPS14,COL28A1,SEM1,CCT5,PYM1,RPS6KC1,HAT1,FBXO3,SENP8,PATL2,PDCL3,PSMB1,SKIC8,NANOS1,CCNH,PSMC2,DAP3,EXOSC8,ALG6,RBMX,ZAR1,MED8,LAPTM4B,VBP1,LIPG,MGAT5,PSMB7,RPL36AL,USP50,DPH3,RPL23,ATRAID,PSEN1,IRGM,M…
GO:BP	cellular nitrogen compound biosynthetic process	GO:0044271	FALSE	6.91e-10	9.16037	4860	1007	331	21010	NIF3L1,ZNF595,ATP5PB,UMPS,NDUFA12,HDC,PNLDC1,THOC1,MRPL22,TRIM13,EIF3M,JAZF1,ERBB4,RARS2,EAPP,UBE2L3,MLF1,HSBP1,CDK1,MED7,PSMC5,UTP15,DDX1,ZNF222,MRPS33,MRPS14,CCT5,PYM1,ZNF761,SAP18,PTS,ZNF883,PATL2,GTF3C3,NDUFB5,SKIC8,NANOS1,INTS12,CCNH,DAP3,EXOSC8,ZNF19,RBMX,ZAR1,MED8,ATP5MC1,RPL36AL,RPL23,HNRNPC,PSEN1,ATP5F1E,MRPL27,ZNF232,EIF2S1,COPS2,THAP1,EIF1AD,TRAIP,SUV39H2,MCTS1,SLCO3A1,GTF3C2,SMARCA2,D…
GO:BP	peptide biosynthetic process	GO:0043043	FALSE	4.3e-09	8.36647	789	1007	85	21010	PNLDC1,MRPL22,EIF3M,RARS2,DDX1,MRPS33,MRPS14,PYM1,PATL2,SKIC8,NANOS1,DAP3,EXOSC8,ZAR1,RPL36AL,RPL23,MRPL27,EIF2S1,EIF1AD,MCTS1,EIF2B3,PADI6,SLC7A11,MRPL42,FARS2,MRPL13,TRNAU1AP,RPS20,ELP2,RPL34,MRPL36,MRPL20,YBX2,POLR2G,MRPL51,UQCC2,SARS1,DDX6,DHX33,EIF4E2,GATB,RPL32,NACA,SELENOT,EIF1B,EIF2B2,MTIF3,MRPS22,TENT5B,RPUSD4,MRPL47,CDK5RAP1,NCK2,MTRES1,MTOR,MRRF,MRPL48,RPL22,RNF139,MARS1,RPS26,CNOT11,R…
GO:BP	translation	GO:0006412	FALSE	1e-08	8.00011	760	1007	82	21010	PNLDC1,MRPL22,EIF3M,RARS2,DDX1,MRPS33,MRPS14,PYM1,PATL2,SKIC8,NANOS1,DAP3,EXOSC8,ZAR1,RPL36AL,RPL23,MRPL27,EIF2S1,EIF1AD,MCTS1,EIF2B3,PADI6,MRPL42,FARS2,MRPL13,TRNAU1AP,RPS20,ELP2,RPL34,MRPL36,MRPL20,YBX2,POLR2G,MRPL51,UQCC2,SARS1,DDX6,DHX33,EIF4E2,GATB,RPL32,NACA,SELENOT,EIF1B,EIF2B2,MTIF3,MRPS22,TENT5B,RPUSD4,MRPL47,CDK5RAP1,NCK2,MTRES1,MTOR,MRRF,MRPL48,RPL22,RNF139,MARS1,RPS26,CNOT11,RPL19,TRI…
GO:BP	peptide metabolic process	GO:0006518	FALSE	2.07e-08	7.68411	912	1007	92	21010	PNLDC1,MRPL22,EIF3M,RARS2,DDX1,MRPS33,MRPS14,PYM1,PATL2,SKIC8,NANOS1,DAP3,EXOSC8,ZAR1,RPL36AL,RPL23,PSEN1,MRPL27,EIF2S1,EIF1AD,MCTS1,EIF2B3,PADI6,SLC7A11,MRPL42,FARS2,SPPL3,MRPL13,DYRK1A,TRNAU1AP,RPS20,ELP2,RPL34,MRPL36,MRPL20,YBX2,POLR2G,MRPL51,UQCC2,SARS1,DDX6,DHX33,EIF4E2,GATB,RPL32,TMED10,NACA,SELENOT,EIF1B,EIF2B2,MTIF3,MRPS22,TENT5B,RPUSD4,MRPL47,CDK5RAP1,NCK2,MTRES1,MTOR,MRRF,MRPL48,RPL22,R…
GO:BP	regulation of nitrogen compound metabolic process	GO:0051171	FALSE	4.98e-08	7.30276	5587	1007	361	21010	KPNA2,NIF3L1,ZNF595,ZFAND2A,IFT52,SSBP1,CYCS,RPA2,COPS4,PNLDC1,THOC1,COPS3,PPP2R3C,TRIM13,MCM3,RNF185,ATG7,JAZF1,ERBB4,EAPP,UBE2L3,MLF1,HSBP1,PSMD14,UBE2B,CDK1,MED7,PSMC5,ARPP19,UTP15,DDX1,ZNF222,COL28A1,CCT5,PYM1,ZNF761,SAP18,SLC15A4,ESRP1,ZNF883,PATL2,PDCL3,NANOS1,INTS12,CCNH,PSMC2,TIPIN,EXOSC8,ZNF19,RBMX,ZAR1,MED8,LAPTM4B,VBP1,LIPG,MGAT5,USP50,RPL23,HNRNPC,ATRAID,PSEN1,IRGM,ZNF232,EIF2S1,GRSF1…
GO:BP	regulation of primary metabolic process	GO:0080090	FALSE	5.91e-08	7.22829	5766	1007	370	21010	KPNA2,NIF3L1,ZNF595,ZFAND2A,IFT52,SSBP1,LCMT1,CYCS,RPA2,COPS4,PNLDC1,THOC1,COPS3,PPP2R3C,TRIM13,MCM3,RNF185,ATG7,JAZF1,ERBB4,EAPP,UBE2L3,MLF1,HSBP1,PSMD14,UBE2B,CDK1,MED7,PSMC5,ARPP19,UTP15,DDX1,ZNF222,PPP1R3C,COL28A1,CCT5,PYM1,ZNF761,SAP18,SLC15A4,ESRP1,ZNF883,PATL2,PDCL3,NANOS1,INTS12,CCNH,PSMC2,TIPIN,EXOSC8,ZNF19,RBMX,ZAR1,MED8,LAPTM4B,VBP1,LIPG,MGAT5,USP50,RPL23,HNRNPC,ATRAID,PSEN1,IRGM,ZNF23…
GO:BP	organonitrogen compound biosynthetic process	GO:1901566	FALSE	1.46e-07	6.83575	1816	1007	148	21010	ATP5PB,UMPS,NDUFA12,HDC,PNLDC1,SELENOK,MRPL22,ATG7,ST8SIA1,EIF3M,RARS2,DDX1,MRPS33,MRPS14,PYM1,PTS,PATL2,NDUFB5,SKIC8,NANOS1,DAP3,EXOSC8,ALG6,ZAR1,ATP5MC1,MGAT5,RPL36AL,RPL23,PSEN1,ATP5F1E,IRGM,MRPL27,EIF2S1,FUT8,EIF1AD,MCTS1,DAD1,EIF2B3,PADI6,SLC7A11,MRPL42,FARS2,PGM3,OSBP,NDUFA1,ATP5MK,MRPL13,NDUFA8,TRNAU1AP,RPS20,PRPSAP1,ELP2,RPL34,MRPL36,GOT1,SMS,MRPL20,YBX2,POLR2G,PLA2G4C,GCNT3,MRPL51,NDUFS1…
GO:BP	amide biosynthetic process	GO:0043604	FALSE	6.12e-07	6.21315	927	1007	89	21010	PNLDC1,MRPL22,EIF3M,RARS2,DDX1,MRPS33,MRPS14,PYM1,PATL2,SKIC8,NANOS1,DAP3,EXOSC8,ZAR1,RPL36AL,RPL23,MRPL27,EIF2S1,EIF1AD,MCTS1,EIF2B3,PADI6,SLC7A11,MRPL42,FARS2,OSBP,MRPL13,TRNAU1AP,RPS20,ELP2,RPL34,MRPL36,MRPL20,YBX2,POLR2G,MRPL51,UQCC2,SARS1,DDX6,ARG2,DHX33,EIF4E2,GATB,RPL32,NACA,SELENOT,EIF1B,EIF2B2,MTIF3,MRPS22,TENT5B,RPUSD4,MRPL47,CDK5RAP1,NCK2,MTRES1,MTOR,MRRF,MRPL48,RPL22,RNF139,MARS1,RPS2…
GO:BP	mitochondrial translation	GO:0032543	FALSE	1.2279e-06	5.91083	131	1007	26	21010	MRPL22,RARS2,MRPS33,MRPS14,DAP3,MRPL27,MRPL42,MRPL13,MRPL36,MRPL20,MRPL51,UQCC2,GATB,MTIF3,MRPS22,RPUSD4,MRPL47,CDK5RAP1,MRPL48,MRPL15,PTCD3,MRPL50,MRPS23,COA3,LARS2,NSUN3
GO:BP	amide metabolic process	GO:0043603	FALSE	8.9293e-06	5.04918	1210	1007	104	21010	PNLDC1,MRPL22,EIF3M,RARS2,DDX1,MRPS33,MRPS14,PYM1,PATL2,SKIC8,NANOS1,DAP3,EXOSC8,ZAR1,RPL36AL,RPL23,PSEN1,MRPL27,EIF2S1,EIF1AD,MCTS1,HSD17B4,EIF2B3,PADI6,SLC7A11,MRPL42,FARS2,SPPL3,OSBP,MRPL13,DYRK1A,TRNAU1AP,RPS20,ELP2,RPL34,MRPL36,GOT1,MRPL20,YBX2,POLR2G,OXSM,MRPL51,UQCC2,SARS1,DDX6,ARG2,GLA,DHX33,EIF4E2,GATB,RPL32,TMED10,NACA,SELENOT,EIF1B,EIF2B2,MTIF3,GNPDA1,MRPS22,HAL,TENT5B,RPUSD4,MRPL47,CD…
GO:BP	cellular response to stress	GO:0033554	FALSE	2.6646e-05	4.57437	1925	1007	146	21010	TTI2,RPA2,CETN2,THOC1,SELENOK,COPS3,PEX2,TRIM13,MCM3,RNF185,ATG7,ST8SIA1,HSBP1,PSMD14,UBE2B,CDK1,DDX1,SEM1,SH3GLB1,TIPIN,INIP,RASGRF1,PSEN1,RASGRF2,EIF2S1,FUT8,TRAIP,SUV39H2,MCTS1,SMARCA2,DNAJB1,AKR1B1,MBIP,HSPD1,EYA2,GINS2,OSER1,TXN,PAK1,IGBP1,MAEL,SFR1,DCTPP1,SLC7A11,TOMM7,PDCD10,APTX,INSIG2,TAF9,WRAP53,ERCC3,TRIM32,PRDX1,HDAC2,DYRK1A,UFC1,UBA5,THBS4,SUPT7L,SF3B5,GML,HAPSTR1,ALKBH2,DDX5,UIMC1,A…
GO:BP	catabolic process	GO:0009056	FALSE	2.7259e-05	4.56448	2616	1007	186	21010	ZFAND2A,LSM5,ATP6V0E1,PCCB,HDC,PNLDC1,COPS3,PEX2,TRIM13,HADHB,RNF185,ATG7,FBXL22,UBE2L3,PSMD14,LGALS8,UBE2B,PSMC5,SEM1,PYM1,CISD2,FBXO3,IAH1,PATL2,PDCL3,PSMB1,SKIC8,NANOS1,SH3GLB1,ATP6V1D,PSMC2,EXOSC8,ZAR1,LAPTM4B,WDR41,LIPG,PSMB7,USP50,RPL23,HNRNPC,ATRAID,PSEN1,IRGM,GRSF1,FUT8,HSD17B4,DCTPP1,TOMM7,ALKBH5,PSMA3,DNM1L,PSMB5,TAF9,TPMT,TRIM32,HERC6,PSMA6,PRDX1,UFC1,UBA5,GOT1,DEDD,LSM6,AOAH,POLR2G,EX…
GO:BP	mitochondrion organization	GO:0007005	FALSE	2.8061e-05	4.5519	547	1007	58	21010	SSBP1,NDUFA12,GHITM,TMEM242,ATG7,ERBB4,UBE2L3,MTFR2,CISD2,NDUFB5,SH3GLB1,MTFR1L,COX17,IRGM,TIMM17A,HSPD1,EYA2,IMMT,TOMM7,BCS1L,DNM1L,APOO,HIGD1A,NDUFA1,NDUFA8,FBXO7,NDUFS1,UQCC2,TRIAP1,HAX1,PPIF,GRPEL1,AIFM1,NDUFAF4,HSPA4,ACAA2,BCAP31,SLIRP,NDUFS5,PMPCB,TIMM8A,HMGCL,LETMD1,COX14,IMMP2L,FAM162A,DNAJC11,PARK7,PITRM1,CHCHD7,UQCC1,RAP1GDS1,MTCH2,TIMM9,USP30,COA3,FIS1,FUNDC2
GO:BP	mitochondrial gene expression	GO:0140053	FALSE	3.5687e-05	4.44749	163	1007	27	21010	MRPL22,RARS2,MRPS33,MRPS14,DAP3,MRPL27,MRPL42,MRPL13,MRPL36,MRPL20,MRPL51,UQCC2,GATB,MTIF3,MRPS22,RPUSD4,MRPL47,CDK5RAP1,MTRES1,MRPL48,MRPL15,PTCD3,MRPL50,MRPS23,COA3,LARS2,NSUN3
GO:BP	tRNA metabolic process	GO:0006399	TRUE	6.8678e-05	4.16318	201	1007	30	21010	RPP30,RARS2,DDX1,GTF3C3,EXOSC8,DPH3,GRSF1,GTF3C2,RTCB,FARS2,TPRKB,ELP2,GTF3C6,LSM6,SARS1,GTF3C5,OSGEPL1,GATB,RPUSD4,CDK5RAP1,METTL1,MARS1,GTF3C4,TYW5,ZBTB8OS,RARS1,ELP3,METTL6,LARS2,NSUN3
GO:BP	ncRNA metabolic process	GO:0034660	FALSE	8.4163e-05	4.07488	621	1007	62	21010	RPF1,UTP11,RPP30,PNLDC1,RARS2,UTP15,BRIX1,DDX1,GTF3C3,INTS12,EXOSC8,SNU13,DPH3,GRSF1,GTF3C2,UTP6,RTCB,MAEL,SNAPC5,FARS2,MEPCE,TPRKB,DCAF13,ELP2,DEDD,GTF3C6,LSM6,EXOSC1,SARS1,DDX5,GTF3C5,OSGEPL1,GATB,WDR12,RPUSD4,CDK5RAP1,MTOR,ADAR,UTP4,METTL1,MARS1,SMAD2,GTF3C4,INTS6,TYW5,MACROH2A2,SND1,NFKB1,ZBTB8OS,MRTO4,UTP18,RARS1,METTL18,ELP3,NSA2,CDK7,METTL6,PARN,NIFK,LARS2,RPF2,NSUN3
GO:BP	modification-dependent macromolecule catabolic process	GO:0043632	FALSE	0.00012979	3.88675	716	1007	68	21010	ZFAND2A,COPS3,TRIM13,RNF185,FBXL22,UBE2L3,PSMD14,UBE2B,PSMC5,SEM1,FBXO3,PDCL3,PSMB1,PSMC2,EXOSC8,PSMB7,USP50,RPL23,PSEN1,PSMA3,PSMB5,TAF9,TRIM32,HERC6,PSMA6,FBXO7,ANAPC13,NTAN1,PABIR1,DISC1,RBX1,UCHL1,PEX12,JKAMP,GID4,DERL2,UBB,FHIT,BCAP31,PSMC6,UBE2D2,VPS25,RNF139,PSMD13,USP45,PSMD4,TRIP12,TRIP4,HSPA5,PARK7,RAD23B,XBP1,RNF7,UBE4A,C18ORF25,EIF3H,USP3,PLAA,KCTD10,RNF121,PPP1R11,USP2,ATXN3,RNF187,U…
GO:BP	modification-dependent protein catabolic process	GO:0019941	FALSE	0.00016747	3.77608	706	1007	67	21010	ZFAND2A,COPS3,TRIM13,RNF185,FBXL22,UBE2L3,PSMD14,UBE2B,PSMC5,SEM1,FBXO3,PDCL3,PSMB1,PSMC2,PSMB7,USP50,RPL23,PSEN1,PSMA3,PSMB5,TAF9,TRIM32,HERC6,PSMA6,FBXO7,ANAPC13,NTAN1,PABIR1,DISC1,RBX1,UCHL1,PEX12,JKAMP,GID4,DERL2,UBB,FHIT,BCAP31,PSMC6,UBE2D2,VPS25,RNF139,PSMD13,USP45,PSMD4,TRIP12,TRIP4,HSPA5,PARK7,RAD23B,XBP1,RNF7,UBE4A,C18ORF25,EIF3H,USP3,PLAA,KCTD10,RNF121,PPP1R11,USP2,ATXN3,RNF187,USP30,UB…
GO:BP	macromolecule catabolic process	GO:0009057	FALSE	0.00017297	3.76204	1412	1007	112	21010	ZFAND2A,LSM5,PNLDC1,COPS3,TRIM13,RNF185,ATG7,FBXL22,UBE2L3,PSMD14,UBE2B,PSMC5,SEM1,PYM1,FBXO3,PATL2,PDCL3,PSMB1,SKIC8,NANOS1,SH3GLB1,PSMC2,EXOSC8,ZAR1,LAPTM4B,PSMB7,USP50,RPL23,HNRNPC,ATRAID,PSEN1,GRSF1,ALKBH5,PSMA3,PSMB5,TAF9,TRIM32,HERC6,PSMA6,DEDD,LSM6,AOAH,POLR2G,EXOSC1,PGPEP1,FBXO7,CPA2,DDX5,ANAPC13,OGA,NTAN1,PABIR1,DISC1,MTMR2,PRR5L,RBX1,UCHL1,PEX12,HSPA8,JKAMP,GID4,AIFM1,DERL2,STAB2,TENT5B…
GO:BP	organic substance catabolic process	GO:1901575	FALSE	0.00017392	3.75965	2173	1007	157	21010	ZFAND2A,LSM5,PCCB,HDC,PNLDC1,COPS3,PEX2,TRIM13,HADHB,RNF185,ATG7,FBXL22,UBE2L3,PSMD14,UBE2B,PSMC5,SEM1,PYM1,FBXO3,IAH1,PATL2,PDCL3,PSMB1,SKIC8,NANOS1,SH3GLB1,PSMC2,EXOSC8,ZAR1,LAPTM4B,LIPG,PSMB7,USP50,RPL23,HNRNPC,ATRAID,PSEN1,GRSF1,FUT8,HSD17B4,DCTPP1,ALKBH5,PSMA3,PSMB5,TAF9,TRIM32,HERC6,PSMA6,PRDX1,GOT1,DEDD,LSM6,AOAH,POLR2G,EXOSC1,PGPEP1,PLA2G4C,TPI1,FBXO7,HADHA,CPA2,DDX5,ANAPC13,ARG2,OGA,NTAN…
GO:BP	regulation of protein metabolic process	GO:0051246	FALSE	0.00020967	3.67847	2389	1007	169	21010	ZFAND2A,IFT52,CYCS,COPS4,PNLDC1,COPS3,PPP2R3C,RNF185,ATG7,ERBB4,UBE2L3,PSMD14,UBE2B,PSMC5,ARPP19,DDX1,COL28A1,PYM1,PATL2,PDCL3,NANOS1,CCNH,PSMC2,EXOSC8,ZAR1,LAPTM4B,VBP1,LIPG,MGAT5,USP50,RPL23,ATRAID,PSEN1,IRGM,EIF2S1,COPS2,SLCO3A1,PDGFA,BUB3,MBIP,HSPD1,TXN,PAK1,IGBP1,PADI6,PDCD10,PSMA3,TAF9,SPPL3,TRIM32,OSBP,A2ML1,HDAC2,MRPL13,DYRK1A,TRNAU1AP,RPS20,ELP2,THBS4,DEDD,ARL6IP1,YBX2,NLRP2,POLR2G,CCND2…
GO:BP	ubiquitin-dependent protein catabolic process	GO:0006511	FALSE	0.00021602	3.66551	696	1007	66	21010	ZFAND2A,COPS3,TRIM13,RNF185,FBXL22,UBE2L3,PSMD14,UBE2B,PSMC5,SEM1,FBXO3,PDCL3,PSMB1,PSMC2,PSMB7,USP50,RPL23,PSEN1,PSMA3,PSMB5,TAF9,TRIM32,HERC6,PSMA6,FBXO7,ANAPC13,NTAN1,PABIR1,DISC1,RBX1,UCHL1,PEX12,JKAMP,GID4,DERL2,FHIT,BCAP31,PSMC6,UBE2D2,VPS25,RNF139,PSMD13,USP45,PSMD4,TRIP12,TRIP4,HSPA5,PARK7,RAD23B,XBP1,RNF7,UBE4A,C18ORF25,EIF3H,USP3,PLAA,KCTD10,RNF121,PPP1R11,USP2,ATXN3,RNF187,USP30,UBE2N,…
GO:BP	organic cyclic compound biosynthetic process	GO:1901362	FALSE	0.00024478	3.61123	4255	1007	271	21010	NIF3L1,ZNF595,ATP5PB,UMPS,NDUFA12,HDC,THOC1,TRIM13,JAZF1,ERBB4,EBP,EAPP,UBE2L3,MLF1,HSBP1,CDK1,MED7,PSMC5,UTP15,DDX1,ZNF222,CCT5,ZNF761,SAP18,PTS,ZNF883,GTF3C3,NDUFB5,SKIC8,INTS12,CCNH,ZNF19,RBMX,MED8,ATP5MC1,RPL23,HNRNPC,PSEN1,ATP5F1E,ZNF232,COPS2,THAP1,TRAIP,SUV39H2,SLCO3A1,GTF3C2,SMARCA2,DNAJB1,AKR1B1,ZNF18,ILF2,MBIP,POLR2H,TCP1,GINS2,TXN,CD38,IGBP1,MAEL,CCT2,SFR1,SNAPC5,ZNF565,SLC7A11,ZNF226,…
GO:BP	DNA metabolic process	GO:0006259	FALSE	0.00029331	3.53268	1039	1007	88	21010	KPNA2,SSBP1,RPA2,CETN2,THOC1,MCM3,REC114,ORC4,PSMD14,UBE2B,CDK1,DDX1,SEM1,CCT5,SLC15A4,TIPIN,INIP,HNRNPC,TRAIP,BANF1,SMARCA2,HSPD1,EYA2,TCP1,GINS2,CCT2,SFR1,DCTPP1,APTX,TAF9,WRAP53,ERCC3,RBBP4,SUPT7L,ORC3,SF3B5,STPG4,POLE4,ALKBH2,UIMC1,CCNB1IP1,PRKCQ,ACTR8,IGF1R,RBX1,PARP2,EXO1,TINF2,GMNN,AIFM1,NSMCE1,RAD54B,CEBPG,OTUB1,ENY2,CCT3,RAD51,RFC5,TERB1,RECQL5,USP45,TRIP12,DNMT3A,PARK7,RAD23B,RAD51B,TFI…
GO:BP	heterocycle biosynthetic process	GO:0018130	FALSE	0.00071777	3.14401	4099	1007	260	21010	NIF3L1,ZNF595,ATP5PB,UMPS,NDUFA12,HDC,THOC1,TRIM13,JAZF1,ERBB4,EAPP,UBE2L3,MLF1,HSBP1,CDK1,MED7,PSMC5,UTP15,DDX1,ZNF222,CCT5,ZNF761,SAP18,PTS,ZNF883,GTF3C3,NDUFB5,SKIC8,INTS12,CCNH,ZNF19,RBMX,MED8,ATP5MC1,RPL23,HNRNPC,PSEN1,ATP5F1E,ZNF232,COPS2,THAP1,TRAIP,SUV39H2,SLCO3A1,GTF3C2,SMARCA2,DNAJB1,AKR1B1,ZNF18,ILF2,MBIP,POLR2H,TCP1,GINS2,TXN,CD38,IGBP1,MAEL,CCT2,SFR1,SNAPC5,ZNF565,ZNF226,NOSTRIN,TAF9…
GO:BP	proteasome-mediated ubiquitin-dependent protein catabolic process	GO:0043161	FALSE	0.00081047	3.09126	446	1007	47	21010	ZFAND2A,TRIM13,RNF185,FBXL22,PSMD14,UBE2B,PSMC5,SEM1,FBXO3,PSMB1,PSMC2,PSMB7,PSEN1,PSMA3,PSMB5,TAF9,PSMA6,FBXO7,ANAPC13,PABIR1,RBX1,UCHL1,PEX12,JKAMP,GID4,DERL2,FHIT,BCAP31,PSMC6,PSMD13,PSMD4,TRIP12,TRIP4,HSPA5,PARK7,RAD23B,XBP1,RNF7,UBE4A,EIF3H,PLAA,KCTD10,RNF121,ATXN3,RNF187,CDC16,NEDD4L
GO:BP	regulation of protein stability	GO:0031647	TRUE	0.0009631	3.01633	327	1007	38	21010	TTI2,PEX2,UBE2B,CCT5,PDCL3,CCNH,SH3GLB1,VBP1,RPL23,IRGM,IFT46,DAD1,NDC80,HSPD1,TCP1,CCT2,TOMM7,PDCD10,APTX,TAF9,FBXO7,PFDN1,HSPA8,GET1,CCT3,URI1,RNF139,RPAP3,FLOT1,PARK7,XBP1,CHEK2,RABL3,USP2,PDRG1,CDK7,IP6K2,NEDD4L
GO:BP	aromatic compound biosynthetic process	GO:0019438	FALSE	0.00133147	2.87567	4110	1007	259	21010	NIF3L1,ZNF595,ATP5PB,UMPS,NDUFA12,HDC,THOC1,TRIM13,JAZF1,ERBB4,EAPP,UBE2L3,MLF1,HSBP1,CDK1,MED7,PSMC5,UTP15,DDX1,ZNF222,CCT5,ZNF761,SAP18,PTS,ZNF883,GTF3C3,NDUFB5,SKIC8,INTS12,CCNH,ZNF19,RBMX,MED8,ATP5MC1,RPL23,HNRNPC,PSEN1,ATP5F1E,ZNF232,COPS2,THAP1,TRAIP,SUV39H2,SLCO3A1,GTF3C2,SMARCA2,DNAJB1,ZNF18,ILF2,MBIP,POLR2H,TCP1,GINS2,TXN,CD38,IGBP1,MAEL,CCT2,SFR1,SNAPC5,ZNF565,SLC7A11,ZNF226,NOSTRIN,TAF…
GO:BP	nucleobase-containing compound biosynthetic process	GO:0034654	FALSE	0.00239968	2.61985	4026	1007	253	21010	NIF3L1,ZNF595,ATP5PB,UMPS,NDUFA12,THOC1,TRIM13,JAZF1,ERBB4,EAPP,UBE2L3,MLF1,HSBP1,CDK1,MED7,PSMC5,UTP15,DDX1,ZNF222,CCT5,ZNF761,SAP18,ZNF883,GTF3C3,NDUFB5,SKIC8,INTS12,CCNH,ZNF19,RBMX,MED8,ATP5MC1,RPL23,HNRNPC,PSEN1,ATP5F1E,ZNF232,COPS2,THAP1,TRAIP,SUV39H2,SLCO3A1,GTF3C2,SMARCA2,DNAJB1,ZNF18,ILF2,MBIP,POLR2H,TCP1,GINS2,TXN,CD38,IGBP1,MAEL,CCT2,SFR1,SNAPC5,ZNF565,ZNF226,NOSTRIN,TAF9,PKNOX2,WRAP53,…
GO:BP	5S class rRNA transcription by RNA polymerase III	GO:0042791	FALSE	0.0031382	2.50332	6	1007	5	21010	GTF3C3,GTF3C2,GTF3C6,GTF3C5,GTF3C4
GO:BP	protein modification by small protein conjugation or removal	GO:0070647	TRUE	0.00330932	2.48026	1019	1007	83	21010	ZC3HC1,COPS4,COPS3,PEX2,TRIM13,RNF185,ATG7,FBXL22,UBE2L3,PSMD14,UBE2B,CDK1,MED7,FBXO3,SENP8,MED8,USP50,RPL23,PSEN1,COPS2,TRAIP,MKRN1,BUB3,TAF9,TRIM32,HERC6,DCAF13,MINDY3,RPS20,UFC1,UBA5,SUPT7L,SF3B5,FBXO7,TRIM61,UIMC1,ANAPC13,CCNB1IP1,EIPR1,FBXO25,RBX1,UCHL1,COPS7B,LRR1,PEX12,RNF181,ENTREP1,NSMCE1,OTUB1,UBB,ENY2,UBE2D2,RNF139,RAD51,USP45,UBE2E3,MSL2,TRIP12,HSPA5,PARK7,RNF7,FBXO5,TRIM5,UBE4A,DDB2,…
GO:BP	primary metabolic process	GO:0044238	FALSE	0.00394279	2.4042	12666	1007	677	21010	TXNL4B,KPNA2,NIF3L1,ZNF595,CSTF1,ZFAND2A,OSBPL10,IFT52,ATP5PB,RPF1,UTP11,SSBP1,LSM5,RPP30,ZC3HC1,LCMT1,UMPS,NDUFA12,CYCS,PCCB,RPA2,COPS4,GLRX,HDC,PNLDC1,CETN2,THOC1,SELENOK,COPS3,PPP2R3C,MRPL22,PEX2,TRIM13,MCM3,REC114,TTC1,HADHB,RNF185,ATG7,ST8SIA1,FBXL22,EIF3M,JAZF1,ERBB4,EBP,RARS2,EAPP,UBE2L3,MLF1,BCAS2,HSBP1,ORC4,PSMD14,UBE2B,CDK1,MED7,PSMC5,ARPP19,UTP15,BRIX1,DDX1,ZNF222,MRPS33,PPP1R3C,MRPS14…
GO:BP	proteasomal protein catabolic process	GO:0010498	FALSE	0.00398012	2.4001	515	1007	50	21010	ZFAND2A,TRIM13,RNF185,FBXL22,PSMD14,UBE2B,PSMC5,SEM1,FBXO3,PSMB1,PSMC2,PSMB7,PSEN1,PSMA3,PSMB5,TAF9,PSMA6,FBXO7,ANAPC13,PABIR1,RBX1,UCHL1,PEX12,JKAMP,GID4,DERL2,UBB,FHIT,BCAP31,PSMC6,RNF139,PSMD13,PSMD4,TRIP12,TRIP4,HSPA5,PARK7,RAD23B,XBP1,RNF7,NUDT15,UBE4A,EIF3H,PLAA,KCTD10,RNF121,ATXN3,RNF187,CDC16,NEDD4L
GO:BP	regulation of metabolic process	GO:0019222	FALSE	0.00427342	2.36922	7295	1007	419	21010	KPNA2,NIF3L1,ZNF595,ZFAND2A,IFT52,SSBP1,LSM5,LCMT1,ATP6V0E1,CYCS,RPA2,COPS4,PNLDC1,THOC1,SELENOK,COPS3,PPP2R3C,TRIM13,MCM3,GHITM,RNF185,ATG7,TRAPPC2B,RAB27A,JAZF1,ERBB4,EAPP,UBE2L3,MLF1,HSBP1,PSMD14,UBE2B,CDK1,MED7,PSMC5,ARPP19,UTP15,DDX1,ZNF222,PPP1R3C,COL28A1,CCT5,PYM1,ZNF761,SAP18,HAT1,SLC15A4,C5,CISD2,ESRP1,ZNF883,PATL2,PDCL3,SKIC8,ACTG2,NANOS1,INTS12,CCNH,SH3GLB1,ATP6V1D,PSMC2,TIPIN,COX17,PT…
GO:BP	proteolysis involved in protein catabolic process	GO:0051603	FALSE	0.00500752	2.30038	807	1007	69	21010	ZFAND2A,COPS3,TRIM13,RNF185,FBXL22,UBE2L3,PSMD14,UBE2B,PSMC5,SEM1,FBXO3,PDCL3,PSMB1,PSMC2,PSMB7,USP50,RPL23,PSEN1,PSMA3,PSMB5,TAF9,TRIM32,HERC6,PSMA6,FBXO7,ANAPC13,NTAN1,PABIR1,DISC1,RBX1,UCHL1,PEX12,JKAMP,GID4,DERL2,UBB,FHIT,BCAP31,PSMC6,UBE2D2,VPS25,RNF139,PSMD13,USP45,PSMD4,TRIP12,TRIP4,HSPA5,PARK7,RAD23B,XBP1,RNF7,NUDT15,UBE4A,C18ORF25,EIF3H,USP3,PLAA,KCTD10,RNF121,PPP1R11,USP2,ATXN3,RNF187,U…
GO:BP	post-translational protein modification	GO:0043687	FALSE	0.00501095	2.30008	1276	1007	98	21010	ZC3HC1,LCMT1,COPS4,COPS3,PEX2,TRIM13,RNF185,ATG7,FBXL22,UBE2L3,PSMD14,UBE2B,CDK1,MED7,HAT1,FBXO3,SENP8,SKIC8,MED8,USP50,RPL23,PSEN1,IRGM,COPS2,TRAIP,SUV39H2,MKRN1,BUB3,MBIP,PADI6,TAF9,RBBP4,TRIM32,HERC6,HDAC2,DCAF13,MINDY3,RPS20,UFC1,UBA5,SUPT7L,SF3B5,FBXO7,TRIM61,UIMC1,ANAPC13,CCNB1IP1,EIPR1,FBXO25,RBX1,UCHL1,COPS7B,LRR1,PEX12,RNF181,ENTREP1,PARP2,NSMCE1,OTUB1,UBB,ENY2,UBE2D2,RNF139,RAD51,USP45,…
[truncated: 872 more rows]

## Sheet: Media-IVM_MII_p<0.05
	group	names	scores	logfoldchanges	pvals	pvals_adj		g:Profiler link
0	M2	MSX1	inf	1.28137e-15	0	0		https://biit.cs.ut.ee/gplink/l/TW1x2n1JR-
1	M2	TEPSIN	inf	1.28137e-15	0	0
[truncated: 6,716 more rows]

## Sheet: Media-IVM_M2_FunctionalEnrichme
source	term_name	term_id	highlighted	adjusted_p_value	negative_log10_of_adjusted_p_value	term_size	query_size	intersection_size	effective_domain_size	intersections
[truncated: 885 more rows]

[truncated: 2 more sheets: Media-IVM_GV_p<0.05, Media-IVM_GV_FunctionalEnrichme]
