# Supplementary material for: Rescue in vitro maturation using ovarian support cells of human oocytes from conventional stimulation cycles yields oocytes with improved nuclear maturation and transcriptomic resemblance to in vivo matured oocytes
Source: J Assist Reprod Genet. 2024 May 30;41(8):2021–36. doi: 10.1007/s10815-024-03143-4 (PMC11339229; doi:10.1007/s10815-024-03143-4)
Supplement: Supplementary file 4 — Supplementary file4 (XLSX 612 KB) [file 10815_2024_3143_MOESM4_ESM.xlsx]

## Sheet: OSC-IVM_vs_Media-IVM_MIIenrichm
Names	total	elements	g:Profiler link
Media-IVM_MII_p<0.05 OSC-IVM_MII_p<0.05	81	CLOCK	https://biit.cs.ut.ee/gplink/l/aX1b1bhURt
		CCDC25
		INPP5F
		UBR1
		SCAPER
		RB1CC1
		HMGB3
		MSH3
		ING3
		RNR1
		OSBPL8
		BRCA2
		TAOK3
		GINS1
		ENSG00000250237
		TASOR2
		CEP350
		ZNF397
		TBCA
		PRKAR2A
		ITPRID2
		CHD2
		DAZL
		FANCM
		EIF1
		TUT7
		CCNG1
		ESF1
		XRN2
		KATNA1
		MED13
		ZMYND8
		SRGAP1
		PDE7A
		TMCC1
		ERBIN
		HSP90AB1
		RBMX2
		CNOT6
		XRN1
		HMGB1P40
		IRAG2
		ENSG00000226432
		SYCP2
		POLA1
		PROSER1
		CSNK1G3
		EFCAB14
		KIF20B
		SH3KBP1
		CREBBP
		KDM1B
		NCAPG2
		HELZ
		EIF4A2
		ZCCHC7
		NEK1
		COX1
		SMARCAD1
		REV1
		ZHX1
		UBE2Q2
		DCAF7
		GCH1
		BTBD10
		TMSB4XP4
		EPSTI1
		LIN7C
		CCP110
		SLC4A7
		PLEKHA5
		CDS2
		ENOPH1
		AKAP11
		ATAD5
		WDFY1
		RESF1
		LRRFIP1
		STARD7
		OBI1
		ZNHIT6
OSC-IVM_MII_p<0.05	413	QSOX2	https://biit.cs.ut.ee/gplink/l/ro28vC_XQ5
		KCNQ1-AS1
		ROCK1
		SLC5A11
		SLC25A40
		RYK
		PRTG
		DIAPH3
		CMTM8
		C9orf78
		NAGPA
		WASL
		EBLN1
		DCTN4
		ITPK1
		PXYLP1
		RPS18P12
		CNTNAP5-DT
		ZNF664
		GAS5
		MED20
		ABCG2
		EEF2
		PHIP
		NIFK-AS1
		OR51A8P
		LINC02474
		SDAD1P2
		CNNM1
		WEE2
		NUP98
		ZEB1
		ENSG00000283415
		TYW3
		RO60
		HEATR5A
		TMEM51
		MRAS
		NSMCE2
		SACS
		LRP6
		SRPK1
		ENSG00000189144
		GPR37
		ENSG00000287178
		EIF4A2P4
		FADS1
		BBS9
		GTF2E1
		ZNF182
		RPS6KA5
		TLN2
		ACADSB
		STX17
		SLC39A14
		RIOK1
		ACTBP2
		BRCA1
		BMPR2
		ENSG00000279090
		METAP1D
		ENSG00000225402
		ABITRAM
		MSL3
		PLCB1
		PALLD
		SDCBP
		FNIP2
		NUBPL
		LYPLA1
		HES1
		BIRC6
		DCP1A
		ATOSA
		OLFM4
		SAMHD1
		ADRA2B
		RPL9P7
		NAPG
		LOC105377043
		ASB8
		ANKRD10
		EIF3A
		G2E3-AS1
		LINC01524
		KLHL15
		AKT2
		DAZAP2
		STAU2
		DVL2
		C12orf43
		ZNF148
		PEX14
		CNOT4
		MEX3A
		NCOA4P4
		FAM133DP
		TAF1
		TIAL1
		ZDHHC9
		DZIP1
		TNPO3
		ZNF280C
		LINC03051
		PCNP
		LMLN
		C5orf15
		TPM3
		TRAK2
		MGST3
		RPS3A
		PRKCI
		LINC02741
		CCAR1
		RPSAP15
		REST
		LRRC49
		PUS7
		CHEK1
		HSP90AB2P
		LATS1
		RAD21P1
		ZNF449
		SLC24A5
		SKP2
		BBS4
		ATP6
		LINGO2
		TMEM43
		STK31
		SLAIN2
		NUP37
		TMC5
		TET2
		SRRM1P3
		MYEF2
		DNMT3B
		TSPYL4
		ARHGAP29
		CELF1
		USP16
		SPOPL
		ARAP2
		SLC13A4
		ZIM2
		OSBPL1A
		SF3B1
		RPS3
		CAMSAP2
		PABPC1P4
		E2F1
		CTSV
		IGSF11
		RYR1
		PRDM10
		BRDT
		KDM5A
		MBTD1
		EEIG2
		SLC25A20
		TRIOBP
		CMTM4
		RPS6KL1
		GVINP1
		TMEM131
		UFL1
		USB1
		WDR44
		GCA
		MTND2P28
		LINC01572
		ARL6IP6
		PI4K2B
		CCDC18
		LSP1P4
		ENSG00000218418
		Y_RNA-501
		RPS13
		GNB4
		ARHGAP5
		NKTR
		ZNF160
		RASEF
		BZW2
		HTATSF1
		MTND4P12
		ENSG00000285756
		DZIP3
		FUBP1
		UBE2V1P1
		LOC124902222
		IREB2
		SMC6
		PSMD5
		INTS13
		CPNE2
		ASH1L
		UHMK1
		CHMP2B
		FBXL7
		ZBTB43
		CDK11B
		SLC25A5P7
		DNALI1
		TMEM87A
		KLHDC10
		GBX2-AS1
		ENSG00000253968
		RAB6C
		NADK
		USP4
		ZNF626
		STK32B
		PPARGC1A
		RNPS1
		IARS1
		CKAP2L
		ENSG00000288685
		ARHGAP42
		LOC100289495
		PLPPR2
		ACVR1B
		KANK2
		CCNL2
		KSR1
		ZFAND5
		ENSG00000250038
		SRFBP1
		SLC41A1
		NFRKB
		AFF4
		CHIC1
		TMEM248
		AKTIP
		AKIP1
		ATP8B4
		COBL
		RPS27L
		PTGFRN
		ZMYM2
		GUCD1
		OXSR1
		ILDR2
		SPSB4
		PPIP5K2
		FBXL3
		TCEA1P2
		ELAVL2
		HINT1P1
		ENSG00000258759
		TMEM30A
		CTAGE11P
		ND6
		FAM161A
		ZNF271P
		ZNF431
		TENT4A
		ADAM17
		NPM1P6
		USP34-DT
		ENSG00000243491
		MAP1LC3B
		CHAF1B
		IARS2
		ATP10D
		TBRG1
		FAM210B
		RNF125
		TMEM150A
		PCGF7P
		PABPC1
		TUBB7P
		PRDX3P1
		FAM83E
		BZW1P2
		CPHXL
		SUDS3
		SERINC1
		ZCRB1P1
		IDH1
		RPL8
		UHRF2P1
		MANSC1
		ENSG00000219553
		RPLP0P9
		YAP1
		HDAC1
		LOC105371814
		SHPRH
		INPP5B
		GABRE
		ANKRD17
		ANK3
		HPS5
		PPP1R21
		LINC01291
		TMEM135
		ACVR1C
		SNX24
		C1GALT1
		C5orf22
		LRRC28
		LAMTOR5-AS1
		PPP1R14C
		CERS2
		FRG1-DT
		RPLP0P11
		MYO18A
		HSPE1P2
		BCLAF1P1
		NAA25
		CHCHD5
		LIG4
		TOP2B
		BMP4
		SGCZ
		RPN2
		ENSG00000273654
		MCAM
		EIF4A2P2
		PRMT1
		GRHL3
		GALNT7
		SAA2
		HMGN2P17
		HMBOX1
		DNAI3
		FHIP1A
		ENSG00000235934
		NFATC3
		CDC5L
		CNTN5
		KMT2B
		LCA5
		NPM1P37
		RNF13
		LINC00641
		CEP44
		PCDH11X
		ZNF677
		KHDRBS1
		CTCFL
		ENSG00000259345
		FLYWCH2
		RPL9P8
		SEPTIN2
		UBR7
		ENPP2
		ARL17A
		ARHGAP19
		ARCN1
		MAP1LC3B2
		TMSB4X
		ENSG00000285579
		ENSG00000279483
		ENSG00000225178
		ZNF787
		VPS13A
		PPT1
		PNPLA8
		TULP3
		STK38
		MINAR1
		ZBTB39
		MARVELD2
		TADA1
		LEMD3
		FIGN
		ADGRA3
		RPL26L1
		ENSG00000251259
		CTNNA3
		USP44
		HMGN2P3
		ENSG00000226396
		AUH
		TCAIM
		ZNF292
		CDKAL1
		ZNF813
		SIGMAR1
		TSPAN5
		EIF3G
		HSD17B6
		ERCC6L2
		NPC1
		SLC7A8
		MAGI2-AS3
		FGF14
		NKIRAS2
		AP1S1
		UBE2T
		ELMOD1
		PRELID2
		KBTBD7
		MDM4
		GREB1L
		SLC19A2
		PSD3
		ACER3
		ZMYM3
		TDP1
		DCAF17
		KLHL24
		FANCD2
		SRRM1
		MYADM
		MOB3B
		PSMA3-AS1
		CEP295
		MLXIP
		CDCA8
		NAT14
Media-IVM_MII_p<0.05	407	PRPF40A	https://biit.cs.ut.ee/gplink/l/X8tUw7aXS5
		C2CD5
		CLDN12
		GLYATL1
		ATRX
		ZNF492
		ZC3H13
		TESMIN
		TRIM77
		GAPVD1
		TAX1BP1
		WASHC4
		U2SURP
		CCSER2
		SAP30L
		BCAR4
		IFT122
		ACTL8
		ADD3
		BPGM
		TAF4B
		LSM11
		NASPP1
		SUB1P3
		EP300
		ATP8
		LINC01467
		NSMCE4A
		ATP11B
		SMC2
		RMI1
		TRIM33
		SCYL2
		MIER1
		RMND5A
		DEPDC7
		RNF14
		LINC00665
		CENPE
		ASPM
		PIKFYVE
		SCYL3
		HMGN1
		CHD1
		ARHGAP18
		RPS27P8
		NUS1
		UBN1
		MAP3K21
		NSD2
		CEP78
		MYO9A
		DMKN
		NOL8
		CEP290
		LGMN
		BAZ1B
		LAMB1
		MPHOSPH10
		CPEB2
		BPTF
		LARP7
		CUL5
		PHF6
		ARHGEF12
		SMC3
		KIF6
		RBM17
		THUMPD3
		RCHY1
		UGGT2
		CDK12
		TUT4
		DCAF4L1
		POLR2K
		SASS6
		HSP90AA2P
		BBS7
		NPM1P27
		TFDP1
		TNPO1
		CMC2
		MGA
		TMX3
		THOC2
		MYO6
		RNR2
		JMY
		MUC16
		OOSP4A
		BCL2L10
		TBPL1
		GON4L
		ARMC1
		LMOD3
		PARLP2
		DCLRE1A
		TASOR
		LSM14A
		IQGAP1
		PLAG1
		ENSG00000227081
		GCC2
		ZNF25
		GMCL1
		OTUD3
		SRSF1-1
		SOHLH2
		FIP1L1
		CARMIL1
		ARL13B
		ENSG00000255823
		PA2G4P4
		ATP13A3
		BOD1L1
		CLPTM1L
		GOLPH3
		SON
		PTP4A2
		KIF5B
		UHRF2
		TMEM245
		SECISBP2
		MSX1
		TBL1XR1
		MTATP8P1
		DNAH11
		MTND4LP30
		ADAMTS9
		TOP2A
		TAF2
		NIPBL
		TUBBP5
		MFN1
		CPEB4
		ATP8A1
		LOH12CR2
		PCM1
		MTAP
		TSG101
		HPRT1
		HELLS
		SCARB2
		RBBP7
		JARID2
		SNX25
		USP34
		SYTL2
		PTGES3
		ZNF395
		ABI2
		QKI
		PPP1CB
		INTS8
		RPL7P47
		TEX41
		CCNG2
		MBTPS2
		POLR1D
		PPP4R3A
		LSG1
		HSP90B1
		KRR1
		DPPA3P2
		CNN3
		SLC30A6
		MIS18BP1
		PABIR2
		PARL
		BICC1
		TENT5C
		MTCO1P12
		COG3
		DARS1
		PPIG
		ZNF585A
		UNG
		TMEM74
		IBTK
		GMFB
		SMC4
		PDIA3P1
		MINDY2
		ZNF280B
		STOML2
		PTPN2
		FBXW2
		NOC3L
		ERP44
		FBXW7
		PDCD7
		CLCN3
		ZNF343
		PBRM1
		DDX10
		PPP1R12A
		WAPL
		BAZ1A
		ZFYVE16
		LUC7L3
		MEAF6
		TDRD6
		THUMPD1
		SKAP2
		LRRC1
		SEC62
		DDX59
		C1orf226
		FAM222B
		MPDZ
		TAF3
		AZIN1
		KDM1A
		RALGPS1
		SMC5
		PTTG2
		NCOA3
		NVL
		CHAF1A
		BACH1
		PRR14L
		CCDC15
		TPT1
		PSMD1
		CLSPN
		LIMA1
		PPP6C
		PTTG3P
		SOX30
		PHB2
		ENSG00000283462
		ZCCHC2
		TTC3
		RPAP3
		SREK1IP1P1
		ZNF525
		SMARCA5
		SLC39A10
		CDCA2
		PDIA6
		CNRIP1
		ATP6V0A1
		RPL13A
		MTSS1
		BRD2
		RIF1
		MCM3AP
		RBM26
		HMMR
		GPATCH8
		SUGT1
		KIF4A
		CSPP1
		CNOT8
		MYRIP
		GPD2
		GDAP1
		SET
		PCNA
		MAGOH
		REV3L
		KIT
		N4BP1
		RASSF8
		ANKIB1
		SART3
		RPGR
		KLHL20
		TTC14
		MYPOP
		ZNF840P
		ANKRD11
		NF1
		POLR1F
		CNIH1
		SSX2IP
		RAD21
		FNDC3B
		ADAM10
		CKAP5
		MCM10
		NUP133
		CCSAP
		TAPT1
		FAM220A
		ZNF654
		CD164
		NPM1P5
		DPPA3
		CNOT7
		TDRD7
		HNRNPA1P51
		SLC35G1
		SNRPB2
		EXOSC3
		PSIP1
		COLGALT1
		SLC30A7
		BLOC1S6
		PRRC2C
		ARHGAP12
		UBE3A
		TRMT13
		FAM228A
		ZNF570
		TLE4
		TSTD2
		SIN3A
		SETX
		NFKBIA
		GIGYF2
		NSD3
		CHMP3
		SFT2D2
		IFT57
		MAN2A1
		ENSG00000204894
		STRAP
		FEZ2
		BTBD10P1
		YPEL1
		USP53
		PER2
		CIR1
		TAF4
		NXT2
		MORF4L1
		UTP14A
		PAK1IP1
		ENSG00000251391
		SGO2
		DNAJB14
		TADA2A
		TPR
		VPS13C
		AMOT
		NAA15
		RANBP2
		PARD3
		BIRC2
		KDM3A
		CCDC73
		CCNA2
		BCL2L13
		GAB1
		DCDC2
		PNN
		CSNK1A1
		GABARAPL2
		CALM1
		MTUS1
		DDX3X
		TBC1D23
		FAM13B
		RASA3
		SCAF11
		EPB41L5
		RNF138
		YES1
		DHX36
		ARID2
		NCAPG
		SYT16
		GOLGA4
		TIFA
		PTPN13
		PPP4R4
		DAAM1
		TDP2
		FKBP1A
		KTN1
		MORF4L1P1
		MARCHF7
		MIB1
		KMT2C
		ALDH9A1
		TRAF3IP1
		ZNF611
		LAMC1
		PTTG1
		RPRD2
		CASP8AP2
		PRICKLE2
		SAV1
		BRWD1
		C1orf43
		MTPAP
		MTX3
		DNAJC13
		TOPORS
		MTATP6P1
		TEPSIN
		B3GNT2
		FRMD4B
		FNBP1
		C15orf61
		ITGB3BP
		ACTR2
		TRIP11
		ZNF652
		NAP1L1
		ECT2
		YWHAB
		LBR
		IQGAP2
		ZNF618
		ZNF638

## Sheet: MIIenrichment_FunctionalAnalysi
Media-IVM_MII_p<0.05 OSC-IVM_MII_p<0.05 (81)	source	term_name	term_id	highlighted	adjusted_p_value	negative_log10_of_adjusted_p_value	term_size	query_size	intersection_size	effective_domain_size	intersections
	GO:MF	catalytic activity, acting on a nucleic acid	GO:0140640	TRUE	5.0156e-05	4.29968	637	75	14	20139	MSH3,CHD2,FANCM,TUT7,XRN2,RBMX2,CNOT6,XRN1,POLA1,HELZ,EIF4A2,SMARCAD1,REV1,ATAD5
	GO:MF	protein binding	GO:0005515	TRUE	0.00138167	2.8596	14811	75	71	20139	CLOCK,CCDC25,INPP5F,UBR1,SCAPER,RB1CC1,HMGB3,MSH3,ING3,OSBPL8,BRCA2,TAOK3,TASOR2,CEP350,ZNF397,TBCA,PRKAR2A,ITPRID2,CHD2,DAZL,FANCM,EIF1,TUT7,CCNG1,XRN2,KATNA1,MED13,ZMYND8,SRGAP1,TMCC1,ERBIN,HSP90AB1,RBMX2,CNOT6,XRN1,IRAG2,POLA1,PROSER1,CSNK1G3,KIF20B,SH3KBP1,CREBBP,KDM1B,NCAPG2,HELZ,EIF4A2,ZCCHC7,NEK1,COX1,SMARCAD1,REV1,ZHX1,UBE2Q2,DCAF7,GCH1,BTBD10,EPSTI1,LIN7C,CCP110,SLC4A7,PLEKHA5,CDS2,ENOPH…
	GO:MF	histone acetyltransferase activity	GO:0004402	TRUE	0.0119579	1.92234	43	75	4	20139	CLOCK,ING3,BRCA2,CREBBP
	GO:MF	peptide-lysine-N-acetyltransferase activity	GO:0061733	FALSE	0.0156789	1.80468	46	75	4	20139	CLOCK,ING3,BRCA2,CREBBP
	GO:MF	catalytic activity, acting on DNA	GO:0140097	FALSE	0.0228238	1.64161	247	75	7	20139	MSH3,CHD2,FANCM,POLA1,SMARCAD1,REV1,ATAD5
	GO:MF	peptide N-acetyltransferase activity	GO:0034212	FALSE	0.023675	1.62571	51	75	4	20139	CLOCK,ING3,BRCA2,CREBBP
	GO:MF	ATP-dependent activity	GO:0140657	TRUE	0.0290696	1.53656	569	75	10	20139	MSH3,CHD2,FANCM,KATNA1,HSP90AB1,KIF20B,HELZ,EIF4A2,SMARCAD1,ATAD5
	GO:MF	ATP hydrolysis activity	GO:0016887	FALSE	0.0431633	1.36489	371	75	8	20139	CHD2,FANCM,KATNA1,HSP90AB1,KIF20B,EIF4A2,SMARCAD1,ATAD5
	GO:MF	5'-3' RNA exonuclease activity	GO:0004534	TRUE	0.0498247	1.30256	4	75	2	20139	XRN2,XRN1
	GO:BP	DNA metabolic process	GO:0006259	TRUE	0.00272712	2.5643	1039	71	15	21010	HMGB3,MSH3,ING3,BRCA2,TAOK3,GINS1,FANCM,ZMYND8,HSP90AB1,XRN1,POLA1,SMARCAD1,REV1,ATAD5,OBI1
	GO:BP	DNA damage response	GO:0006974	TRUE	0.0132922	1.8764	890	71	13	21010	CLOCK,MSH3,ING3,BRCA2,TAOK3,CHD2,FANCM,CCNG1,ZMYND8,POLA1,SMARCAD1,REV1,ATAD5
	GO:BP	nuclear DNA replication	GO:0033260	TRUE	0.0172071	1.76429	40	71	4	21010	BRCA2,GINS1,POLA1,ATAD5
	GO:BP	inner cell mass cell proliferation	GO:0001833	TRUE	0.0225974	1.64594	14	71	3	21010	BRCA2,GINS1,NCAPG2
	GO:BP	cell cycle DNA replication	GO:0044786	FALSE	0.0253002	1.59688	44	71	4	21010	BRCA2,GINS1,POLA1,ATAD5
	GO:BP	DNA recombination	GO:0006310	FALSE	0.0281906	1.5499	333	71	8	21010	HMGB3,MSH3,ING3,BRCA2,FANCM,ZMYND8,SMARCAD1,ATAD5
	GO:BP	regulation of cellular metabolic process	GO:0031323	TRUE	0.0337632	1.47156	6726	71	40	21010	CLOCK,INPP5F,RB1CC1,HMGB3,MSH3,ING3,OSBPL8,BRCA2,TAOK3,GINS1,TASOR2,CEP350,ZNF397,PRKAR2A,CHD2,DAZL,EIF1,TUT7,CCNG1,XRN2,MED13,ZMYND8,ERBIN,HSP90AB1,CNOT6,XRN1,POLA1,CREBBP,KDM1B,HELZ,EIF4A2,ZCCHC7,SMARCAD1,ZHX1,GCH1,BTBD10,ATAD5,RESF1,LRRFIP1,OBI1
	GO:BP	mitotic DNA replication	GO:1902969	FALSE	0.0345968	1.46096	16	71	3	21010	BRCA2,GINS1,POLA1
	GO:BP	cell cycle	GO:0007049	TRUE	0.0402272	1.39548	1811	71	18	21010	CLOCK,RB1CC1,ING3,BRCA2,TAOK3,GINS1,FANCM,CCNG1,KATNA1,HSP90AB1,SYCP2,POLA1,KIF20B,NCAPG2,NEK1,SMARCAD1,CCP110,ATAD5
	GO:CC	nucleus	GO:0005634	TRUE	3.7834e-05	4.42212	10063	74	56	22090	CLOCK,SCAPER,RB1CC1,HMGB3,MSH3,ING3,OSBPL8,BRCA2,GINS1,TASOR2,CEP350,ZNF397,TBCA,ITPRID2,CHD2,DAZL,FANCM,EIF1,TUT7,CCNG1,ESF1,XRN2,MED13,ZMYND8,ERBIN,HSP90AB1,RBMX2,CNOT6,XRN1,IRAG2,SYCP2,POLA1,CSNK1G3,KIF20B,CREBBP,KDM1B,NCAPG2,HELZ,EIF4A2,ZCCHC7,NEK1,SMARCAD1,REV1,ZHX1,UBE2Q2,DCAF7,GCH1,BTBD10,PLEKHA5,ENOPH1,AKAP11,ATAD5,WDFY1,RESF1,LRRFIP1,ZNHIT6
	GO:CC	nuclear lumen	GO:0031981	FALSE	0.00029281	3.53341	5520	74	38	22090	CLOCK,SCAPER,MSH3,ING3,BRCA2,GINS1,TASOR2,ZNF397,TBCA,ITPRID2,FANCM,TUT7,CCNG1,ESF1,XRN2,MED13,ZMYND8,ERBIN,HSP90AB1,RBMX2,SYCP2,POLA1,KIF20B,CREBBP,KDM1B,NCAPG2,EIF4A2,ZCCHC7,NEK1,SMARCAD1,REV1,ZHX1,DCAF7,GCH1,BTBD10,PLEKHA5,AKAP11,WDFY1
	GO:CC	nucleoplasm	GO:0005654	FALSE	0.00160753	2.79384	4221	74	31	22090	CLOCK,SCAPER,MSH3,ING3,BRCA2,GINS1,TASOR2,ITPRID2,FANCM,TUT7,CCNG1,ESF1,XRN2,MED13,ZMYND8,ERBIN,HSP90AB1,RBMX2,POLA1,KIF20B,CREBBP,KDM1B,NCAPG2,NEK1,SMARCAD1,REV1,ZHX1,DCAF7,GCH1,BTBD10,PLEKHA5
	GO:CC	intracellular non-membrane-bounded organelle	GO:0043232	FALSE	0.00319788	2.49514	6568	74	40	22090	CLOCK,HMGB3,ING3,BRCA2,GINS1,CEP350,ZNF397,TBCA,PRKAR2A,CHD2,FANCM,ESF1,XRN2,KATNA1,ZMYND8,HSP90AB1,RBMX2,XRN1,IRAG2,SYCP2,POLA1,KIF20B,SH3KBP1,CREBBP,KDM1B,NCAPG2,HELZ,EIF4A2,ZCCHC7,NEK1,SMARCAD1,ZHX1,BTBD10,CCP110,AKAP11,ATAD5,WDFY1,RESF1,LRRFIP1,OBI1
	GO:CC	non-membrane-bounded organelle	GO:0043228	FALSE	0.00321077	2.49339	6569	74	40	22090	CLOCK,HMGB3,ING3,BRCA2,GINS1,CEP350,ZNF397,TBCA,PRKAR2A,CHD2,FANCM,ESF1,XRN2,KATNA1,ZMYND8,HSP90AB1,RBMX2,XRN1,IRAG2,SYCP2,POLA1,KIF20B,SH3KBP1,CREBBP,KDM1B,NCAPG2,HELZ,EIF4A2,ZCCHC7,NEK1,SMARCAD1,ZHX1,BTBD10,CCP110,AKAP11,ATAD5,WDFY1,RESF1,LRRFIP1,OBI1
	GO:CC	nuclear chromosome	GO:0000228	FALSE	0.00408245	2.38908	234	74	7	22090	ING3,BRCA2,GINS1,SYCP2,POLA1,NCAPG2,SMARCAD1
	GO:CC	chromosome	GO:0005694	FALSE	0.0167243	1.77665	1942	74	18	22090	CLOCK,HMGB3,ING3,BRCA2,GINS1,CHD2,FANCM,ZMYND8,IRAG2,SYCP2,POLA1,CREBBP,KDM1B,NCAPG2,SMARCAD1,ZHX1,ATAD5,OBI1
	GO:CC	cytosol	GO:0005829	TRUE	0.0169026	1.77205	5457	74	34	22090	CLOCK,UBR1,SCAPER,RB1CC1,OSBPL8,BRCA2,TASOR2,ZNF397,PRKAR2A,ITPRID2,TUT7,SRGAP1,PDE7A,TMCC1,HSP90AB1,CNOT6,XRN1,POLA1,KIF20B,SH3KBP1,CREBBP,HELZ,EIF4A2,ZCCHC7,NEK1,UBE2Q2,DCAF7,GCH1,CCP110,PLEKHA5,ENOPH1,AKAP11,WDFY1,LRRFIP1
	GO:CC	intracellular organelle lumen	GO:0070013	FALSE	0.032297	1.49084	6656	74	38	22090	CLOCK,SCAPER,MSH3,ING3,BRCA2,GINS1,TASOR2,ZNF397,TBCA,ITPRID2,FANCM,TUT7,CCNG1,ESF1,XRN2,MED13,ZMYND8,ERBIN,HSP90AB1,RBMX2,SYCP2,POLA1,KIF20B,CREBBP,KDM1B,NCAPG2,EIF4A2,ZCCHC7,NEK1,SMARCAD1,REV1,ZHX1,DCAF7,GCH1,BTBD10,PLEKHA5,AKAP11,WDFY1
	GO:CC	organelle lumen	GO:0043233	FALSE	0.032297	1.49084	6656	74	38	22090	CLOCK,SCAPER,MSH3,ING3,BRCA2,GINS1,TASOR2,ZNF397,TBCA,ITPRID2,FANCM,TUT7,CCNG1,ESF1,XRN2,MED13,ZMYND8,ERBIN,HSP90AB1,RBMX2,SYCP2,POLA1,KIF20B,CREBBP,KDM1B,NCAPG2,EIF4A2,ZCCHC7,NEK1,SMARCAD1,REV1,ZHX1,DCAF7,GCH1,BTBD10,PLEKHA5,AKAP11,WDFY1
	GO:CC	membrane-enclosed lumen	GO:0031974	FALSE	0.032297	1.49084	6656	74	38	22090	CLOCK,SCAPER,MSH3,ING3,BRCA2,GINS1,TASOR2,ZNF397,TBCA,ITPRID2,FANCM,TUT7,CCNG1,ESF1,XRN2,MED13,ZMYND8,ERBIN,HSP90AB1,RBMX2,SYCP2,POLA1,KIF20B,CREBBP,KDM1B,NCAPG2,EIF4A2,ZCCHC7,NEK1,SMARCAD1,REV1,ZHX1,DCAF7,GCH1,BTBD10,PLEKHA5,AKAP11,WDFY1
	GO:CC	intracellular anatomical structure	GO:0005622	TRUE	0.0337196	1.47212	17772	74	71	22090	CLOCK,INPP5F,UBR1,SCAPER,RB1CC1,HMGB3,MSH3,ING3,OSBPL8,BRCA2,TAOK3,GINS1,TASOR2,CEP350,ZNF397,TBCA,PRKAR2A,ITPRID2,CHD2,DAZL,FANCM,EIF1,TUT7,CCNG1,ESF1,XRN2,KATNA1,MED13,ZMYND8,SRGAP1,PDE7A,TMCC1,ERBIN,HSP90AB1,RBMX2,CNOT6,XRN1,IRAG2,SYCP2,POLA1,CSNK1G3,KIF20B,SH3KBP1,CREBBP,KDM1B,NCAPG2,HELZ,EIF4A2,ZCCHC7,NEK1,COX1,SMARCAD1,REV1,ZHX1,UBE2Q2,DCAF7,GCH1,BTBD10,LIN7C,CCP110,PLEKHA5,CDS2,ENOPH1,AKAP…
	KEGG	RNA degradation	KEGG:03018	FALSE	0.0113671	1.94435	79	29	4	8161	XRN2,CNOT6,XRN1,ZCCHC7
	REAC	Deadenylation-dependent mRNA decay	REAC:R-HSA-429914	FALSE	0.0377991	1.42252	56	47	4	10835	TUT7,CNOT6,XRN1,EIF4A2
	WP	Male infertility	WP:WP4673	FALSE	0.00900582	2.04548	145	42	6	8625	CLOCK,BRCA2,CHD2,DAZL,CREBBP,EPSTI1
	TF	Factor: p300; motif: ACNTCCG; match class: 1	TF:M04826_1	FALSE	0.0226566	1.64481	15544	76	73	20011	CLOCK,CCDC25,INPP5F,UBR1,SCAPER,RB1CC1,HMGB3,MSH3,ING3,OSBPL8,BRCA2,TAOK3,GINS1,TASOR2,CEP350,ZNF397,TBCA,PRKAR2A,ITPRID2,CHD2,DAZL,FANCM,EIF1,TUT7,ESF1,XRN2,KATNA1,MED13,ZMYND8,SRGAP1,PDE7A,ERBIN,HSP90AB1,RBMX2,CNOT6,XRN1,SYCP2,POLA1,PROSER1,CSNK1G3,EFCAB14,KIF20B,SH3KBP1,CREBBP,KDM1B,NCAPG2,HELZ,EIF4A2,ZCCHC7,NEK1,COX1,SMARCAD1,REV1,ZHX1,UBE2Q2,DCAF7,GCH1,BTBD10,EPSTI1,LIN7C,CCP110,SLC4A7,PLEKH…
	TF	Factor: E2F-4:DP-1; motif: TTTSGCGC	TF:M00738	FALSE	0.0229979	1.63831	10057	76	57	20011	CLOCK,CCDC25,INPP5F,UBR1,SCAPER,RB1CC1,HMGB3,MSH3,ING3,OSBPL8,BRCA2,GINS1,TASOR2,ZNF397,PRKAR2A,ITPRID2,DAZL,EIF1,CCNG1,XRN2,ZMYND8,PDE7A,ERBIN,RBMX2,CNOT6,IRAG2,SYCP2,POLA1,PROSER1,KIF20B,SH3KBP1,CREBBP,KDM1B,NCAPG2,HELZ,EIF4A2,ZCCHC7,NEK1,COX1,REV1,ZHX1,UBE2Q2,DCAF7,GCH1,LIN7C,CCP110,SLC4A7,PLEKHA5,CDS2,ENOPH1,AKAP11,ATAD5,WDFY1,RESF1,LRRFIP1,STARD7,ZNHIT6
	TF	Factor: PRX-2; motif: NKCGTTAN	TF:M10885	FALSE	0.0463947	1.33353	8068	76	49	20011	CLOCK,CCDC25,SCAPER,RB1CC1,HMGB3,MSH3,OSBPL8,TAOK3,ZNF397,TBCA,ITPRID2,CHD2,DAZL,FANCM,TUT7,CCNG1,XRN2,KATNA1,MED13,TMCC1,ERBIN,HSP90AB1,RBMX2,CNOT6,XRN1,IRAG2,SYCP2,POLA1,CSNK1G3,EFCAB14,KDM1B,HELZ,EIF4A2,NEK1,COX1,SMARCAD1,ZHX1,UBE2Q2,GCH1,BTBD10,CCP110,SLC4A7,PLEKHA5,CDS2,AKAP11,ATAD5,RESF1,STARD7,OBI1
	HPA	cerebellum; Purkinje cells[‚â•Low]	HPA:0090161	FALSE	0.00054371	3.26463	5571	51	42	11006	CLOCK,CCDC25,UBR1,SCAPER,RB1CC1,TAOK3,CEP350,TBCA,CHD2,TUT7,CCNG1,ESF1,XRN2,KATNA1,ZMYND8,PDE7A,HSP90AB1,RBMX2,CNOT6,XRN1,POLA1,CSNK1G3,EFCAB14,SH3KBP1,CREBBP,NCAPG2,HELZ,NEK1,COX1,SMARCAD1,DCAF7,EPSTI1,LIN7C,CCP110,CDS2,ENOPH1,AKAP11,WDFY1,RESF1,LRRFIP1,STARD7,ZNHIT6
	HPA	placenta	HPA:0380000	FALSE	0.00176058	2.75434	7509	51	48	11006	CLOCK,CCDC25,UBR1,SCAPER,RB1CC1,HMGB3,TAOK3,CEP350,TBCA,CHD2,TUT7,CCNG1,ESF1,XRN2,KATNA1,ZMYND8,PDE7A,ERBIN,HSP90AB1,RBMX2,XRN1,IRAG2,POLA1,CSNK1G3,EFCAB14,KIF20B,SH3KBP1,CREBBP,NCAPG2,HELZ,NEK1,COX1,SMARCAD1,DCAF7,GCH1,BTBD10,EPSTI1,LIN7C,CCP110,CDS2,ENOPH1,AKAP11,WDFY1,RESF1,LRRFIP1,STARD7,OBI1,ZNHIT6
	HPA	colon; endothelial cells[‚â•Low]	HPA:0130201	FALSE	0.00396541	2.40171	5667	51	41	11006	CLOCK,UBR1,SCAPER,RB1CC1,TAOK3,CEP350,TBCA,CHD2,TUT7,CCNG1,ESF1,XRN2,KATNA1,ZMYND8,PDE7A,ERBIN,HSP90AB1,RBMX2,XRN1,POLA1,CSNK1G3,EFCAB14,KIF20B,CREBBP,NCAPG2,NEK1,COX1,SMARCAD1,GCH1,BTBD10,EPSTI1,LIN7C,CCP110,CDS2,ENOPH1,WDFY1,RESF1,LRRFIP1,STARD7,OBI1,ZNHIT6
	HPA	skin 1; melanocytes[‚â•Low]	HPA:0460671	FALSE	0.00726876	2.13854	5297	51	39	11006	CLOCK,CCDC25,UBR1,RB1CC1,TAOK3,CEP350,TBCA,CHD2,TUT7,CCNG1,ESF1,XRN2,KATNA1,ZMYND8,HSP90AB1,RBMX2,XRN1,POLA1,CSNK1G3,EFCAB14,KIF20B,CREBBP,NCAPG2,NEK1,COX1,SMARCAD1,DCAF7,GCH1,EPSTI1,LIN7C,CCP110,SLC4A7,CDS2,AKAP11,WDFY1,LRRFIP1,STARD7,OBI1,ZNHIT6
	HPA	skin 1	HPA:0460000	FALSE	0.0125846	1.90016	7238	51	46	11006	CLOCK,CCDC25,UBR1,SCAPER,RB1CC1,TAOK3,CEP350,TBCA,CHD2,TUT7,CCNG1,ESF1,XRN2,KATNA1,ZMYND8,HSP90AB1,RBMX2,XRN1,IRAG2,POLA1,CSNK1G3,EFCAB14,KIF20B,SH3KBP1,CREBBP,NCAPG2,HELZ,NEK1,COX1,SMARCAD1,DCAF7,GCH1,BTBD10,EPSTI1,LIN7C,CCP110,SLC4A7,CDS2,ENOPH1,AKAP11,WDFY1,RESF1,LRRFIP1,STARD7,OBI1,ZNHIT6
	HPA	cerebellum; Purkinje cells[‚â•Medium]	HPA:0090162	FALSE	0.0157925	1.80155	4124	51	33	11006	CLOCK,CCDC25,UBR1,SCAPER,TAOK3,TBCA,CHD2,TUT7,CCNG1,ESF1,XRN2,KATNA1,ZMYND8,PDE7A,HSP90AB1,RBMX2,CNOT6,XRN1,EFCAB14,CREBBP,NCAPG2,HELZ,NEK1,COX1,SMARCAD1,EPSTI1,LIN7C,CCP110,CDS2,AKAP11,WDFY1,RESF1,ZNHIT6
	HPA	rectum	HPA:0400000	FALSE	0.0203827	1.69074	7965	51	48	11006	CLOCK,CCDC25,UBR1,SCAPER,RB1CC1,TAOK3,CEP350,TBCA,CHD2,TUT7,CCNG1,ESF1,XRN2,KATNA1,ZMYND8,PDE7A,ERBIN,HSP90AB1,RBMX2,CNOT6,XRN1,IRAG2,POLA1,CSNK1G3,EFCAB14,KIF20B,SH3KBP1,CREBBP,NCAPG2,HELZ,NEK1,COX1,SMARCAD1,DCAF7,GCH1,EPSTI1,LIN7C,CCP110,SLC4A7,CDS2,ENOPH1,AKAP11,WDFY1,RESF1,LRRFIP1,STARD7,OBI1,ZNHIT6
	HPA	colon	HPA:0130000	FALSE	0.0218823	1.65991	8330	51	49	11006	CLOCK,CCDC25,UBR1,SCAPER,RB1CC1,TAOK3,CEP350,TBCA,CHD2,TUT7,CCNG1,ESF1,XRN2,KATNA1,ZMYND8,PDE7A,ERBIN,HSP90AB1,RBMX2,CNOT6,XRN1,IRAG2,POLA1,CSNK1G3,EFCAB14,KIF20B,SH3KBP1,CREBBP,NCAPG2,HELZ,NEK1,COX1,SMARCAD1,DCAF7,GCH1,BTBD10,EPSTI1,LIN7C,CCP110,SLC4A7,CDS2,ENOPH1,AKAP11,WDFY1,RESF1,LRRFIP1,STARD7,OBI1,ZNHIT6
	HPA	hippocampus; neuronal cells[‚â•Medium]	HPA:0250132	FALSE	0.0269879	1.56883	4222	51	33	11006	CLOCK,CCDC25,SCAPER,TAOK3,CEP350,CHD2,CCNG1,ESF1,XRN2,KATNA1,ZMYND8,HSP90AB1,RBMX2,CNOT6,XRN1,CSNK1G3,EFCAB14,NCAPG2,HELZ,NEK1,COX1,SMARCAD1,DCAF7,EPSTI1,LIN7C,CCP110,CDS2,AKAP11,RESF1,LRRFIP1,STARD7,OBI1,ZNHIT6
	HPA	stomach 1; glandular cells[‚â•Medium]	HPA:0540052	FALSE	0.0351539	1.45403	6342	51	42	11006	CLOCK,CCDC25,UBR1,SCAPER,RB1CC1,TAOK3,CEP350,TBCA,CHD2,TUT7,CCNG1,ESF1,XRN2,KATNA1,ZMYND8,PDE7A,ERBIN,HSP90AB1,RBMX2,XRN1,POLA1,CSNK1G3,EFCAB14,KIF20B,CREBBP,NCAPG2,HELZ,NEK1,COX1,SMARCAD1,EPSTI1,LIN7C,CCP110,CDS2,ENOPH1,AKAP11,WDFY1,RESF1,LRRFIP1,STARD7,OBI1,ZNHIT6
	HPA	placenta; trophoblastic cells[‚â•Low]	HPA:0380521	FALSE	0.0370744	1.43093	6353	51	42	11006	CLOCK,CCDC25,UBR1,SCAPER,TAOK3,CEP350,TBCA,CHD2,TUT7,CCNG1,ESF1,XRN2,KATNA1,ZMYND8,PDE7A,ERBIN,HSP90AB1,RBMX2,XRN1,CSNK1G3,EFCAB14,KIF20B,SH3KBP1,NCAPG2,HELZ,NEK1,COX1,SMARCAD1,DCAF7,GCH1,BTBD10,EPSTI1,LIN7C,CCP110,CDS2,ENOPH1,WDFY1,RESF1,LRRFIP1,STARD7,OBI1,ZNHIT6
	HPA	breast	HPA:0050000	FALSE	0.0395857	1.40246	7176	51	45	11006	CLOCK,CCDC25,UBR1,SCAPER,RB1CC1,TAOK3,CEP350,TBCA,CHD2,TUT7,CCNG1,ESF1,XRN2,KATNA1,ZMYND8,PDE7A,ERBIN,HSP90AB1,RBMX2,XRN1,POLA1,CSNK1G3,EFCAB14,KIF20B,SH3KBP1,CREBBP,NCAPG2,HELZ,NEK1,COX1,SMARCAD1,DCAF7,GCH1,BTBD10,EPSTI1,LIN7C,CCP110,CDS2,AKAP11,WDFY1,RESF1,LRRFIP1,STARD7,OBI1,ZNHIT6
OSC-IVM_MII_p<0.05 (413)	source	term_name	term_id	highlighted	adjusted_p_value	negative_log10_of_adjusted_p_value	term_size	query_size	intersection_size	effective_domain_size	intersections
	GO:MF	protein binding	GO:0005515	TRUE	2.1739e-05	4.66277	14811	316	272	20139	ROCK1,SLC5A11,RYK,PRTG,DIAPH3,CMTM8,C9ORF78,NAGPA,WASL,DCTN4,PXYLP1,ZNF664,ABCG2,EEF2,PHIP,CNNM1,NUP98,ZEB1,TYW3,HEATR5A,TMEM51,MRAS,NSMCE2,SACS,LRP6,SRPK1,GPR37,BBS9,GTF2E1,RPS6KA5,TLN2,ACADSB,STX17,SLC39A14,RIOK1,BRCA1,BMPR2,ABITRAM,MSL3,PLCB1,PALLD,SDCBP,FNIP2,NUBPL,LYPLA1,HES1,BIRC6,DCP1A,ATOSA,OLFM4,SAMHD1,ADRA2B,NAPG,ASB8,ANKRD10,EIF3A,KLHL15,AKT2,DAZAP2,STAU2,DVL2,C12ORF43,ZNF148,PEX14,CNO…
	GO:MF	protein serine/threonine kinase activity	GO:0004674	TRUE	0.00894375	2.04848	433	316	20	20139	ROCK1,SRPK1,RPS6KA5,RIOK1,BMPR2,AKT2,TAF1,PRKCI,CHEK1,LATS1,STK31,RPS6KL1,UHMK1,CDK11B,STK32B,ACVR1B,KSR1,OXSR1,ACVR1C,STK38
	GO:MF	purine ribonucleoside triphosphate binding	GO:0035639	TRUE	0.0246013	1.60904	1849	316	51	20139	ROCK1,RYK,ITPK1,ABCG2,EEF2,WEE2,MRAS,SRPK1,RPS6KA5,RIOK1,BMPR2,NUBPL,SAMHD1,AKT2,TAF1,PRKCI,CHEK1,LATS1,STK31,RYR1,RPS6KL1,PI4K2B,ARHGAP5,RASEF,SMC6,UHMK1,CDK11B,RAB6C,NADK,STK32B,IARS1,ACVR1B,KSR1,ATP8B4,OXSR1,PPIP5K2,TENT4A,IARS2,ATP10D,SHPRH,ACVR1C,MYO18A,LIG4,TOP2B,SEPTIN2,PNPLA8,STK38,FIGN,ERCC6L2,NKIRAS2,UBE2T
	GO:MF	binding	GO:0005488	FALSE	0.0274543	1.56139	18282	316	305	20139	ROCK1,SLC5A11,RYK,PRTG,DIAPH3,CMTM8,C9ORF78,NAGPA,WASL,DCTN4,ITPK1,PXYLP1,ZNF664,ABCG2,EEF2,PHIP,CNNM1,WEE2,NUP98,ZEB1,TYW3,RO60,HEATR5A,TMEM51,MRAS,NSMCE2,SACS,LRP6,SRPK1,ENSG00000189144,GPR37,BBS9,GTF2E1,ZNF182,RPS6KA5,TLN2,ACADSB,STX17,SLC39A14,RIOK1,BRCA1,BMPR2,METAP1D,ABITRAM,MSL3,PLCB1,PALLD,SDCBP,FNIP2,NUBPL,LYPLA1,HES1,BIRC6,DCP1A,ATOSA,OLFM4,SAMHD1,ADRA2B,NAPG,ASB8,ANKRD10,EIF3A,KLHL15,A…
	GO:MF	protein serine kinase activity	GO:0106310	TRUE	0.0289194	1.53881	360	316	17	20139	ROCK1,SRPK1,RPS6KA5,RIOK1,AKT2,TAF1,PRKCI,CHEK1,LATS1,STK31,RPS6KL1,UHMK1,CDK11B,STK32B,KSR1,OXSR1,STK38
	GO:MF	mRNA binding	GO:0003729	TRUE	0.0299243	1.52398	361	316	17	20139	NUP98,DCP1A,EIF3A,TIAL1,RPS3A,MYEF2,CELF1,SF3B1,RPS3,RPS13,FUBP1,IREB2,RNPS1,ELAVL2,PABPC1,KHDRBS1,AUH
	GO:MF	catalytic activity, acting on a protein	GO:0140096	TRUE	0.0363517	1.43948	2332	316	60	20139	QSOX2,ROCK1,RYK,WEE2,NUP98,NSMCE2,SRPK1,RPS6KA5,RIOK1,BRCA1,BMPR2,METAP1D,MSL3,LYPLA1,BIRC6,AKT2,CNOT4,TAF1,ZDHHC9,LMLN,PRKCI,CCAR1,CHEK1,LATS1,STK31,USP16,CTSV,KDM5A,RPS6KL1,UFL1,NKTR,DZIP3,ASH1L,UHMK1,CDK11B,USP4,STK32B,ACVR1B,KSR1,AKTIP,OXSR1,FBXL3,ADAM17,RNF125,SUDS3,HDAC1,SHPRH,ACVR1C,C1GALT1,PRMT1,GALNT7,KMT2B,RNF13,UBR7,PPT1,STK38,FIGN,USP44,UBE2T,MDM4
	GO:MF	ATP binding	GO:0005524	FALSE	0.0407295	1.39009	1495	316	43	20139	ROCK1,RYK,ITPK1,ABCG2,WEE2,SRPK1,RPS6KA5,RIOK1,BMPR2,NUBPL,AKT2,TAF1,PRKCI,CHEK1,LATS1,STK31,RYR1,RPS6KL1,PI4K2B,SMC6,UHMK1,CDK11B,NADK,STK32B,IARS1,ACVR1B,KSR1,ATP8B4,OXSR1,PPIP5K2,TENT4A,IARS2,ATP10D,SHPRH,ACVR1C,MYO18A,LIG4,TOP2B,PNPLA8,STK38,FIGN,ERCC6L2,UBE2T
	GO:BP	cell cycle	GO:0007049	TRUE	2.19e-07	6.65921	1811	310	63	21010	ROCK1,C9ORF78,WASL,PHIP,WEE2,NSMCE2,LRP6,SRPK1,BRCA1,PLCB1,SDCBP,HES1,BIRC6,AKT2,TAF1,PCNP,LMLN,CCAR1,CHEK1,LATS1,SKP2,BBS4,NUP37,TET2,USP16,RPS3,E2F1,BRDT,MBTD1,TRIOBP,UFL1,SMC6,INTS13,UHMK1,CHMP2B,FBXL7,CDK11B,RAB6C,ACVR1B,KANK2,CCNL2,NFRKB,RPS27L,TENT4A,ADAM17,CHAF1B,TBRG1,ANKRD17,ANK3,LIG4,TOP2B,BMP4,CDC5L,CEP44,KHDRBS1,CTCFL,SEPTIN2,FIGN,USP44,MDM4,FANCD2,CEP295,CDCA8
	GO:BP	regulation of nitrogen compound metabolic process	GO:0051171	TRUE	2.9442e-06	5.53103	5587	310	131	21010	ROCK1,WASL,PXYLP1,ZNF664,EEF2,PHIP,WEE2,NUP98,ZEB1,NSMCE2,LRP6,SRPK1,ENSG00000189144,GPR37,FADS1,ZNF182,RPS6KA5,RIOK1,BRCA1,BMPR2,MSL3,PLCB1,SDCBP,FNIP2,HES1,BIRC6,DCP1A,ADRA2B,KLHL15,AKT2,DAZAP2,DVL2,ZNF148,PEX14,CNOT4,TAF1,TIAL1,ZNF280C,PRKCI,CCAR1,REST,PUS7,CHEK1,LATS1,ZNF449,SKP2,TET2,DNMT3B,CELF1,USP16,SPOPL,ZIM2,SF3B1,RPS3,E2F1,CTSV,PRDM10,BRDT,KDM5A,MBTD1,UFL1,RPS13,ZNF160,BZW2,HTATSF1,FUB…
	GO:BP	regulation of primary metabolic process	GO:0080090	FALSE	2.9571e-06	5.52914	5766	310	134	21010	ROCK1,WASL,PXYLP1,ZNF664,EEF2,PHIP,WEE2,NUP98,ZEB1,NSMCE2,LRP6,SRPK1,ENSG00000189144,GPR37,FADS1,ZNF182,RPS6KA5,RIOK1,BRCA1,BMPR2,MSL3,PLCB1,SDCBP,FNIP2,HES1,BIRC6,DCP1A,ADRA2B,KLHL15,AKT2,DAZAP2,DVL2,ZNF148,PEX14,CNOT4,TAF1,TIAL1,ZNF280C,PRKCI,CCAR1,REST,PUS7,CHEK1,LATS1,ZNF449,SKP2,BBS4,TET2,DNMT3B,CELF1,USP16,SPOPL,ZIM2,SF3B1,RPS3,E2F1,CTSV,PRDM10,BRDT,KDM5A,MBTD1,UFL1,RPS13,ZNF160,BZW2,HTATSF…
	GO:BP	protein modification process	GO:0036211	TRUE	8.9371e-06	5.0488	3409	310	91	21010	ROCK1,RYK,NAGPA,PHIP,WEE2,NSMCE2,LRP6,SRPK1,RPS6KA5,BRCA1,BMPR2,METAP1D,MSL3,FNIP2,LYPLA1,HES1,BIRC6,ADRA2B,ASB8,KLHL15,AKT2,DAZAP2,DVL2,CNOT4,TAF1,ZDHHC9,PCNP,PRKCI,CCAR1,CHEK1,LATS1,SKP2,STK31,TET2,USP16,SPOPL,SF3B1,RPS3,MBTD1,TRIOBP,RPS6KL1,UFL1,NKTR,DZIP3,SMC6,ASH1L,UHMK1,FBXL7,CDK11B,KLHDC10,USP4,STK32B,PPARGC1A,ACVR1B,KSR1,AKTIP,OXSR1,SPSB4,FBXL3,FAM161A,ADAM17,RNF125,SUDS3,HDAC1,SHPRH,ACVR…
	GO:BP	macromolecule modification	GO:0043412	FALSE	9.3875e-06	5.02745	3628	310	95	21010	ROCK1,RYK,NAGPA,PHIP,WEE2,TYW3,NSMCE2,LRP6,SRPK1,RPS6KA5,BRCA1,BMPR2,METAP1D,MSL3,FNIP2,LYPLA1,HES1,BIRC6,ADRA2B,ASB8,KLHL15,AKT2,DAZAP2,DVL2,CNOT4,TAF1,ZDHHC9,PCNP,PRKCI,CCAR1,PUS7,CHEK1,LATS1,SKP2,STK31,TET2,DNMT3B,USP16,SPOPL,SF3B1,RPS3,MBTD1,TRIOBP,RPS6KL1,UFL1,NKTR,DZIP3,SMC6,ASH1L,UHMK1,FBXL7,CDK11B,KLHDC10,USP4,STK32B,PPARGC1A,ACVR1B,KSR1,AKTIP,OXSR1,SPSB4,FBXL3,FAM161A,ADAM17,RNF125,SUDS3…
	GO:BP	cellular nitrogen compound biosynthetic process	GO:0044271	TRUE	1.9067e-05	4.71971	4860	310	116	21010	ROCK1,WASL,ZNF664,EEF2,PHIP,NUP98,ZEB1,RO60,LRP6,ENSG00000189144,GPR37,FADS1,GTF2E1,ZNF182,RPS6KA5,BRCA1,BMPR2,MSL3,PLCB1,SDCBP,FNIP2,HES1,DCP1A,EIF3A,AKT2,DVL2,ZNF148,PEX14,CNOT4,TAF1,TIAL1,ZNF280C,RPS3A,PRKCI,CCAR1,REST,PUS7,CHEK1,ZNF449,ATP6,TET2,DNMT3B,CELF1,USP16,ZIM2,SF3B1,RPS3,E2F1,PRDM10,BRDT,KDM5A,MBTD1,UFL1,RPS13,ZNF160,BZW2,HTATSF1,FUBP1,IREB2,INTS13,ASH1L,UHMK1,ZBTB43,CDK11B,KLHDC10,N…
	GO:BP	protein metabolic process	GO:0019538	FALSE	6.428e-05	4.19193	5373	310	123	21010	QSOX2,ROCK1,RYK,NAGPA,PXYLP1,EEF2,PHIP,WEE2,NUP98,NSMCE2,SACS,LRP6,SRPK1,RPS6KA5,BRCA1,BMPR2,METAP1D,MSL3,PLCB1,SDCBP,FNIP2,LYPLA1,HES1,BIRC6,DCP1A,ADRA2B,ASB8,EIF3A,KLHL15,AKT2,DAZAP2,DVL2,CNOT4,TAF1,ZDHHC9,PCNP,LMLN,RPS3A,PRKCI,CCAR1,REST,PUS7,CHEK1,LATS1,SKP2,STK31,TET2,CELF1,USP16,SPOPL,SF3B1,RPS3,CTSV,MBTD1,TRIOBP,RPS6KL1,UFL1,RPS13,NKTR,BZW2,DZIP3,IREB2,SMC6,ASH1L,UHMK1,CHMP2B,FBXL7,CDK11B,…
	GO:BP	organonitrogen compound metabolic process	GO:1901564	FALSE	8.1542e-05	4.08862	6362	310	139	21010	QSOX2,ROCK1,RYK,NAGPA,PXYLP1,ABCG2,EEF2,PHIP,WEE2,NUP98,TYW3,NSMCE2,SACS,LRP6,SRPK1,GPR37,RPS6KA5,ACADSB,BRCA1,BMPR2,METAP1D,MSL3,PLCB1,SDCBP,FNIP2,LYPLA1,HES1,BIRC6,DCP1A,SAMHD1,ADRA2B,ASB8,EIF3A,KLHL15,AKT2,DAZAP2,DVL2,CNOT4,TAF1,ZDHHC9,PCNP,LMLN,RPS3A,PRKCI,CCAR1,REST,PUS7,CHEK1,LATS1,SKP2,ATP6,STK31,TET2,CELF1,USP16,SPOPL,SF3B1,RPS3,CTSV,MBTD1,TRIOBP,RPS6KL1,UFL1,RPS13,NKTR,BZW2,DZIP3,IREB2,S…
	GO:BP	regulation of RNA metabolic process	GO:0051252	FALSE	0.00022588	3.64612	3753	310	93	21010	ROCK1,WASL,ZNF664,PHIP,NUP98,ZEB1,LRP6,SRPK1,ENSG00000189144,FADS1,ZNF182,RPS6KA5,RIOK1,BRCA1,BMPR2,MSL3,PLCB1,SDCBP,FNIP2,HES1,DCP1A,DVL2,ZNF148,PEX14,CNOT4,TAF1,TIAL1,ZNF280C,PRKCI,CCAR1,REST,ZNF449,TET2,DNMT3B,CELF1,USP16,ZIM2,SF3B1,RPS3,E2F1,PRDM10,BRDT,KDM5A,MBTD1,UFL1,RPS13,ZNF160,HTATSF1,FUBP1,IREB2,INTS13,ASH1L,ZBTB43,CDK11B,ZNF626,PPARGC1A,RNPS1,ACVR1B,KANK2,CCNL2,NFRKB,ZMYM2,ILDR2,ELAVL…
	GO:BP	regulation of nucleobase-containing compound metabolic process	GO:0019219	FALSE	0.00024081	3.61832	4038	310	98	21010	ROCK1,WASL,ZNF664,PHIP,NUP98,ZEB1,NSMCE2,LRP6,SRPK1,ENSG00000189144,FADS1,ZNF182,RPS6KA5,RIOK1,BRCA1,BMPR2,MSL3,PLCB1,SDCBP,FNIP2,HES1,DCP1A,KLHL15,DVL2,ZNF148,PEX14,CNOT4,TAF1,TIAL1,ZNF280C,PRKCI,CCAR1,REST,CHEK1,ZNF449,TET2,DNMT3B,CELF1,USP16,ZIM2,SF3B1,RPS3,E2F1,PRDM10,BRDT,KDM5A,MBTD1,UFL1,RPS13,ZNF160,HTATSF1,FUBP1,IREB2,SMC6,INTS13,ASH1L,ZBTB43,CDK11B,ZNF626,PPARGC1A,RNPS1,ACVR1B,KANK2,CCNL…
	GO:BP	cell cycle process	GO:0022402	FALSE	0.00027172	3.56587	1273	310	44	21010	ROCK1,C9ORF78,WASL,PHIP,WEE2,NSMCE2,SRPK1,BRCA1,PLCB1,BIRC6,TAF1,CHEK1,LATS1,SKP2,BBS4,NUP37,USP16,RPS3,E2F1,BRDT,UFL1,SMC6,INTS13,CHMP2B,FBXL7,RAB6C,ACVR1B,KANK2,CCNL2,RPS27L,TENT4A,ADAM17,ANKRD17,ANK3,TOP2B,BMP4,CDC5L,CEP44,KHDRBS1,SEPTIN2,USP44,FANCD2,CEP295,CDCA8
	GO:BP	post-translational protein modification	GO:0043687	FALSE	0.0002903	3.53716	1276	310	44	21010	NSMCE2,RPS6KA5,BRCA1,MSL3,BIRC6,ASB8,KLHL15,CNOT4,TAF1,PCNP,CCAR1,SKP2,USP16,SPOPL,SF3B1,RPS3,MBTD1,UFL1,DZIP3,SMC6,ASH1L,FBXL7,KLHDC10,USP4,PPARGC1A,AKTIP,SPSB4,FBXL3,RNF125,SUDS3,HDAC1,SHPRH,PRMT1,KMT2B,RNF13,UBR7,MINAR1,TADA1,USP44,UBE2T,KBTBD7,MDM4,DCAF17,KLHL24
	GO:BP	regulation of cell cycle	GO:0051726	FALSE	0.00038792	3.41126	1112	310	40	21010	C9ORF78,PHIP,WEE2,NSMCE2,LRP6,BRCA1,PLCB1,SDCBP,HES1,BIRC6,AKT2,TAF1,CHEK1,LATS1,SKP2,BBS4,USP16,E2F1,MBTD1,UFL1,SMC6,INTS13,UHMK1,CHMP2B,CDK11B,RAB6C,KANK2,CCNL2,NFRKB,RPS27L,ADAM17,TBRG1,ANKRD17,BMP4,CDC5L,USP44,MDM4,FANCD2,CEP295,CDCA8
	GO:BP	protein modification by small protein conjugation	GO:0032446	FALSE	0.00478383	2.32022	872	310	32	21010	NSMCE2,BRCA1,BIRC6,ASB8,KLHL15,CNOT4,TAF1,PCNP,CCAR1,SKP2,SPOPL,RPS3,UFL1,DZIP3,SMC6,FBXL7,KLHDC10,USP4,AKTIP,SPSB4,FBXL3,RNF125,SHPRH,RNF13,UBR7,MINAR1,USP44,UBE2T,KBTBD7,MDM4,DCAF17,KLHL24
	GO:BP	organelle organization	GO:0006996	TRUE	0.00503622	2.2979	3562	310	85	21010	ROCK1,DIAPH3,C9ORF78,NAGPA,WASL,PHIP,WEE2,NUP98,RO60,MRAS,NSMCE2,SRPK1,BBS9,TLN2,STX17,BRCA1,ABITRAM,PLCB1,PALLD,SDCBP,NUBPL,AKT2,DAZAP2,STAU2,PEX14,DZIP1,TPM3,TRAK2,PRKCI,CHEK1,LATS1,BBS4,TMEM43,SLAIN2,USP16,RPS3,CAMSAP2,BRDT,TRIOBP,UFL1,PI4K2B,SMC6,INTS13,CHMP2B,RAB6C,PPARGC1A,KANK2,CCNL2,NFRKB,AKTIP,ATP8B4,COBL,RPS27L,PTGFRN,ND6,FAM161A,TENT4A,MAP1LC3B,YAP1,ANK3,HPS5,TMEM135,MYO18A,LIG4,TOP2B,…
	GO:BP	regulation of RNA splicing	GO:0043484	FALSE	0.00712025	2.1475	182	310	13	21010	NUP98,SRPK1,REST,CELF1,BRDT,RPS13,CDK11B,RNPS1,CCNL2,ILDR2,KHDRBS1,TADA1,SRRM1
	GO:BP	protein ubiquitination	GO:0016567	FALSE	0.0153216	1.8147	792	310	29	21010	BRCA1,BIRC6,ASB8,KLHL15,CNOT4,TAF1,PCNP,CCAR1,SKP2,SPOPL,RPS3,UFL1,DZIP3,FBXL7,KLHDC10,USP4,SPSB4,FBXL3,RNF125,SHPRH,RNF13,UBR7,MINAR1,USP44,UBE2T,KBTBD7,MDM4,DCAF17,KLHL24
	GO:BP	protein modification by small protein conjugation or removal	GO:0070647	FALSE	0.0178114	1.7493	1019	310	34	21010	NSMCE2,BRCA1,BIRC6,ASB8,KLHL15,CNOT4,TAF1,PCNP,CCAR1,SKP2,USP16,SPOPL,RPS3,UFL1,DZIP3,SMC6,FBXL7,KLHDC10,USP4,AKTIP,SPSB4,FBXL3,RNF125,SHPRH,RNF13,UBR7,MINAR1,TADA1,USP44,UBE2T,KBTBD7,MDM4,DCAF17,KLHL24
	GO:BP	regulation of macromolecule metabolic process	GO:0060255	FALSE	0.0226067	1.64576	6772	310	136	21010	ROCK1,WASL,PXYLP1,ZNF664,EEF2,PHIP,WEE2,NUP98,ZEB1,RO60,NSMCE2,LRP6,SRPK1,ENSG00000189144,FADS1,ZNF182,RPS6KA5,RIOK1,BRCA1,BMPR2,MSL3,PLCB1,SDCBP,FNIP2,HES1,BIRC6,DCP1A,ADRA2B,KLHL15,AKT2,DAZAP2,DVL2,ZNF148,PEX14,CNOT4,TAF1,TIAL1,ZNF280C,PRKCI,CCAR1,REST,PUS7,CHEK1,LATS1,ZNF449,SKP2,BBS4,TET2,DNMT3B,CELF1,USP16,SPOPL,ZIM2,SF3B1,RPS3,E2F1,CTSV,PRDM10,BRDT,KDM5A,MBTD1,UFL1,RPS13,ZNF160,BZW2,HTATSF1…
	GO:BP	regulation of intracellular estrogen receptor signaling pathway	GO:0033146	TRUE	0.0241917	1.61633	35	310	6	21010	BRCA1,LATS1,SKP2,UFL1,KANK2,YAP1
	GO:BP	aromatic compound biosynthetic process	GO:0019438	TRUE	0.0247107	1.60711	4110	310	92	21010	WASL,ZNF664,PHIP,NUP98,ZEB1,RO60,LRP6,ENSG00000189144,GPR37,FADS1,GTF2E1,ZNF182,RPS6KA5,BRCA1,BMPR2,MSL3,PLCB1,SDCBP,FNIP2,HES1,DVL2,ZNF148,PEX14,TAF1,TIAL1,ZNF280C,PRKCI,CCAR1,REST,CHEK1,ZNF449,SLC24A5,ATP6,TET2,DNMT3B,USP16,ZIM2,SF3B1,RPS3,E2F1,PRDM10,BRDT,KDM5A,MBTD1,UFL1,ZNF160,HTATSF1,FUBP1,IREB2,INTS13,ASH1L,ZBTB43,CDK11B,NADK,ZNF626,PPARGC1A,RNPS1,ACVR1B,KANK2,CCNL2,NFRKB,ZMYM2,ELAVL2,ND6,…
	GO:BP	regulation of metabolic process	GO:0019222	FALSE	0.0254429	1.59443	7295	310	144	21010	ROCK1,RYK,WASL,PXYLP1,ZNF664,EEF2,PHIP,WEE2,NUP98,ZEB1,RO60,NSMCE2,LRP6,SRPK1,ENSG00000189144,GPR37,FADS1,ZNF182,RPS6KA5,RIOK1,BRCA1,BMPR2,MSL3,PLCB1,SDCBP,FNIP2,HES1,BIRC6,DCP1A,ADRA2B,KLHL15,AKT2,DAZAP2,DVL2,ZNF148,PEX14,CNOT4,TAF1,TIAL1,ZNF280C,PRKCI,CCAR1,REST,PUS7,CHEK1,LATS1,ZNF449,SLC24A5,SKP2,BBS4,TET2,DNMT3B,CELF1,USP16,SPOPL,ZIM2,SF3B1,RPS3,E2F1,CTSV,PRDM10,BRDT,KDM5A,MBTD1,UFL1,RPS13,Z…
	GO:BP	RNA biosynthetic process	GO:0032774	FALSE	0.0267614	1.57249	3600	310	83	21010	WASL,ZNF664,PHIP,NUP98,ZEB1,RO60,LRP6,ENSG00000189144,FADS1,GTF2E1,ZNF182,RPS6KA5,BRCA1,BMPR2,MSL3,PLCB1,SDCBP,FNIP2,HES1,DVL2,ZNF148,PEX14,TAF1,TIAL1,ZNF280C,PRKCI,CCAR1,REST,ZNF449,TET2,DNMT3B,USP16,ZIM2,SF3B1,RPS3,E2F1,PRDM10,BRDT,KDM5A,MBTD1,UFL1,ZNF160,HTATSF1,FUBP1,INTS13,ASH1L,ZBTB43,CDK11B,ZNF626,PPARGC1A,RNPS1,ACVR1B,KANK2,CCNL2,NFRKB,ZMYM2,ELAVL2,ZNF431,CPHXL,SUDS3,YAP1,HDAC1,TOP2B,BMP4…
	GO:BP	mitotic cell cycle	GO:0000278	FALSE	0.0293301	1.53269	908	310	31	21010	ROCK1,PHIP,WEE2,NSMCE2,BRCA1,PLCB1,SDCBP,HES1,CHEK1,LATS1,SKP2,BBS4,USP16,E2F1,INTS13,CHMP2B,FBXL7,CDK11B,RAB6C,ACVR1B,KANK2,RPS27L,TENT4A,ADAM17,ANKRD17,ANK3,BMP4,KHDRBS1,USP44,FANCD2,CDCA8
	GO:BP	organic cyclic compound biosynthetic process	GO:1901362	TRUE	0.0326895	1.48559	4255	310	94	21010	WASL,ZNF664,PHIP,NUP98,ZEB1,RO60,LRP6,ENSG00000189144,GPR37,FADS1,GTF2E1,ZNF182,RPS6KA5,BRCA1,BMPR2,MSL3,PLCB1,SDCBP,FNIP2,HES1,DVL2,ZNF148,PEX14,TAF1,TIAL1,ZNF280C,PRKCI,CCAR1,REST,CHEK1,ZNF449,SLC24A5,ATP6,TET2,DNMT3B,USP16,ZIM2,OSBPL1A,SF3B1,RPS3,E2F1,PRDM10,BRDT,KDM5A,MBTD1,UFL1,ZNF160,HTATSF1,FUBP1,IREB2,INTS13,ASH1L,ZBTB43,CDK11B,NADK,ZNF626,PPARGC1A,RNPS1,ACVR1B,KANK2,CCNL2,NFRKB,ZMYM2,ELA…
	GO:BP	DNA-templated transcription	GO:0006351	FALSE	0.033025	1.48116	3563	310	82	21010	WASL,ZNF664,PHIP,NUP98,ZEB1,RO60,LRP6,ENSG00000189144,FADS1,GTF2E1,ZNF182,RPS6KA5,BRCA1,BMPR2,MSL3,PLCB1,SDCBP,FNIP2,HES1,DVL2,ZNF148,PEX14,TAF1,TIAL1,ZNF280C,PRKCI,CCAR1,REST,ZNF449,TET2,DNMT3B,USP16,ZIM2,SF3B1,RPS3,E2F1,PRDM10,BRDT,KDM5A,MBTD1,UFL1,ZNF160,HTATSF1,FUBP1,INTS13,ASH1L,ZBTB43,CDK11B,ZNF626,PPARGC1A,RNPS1,ACVR1B,KANK2,CCNL2,NFRKB,ZMYM2,ELAVL2,ZNF431,CPHXL,SUDS3,YAP1,HDAC1,BMP4,GRHL3…
	GO:BP	regulation of RNA biosynthetic process	GO:2001141	FALSE	0.036948	1.43241	3460	310	80	21010	WASL,ZNF664,PHIP,NUP98,ZEB1,LRP6,ENSG00000189144,FADS1,ZNF182,RPS6KA5,BRCA1,BMPR2,MSL3,PLCB1,SDCBP,FNIP2,HES1,DVL2,ZNF148,PEX14,TAF1,TIAL1,ZNF280C,PRKCI,CCAR1,REST,ZNF449,TET2,DNMT3B,USP16,ZIM2,SF3B1,RPS3,E2F1,PRDM10,BRDT,KDM5A,MBTD1,UFL1,ZNF160,HTATSF1,FUBP1,INTS13,ASH1L,ZBTB43,CDK11B,ZNF626,PPARGC1A,ACVR1B,KANK2,CCNL2,NFRKB,ZMYM2,ELAVL2,ZNF431,CPHXL,SUDS3,YAP1,HDAC1,TOP2B,BMP4,GRHL3,HMBOX1,NFAT…
	GO:BP	positive regulation of nitrogen compound metabolic process	GO:0051173	FALSE	0.0387318	1.41193	3071	310	73	21010	ROCK1,WASL,PXYLP1,EEF2,PHIP,NUP98,ZEB1,LRP6,GPR37,RPS6KA5,RIOK1,BRCA1,BMPR2,MSL3,PLCB1,FNIP2,HES1,DCP1A,ADRA2B,AKT2,DAZAP2,DVL2,ZNF148,CNOT4,TAF1,CCAR1,REST,LATS1,SKP2,TET2,CELF1,USP16,SF3B1,RPS3,E2F1,CTSV,PRDM10,BRDT,KDM5A,MBTD1,ASH1L,UHMK1,PPARGC1A,NFRKB,AKTIP,RPS27L,SPSB4,FAM161A,TENT4A,ADAM17,PABPC1,YAP1,HDAC1,ACVR1C,TOP2B,BMP4,PRMT1,GRHL3,HMBOX1,NFATC3,CDC5L,KMT2B,KHDRBS1,CTCFL,ENPP2,TMSB4X,…
	GO:CC	cytoplasm	GO:0005737	TRUE	4.39e-08	7.35766	12251	321	233	22090	QSOX2,ROCK1,SLC25A40,RYK,DIAPH3,CMTM8,C9ORF78,NAGPA,WASL,DCTN4,ITPK1,PXYLP1,ABCG2,EEF2,WEE2,NUP98,ZEB1,TYW3,RO60,HEATR5A,SACS,LRP6,SRPK1,GPR37,FADS1,BBS9,GTF2E1,RPS6KA5,TLN2,ACADSB,STX17,SLC39A14,RIOK1,BRCA1,METAP1D,PLCB1,PALLD,SDCBP,FNIP2,NUBPL,LYPLA1,HES1,BIRC6,DCP1A,OLFM4,ADRA2B,NAPG,ASB8,EIF3A,AKT2,DAZAP2,STAU2,DVL2,ZNF148,PEX14,CNOT4,MEX3A,TIAL1,ZDHHC9,DZIP1,TNPO3,LMLN,TPM3,TRAK2,MGST3,RPS3A…
	GO:CC	nucleoplasm	GO:0005654	TRUE	4.1842e-05	4.37839	4221	321	100	22090	QSOX2,CMTM8,C9ORF78,ABCG2,WEE2,NUP98,ZEB1,RO60,NSMCE2,SRPK1,GTF2E1,RPS6KA5,RIOK1,BRCA1,BMPR2,ABITRAM,MSL3,PLCB1,SDCBP,HES1,OLFM4,SAMHD1,ANKRD10,EIF3A,AKT2,DAZAP2,DVL2,ZNF148,TAF1,TIAL1,DZIP1,PCNP,RPS3A,PRKCI,CCAR1,REST,CHEK1,SKP2,NUP37,DNMT3B,CELF1,USP16,SF3B1,RPS3,E2F1,KDM5A,USB1,RPS13,HTATSF1,FUBP1,SMC6,PSMD5,INTS13,ASH1L,UHMK1,KLHDC10,PPARGC1A,RNPS1,IARS1,CCNL2,NFRKB,AFF4,AKIP1,ZMYM2,FBXL3,TEN…
	GO:CC	intracellular organelle	GO:0043229	FALSE	5.195e-05	4.28441	15969	321	271	22090	QSOX2,ROCK1,SLC25A40,RYK,DIAPH3,CMTM8,C9ORF78,NAGPA,WASL,DCTN4,PXYLP1,ZNF664,GAS5,ABCG2,EEF2,PHIP,NIFK-AS1,WEE2,NUP98,ZEB1,RO60,HEATR5A,NSMCE2,SACS,LRP6,SRPK1,ENSG00000189144,GPR37,FADS1,BBS9,GTF2E1,ZNF182,RPS6KA5,TLN2,ACADSB,STX17,SLC39A14,RIOK1,BRCA1,BMPR2,METAP1D,ABITRAM,MSL3,PLCB1,PALLD,SDCBP,FNIP2,NUBPL,LYPLA1,HES1,BIRC6,DCP1A,ATOSA,OLFM4,SAMHD1,ADRA2B,NAPG,ANKRD10,EIF3A,KLHL15,AKT2,DAZAP2,S…
	GO:CC	cytosol	GO:0005829	FALSE	7.8621e-05	4.10446	5457	321	120	22090	ROCK1,DIAPH3,C9ORF78,WASL,DCTN4,ITPK1,EEF2,WEE2,NUP98,ZEB1,RO60,HEATR5A,SRPK1,BBS9,GTF2E1,STX17,RIOK1,PLCB1,PALLD,SDCBP,FNIP2,LYPLA1,BIRC6,DCP1A,OLFM4,ADRA2B,ASB8,EIF3A,AKT2,DVL2,PEX14,CNOT4,MEX3A,TIAL1,ZDHHC9,LMLN,TPM3,TRAK2,RPS3A,PRKCI,REST,CHEK1,LATS1,SKP2,BBS4,SLAIN2,NUP37,ARHGAP29,OSBPL1A,RPS3,CAMSAP2,SLC25A20,UFL1,WDR44,GCA,PI4K2B,RPS13,GNB4,ARHGAP5,RASEF,IREB2,PSMD5,CHMP2B,FBXL7,TMEM87A,RA…
	GO:CC	intracellular anatomical structure	GO:0005622	FALSE	0.00011286	3.94744	17772	321	291	22090	QSOX2,ROCK1,SLC25A40,RYK,DIAPH3,CMTM8,C9ORF78,NAGPA,WASL,DCTN4,ITPK1,PXYLP1,ZNF664,GAS5,ABCG2,EEF2,PHIP,NIFK-AS1,WEE2,NUP98,ZEB1,TYW3,RO60,HEATR5A,NSMCE2,SACS,LRP6,SRPK1,ENSG00000189144,GPR37,FADS1,BBS9,GTF2E1,ZNF182,RPS6KA5,TLN2,ACADSB,STX17,SLC39A14,RIOK1,BRCA1,BMPR2,METAP1D,ABITRAM,MSL3,PLCB1,PALLD,SDCBP,FNIP2,NUBPL,LYPLA1,HES1,BIRC6,DCP1A,ATOSA,OLFM4,SAMHD1,ADRA2B,NAPG,ASB8,ANKRD10,EIF3A,KLHL…
	GO:CC	intracellular membrane-bounded organelle	GO:0043231	FALSE	0.00091952	3.03644	14560	321	249	22090	QSOX2,ROCK1,SLC25A40,RYK,DIAPH3,CMTM8,C9ORF78,NAGPA,WASL,DCTN4,PXYLP1,ZNF664,GAS5,ABCG2,EEF2,PHIP,NIFK-AS1,WEE2,NUP98,ZEB1,RO60,HEATR5A,NSMCE2,SACS,LRP6,SRPK1,ENSG00000189144,GPR37,FADS1,GTF2E1,ZNF182,RPS6KA5,ACADSB,STX17,SLC39A14,RIOK1,BRCA1,BMPR2,METAP1D,ABITRAM,MSL3,PLCB1,PALLD,SDCBP,FNIP2,NUBPL,LYPLA1,HES1,BIRC6,DCP1A,ATOSA,OLFM4,SAMHD1,ADRA2B,NAPG,ANKRD10,EIF3A,KLHL15,AKT2,DAZAP2,STAU2,DVL2,…
	GO:CC	organelle	GO:0043226	FALSE	0.00147516	2.83116	16766	321	276	22090	QSOX2,ROCK1,SLC25A40,RYK,DIAPH3,CMTM8,C9ORF78,NAGPA,WASL,DCTN4,PXYLP1,ZNF664,GAS5,ABCG2,EEF2,PHIP,NIFK-AS1,WEE2,NUP98,ZEB1,RO60,HEATR5A,NSMCE2,SACS,LRP6,SRPK1,ENSG00000189144,GPR37,FADS1,BBS9,GTF2E1,ZNF182,RPS6KA5,TLN2,ACADSB,STX17,SLC39A14,RIOK1,BRCA1,BMPR2,METAP1D,ABITRAM,MSL3,PLCB1,PALLD,SDCBP,FNIP2,NUBPL,LYPLA1,HES1,BIRC6,DCP1A,ATOSA,OLFM4,SAMHD1,ADRA2B,NAPG,ANKRD10,EIF3A,KLHL15,AKT2,DAZAP2,S…
	GO:CC	transferase complex	GO:1990234	TRUE	0.00576101	2.2395	892	321	30	22090	NSMCE2,GPR37,GTF2E1,RIOK1,BRCA1,MSL3,KLHL15,TAF1,ZDHHC9,PRKCI,SKP2,SPOPL,MBTD1,SMC6,FBXL7,CDK11B,KLHDC10,ACVR1B,CCNL2,SPSB4,FBXL3,ACVR1C,NAA25,RPN2,PRMT1,KMT2B,TADA1,KBTBD7,DCAF17,KLHL24
	GO:CC	catalytic complex	GO:1902494	FALSE	0.00713471	2.14662	1781	321	48	22090	DCTN4,NSMCE2,GPR37,GTF2E1,RIOK1,BRCA1,MSL3,KLHL15,TAF1,ZDHHC9,PRKCI,SKP2,ATP6,DNMT3B,SPOPL,SF3B1,MBTD1,GNB4,SMC6,PSMD5,FBXL7,CDK11B,DNALI1,KLHDC10,IARS1,ACVR1B,CCNL2,NFRKB,SPSB4,FBXL3,ND6,PABPC1,SUDS3,HDAC1,ACVR1C,NAA25,LIG4,RPN2,PRMT1,DNAI3,CDC5L,KMT2B,TADA1,KBTBD7,DCAF17,KLHL24,FANCD2,SRRM1
	GO:CC	membrane-bounded organelle	GO:0043227	FALSE	0.00832607	2.07956	15624	321	259	22090	QSOX2,ROCK1,SLC25A40,RYK,DIAPH3,CMTM8,C9ORF78,NAGPA,WASL,DCTN4,PXYLP1,ZNF664,GAS5,ABCG2,EEF2,PHIP,NIFK-AS1,WEE2,NUP98,ZEB1,RO60,HEATR5A,NSMCE2,SACS,LRP6,SRPK1,ENSG00000189144,GPR37,FADS1,BBS9,GTF2E1,ZNF182,RPS6KA5,ACADSB,STX17,SLC39A14,RIOK1,BRCA1,BMPR2,METAP1D,ABITRAM,MSL3,PLCB1,PALLD,SDCBP,FNIP2,NUBPL,LYPLA1,HES1,BIRC6,DCP1A,ATOSA,OLFM4,SAMHD1,ADRA2B,NAPG,ANKRD10,EIF3A,KLHL15,AKT2,DAZAP2,STAU2,…
	GO:CC	nuclear envelope	GO:0005635	TRUE	0.0154744	1.81039	502	321	20	22090	QSOX2,NUP98,PLCB1,SDCBP,LYPLA1,STAU2,C12ORF43,TNPO3,MGST3,CCAR1,TMEM43,NUP37,ARL6IP6,CHMP2B,TENT4A,ANKRD17,RNF13,LEMD3,SIGMAR1,NPC1
	GO:CC	microtubule cytoskeleton	GO:0015630	TRUE	0.0186973	1.72822	1388	321	39	22090	ROCK1,DCTN4,BBS9,BRCA1,FNIP2,BIRC6,EIF3A,STAU2,DZIP1,PRKCI,LRRC49,CHEK1,LATS1,BBS4,SLAIN2,RPS3,CAMSAP2,E2F1,TRIOBP,CCDC18,SMC6,CHMP2B,FBXL7,DNALI1,RAB6C,CKAP2L,FAM161A,MAP1LC3B,HMBOX1,DNAI3,LCA5,CEP44,SEPTIN2,MAP1LC3B2,FIGN,USP44,ERCC6L2,CEP295,CDCA8
	REAC	Translation initiation complex formation	REAC:R-HSA-72649	FALSE	0.0376936	1.42373	59	194	7	10835	EIF3A,RPS3A,RPS3,RPS13,RPS27L,PABPC1,EIF3G
	REAC	Activation of the mRNA upon binding of the cap-binding complex and eIFs, and subsequent binding to 43S	REAC:R-HSA-72662	FALSE	0.0420332	1.37641	60	194	7	10835	EIF3A,RPS3A,RPS3,RPS13,RPS27L,PABPC1,EIF3G
	TF	Factor: ZF5; motif: GSGCGCGR; match class: 1	TF:M00716_1	FALSE	2.74e-07	6.56187	14451	329	286	20011	QSOX2,ROCK1,SLC25A40,RYK,PRTG,CMTM8,C9ORF78,NAGPA,WASL,DCTN4,ITPK1,PXYLP1,ZNF664,ABCG2,EEF2,PHIP,CNNM1,NUP98,ZEB1,TYW3,HEATR5A,TMEM51,MRAS,NSMCE2,LRP6,SRPK1,GPR37,FADS1,BBS9,ZNF182,RPS6KA5,TLN2,ACADSB,STX17,SLC39A14,RIOK1,BRCA1,BMPR2,METAP1D,ABITRAM,MSL3,PLCB1,SDCBP,FNIP2,LYPLA1,HES1,BIRC6,DCP1A,ATOSA,SAMHD1,ADRA2B,NAPG,ASB8,ANKRD10,EIF3A,KLHL15,AKT2,DAZAP2,STAU2,DVL2,C12ORF43,ZNF148,CNOT4,MEX3A,…
	TF	Factor: E2F4; motif: YCCCGCCNCNNSSNNSNN; match class: 1	TF:M12599_1	FALSE	3.25e-07	6.48756	16020	329	305	20011	QSOX2,ROCK1,SLC5A11,SLC25A40,RYK,PRTG,DIAPH3,CMTM8,C9ORF78,NAGPA,WASL,ITPK1,PXYLP1,ZNF664,ABCG2,EEF2,PHIP,CNNM1,NUP98,ZEB1,TYW3,HEATR5A,TMEM51,MRAS,NSMCE2,SACS,LRP6,SRPK1,GPR37,FADS1,BBS9,GTF2E1,ZNF182,RPS6KA5,TLN2,ACADSB,STX17,SLC39A14,RIOK1,BRCA1,BMPR2,METAP1D,ABITRAM,MSL3,PLCB1,SDCBP,FNIP2,NUBPL,LYPLA1,HES1,BIRC6,DCP1A,ATOSA,SAMHD1,ADRA2B,NAPG,ASB8,ANKRD10,EIF3A,KLHL15,AKT2,DAZAP2,STAU2,DVL2,C…
	TF	Factor: ZF5; motif: GGSGCGCGS; match class: 1	TF:M10438_1	FALSE	3.6385e-06	5.43908	15212	329	293	20011	QSOX2,ROCK1,SLC25A40,RYK,PRTG,CMTM8,C9ORF78,NAGPA,WASL,DCTN4,ITPK1,PXYLP1,ZNF664,ABCG2,EEF2,PHIP,CNNM1,NUP98,ZEB1,HEATR5A,TMEM51,MRAS,NSMCE2,LRP6,SRPK1,GPR37,FADS1,BBS9,GTF2E1,ZNF182,RPS6KA5,TLN2,ACADSB,STX17,SLC39A14,RIOK1,BRCA1,BMPR2,METAP1D,ABITRAM,MSL3,PLCB1,SDCBP,FNIP2,LYPLA1,HES1,BIRC6,DCP1A,ATOSA,SAMHD1,ADRA2B,NAPG,ASB8,ANKRD10,EIF3A,KLHL15,AKT2,DAZAP2,STAU2,DVL2,C12ORF43,ZNF148,PEX14,CNOT…
	TF	Factor: E2F-3:HES-7; motif: NNNSGCGCSNNNNNCRCGYGNN; match class: 1	TF:M08526_1	FALSE	1.4673e-05	4.83347	15329	329	293	20011	QSOX2,ROCK1,SLC5A11,SLC25A40,RYK,PRTG,DIAPH3,CMTM8,C9ORF78,NAGPA,WASL,DCTN4,ITPK1,PXYLP1,ZNF664,ABCG2,EEF2,PHIP,CNNM1,NUP98,ZEB1,HEATR5A,TMEM51,MRAS,NSMCE2,SACS,LRP6,SRPK1,GPR37,FADS1,BBS9,GTF2E1,ZNF182,RPS6KA5,TLN2,ACADSB,STX17,SLC39A14,RIOK1,BRCA1,BMPR2,METAP1D,ABITRAM,MSL3,PLCB1,SDCBP,FNIP2,NUBPL,LYPLA1,HES1,BIRC6,DCP1A,ATOSA,SAMHD1,ADRA2B,NAPG,ASB8,ANKRD10,EIF3A,KLHL15,AKT2,DAZAP2,STAU2,DVL2,…
	TF	Factor: Egr-1; motif: GCGCATGCG; match class: 1	TF:M04869_1	FALSE	1.6413e-05	4.78482	10508	329	224	20011	QSOX2,ROCK1,RYK,PRTG,NAGPA,WASL,DCTN4,ITPK1,PXYLP1,ZNF664,ABCG2,EEF2,PHIP,CNNM1,NUP98,ZEB1,HEATR5A,TMEM51,MRAS,NSMCE2,LRP6,SRPK1,ENSG00000189144,GPR37,FADS1,BBS9,ZNF182,RPS6KA5,TLN2,STX17,SLC39A14,RIOK1,BMPR2,METAP1D,ABITRAM,MSL3,PLCB1,FNIP2,LYPLA1,HES1,BIRC6,SAMHD1,ADRA2B,NAPG,ASB8,ANKRD10,EIF3A,KLHL15,AKT2,DAZAP2,STAU2,DVL2,ZNF148,CNOT4,MEX3A,TAF1,TIAL1,ZDHHC9,LMLN,TRAK2,MGST3,PRKCI,CCAR1,REST,…
	TF	Factor: IRX-1; motif: NACRYNNNNNNNNRYGNN; match class: 1	TF:M11018_1	FALSE	2.1485e-05	4.66786	16260	329	304	20011	QSOX2,ROCK1,SLC25A40,RYK,PRTG,DIAPH3,CMTM8,C9ORF78,NAGPA,WASL,DCTN4,ITPK1,PXYLP1,ZNF664,ABCG2,EEF2,PHIP,CNNM1,WEE2,NUP98,ZEB1,HEATR5A,TMEM51,MRAS,NSMCE2,SACS,LRP6,SRPK1,ENSG00000189144,GPR37,FADS1,BBS9,GTF2E1,ZNF182,RPS6KA5,TLN2,ACADSB,STX17,SLC39A14,RIOK1,BRCA1,BMPR2,METAP1D,ABITRAM,MSL3,PLCB1,SDCBP,FNIP2,NUBPL,LYPLA1,HES1,BIRC6,DCP1A,ATOSA,OLFM4,SAMHD1,ADRA2B,NAPG,ASB8,ANKRD10,EIF3A,KLHL15,AKT2…
	TF	Factor: ZF5; motif: GSGCGCGR	TF:M00716	FALSE	2.3432e-05	4.63019	16438	329	306	20011	QSOX2,ROCK1,SLC25A40,RYK,PRTG,DIAPH3,CMTM8,C9ORF78,NAGPA,WASL,DCTN4,ITPK1,PXYLP1,ZNF664,ABCG2,EEF2,PHIP,CNNM1,NUP98,ZEB1,TYW3,RO60,HEATR5A,TMEM51,MRAS,NSMCE2,SACS,LRP6,SRPK1,GPR37,FADS1,BBS9,ZNF182,RPS6KA5,TLN2,ACADSB,STX17,SLC39A14,RIOK1,BRCA1,BMPR2,METAP1D,ABITRAM,MSL3,PLCB1,SDCBP,FNIP2,NUBPL,LYPLA1,HES1,BIRC6,DCP1A,ATOSA,SAMHD1,ADRA2B,NAPG,ASB8,ANKRD10,EIF3A,KLHL15,AKT2,DAZAP2,STAU2,DVL2,C12OR…
	TF	Factor: BEN; motif: CAGCGRNV; match class: 1	TF:M01240_1	FALSE	2.9432e-05	4.53119	13522	329	268	20011	QSOX2,ROCK1,SLC5A11,SLC25A40,RYK,PRTG,DIAPH3,CMTM8,C9ORF78,WASL,DCTN4,ITPK1,PXYLP1,ZNF664,ABCG2,EEF2,PHIP,CNNM1,NUP98,ZEB1,TYW3,HEATR5A,TMEM51,MRAS,NSMCE2,SACS,LRP6,SRPK1,GPR37,FADS1,RPS6KA5,TLN2,STX17,SLC39A14,BRCA1,BMPR2,METAP1D,ABITRAM,MSL3,PLCB1,SDCBP,FNIP2,LYPLA1,HES1,BIRC6,DCP1A,ATOSA,OLFM4,SAMHD1,ADRA2B,NAPG,ASB8,ANKRD10,EIF3A,KLHL15,AKT2,DAZAP2,STAU2,DVL2,PEX14,CNOT4,MEX3A,TAF1,ZDHHC9,DZI…
	TF	Factor: E2F-1:Elk-1; motif: SGCGCSNNAMCGGAAGT	TF:M08205	FALSE	6.3646e-05	4.19623	14764	329	284	20011	QSOX2,ROCK1,SLC5A11,SLC25A40,RYK,PRTG,DIAPH3,CMTM8,C9ORF78,NAGPA,WASL,DCTN4,ITPK1,PXYLP1,ZNF664,ABCG2,PHIP,CNNM1,NUP98,ZEB1,TYW3,HEATR5A,TMEM51,MRAS,NSMCE2,LRP6,SRPK1,ENSG00000189144,GPR37,FADS1,BBS9,ZNF182,RPS6KA5,TLN2,ACADSB,STX17,SLC39A14,RIOK1,BRCA1,BMPR2,ABITRAM,MSL3,PLCB1,SDCBP,FNIP2,LYPLA1,HES1,BIRC6,DCP1A,ATOSA,SAMHD1,ADRA2B,NAPG,ANKRD10,EIF3A,KLHL15,AKT2,DAZAP2,STAU2,DVL2,ZNF148,PEX14,ME…
	TF	Factor: ZF5; motif: NRNGNGCGCGCWN; match class: 1	TF:M00333_1	FALSE	8.3275e-05	4.07948	12713	329	255	20011	QSOX2,ROCK1,SLC25A40,RYK,PRTG,DIAPH3,CMTM8,C9ORF78,NAGPA,WASL,DCTN4,ITPK1,PXYLP1,ZNF664,ABCG2,EEF2,PHIP,CNNM1,NUP98,ZEB1,HEATR5A,TMEM51,MRAS,NSMCE2,LRP6,SRPK1,ENSG00000189144,GPR37,FADS1,BBS9,RPS6KA5,TLN2,STX17,SLC39A14,RIOK1,BRCA1,BMPR2,METAP1D,ABITRAM,MSL3,PLCB1,SDCBP,FNIP2,LYPLA1,HES1,BIRC6,DCP1A,ATOSA,OLFM4,SAMHD1,ADRA2B,NAPG,ASB8,ANKRD10,EIF3A,KLHL15,AKT2,STAU2,DVL2,ZNF148,PEX14,CNOT4,MEX3A,…
	TF	Factor: Egr-1; motif: GCGCATGCG	TF:M04869	FALSE	9.1045e-05	4.04075	11515	329	237	20011	QSOX2,ROCK1,RYK,PRTG,C9ORF78,NAGPA,WASL,DCTN4,ITPK1,PXYLP1,ZNF664,ABCG2,EEF2,PHIP,CNNM1,NUP98,ZEB1,HEATR5A,TMEM51,MRAS,NSMCE2,LRP6,SRPK1,ENSG00000189144,GPR37,FADS1,BBS9,ZNF182,RPS6KA5,TLN2,STX17,SLC39A14,RIOK1,BMPR2,METAP1D,ABITRAM,MSL3,PLCB1,FNIP2,LYPLA1,HES1,BIRC6,DCP1A,SAMHD1,ADRA2B,NAPG,ASB8,ANKRD10,EIF3A,KLHL15,AKT2,DAZAP2,STAU2,DVL2,ZNF148,PEX14,CNOT4,MEX3A,TAF1,TIAL1,ZDHHC9,LMLN,TRAK2,MGS…
	TF	Factor: E2F-1:HES-7; motif: GGCRCGTGSYNNWNGGCGCSM; match class: 1	TF:M08525_1	FALSE	0.00034475	3.4625	15607	329	293	20011	QSOX2,ROCK1,SLC5A11,SLC25A40,RYK,PRTG,CMTM8,C9ORF78,NAGPA,WASL,EBLN1,DCTN4,ITPK1,PXYLP1,ZNF664,ABCG2,EEF2,PHIP,CNNM1,NUP98,ZEB1,TYW3,HEATR5A,TMEM51,MRAS,NSMCE2,LRP6,SRPK1,GPR37,FADS1,BBS9,GTF2E1,ZNF182,RPS6KA5,TLN2,ACADSB,STX17,SLC39A14,BRCA1,BMPR2,METAP1D,ABITRAM,MSL3,PLCB1,SDCBP,FNIP2,LYPLA1,HES1,BIRC6,DCP1A,ATOSA,SAMHD1,ADRA2B,NAPG,ASB8,ANKRD10,EIF3A,KLHL15,AKT2,DAZAP2,STAU2,DVL2,C12ORF43,ZNF1…
	TF	Factor: E2F; motif: GGCGSG	TF:M00803	FALSE	0.00042299	3.37367	13497	329	264	20011	QSOX2,ROCK1,SLC25A40,RYK,PRTG,DIAPH3,CMTM8,C9ORF78,NAGPA,WASL,DCTN4,ITPK1,PXYLP1,ZNF664,ABCG2,EEF2,PHIP,CNNM1,ZEB1,HEATR5A,TMEM51,MRAS,NSMCE2,LRP6,SRPK1,GPR37,FADS1,BBS9,ZNF182,RPS6KA5,TLN2,ACADSB,STX17,SLC39A14,RIOK1,BRCA1,METAP1D,ABITRAM,MSL3,PLCB1,SDCBP,FNIP2,NUBPL,LYPLA1,HES1,BIRC6,DCP1A,ATOSA,SAMHD1,ADRA2B,NAPG,ASB8,ANKRD10,EIF3A,KLHL15,AKT2,DAZAP2,STAU2,DVL2,C12ORF43,ZNF148,PEX14,MEX3A,TIAL…
	TF	Factor: E2F-1; motif: WWTGGCGCCAAA; match class: 1	TF:M04515_1	FALSE	0.00047573	3.32264	12480	329	249	20011	SLC5A11,SLC25A40,RYK,PRTG,CMTM8,C9ORF78,NAGPA,WASL,ITPK1,PXYLP1,ZNF664,EEF2,CNNM1,NUP98,HEATR5A,TMEM51,MRAS,LRP6,SRPK1,GPR37,FADS1,ZNF182,RPS6KA5,TLN2,ACADSB,STX17,SLC39A14,RIOK1,BRCA1,BMPR2,METAP1D,ABITRAM,MSL3,PLCB1,SDCBP,FNIP2,NUBPL,LYPLA1,HES1,BIRC6,DCP1A,ATOSA,SAMHD1,ADRA2B,NAPG,ASB8,ANKRD10,EIF3A,KLHL15,AKT2,DAZAP2,DVL2,C12ORF43,ZNF148,PEX14,CNOT4,MEX3A,TIAL1,ZDHHC9,DZIP1,TNPO3,PCNP,LMLN,C5…
	TF	Factor: E2F-1:DP-2; motif: TTTSSCGC	TF:M00737	FALSE	0.0009944	3.00244	8930	329	192	20011	SLC25A40,RYK,DIAPH3,WASL,PXYLP1,ZNF664,PHIP,CNNM1,ZEB1,RO60,HEATR5A,TMEM51,MRAS,NSMCE2,SACS,LRP6,GPR37,GTF2E1,ZNF182,RPS6KA5,TLN2,ACADSB,SLC39A14,RIOK1,BRCA1,METAP1D,ABITRAM,MSL3,SDCBP,NUBPL,HES1,ADRA2B,ASB8,ANKRD10,EIF3A,KLHL15,AKT2,DAZAP2,STAU2,ZNF148,MEX3A,ZDHHC9,DZIP1,TNPO3,ZNF280C,PCNP,C5ORF15,MGST3,RPS3A,PRKCI,REST,LRRC49,CHEK1,LATS1,ZNF449,SLC24A5,SKP2,BBS4,TMEM43,SLAIN2,TET2,DNMT3B,ARHGAP…
	TF	Factor: BEN; motif: CAGCGRNV	TF:M01240	FALSE	0.00101221	2.99473	16835	329	307	20011	QSOX2,ROCK1,SLC5A11,SLC25A40,RYK,PRTG,DIAPH3,CMTM8,C9ORF78,NAGPA,WASL,EBLN1,DCTN4,ITPK1,PXYLP1,ZNF664,ABCG2,EEF2,PHIP,CNNM1,WEE2,NUP98,ZEB1,TYW3,HEATR5A,TMEM51,MRAS,NSMCE2,SACS,LRP6,SRPK1,ENSG00000189144,GPR37,FADS1,BBS9,GTF2E1,ZNF182,RPS6KA5,TLN2,STX17,SLC39A14,RIOK1,BRCA1,BMPR2,METAP1D,ABITRAM,MSL3,PLCB1,PALLD,SDCBP,FNIP2,NUBPL,LYPLA1,HES1,BIRC6,DCP1A,ATOSA,OLFM4,SAMHD1,ADRA2B,NAPG,ASB8,ANKRD10…
	TF	Factor: E2F-1; motif: NGGGCGGGARV; match class: 1	TF:M07206_1	FALSE	0.00124273	2.90562	11135	329	227	20011	QSOX2,SLC25A40,PRTG,DIAPH3,CMTM8,NAGPA,WASL,ITPK1,PXYLP1,ZNF664,ABCG2,PHIP,CNNM1,NUP98,ZEB1,HEATR5A,TMEM51,MRAS,LRP6,SRPK1,GPR37,FADS1,RPS6KA5,TLN2,ACADSB,STX17,SLC39A14,BRCA1,BMPR2,METAP1D,ABITRAM,MSL3,PLCB1,SDCBP,FNIP2,HES1,BIRC6,ATOSA,SAMHD1,ADRA2B,NAPG,ASB8,ANKRD10,EIF3A,KLHL15,AKT2,DAZAP2,STAU2,PEX14,CNOT4,MEX3A,TAF1,TIAL1,ZNF280C,PCNP,LMLN,C5ORF15,TRAK2,MGST3,PRKCI,LRRC49,PUS7,CHEK1,LATS1,S…
	TF	Factor: ZF5; motif: GGSGCGCGS	TF:M10438	FALSE	0.0019835	2.70257	16562	329	303	20011	QSOX2,ROCK1,SLC5A11,SLC25A40,RYK,PRTG,DIAPH3,CMTM8,C9ORF78,NAGPA,WASL,EBLN1,DCTN4,ITPK1,PXYLP1,ZNF664,ABCG2,EEF2,PHIP,CNNM1,NUP98,ZEB1,TYW3,HEATR5A,TMEM51,MRAS,NSMCE2,LRP6,SRPK1,GPR37,FADS1,BBS9,GTF2E1,ZNF182,RPS6KA5,TLN2,ACADSB,STX17,SLC39A14,RIOK1,BRCA1,BMPR2,METAP1D,ABITRAM,MSL3,PLCB1,SDCBP,FNIP2,NUBPL,LYPLA1,HES1,BIRC6,DCP1A,ATOSA,SAMHD1,ADRA2B,NAPG,ASB8,ANKRD10,EIF3A,KLHL15,AKT2,DAZAP2,STAU2…
	TF	Factor: E2F-4; motif: SNGGGCGGGAANN; match class: 1	TF:M09894_1	FALSE	0.00198874	2.70142	14291	329	273	20011	QSOX2,ROCK1,SLC25A40,RYK,PRTG,DIAPH3,CMTM8,C9ORF78,NAGPA,WASL,ITPK1,PXYLP1,ZNF664,ABCG2,EEF2,PHIP,CNNM1,NUP98,ZEB1,HEATR5A,TMEM51,MRAS,SACS,LRP6,SRPK1,GPR37,FADS1,BBS9,ZNF182,RPS6KA5,TLN2,ACADSB,STX17,SLC39A14,BRCA1,BMPR2,METAP1D,ABITRAM,MSL3,PLCB1,SDCBP,FNIP2,NUBPL,LYPLA1,HES1,BIRC6,ATOSA,SAMHD1,ADRA2B,NAPG,ASB8,ANKRD10,EIF3A,KLHL15,AKT2,DAZAP2,STAU2,DVL2,ZNF148,PEX14,CNOT4,MEX3A,TAF1,TIAL1,ZDHH…
	TF	Factor: E2F-1; motif: WWTGGCGCCAAA	TF:M04515	FALSE	0.00205735	2.68669	13660	329	264	20011	SLC5A11,SLC25A40,RYK,PRTG,CMTM8,C9ORF78,NAGPA,WASL,ITPK1,PXYLP1,ZNF664,EEF2,PHIP,CNNM1,NUP98,TYW3,HEATR5A,TMEM51,MRAS,LRP6,SRPK1,GPR37,FADS1,BBS9,ZNF182,RPS6KA5,TLN2,ACADSB,STX17,SLC39A14,RIOK1,BRCA1,BMPR2,METAP1D,ABITRAM,MSL3,PLCB1,SDCBP,FNIP2,NUBPL,LYPLA1,HES1,BIRC6,DCP1A,ATOSA,SAMHD1,ADRA2B,NAPG,ASB8,ANKRD10,EIF3A,KLHL15,AKT2,DAZAP2,STAU2,DVL2,C12ORF43,ZNF148,PEX14,CNOT4,MEX3A,TIAL1,ZDHHC9,DZI…
	TF	Factor: E2F4; motif: YCCCGCCNCNNSSNNSNN	TF:M12599	FALSE	0.0025129	2.59983	17521	329	314	20011	QSOX2,ROCK1,SLC5A11,SLC25A40,RYK,PRTG,DIAPH3,CMTM8,C9ORF78,NAGPA,WASL,DCTN4,ITPK1,PXYLP1,ZNF664,ABCG2,EEF2,PHIP,CNNM1,NUP98,ZEB1,TYW3,HEATR5A,TMEM51,MRAS,NSMCE2,SACS,LRP6,SRPK1,ENSG00000189144,GPR37,FADS1,BBS9,GTF2E1,ZNF182,RPS6KA5,TLN2,ACADSB,STX17,SLC39A14,RIOK1,BRCA1,BMPR2,METAP1D,ABITRAM,MSL3,PLCB1,SDCBP,FNIP2,NUBPL,LYPLA1,HES1,BIRC6,DCP1A,ATOSA,OLFM4,SAMHD1,ADRA2B,NAPG,ASB8,ANKRD10,EIF3A,KLH…
	TF	Factor: E2F-3:HES-7; motif: NNNSGCGCSNNNNNCRCGYGNN	TF:M08526	FALSE	0.00273267	2.56341	17176	329	310	20011	QSOX2,ROCK1,SLC5A11,SLC25A40,RYK,PRTG,DIAPH3,CMTM8,C9ORF78,NAGPA,WASL,DCTN4,ITPK1,PXYLP1,ZNF664,ABCG2,EEF2,PHIP,CNNM1,WEE2,NUP98,ZEB1,TYW3,HEATR5A,TMEM51,MRAS,NSMCE2,SACS,LRP6,SRPK1,GPR37,FADS1,BBS9,GTF2E1,ZNF182,RPS6KA5,TLN2,ACADSB,STX17,SLC39A14,RIOK1,BRCA1,BMPR2,METAP1D,ABITRAM,MSL3,PLCB1,SDCBP,FNIP2,NUBPL,LYPLA1,HES1,BIRC6,DCP1A,ATOSA,OLFM4,SAMHD1,ADRA2B,NAPG,ASB8,ANKRD10,EIF3A,KLHL15,AKT2,DA…
	TF	Factor: E2F-1; motif: NGGGCGGGARV	TF:M07206	FALSE	0.00287118	2.54194	14907	329	281	20011	QSOX2,SLC5A11,SLC25A40,PRTG,DIAPH3,CMTM8,C9ORF78,NAGPA,WASL,ITPK1,PXYLP1,ZNF664,ABCG2,EEF2,PHIP,CNNM1,NUP98,ZEB1,HEATR5A,TMEM51,MRAS,LRP6,SRPK1,GPR37,FADS1,GTF2E1,ZNF182,RPS6KA5,TLN2,ACADSB,STX17,SLC39A14,RIOK1,BRCA1,BMPR2,METAP1D,ABITRAM,MSL3,PLCB1,SDCBP,FNIP2,LYPLA1,HES1,BIRC6,ATOSA,SAMHD1,ADRA2B,NAPG,ASB8,ANKRD10,EIF3A,KLHL15,AKT2,DAZAP2,STAU2,DVL2,C12ORF43,PEX14,CNOT4,MEX3A,TAF1,TIAL1,ZDHHC9,…
	TF	Factor: E2F-2; motif: NWTTTGGCGCCAWWNN	TF:M11530	FALSE	0.00349209	2.45691	14927	329	281	20011	QSOX2,SLC5A11,SLC25A40,RYK,PRTG,CMTM8,C9ORF78,NAGPA,WASL,ITPK1,PXYLP1,ZNF664,EEF2,PHIP,CNNM1,NUP98,ZEB1,TYW3,HEATR5A,TMEM51,MRAS,NSMCE2,SACS,LRP6,SRPK1,GPR37,FADS1,BBS9,ZNF182,RPS6KA5,TLN2,ACADSB,STX17,SLC39A14,RIOK1,BRCA1,METAP1D,ABITRAM,MSL3,PLCB1,SDCBP,FNIP2,NUBPL,LYPLA1,HES1,BIRC6,DCP1A,ATOSA,SAMHD1,ADRA2B,NAPG,ASB8,ANKRD10,EIF3A,KLHL15,AKT2,DAZAP2,DVL2,C12ORF43,ZNF148,PEX14,CNOT4,MEX3A,TIAL1…
	TF	Factor: E2F-2; motif: GCGCGCGCGYW	TF:M11531	FALSE	0.00409591	2.38765	13595	329	262	20011	QSOX2,ROCK1,SLC25A40,RYK,PRTG,CMTM8,C9ORF78,NAGPA,WASL,DCTN4,ITPK1,PXYLP1,ZNF664,ABCG2,EEF2,PHIP,CNNM1,NUP98,ZEB1,HEATR5A,TMEM51,MRAS,NSMCE2,LRP6,SRPK1,ENSG00000189144,GPR37,FADS1,BBS9,GTF2E1,ZNF182,RPS6KA5,TLN2,ACADSB,STX17,SLC39A14,RIOK1,BRCA1,BMPR2,METAP1D,ABITRAM,MSL3,PLCB1,SDCBP,FNIP2,LYPLA1,HES1,BIRC6,DCP1A,ATOSA,SAMHD1,ADRA2B,NAPG,ASB8,ANKRD10,EIF3A,KLHL15,AKT2,DAZAP2,STAU2,DVL2,C12ORF43,Z…
	TF	Factor: Pax-5; motif: RRMSWGANWYCTNRAGCGKRACSRYNSM	TF:M00144	FALSE	0.00491337	2.30862	13477	329	260	20011	QSOX2,ROCK1,SLC5A11,SLC25A40,RYK,PRTG,DIAPH3,CMTM8,NAGPA,WASL,EBLN1,DCTN4,ITPK1,PXYLP1,ZNF664,ABCG2,CNNM1,NUP98,TYW3,RO60,MRAS,NSMCE2,SACS,LRP6,SRPK1,BBS9,GTF2E1,RPS6KA5,TLN2,ACADSB,STX17,SLC39A14,BRCA1,BMPR2,ABITRAM,MSL3,PLCB1,SDCBP,FNIP2,NUBPL,LYPLA1,BIRC6,DCP1A,ATOSA,SAMHD1,ADRA2B,NAPG,ASB8,ANKRD10,EIF3A,KLHL15,AKT2,DAZAP2,DVL2,C12ORF43,ZNF148,PEX14,CNOT4,MEX3A,TAF1,TIAL1,ZDHHC9,DZIP1,TNPO3,ZN…
	TF	Factor: TCF-1; motif: ACATCGRGRCGCTGW	TF:M11601	FALSE	0.00512399	2.29039	15113	329	283	20011	QSOX2,ROCK1,SLC5A11,SLC25A40,RYK,PRTG,CMTM8,C9ORF78,NAGPA,WASL,ITPK1,PXYLP1,ZNF664,ABCG2,EEF2,PHIP,CNNM1,NUP98,ZEB1,TYW3,HEATR5A,TMEM51,MRAS,NSMCE2,SACS,LRP6,SRPK1,GPR37,FADS1,BBS9,GTF2E1,ZNF182,RPS6KA5,TLN2,ACADSB,STX17,SLC39A14,RIOK1,BRCA1,BMPR2,METAP1D,ABITRAM,MSL3,PLCB1,SDCBP,FNIP2,HES1,BIRC6,DCP1A,ATOSA,SAMHD1,ADRA2B,NAPG,ASB8,ANKRD10,EIF3A,KLHL15,AKT2,DAZAP2,STAU2,DVL2,C12ORF43,ZNF148,PEX14…
	TF	Factor: TCF-1; motif: ACATCGRGRCGCTGW; match class: 1	TF:M11603_1	FALSE	0.00514225	2.28885	13482	329	260	20011	QSOX2,ROCK1,SLC5A11,SLC25A40,RYK,PRTG,DIAPH3,CMTM8,C9ORF78,NAGPA,WASL,ITPK1,PXYLP1,ZNF664,ABCG2,EEF2,PHIP,CNNM1,NUP98,ZEB1,TYW3,HEATR5A,TMEM51,MRAS,NSMCE2,LRP6,SRPK1,GPR37,FADS1,BBS9,GTF2E1,RPS6KA5,TLN2,ACADSB,STX17,SLC39A14,RIOK1,BMPR2,METAP1D,ABITRAM,MSL3,PLCB1,SDCBP,FNIP2,HES1,BIRC6,DCP1A,ATOSA,SAMHD1,ADRA2B,NAPG,ANKRD10,EIF3A,KLHL15,AKT2,DAZAP2,STAU2,DVL2,ZNF148,PEX14,CNOT4,MEX3A,TAF1,TIAL1,Z…
	TF	Factor: E2F-2; motif: GCGCGCGCNCS; match class: 1	TF:M11529_1	FALSE	0.0053714	2.26991	14826	329	279	20011	QSOX2,ROCK1,SLC25A40,RYK,PRTG,DIAPH3,CMTM8,C9ORF78,NAGPA,WASL,DCTN4,ITPK1,PXYLP1,ZNF664,ABCG2,PHIP,CNNM1,NUP98,ZEB1,TYW3,HEATR5A,TMEM51,MRAS,NSMCE2,LRP6,SRPK1,ENSG00000189144,GPR37,FADS1,BBS9,ZNF182,RPS6KA5,TLN2,ACADSB,STX17,SLC39A14,RIOK1,BMPR2,METAP1D,ABITRAM,MSL3,PLCB1,SDCBP,FNIP2,LYPLA1,HES1,BIRC6,DCP1A,ATOSA,OLFM4,SAMHD1,ADRA2B,NAPG,ASB8,ANKRD10,EIF3A,KLHL15,AKT2,DAZAP2,STAU2,DVL2,C12ORF43,Z…
	TF	Factor: BTEB1; motif: GGGGGCGGGGCNGSGGGNGS	TF:M09723	FALSE	0.00579909	2.23664	10417	329	213	20011	QSOX2,ROCK1,SLC25A40,RYK,PRTG,CMTM8,C9ORF78,WASL,ITPK1,PXYLP1,ZNF664,ABCG2,PHIP,CNNM1,ZEB1,TYW3,HEATR5A,TMEM51,MRAS,LRP6,SRPK1,GPR37,FADS1,BBS9,ZNF182,RPS6KA5,ACADSB,STX17,SLC39A14,BMPR2,METAP1D,ABITRAM,MSL3,PLCB1,SDCBP,LYPLA1,HES1,BIRC6,ATOSA,ADRA2B,NAPG,ASB8,ANKRD10,KLHL15,AKT2,DAZAP2,STAU2,DVL2,ZNF148,PEX14,CNOT4,MEX3A,TAF1,TIAL1,ZDHHC9,TNPO3,ZNF280C,LMLN,C5ORF15,MGST3,RPS3A,CCAR1,REST,PUS7,CH…
	TF	Factor: pax-6; motif: NYACGCNYSANYGMNCN	TF:M11882	FALSE	0.0060163	2.22067	15802	329	292	20011	QSOX2,ROCK1,SLC5A11,SLC25A40,RYK,PRTG,DIAPH3,CMTM8,C9ORF78,NAGPA,WASL,ITPK1,PXYLP1,ZNF664,ABCG2,EEF2,PHIP,CNNM1,NUP98,ZEB1,TYW3,HEATR5A,TMEM51,MRAS,NSMCE2,LRP6,SRPK1,ENSG00000189144,GPR37,FADS1,BBS9,GTF2E1,ZNF182,RPS6KA5,TLN2,ACADSB,STX17,SLC39A14,RIOK1,BRCA1,BMPR2,METAP1D,ABITRAM,MSL3,PLCB1,SDCBP,FNIP2,NUBPL,LYPLA1,HES1,BIRC6,DCP1A,ATOSA,SAMHD1,ADRA2B,NAPG,ASB8,ANKRD10,EIF3A,KLHL15,AKT2,DAZAP2,S…
	TF	Factor: Pax-3; motif: TCGTCACRCTTHM; match class: 1	TF:M00360_1	FALSE	0.00612726	2.21273	5541	329	130	20011	QSOX2,ROCK1,PRTG,CMTM8,NAGPA,ZNF664,WEE2,TYW3,HEATR5A,NSMCE2,SACS,ENSG00000189144,GPR37,FADS1,GTF2E1,ACADSB,BRCA1,BMPR2,ATOSA,ADRA2B,EIF3A,KLHL15,AKT2,STAU2,DVL2,PEX14,CNOT4,TIAL1,TNPO3,PCNP,LMLN,C5ORF15,PRKCI,CHEK1,LATS1,ZNF449,BBS4,TMEM43,DNMT3B,TSPYL4,ARHGAP29,USP16,SPOPL,ARAP2,SF3B1,E2F1,IGSF11,PRDM10,KDM5A,TRIOBP,TMEM131,USB1,GCA,ARL6IP6,PI4K2B,RPS13,GNB4,ARHGAP5,NKTR,DZIP3,FUBP1,SMC6,CHMP2B…
	TF	Factor: OVOL; motif: ANRTAACGG	TF:M08894	FALSE	0.00642726	2.19197	8233	329	177	20011	QSOX2,ROCK1,SLC5A11,C9ORF78,EBLN1,DCTN4,PXYLP1,EEF2,PHIP,WEE2,HEATR5A,TMEM51,MRAS,NSMCE2,SRPK1,ENSG00000189144,FADS1,GTF2E1,ZNF182,RPS6KA5,TLN2,ACADSB,STX17,BRCA1,METAP1D,ABITRAM,PLCB1,PALLD,SDCBP,FNIP2,NUBPL,HES1,BIRC6,ADRA2B,KLHL15,DAZAP2,C12ORF43,ZNF148,PEX14,MEX3A,TAF1,TIAL1,TNPO3,ZNF280C,LMLN,C5ORF15,TPM3,MGST3,RPS3A,PRKCI,CCAR1,LRRC49,LATS1,ZNF449,SLC24A5,SKP2,ATP6,TMEM43,SLAIN2,NUP37,MYEF2…
	TF	Factor: Sp1; motif: NNGGGGCGGGGNN	TF:M00932	FALSE	0.00794321	2.1	10705	329	217	20011	QSOX2,ROCK1,SLC25A40,RYK,PRTG,CMTM8,C9ORF78,WASL,ITPK1,PXYLP1,ZNF664,ABCG2,EEF2,PHIP,ZEB1,HEATR5A,TMEM51,MRAS,NSMCE2,SRPK1,ENSG00000189144,GPR37,FADS1,BBS9,ZNF182,RPS6KA5,ACADSB,STX17,SLC39A14,BRCA1,BMPR2,METAP1D,ABITRAM,MSL3,PLCB1,SDCBP,LYPLA1,HES1,BIRC6,ADRA2B,NAPG,ASB8,ANKRD10,KLHL15,AKT2,DAZAP2,STAU2,ZNF148,PEX14,CNOT4,MEX3A,TAF1,ZDHHC9,TNPO3,ZNF280C,PCNP,LMLN,C5ORF15,MGST3,RPS3A,REST,PUS7,CH…
	TF	Factor: E2F1; motif: NNNNNGCGSSAAAN	TF:M08874	FALSE	0.00835992	2.0778	7382	329	162	20011	QSOX2,SLC25A40,PRTG,WASL,ITPK1,PXYLP1,PHIP,NUP98,TMEM51,MRAS,NSMCE2,LRP6,GPR37,FADS1,GTF2E1,RPS6KA5,TLN2,ABITRAM,LYPLA1,BIRC6,ADRA2B,ANKRD10,EIF3A,KLHL15,AKT2,STAU2,ZNF148,MEX3A,TIAL1,ZDHHC9,TNPO3,ZNF280C,PCNP,LMLN,MGST3,RPS3A,PRKCI,CCAR1,REST,LRRC49,PUS7,CHEK1,LATS1,SKP2,BBS4,TET2,TSPYL4,SPOPL,ZIM2,OSBPL1A,SF3B1,CAMSAP2,E2F1,BRDT,KDM5A,SLC25A20,TRIOBP,TMEM131,UFL1,WDR44,GCA,ARL6IP6,PI4K2B,ZNF160…
	TF	Factor: p300; motif: ACNTCCG; match class: 1	TF:M04826_1	FALSE	0.00924835	2.03394	15544	329	288	20011	QSOX2,ROCK1,SLC5A11,SLC25A40,RYK,PRTG,DIAPH3,CMTM8,C9ORF78,NAGPA,WASL,ITPK1,PXYLP1,ZNF664,ABCG2,EEF2,PHIP,CNNM1,NUP98,TYW3,HEATR5A,TMEM51,MRAS,NSMCE2,SRPK1,ENSG00000189144,GPR37,BBS9,GTF2E1,ZNF182,RPS6KA5,TLN2,ACADSB,SLC39A14,RIOK1,BRCA1,BMPR2,METAP1D,ABITRAM,MSL3,PLCB1,SDCBP,FNIP2,NUBPL,LYPLA1,HES1,BIRC6,DCP1A,ATOSA,OLFM4,SAMHD1,ADRA2B,NAPG,ASB8,ANKRD10,EIF3A,KLHL15,AKT2,DAZAP2,STAU2,DVL2,C12ORF…
	TF	Factor: sp4; motif: NNGNARGRGGCGGRGCNNRR	TF:M10072	FALSE	0.00925701	2.03353	10786	329	218	20011	QSOX2,ROCK1,SLC25A40,RYK,PRTG,DIAPH3,CMTM8,C9ORF78,WASL,ITPK1,ZNF664,PHIP,NUP98,ZEB1,TYW3,HEATR5A,TMEM51,MRAS,LRP6,SRPK1,GPR37,FADS1,BBS9,RPS6KA5,ACADSB,STX17,SLC39A14,BRCA1,BMPR2,ABITRAM,MSL3,PLCB1,SDCBP,NUBPL,LYPLA1,HES1,BIRC6,DCP1A,ADRA2B,ASB8,ANKRD10,KLHL15,AKT2,DAZAP2,STAU2,ZNF148,PEX14,CNOT4,MEX3A,ZDHHC9,TNPO3,ZNF280C,LMLN,TRAK2,MGST3,RPS3A,CCAR1,REST,PUS7,CHEK1,ZNF449,BBS4,SLAIN2,TET2,MYEF…
	TF	Factor: E2F; motif: GGCGSG; match class: 1	TF:M00803_1	FALSE	0.00958637	2.01835	10475	329	213	20011	QSOX2,SLC25A40,RYK,PRTG,CMTM8,C9ORF78,NAGPA,WASL,ITPK1,PXYLP1,ZNF664,ABCG2,EEF2,PHIP,CNNM1,ZEB1,HEATR5A,TMEM51,MRAS,NSMCE2,LRP6,SRPK1,GPR37,FADS1,RPS6KA5,TLN2,STX17,SLC39A14,RIOK1,ABITRAM,MSL3,PLCB1,SDCBP,FNIP2,LYPLA1,HES1,BIRC6,DCP1A,ATOSA,SAMHD1,ADRA2B,NAPG,ASB8,ANKRD10,EIF3A,KLHL15,AKT2,STAU2,DVL2,ZNF148,MEX3A,TIAL1,ZDHHC9,TNPO3,LMLN,C5ORF15,TRAK2,MGST3,RPS3A,PRKCI,CCAR1,REST,PUS7,CHEK1,LATS1,…
	TF	Factor: E2F-4; motif: SNGGGCGGGAANN	TF:M09894	FALSE	0.0105623	1.97624	16556	329	301	20011	QSOX2,ROCK1,SLC5A11,SLC25A40,RYK,PRTG,DIAPH3,CMTM8,C9ORF78,NAGPA,WASL,ITPK1,PXYLP1,ZNF664,ABCG2,EEF2,PHIP,CNNM1,NUP98,ZEB1,TYW3,HEATR5A,TMEM51,MRAS,NSMCE2,SACS,LRP6,SRPK1,ENSG00000189144,GPR37,FADS1,BBS9,GTF2E1,ZNF182,RPS6KA5,TLN2,ACADSB,STX17,SLC39A14,RIOK1,BRCA1,BMPR2,METAP1D,ABITRAM,MSL3,PLCB1,SDCBP,FNIP2,NUBPL,LYPLA1,HES1,BIRC6,DCP1A,ATOSA,SAMHD1,ADRA2B,NAPG,ASB8,ANKRD10,EIF3A,KLHL15,AKT2,DAZ…
	TF	Factor: E2F-3; motif: GGCGGGN	TF:M02089	FALSE	0.0119866	1.9213	13508	329	259	20011	QSOX2,ROCK1,SLC25A40,RYK,PRTG,DIAPH3,CMTM8,C9ORF78,WASL,ITPK1,PXYLP1,ZNF664,ABCG2,EEF2,PHIP,CNNM1,NUP98,ZEB1,TYW3,HEATR5A,TMEM51,MRAS,NSMCE2,LRP6,SRPK1,ENSG00000189144,GPR37,FADS1,BBS9,ZNF182,RPS6KA5,TLN2,ACADSB,STX17,SLC39A14,BRCA1,BMPR2,METAP1D,ABITRAM,MSL3,PLCB1,SDCBP,FNIP2,NUBPL,LYPLA1,HES1,BIRC6,ATOSA,SAMHD1,ADRA2B,NAPG,ASB8,ANKRD10,KLHL15,AKT2,DAZAP2,STAU2,DVL2,ZNF148,PEX14,CNOT4,MEX3A,TAF1…
	TF	Factor: Sp1; motif: NGGGGGCGGGGCCNGGGGGGGG	TF:M10071	FALSE	0.0122844	1.91064	8724	329	184	20011	QSOX2,ROCK1,SLC25A40,RYK,PRTG,CMTM8,C9ORF78,WASL,ITPK1,ZNF664,EEF2,PHIP,ZEB1,HEATR5A,MRAS,SRPK1,GPR37,FADS1,BBS9,RPS6KA5,ACADSB,STX17,SLC39A14,BMPR2,METAP1D,ABITRAM,MSL3,PLCB1,SDCBP,LYPLA1,HES1,BIRC6,ADRA2B,ASB8,ANKRD10,EIF3A,KLHL15,AKT2,STAU2,DVL2,ZNF148,PEX14,CNOT4,MEX3A,TNPO3,LMLN,MGST3,RPS3A,REST,PUS7,CHEK1,TMEM43,SLAIN2,TET2,MYEF2,DNMT3B,ARHGAP29,ZIM2,OSBPL1A,CAMSAP2,E2F1,KDM5A,MBTD1,EEIG2,S…
	TF	Factor: Sp1; motif: NGGGGGCGGGGYN	TF:M00196	FALSE	0.0128079	1.89252	10509	329	213	20011	QSOX2,ROCK1,SLC25A40,RYK,PRTG,CMTM8,C9ORF78,WASL,ITPK1,PXYLP1,ZNF664,ABCG2,PHIP,NUP98,HEATR5A,TMEM51,MRAS,NSMCE2,SRPK1,ENSG00000189144,GPR37,FADS1,BBS9,RPS6KA5,ACADSB,STX17,SLC39A14,RIOK1,BRCA1,BMPR2,METAP1D,ABITRAM,MSL3,PLCB1,SDCBP,LYPLA1,HES1,BIRC6,ADRA2B,NAPG,ASB8,ANKRD10,EIF3A,KLHL15,AKT2,STAU2,DVL2,ZNF148,PEX14,CNOT4,MEX3A,ZDHHC9,TNPO3,ZNF280C,PCNP,LMLN,C5ORF15,MGST3,RPS3A,REST,PUS7,CHEK1,BB…
	TF	Factor: E2F-4; motif: NTTTCSCGCC	TF:M07380	FALSE	0.0133652	1.87403	13316	329	256	20011	QSOX2,SLC5A11,SLC25A40,PRTG,DIAPH3,CMTM8,WASL,ITPK1,PXYLP1,ZNF664,ABCG2,EEF2,PHIP,CNNM1,NUP98,ZEB1,TYW3,HEATR5A,TMEM51,MRAS,LRP6,SRPK1,GPR37,FADS1,BBS9,ZNF182,TLN2,ACADSB,STX17,SLC39A14,RIOK1,BRCA1,BMPR2,METAP1D,ABITRAM,MSL3,PLCB1,FNIP2,NUBPL,LYPLA1,HES1,BIRC6,DCP1A,ATOSA,SAMHD1,ADRA2B,NAPG,ASB8,ANKRD10,KLHL15,AKT2,DAZAP2,STAU2,DVL2,C12ORF43,ZNF148,PEX14,CNOT4,MEX3A,TAF1,TIAL1,TNPO3,ZNF280C,PCNP,…
	TF	Factor: pax-6; motif: NYACGCWTSANYGMNCN	TF:M11880	FALSE	0.0134821	1.87024	13317	329	256	20011	QSOX2,ROCK1,SLC5A11,SLC25A40,RYK,PRTG,CMTM8,C9ORF78,NAGPA,WASL,ITPK1,PXYLP1,ZNF664,ABCG2,EEF2,PHIP,CNNM1,TYW3,HEATR5A,TMEM51,NSMCE2,LRP6,SRPK1,ENSG00000189144,GPR37,FADS1,BBS9,GTF2E1,ZNF182,RPS6KA5,TLN2,ACADSB,STX17,SLC39A14,BMPR2,METAP1D,ABITRAM,PLCB1,SDCBP,FNIP2,NUBPL,LYPLA1,HES1,BIRC6,ATOSA,SAMHD1,NAPG,ASB8,ANKRD10,EIF3A,KLHL15,AKT2,DAZAP2,STAU2,DVL2,ZNF148,PEX14,MEX3A,TAF1,TIAL1,TNPO3,ZNF280C…
	TF	Factor: Kaiso; motif: TCTCGCGAG; match class: 1	TF:M04691_1	FALSE	0.0138483	1.8586	10707	329	216	20011	QSOX2,ROCK1,SLC25A40,RYK,PRTG,CMTM8,C9ORF78,NAGPA,EBLN1,DCTN4,ITPK1,PXYLP1,EEF2,WEE2,NUP98,ZEB1,HEATR5A,NSMCE2,LRP6,GPR37,BBS9,GTF2E1,ZNF182,TLN2,ACADSB,STX17,RIOK1,BRCA1,BMPR2,METAP1D,ABITRAM,MSL3,PLCB1,SDCBP,FNIP2,NUBPL,LYPLA1,HES1,BIRC6,DCP1A,SAMHD1,ADRA2B,NAPG,AKT2,STAU2,DVL2,C12ORF43,PEX14,TAF1,TIAL1,ZDHHC9,TNPO3,ZNF280C,PCNP,LMLN,C5ORF15,MGST3,RPS3A,PRKCI,CCAR1,REST,LRRC49,PUS7,ZNF449,SLC24…
	TF	Factor: NRF-1; motif: GCGCMTGCGCN	TF:M07052	FALSE	0.0144261	1.84085	2165	329	63	20011	DCTN4,ZNF664,TMEM51,NSMCE2,SRPK1,ZNF182,STX17,BMPR2,METAP1D,ABITRAM,MSL3,LYPLA1,SAMHD1,NAPG,ASB8,AKT2,DVL2,CNOT4,TIAL1,MGST3,CCAR1,ZNF449,TMEM43,SPOPL,ZIM2,SF3B1,MBTD1,CCDC18,NKTR,HTATSF1,SMC6,INTS13,ASH1L,CHMP2B,ZBTB43,CDK11B,NADK,ARHGAP42,AKIP1,FAM161A,IARS2,PABPC1,SERINC1,RPL8,TMEM135,NAA25,LIG4,SGCZ,CDC5L,CEP44,KHDRBS1,CTCFL,ZNF787,TULP3,FIGN,CTNNA3,AUH,TCAIM,HSD17B6,AP1S1,UBE2T,TDP1,CEP295
	TF	Factor: CREB; motif: NSTGACGTAANN	TF:M00177	FALSE	0.0150748	1.82175	5301	329	124	20011	RYK,DIAPH3,DCTN4,ABCG2,EEF2,PHIP,NUP98,TYW3,TMEM51,NSMCE2,FADS1,ZNF182,ACADSB,STX17,SLC39A14,RIOK1,BRCA1,BMPR2,METAP1D,ABITRAM,MSL3,NUBPL,DCP1A,ASB8,ANKRD10,EIF3A,AKT2,DVL2,C12ORF43,ZNF148,TAF1,ZDHHC9,PCNP,C5ORF15,TRAK2,RPS3A,PRKCI,CCAR1,LRRC49,PUS7,CHEK1,LATS1,ZNF449,SLC24A5,STK31,TET2,MYEF2,TSPYL4,USP16,SPOPL,ZIM2,CTSV,RYR1,BRDT,KDM5A,WDR44,GNB4,ARHGAP5,DZIP3,SMC6,PSMD5,FBXL7,ZBTB43,CDK11B,RAB6…
	TF	Factor: Egr-1; motif: ACCGCCC	TF:M04918	FALSE	0.015977	1.7965	5748	329	132	20011	QSOX2,ROCK1,DIAPH3,CMTM8,C9ORF78,NAGPA,ITPK1,PXYLP1,ZNF664,ABCG2,EEF2,CNNM1,NUP98,LRP6,FADS1,BBS9,RPS6KA5,TLN2,RIOK1,BMPR2,SDCBP,HES1,DCP1A,ADRA2B,NAPG,ANKRD10,KLHL15,AKT2,DVL2,C12ORF43,MEX3A,ZDHHC9,ZNF280C,PCNP,TRAK2,MGST3,PRKCI,CCAR1,REST,CHEK1,LATS1,ZNF449,DNMT3B,TSPYL4,ARHGAP29,SPOPL,ZIM2,OSBPL1A,E2F1,PRDM10,BRDT,KDM5A,MBTD1,EEIG2,TRIOBP,RPS6KL1,TMEM131,USB1,WDR44,GCA,RPS13,GNB4,BZW2,HTATSF1,…
	TF	Factor: Sp1; motif: NGGGGCGGGGN	TF:M07395	FALSE	0.0184645	1.73366	10931	329	219	20011	QSOX2,ROCK1,SLC25A40,RYK,PRTG,DIAPH3,CMTM8,C9ORF78,WASL,ITPK1,PXYLP1,ZNF664,ABCG2,EEF2,PHIP,NUP98,HEATR5A,TMEM51,MRAS,NSMCE2,SRPK1,ENSG00000189144,GPR37,FADS1,BBS9,RPS6KA5,ACADSB,STX17,SLC39A14,RIOK1,BRCA1,BMPR2,METAP1D,ABITRAM,MSL3,PLCB1,SDCBP,LYPLA1,HES1,BIRC6,ATOSA,ADRA2B,NAPG,ASB8,ANKRD10,EIF3A,KLHL15,AKT2,STAU2,DVL2,ZNF148,PEX14,CNOT4,MEX3A,ZDHHC9,TNPO3,ZNF280C,LMLN,C5ORF15,MGST3,RPS3A,REST,…
	TF	Factor: E2F-3; motif: GGCGGGN; match class: 1	TF:M02089_1	FALSE	0.019311	1.7142	9627	329	198	20011	QSOX2,ROCK1,SLC25A40,RYK,PRTG,CMTM8,C9ORF78,WASL,ITPK1,PXYLP1,ZNF664,EEF2,PHIP,ZEB1,HEATR5A,TMEM51,MRAS,SRPK1,GPR37,FADS1,BBS9,RPS6KA5,ACADSB,STX17,SLC39A14,BMPR2,ABITRAM,MSL3,PLCB1,SDCBP,HES1,BIRC6,ATOSA,SAMHD1,ADRA2B,NAPG,ASB8,ANKRD10,KLHL15,AKT2,STAU2,DVL2,CNOT4,MEX3A,TIAL1,ZDHHC9,TNPO3,ZNF280C,PCNP,C5ORF15,TRAK2,MGST3,REST,PUS7,CHEK1,ZNF449,SLAIN2,TET2,MYEF2,DNMT3B,ARHGAP29,SPOPL,ARAP2,ZIM2,O…
	TF	Factor: SP1; motif: NRGKGGGCGGGGCN	TF:M09765	FALSE	0.0196216	1.70727	7652	329	165	20011	QSOX2,ROCK1,SLC25A40,RYK,PRTG,CMTM8,C9ORF78,ITPK1,ZNF664,PHIP,HEATR5A,TMEM51,ENSG00000189144,GPR37,FADS1,BBS9,RPS6KA5,ACADSB,STX17,SLC39A14,BMPR2,METAP1D,ABITRAM,MSL3,PLCB1,LYPLA1,HES1,BIRC6,NAPG,ASB8,ANKRD10,KLHL15,AKT2,STAU2,PEX14,CNOT4,MEX3A,ZDHHC9,TNPO3,ZNF280C,LMLN,MGST3,RPS3A,REST,PUS7,CHEK1,BBS4,SLAIN2,MYEF2,DNMT3B,ARHGAP29,ARAP2,ZIM2,OSBPL1A,CAMSAP2,E2F1,RYR1,MBTD1,EEIG2,SLC25A20,CMTM4,TM…
	TF	Factor: E2F-1; motif: NNNSSCGCSAANN	TF:M07250	FALSE	0.0196647	1.70631	11002	329	220	20011	QSOX2,SLC25A40,PRTG,DIAPH3,WASL,ITPK1,PXYLP1,ZNF664,ABCG2,PHIP,CNNM1,WEE2,NUP98,ZEB1,HEATR5A,TMEM51,MRAS,NSMCE2,LRP6,SRPK1,ENSG00000189144,GPR37,FADS1,GTF2E1,RPS6KA5,TLN2,ACADSB,STX17,METAP1D,ABITRAM,MSL3,PLCB1,SDCBP,FNIP2,LYPLA1,HES1,BIRC6,ATOSA,ADRA2B,NAPG,ASB8,ANKRD10,EIF3A,KLHL15,AKT2,STAU2,DVL2,C12ORF43,TAF1,TIAL1,TNPO3,ZNF280C,PCNP,LMLN,C5ORF15,TRAK2,MGST3,RPS3A,CCAR1,REST,LRRC49,CHEK1,LATS…
	TF	Factor: E2F-1; motif: NNNNGGCGGGAARN	TF:M09892	FALSE	0.0221784	1.65407	13853	329	263	20011	QSOX2,SLC5A11,SLC25A40,RYK,PRTG,DIAPH3,CMTM8,NAGPA,WASL,ITPK1,PXYLP1,ZNF664,ABCG2,PHIP,CNNM1,NUP98,ZEB1,HEATR5A,TMEM51,MRAS,LRP6,SRPK1,GPR37,FADS1,GTF2E1,ZNF182,RPS6KA5,TLN2,ACADSB,STX17,SLC39A14,RIOK1,BRCA1,BMPR2,ABITRAM,MSL3,PLCB1,SDCBP,FNIP2,NUBPL,HES1,BIRC6,ATOSA,SAMHD1,ADRA2B,NAPG,ASB8,ANKRD10,EIF3A,KLHL15,AKT2,DAZAP2,STAU2,PEX14,CNOT4,MEX3A,TAF1,TIAL1,ZDHHC9,DZIP1,TNPO3,ZNF280C,PCNP,LMLN,C5…
	TF	Factor: IRX-1; motif: NACRYNNNNNNNNRYGNN	TF:M11018	FALSE	0.024527	1.61036	17285	329	309	20011	QSOX2,ROCK1,SLC25A40,RYK,PRTG,DIAPH3,CMTM8,C9ORF78,NAGPA,WASL,DCTN4,ITPK1,PXYLP1,ZNF664,ABCG2,EEF2,PHIP,CNNM1,WEE2,NUP98,ZEB1,HEATR5A,TMEM51,MRAS,NSMCE2,SACS,LRP6,SRPK1,ENSG00000189144,GPR37,FADS1,BBS9,GTF2E1,ZNF182,RPS6KA5,TLN2,ACADSB,STX17,SLC39A14,RIOK1,BRCA1,BMPR2,METAP1D,ABITRAM,MSL3,PLCB1,SDCBP,FNIP2,NUBPL,LYPLA1,HES1,BIRC6,DCP1A,ATOSA,OLFM4,SAMHD1,ADRA2B,NAPG,ASB8,ANKRD10,EIF3A,KLHL15,AKT2…
	TF	Factor: ERG; motif: ACCGGAARTN	TF:M03975	FALSE	0.0285006	1.54515	10168	329	206	20011	QSOX2,ROCK1,SLC5A11,SLC25A40,RYK,DIAPH3,C9ORF78,NAGPA,WASL,DCTN4,ITPK1,PXYLP1,NUP98,TYW3,RO60,HEATR5A,NSMCE2,LRP6,GPR37,ZNF182,TLN2,STX17,SLC39A14,RIOK1,BMPR2,ABITRAM,FNIP2,LYPLA1,BIRC6,ATOSA,OLFM4,ADRA2B,NAPG,ASB8,ANKRD10,EIF3A,KLHL15,AKT2,DAZAP2,STAU2,ZNF148,TAF1,ZDHHC9,TNPO3,PCNP,C5ORF15,MGST3,RPS3A,CCAR1,REST,LRRC49,CHEK1,ZNF449,SLC24A5,BBS4,TMEM43,STK31,SLAIN2,NUP37,TMC5,DNMT3B,USP16,SPOPL,A…
	TF	Factor: Sp2; motif: GYCCCGCCYCYNNNN	TF:M07129	FALSE	0.0300297	1.52245	6433	329	143	20011	QSOX2,ROCK1,SLC25A40,RYK,PRTG,CMTM8,C9ORF78,ITPK1,ZNF664,PHIP,NUP98,TMEM51,SRPK1,GPR37,BBS9,RPS6KA5,STX17,SLC39A14,RIOK1,BMPR2,ABITRAM,MSL3,PLCB1,LYPLA1,HES1,BIRC6,NAPG,ASB8,ANKRD10,EIF3A,KLHL15,AKT2,STAU2,DVL2,PEX14,MEX3A,ZDHHC9,TNPO3,ZNF280C,LMLN,MGST3,RPS3A,REST,PUS7,CHEK1,TMEM43,SLAIN2,MYEF2,DNMT3B,ARHGAP29,SPOPL,ARAP2,ZIM2,CAMSAP2,E2F1,RYR1,MBTD1,TRIOBP,CMTM4,TMEM131,USB1,GCA,ARL6IP6,CCDC18,…
	TF	Factor: WT1; motif: GNGGGGGCGGGG; match class: 1	TF:M03893_1	FALSE	0.036892	1.43307	4098	329	100	20011	QSOX2,RYK,PRTG,CMTM8,C9ORF78,ITPK1,ZNF664,PHIP,ZEB1,SRPK1,GPR37,BBS9,STX17,SLC39A14,BMPR2,MSL3,PLCB1,HES1,BIRC6,NAPG,ASB8,ANKRD10,KLHL15,AKT2,STAU2,DVL2,ZNF148,CNOT4,MEX3A,ZDHHC9,ZNF280C,PUS7,SLAIN2,MYEF2,DNMT3B,ARHGAP29,ARAP2,ZIM2,CAMSAP2,E2F1,RYR1,MBTD1,EEIG2,TRIOBP,CMTM4,UFL1,GCA,ARHGAP5,NKTR,RASEF,BZW2,HTATSF1,IREB2,SMC6,CPNE2,DNALI1,PLPPR2,ACVR1B,KANK2,ZFAND5,AFF4,CHIC1,COBL,ZMYM2,FBXL3,ELAV…
	TF	Factor: E2F-4; motif: GCGGGAAANA	TF:M02090	FALSE	0.0374683	1.42634	12240	329	238	20011	QSOX2,ROCK1,SLC5A11,SLC25A40,DIAPH3,CMTM8,C9ORF78,WASL,PXYLP1,ZNF664,EEF2,PHIP,NUP98,ZEB1,HEATR5A,TMEM51,MRAS,NSMCE2,SACS,LRP6,SRPK1,GPR37,FADS1,GTF2E1,RPS6KA5,TLN2,ACADSB,STX17,SLC39A14,BRCA1,BMPR2,ABITRAM,MSL3,PLCB1,FNIP2,HES1,BIRC6,ATOSA,SAMHD1,ADRA2B,NAPG,ASB8,ANKRD10,EIF3A,KLHL15,AKT2,STAU2,DVL2,PEX14,CNOT4,MEX3A,TAF1,ZDHHC9,DZIP1,ZNF280C,PCNP,TRAK2,MGST3,PRKCI,CCAR1,REST,LRRC49,PUS7,CHEK1,L…
	TF	Factor: E2F-2; motif: GCGCGCGCNCS	TF:M11529	FALSE	0.0421514	1.37519	16613	329	300	20011	QSOX2,ROCK1,SLC25A40,RYK,PRTG,DIAPH3,CMTM8,C9ORF78,NAGPA,WASL,DCTN4,ITPK1,PXYLP1,ZNF664,ABCG2,EEF2,PHIP,CNNM1,NUP98,ZEB1,TYW3,HEATR5A,TMEM51,MRAS,NSMCE2,SACS,LRP6,SRPK1,ENSG00000189144,GPR37,FADS1,BBS9,GTF2E1,ZNF182,RPS6KA5,TLN2,ACADSB,STX17,SLC39A14,RIOK1,BMPR2,METAP1D,ABITRAM,MSL3,PLCB1,SDCBP,FNIP2,LYPLA1,HES1,BIRC6,DCP1A,ATOSA,OLFM4,SAMHD1,ADRA2B,NAPG,ASB8,ANKRD10,EIF3A,KLHL15,AKT2,DAZAP2,STAU…
	TF	Factor: LHX3; motif: ATTAAW	TF:M02097	FALSE	0.0439088	1.35745	11999	329	234	20011	QSOX2,ROCK1,SLC5A11,SLC25A40,PRTG,DIAPH3,C9ORF78,WASL,EBLN1,DCTN4,ABCG2,EEF2,PHIP,WEE2,ZEB1,TYW3,RO60,HEATR5A,TMEM51,SACS,LRP6,SRPK1,ENSG00000189144,FADS1,BBS9,GTF2E1,ZNF182,TLN2,ACADSB,STX17,RIOK1,BRCA1,BMPR2,PALLD,SDCBP,FNIP2,HES1,DCP1A,ATOSA,OLFM4,ASB8,EIF3A,KLHL15,AKT2,DAZAP2,DVL2,C12ORF43,PEX14,CNOT4,ZDHHC9,DZIP1,TNPO3,ZNF280C,PCNP,LMLN,C5ORF15,TPM3,TRAK2,MGST3,RPS3A,PRKCI,LRRC49,CHEK1,LATS1…
	TF	Factor: CHD2; motif: TCTCGCGAG	TF:M04710	FALSE	0.0490695	1.30919	14361	329	269	20011	QSOX2,ROCK1,SLC5A11,SLC25A40,RYK,PRTG,CMTM8,C9ORF78,NAGPA,WASL,EBLN1,DCTN4,ITPK1,PXYLP1,ZNF664,ABCG2,EEF2,PHIP,WEE2,NUP98,ZEB1,HEATR5A,TMEM51,LRP6,SRPK1,ENSG00000189144,GPR37,FADS1,BBS9,ZNF182,RPS6KA5,TLN2,ACADSB,STX17,SLC39A14,RIOK1,BRCA1,BMPR2,METAP1D,ABITRAM,MSL3,PLCB1,SDCBP,FNIP2,NUBPL,LYPLA1,HES1,BIRC6,DCP1A,ATOSA,SAMHD1,ADRA2B,NAPG,ANKRD10,EIF3A,KLHL15,AKT2,DAZAP2,STAU2,DVL2,C12ORF43,PEX14,…
	MIRNA	hsa-miR-21-5p	MIRNA:hsa-miR-21-5p	FALSE	0.00072537	3.13944	636	305	33	14846	GAS5,PHIP,LRP6,BRCA1,BMPR2,PALLD,NUBPL,DCP1A,KLHL15,AKT2,TAF1,REST,LATS1,SKP2,SLAIN2,MYEF2,OSBPL1A,E2F1,GNB4,NKTR,RASEF,FUBP1,IREB2,RAB6C,ZMYM2,HPS5,SEPTIN2,VPS13A,FIGN,ZNF292,KBTBD7,MDM4,KLHL24
	MIRNA	hsa-miR-15b-5p	MIRNA:hsa-miR-15b-5p	FALSE	0.00190658	2.71975	760	305	36	14846	SRPK1,STX17,SLC39A14,ATOSA,ADRA2B,NAPG,KLHL15,TNPO3,C5ORF15,TPM3,RPS3A,CHEK1,ZNF449,TMEM43,RPS3,CMTM4,PI4K2B,RASEF,ASH1L,KLHDC10,RNPS1,ZFAND5,AFF4,CHIC1,PPIP5K2,TBRG1,TMEM135,NAA25,HMBOX1,SEPTIN2,ARCN1,VPS13A,PPT1,STK38,DCAF17,MLXIP
	MIRNA	hsa-miR-548c-3p	MIRNA:hsa-miR-548c-3p	FALSE	0.0206056	1.68602	520	305	26	14846	WASL,DCTN4,MRAS,GTF2E1,BMPR2,DAZAP2,TIAL1,TNPO3,PCNP,REST,SKP2,NUP37,TMC5,MYEF2,ARHGAP29,SPOPL,PRDM10,EEIG2,UHMK1,AFF4,GUCD1,MAP1LC3B,NFATC3,SEPTIN2,ZBTB39,ZNF813
	MIRNA	hsa-miR-541-5p	MIRNA:hsa-miR-541-5p	FALSE	0.03084	1.51089	81	305	9	14846	MEX3A,CELF1,IREB2,ACVR1B,TMEM248,AKTIP,PPIP5K2,ELAVL2,TMEM135
	MIRNA	hsa-miR-32-3p	MIRNA:hsa-miR-32-3p	FALSE	0.0342764	1.465	123	305	11	14846	ENSG00000189144,DAZAP2,CELF1,ARL6IP6,UHMK1,PPARGC1A,TMEM30A,RNF125,SNX24,ZNF292,MYADM
	HPA	adrenal gland; glandular cells[‚â•Low]	HPA:0020051	FALSE	5.9e-08	7.22917	7406	210	181	11006	ROCK1,CMTM8,C9ORF78,NAGPA,WASL,ABCG2,EEF2,PHIP,CNNM1,ZEB1,TYW3,TMEM51,MRAS,NSMCE2,LRP6,SRPK1,FADS1,GTF2E1,RPS6KA5,TLN2,ACADSB,STX17,SLC39A14,RIOK1,BRCA1,BMPR2,PALLD,SDCBP,FNIP2,NUBPL,LYPLA1,BIRC6,DCP1A,ATOSA,OLFM4,SAMHD1,NAPG,ASB8,EIF3A,STAU2,DVL2,ZNF148,PEX14,CNOT4,TAF1,TNPO3,ZNF280C,PCNP,TPM3,MGST3,RPS3A,PRKCI,CCAR1,REST,PUS7,LATS1,TMEM43,NUP37,TET2,MYEF2,DNMT3B,TSPYL4,ARHGAP29,CELF1,USP16,OSBP…
	HPA	adrenal gland	HPA:0020000	FALSE	6.64e-08	7.17802	7413	210	181	11006	ROCK1,CMTM8,C9ORF78,NAGPA,WASL,ABCG2,EEF2,PHIP,CNNM1,ZEB1,TYW3,TMEM51,MRAS,NSMCE2,LRP6,SRPK1,FADS1,GTF2E1,RPS6KA5,TLN2,ACADSB,STX17,SLC39A14,RIOK1,BRCA1,BMPR2,PALLD,SDCBP,FNIP2,NUBPL,LYPLA1,BIRC6,DCP1A,ATOSA,OLFM4,SAMHD1,NAPG,ASB8,EIF3A,STAU2,DVL2,ZNF148,PEX14,CNOT4,TAF1,TNPO3,ZNF280C,PCNP,TPM3,MGST3,RPS3A,PRKCI,CCAR1,REST,PUS7,LATS1,TMEM43,NUP37,TET2,MYEF2,DNMT3B,TSPYL4,ARHGAP29,CELF1,USP16,OSBP…
	HPA	thyroid gland	HPA:0590000	FALSE	1.21e-07	6.91899	7120	210	176	11006	ROCK1,CMTM8,C9ORF78,NAGPA,WASL,ITPK1,ABCG2,EEF2,PHIP,TMEM51,MRAS,NSMCE2,LRP6,SRPK1,GPR37,FADS1,GTF2E1,RPS6KA5,TLN2,ACADSB,STX17,SLC39A14,RIOK1,BRCA1,BMPR2,PALLD,FNIP2,NUBPL,LYPLA1,BIRC6,DCP1A,ATOSA,NAPG,ASB8,EIF3A,STAU2,DVL2,ZNF148,PEX14,CNOT4,TAF1,TNPO3,ZNF280C,PCNP,TPM3,MGST3,RPS3A,PRKCI,CCAR1,REST,PUS7,LATS1,BBS4,LINGO2,TMEM43,SLAIN2,NUP37,TMC5,TET2,MYEF2,DNMT3B,TSPYL4,ARHGAP29,CELF1,USP16,ARA…
	HPA	thyroid gland; glandular cells[‚â•Low]	HPA:0590051	FALSE	1.21e-07	6.91899	7120	210	176	11006	ROCK1,CMTM8,C9ORF78,NAGPA,WASL,ITPK1,ABCG2,EEF2,PHIP,TMEM51,MRAS,NSMCE2,LRP6,SRPK1,GPR37,FADS1,GTF2E1,RPS6KA5,TLN2,ACADSB,STX17,SLC39A14,RIOK1,BRCA1,BMPR2,PALLD,FNIP2,NUBPL,LYPLA1,BIRC6,DCP1A,ATOSA,NAPG,ASB8,EIF3A,STAU2,DVL2,ZNF148,PEX14,CNOT4,TAF1,TNPO3,ZNF280C,PCNP,TPM3,MGST3,RPS3A,PRKCI,CCAR1,REST,PUS7,LATS1,BBS4,LINGO2,TMEM43,SLAIN2,NUP37,TMC5,TET2,MYEF2,DNMT3B,TSPYL4,ARHGAP29,CELF1,USP16,ARA…
	HPA	rectum	HPA:0400000	FALSE	2.08e-07	6.68275	7965	210	188	11006	ROCK1,CMTM8,C9ORF78,NAGPA,WASL,ITPK1,ABCG2,EEF2,PHIP,TYW3,TMEM51,MRAS,NSMCE2,LRP6,SRPK1,FADS1,GTF2E1,RPS6KA5,TLN2,ACADSB,STX17,SLC39A14,RIOK1,BRCA1,BMPR2,PALLD,SDCBP,FNIP2,NUBPL,LYPLA1,BIRC6,DCP1A,ATOSA,OLFM4,SAMHD1,NAPG,ASB8,EIF3A,STAU2,DVL2,ZNF148,PEX14,CNOT4,TAF1,TNPO3,ZNF280C,PCNP,TPM3,MGST3,RPS3A,PRKCI,CCAR1,REST,PUS7,LATS1,SKP2,BBS4,SLAIN2,TMC5,TET2,MYEF2,DNMT3B,TSPYL4,ARHGAP29,CELF1,USP16,…
	HPA	rectum; glandular cells[‚â•Low]	HPA:0400051	FALSE	3.47e-07	6.46024	7057	210	174	11006	ROCK1,CMTM8,C9ORF78,NAGPA,WASL,ITPK1,EEF2,PHIP,TYW3,TMEM51,MRAS,NSMCE2,LRP6,SRPK1,FADS1,GTF2E1,RPS6KA5,TLN2,ACADSB,STX17,SLC39A14,RIOK1,BRCA1,BMPR2,PALLD,SDCBP,FNIP2,NUBPL,LYPLA1,BIRC6,DCP1A,ATOSA,SAMHD1,NAPG,ASB8,EIF3A,STAU2,DVL2,ZNF148,PEX14,CNOT4,TAF1,TNPO3,ZNF280C,PCNP,MGST3,RPS3A,PRKCI,CCAR1,REST,PUS7,LATS1,SKP2,BBS4,SLAIN2,TMC5,TET2,MYEF2,DNMT3B,TSPYL4,ARHGAP29,CELF1,USP16,ARAP2,OSBPL1A,SF3…
	HPA	cerebral cortex	HPA:0100000	FALSE	1.7943e-06	5.74611	8096	210	188	11006	ROCK1,CMTM8,C9ORF78,WASL,ITPK1,ABCG2,EEF2,PHIP,CNNM1,ZEB1,TYW3,TMEM51,MRAS,NSMCE2,LRP6,SRPK1,GPR37,FADS1,GTF2E1,RPS6KA5,TLN2,ACADSB,STX17,SLC39A14,RIOK1,BRCA1,BMPR2,PLCB1,PALLD,SDCBP,FNIP2,NUBPL,LYPLA1,BIRC6,DCP1A,ATOSA,SAMHD1,NAPG,ASB8,EIF3A,STAU2,DVL2,ZNF148,PEX14,CNOT4,TAF1,TNPO3,ZNF280C,PCNP,TPM3,MGST3,RPS3A,PRKCI,CCAR1,REST,PUS7,LATS1,SKP2,BBS4,LINGO2,TMEM43,NUP37,TET2,MYEF2,DNMT3B,TSPYL4,AR…
	HPA	colon; glandular cells[‚â•Low]	HPA:0130051	FALSE	2.25e-06	5.64782	6988	210	171	11006	ROCK1,CMTM8,C9ORF78,NAGPA,WASL,ITPK1,EEF2,PHIP,TYW3,TMEM51,MRAS,NSMCE2,LRP6,SRPK1,FADS1,GTF2E1,RPS6KA5,ACADSB,STX17,SLC39A14,RIOK1,BRCA1,BMPR2,PALLD,SDCBP,FNIP2,NUBPL,LYPLA1,BIRC6,DCP1A,ATOSA,SAMHD1,NAPG,EIF3A,STAU2,DVL2,ZNF148,PEX14,CNOT4,TAF1,TNPO3,ZNF280C,PCNP,MGST3,RPS3A,PRKCI,CCAR1,REST,PUS7,LATS1,SKP2,BBS4,SLAIN2,NUP37,TMC5,TET2,MYEF2,DNMT3B,TSPYL4,ARHGAP29,CELF1,USP16,ARAP2,OSBPL1A,SF3B1,C…
	HPA	colon	HPA:0130000	FALSE	2.4112e-06	5.61777	8330	210	191	11006	ROCK1,CMTM8,C9ORF78,NAGPA,WASL,ITPK1,ABCG2,EEF2,PHIP,ZEB1,TYW3,TMEM51,MRAS,NSMCE2,LRP6,SRPK1,FADS1,GTF2E1,RPS6KA5,ACADSB,STX17,SLC39A14,RIOK1,BRCA1,BMPR2,PALLD,SDCBP,FNIP2,NUBPL,LYPLA1,BIRC6,DCP1A,ATOSA,OLFM4,SAMHD1,NAPG,EIF3A,STAU2,DVL2,ZNF148,PEX14,CNOT4,TAF1,TNPO3,ZNF280C,PCNP,TPM3,MGST3,RPS3A,PRKCI,CCAR1,REST,PUS7,LATS1,SKP2,BBS4,TMEM43,SLAIN2,NUP37,TMC5,TET2,MYEF2,DNMT3B,TSPYL4,ARHGAP29,CELF…
	HPA	testis; Leydig cells[‚â•Low]	HPA:0570731	FALSE	5.4008e-06	5.26755	7171	210	173	11006	ROCK1,CMTM8,C9ORF78,NAGPA,WASL,ITPK1,EEF2,PHIP,CNNM1,TYW3,TMEM51,MRAS,NSMCE2,SRPK1,GPR37,FADS1,GTF2E1,ACADSB,STX17,BRCA1,BMPR2,PALLD,FNIP2,NUBPL,LYPLA1,BIRC6,ATOSA,SAMHD1,NAPG,ASB8,EIF3A,STAU2,DVL2,ZNF148,PEX14,CNOT4,TAF1,TNPO3,ZNF280C,PCNP,TPM3,MGST3,RPS3A,PRKCI,CCAR1,REST,PUS7,LATS1,BBS4,LINGO2,TMEM43,STK31,TMC5,TET2,MYEF2,DNMT3B,TSPYL4,ARHGAP29,CELF1,USP16,OSBPL1A,SF3B1,CAMSAP2,E2F1,PRDM10,MBT…
	HPA	lung	HPA:0300000	FALSE	6.1528e-06	5.21093	7370	210	176	11006	ROCK1,CMTM8,C9ORF78,NAGPA,WASL,ABCG2,EEF2,PHIP,CNNM1,TYW3,TMEM51,MRAS,NSMCE2,LRP6,SRPK1,FADS1,GTF2E1,RPS6KA5,TLN2,STX17,RIOK1,BRCA1,BMPR2,PALLD,SDCBP,FNIP2,NUBPL,LYPLA1,BIRC6,ATOSA,SAMHD1,NAPG,ASB8,EIF3A,STAU2,DVL2,ZNF148,PEX14,CNOT4,TAF1,TNPO3,ZNF280C,PCNP,TPM3,MGST3,RPS3A,PRKCI,CCAR1,REST,PUS7,LATS1,SKP2,BBS4,TMEM43,SLAIN2,TMC5,TET2,MYEF2,DNMT3B,TSPYL4,ARHGAP29,CELF1,USP16,ARAP2,OSBPL1A,SF3B1,C…
	HPA	testis	HPA:0570000	FALSE	6.7085e-06	5.17338	9008	210	199	11006	ROCK1,CMTM8,C9ORF78,NAGPA,WASL,ITPK1,ABCG2,EEF2,PHIP,CNNM1,ZEB1,TYW3,TMEM51,MRAS,NSMCE2,LRP6,SRPK1,GPR37,FADS1,GTF2E1,RPS6KA5,TLN2,ACADSB,STX17,RIOK1,BRCA1,BMPR2,PLCB1,PALLD,SDCBP,FNIP2,NUBPL,LYPLA1,BIRC6,DCP1A,ATOSA,SAMHD1,ADRA2B,NAPG,ASB8,EIF3A,STAU2,DVL2,ZNF148,PEX14,CNOT4,TAF1,TNPO3,ZNF280C,PCNP,TPM3,MGST3,RPS3A,PRKCI,CCAR1,REST,PUS7,LATS1,SKP2,BBS4,LINGO2,TMEM43,STK31,SLAIN2,NUP37,TMC5,TET2,…
	HPA	urinary bladder	HPA:0610000	FALSE	1.3727e-05	4.86242	7297	210	174	11006	ROCK1,CMTM8,C9ORF78,WASL,EEF2,PHIP,CNNM1,TYW3,TMEM51,MRAS,NSMCE2,LRP6,SRPK1,FADS1,GTF2E1,RPS6KA5,ACADSB,STX17,RIOK1,BRCA1,BMPR2,SDCBP,FNIP2,NUBPL,LYPLA1,BIRC6,DCP1A,OLFM4,SAMHD1,NAPG,ASB8,EIF3A,STAU2,DVL2,ZNF148,PEX14,CNOT4,TAF1,TNPO3,ZNF280C,PCNP,TPM3,MGST3,RPS3A,PRKCI,CCAR1,REST,PUS7,LATS1,SKP2,BBS4,TMEM43,SLAIN2,NUP37,TMC5,TET2,MYEF2,DNMT3B,TSPYL4,ARHGAP29,CELF1,USP16,OSBPL1A,SF3B1,CAMSAP2,E2F…
	HPA	urinary bladder; urothelial cells[‚â•Low]	HPA:0610831	FALSE	1.3727e-05	4.86242	7297	210	174	11006	ROCK1,CMTM8,C9ORF78,WASL,EEF2,PHIP,CNNM1,TYW3,TMEM51,MRAS,NSMCE2,LRP6,SRPK1,FADS1,GTF2E1,RPS6KA5,ACADSB,STX17,RIOK1,BRCA1,BMPR2,SDCBP,FNIP2,NUBPL,LYPLA1,BIRC6,DCP1A,OLFM4,SAMHD1,NAPG,ASB8,EIF3A,STAU2,DVL2,ZNF148,PEX14,CNOT4,TAF1,TNPO3,ZNF280C,PCNP,TPM3,MGST3,RPS3A,PRKCI,CCAR1,REST,PUS7,LATS1,SKP2,BBS4,TMEM43,SLAIN2,NUP37,TMC5,TET2,MYEF2,DNMT3B,TSPYL4,ARHGAP29,CELF1,USP16,OSBPL1A,SF3B1,CAMSAP2,E2F…
	HPA	appendix	HPA:0030000	FALSE	1.4964e-05	4.82494	7821	210	182	11006	ROCK1,C9ORF78,WASL,ITPK1,ABCG2,EEF2,PHIP,ZEB1,TYW3,TMEM51,MRAS,NSMCE2,LRP6,SRPK1,FADS1,GTF2E1,RPS6KA5,ACADSB,STX17,SLC39A14,RIOK1,BRCA1,BMPR2,PLCB1,PALLD,SDCBP,FNIP2,NUBPL,LYPLA1,BIRC6,DCP1A,ATOSA,OLFM4,SAMHD1,NAPG,ASB8,EIF3A,STAU2,DVL2,ZNF148,PEX14,CNOT4,TAF1,TNPO3,ZNF280C,PCNP,TPM3,MGST3,RPS3A,PRKCI,CCAR1,REST,PUS7,LATS1,SKP2,BBS4,SLAIN2,NUP37,TMC5,TET2,MYEF2,DNMT3B,TSPYL4,ARHGAP29,CELF1,USP16,…
	HPA	placenta	HPA:0380000	FALSE	1.8662e-05	4.72904	7509	210	177	11006	ROCK1,CMTM8,C9ORF78,NAGPA,WASL,ABCG2,EEF2,ZEB1,TYW3,TMEM51,MRAS,NSMCE2,LRP6,SRPK1,GPR37,FADS1,GTF2E1,RPS6KA5,TLN2,STX17,RIOK1,BRCA1,PALLD,SDCBP,FNIP2,NUBPL,LYPLA1,BIRC6,DCP1A,ATOSA,SAMHD1,NAPG,ASB8,EIF3A,STAU2,DVL2,ZNF148,PEX14,CNOT4,TAF1,TNPO3,ZNF280C,PCNP,TPM3,MGST3,RPS3A,PRKCI,CCAR1,REST,PUS7,LATS1,SKP2,BBS4,LINGO2,TMEM43,NUP37,TMC5,TET2,MYEF2,DNMT3B,TSPYL4,ARHGAP29,CELF1,USP16,ARAP2,SLC13A4,O…
	HPA	gallbladder	HPA:0220000	FALSE	2.4175e-05	4.61663	7656	210	179	11006	ROCK1,CMTM8,C9ORF78,NAGPA,WASL,ITPK1,EEF2,PHIP,TYW3,TMEM51,MRAS,NSMCE2,LRP6,SRPK1,FADS1,GTF2E1,RPS6KA5,ACADSB,STX17,RIOK1,BRCA1,BMPR2,PALLD,SDCBP,FNIP2,NUBPL,LYPLA1,BIRC6,DCP1A,ATOSA,SAMHD1,ADRA2B,NAPG,ASB8,EIF3A,STAU2,DVL2,ZNF148,PEX14,CNOT4,TAF1,TNPO3,ZNF280C,PCNP,TPM3,MGST3,RPS3A,PRKCI,CCAR1,REST,PUS7,LATS1,BBS4,NUP37,TMC5,TET2,MYEF2,DNMT3B,TSPYL4,ARHGAP29,CELF1,USP16,ARAP2,OSBPL1A,SF3B1,CAMSA…
	HPA	gallbladder; glandular cells[‚â•Low]	HPA:0220051	FALSE	2.4175e-05	4.61663	7656	210	179	11006	ROCK1,CMTM8,C9ORF78,NAGPA,WASL,ITPK1,EEF2,PHIP,TYW3,TMEM51,MRAS,NSMCE2,LRP6,SRPK1,FADS1,GTF2E1,RPS6KA5,ACADSB,STX17,RIOK1,BRCA1,BMPR2,PALLD,SDCBP,FNIP2,NUBPL,LYPLA1,BIRC6,DCP1A,ATOSA,SAMHD1,ADRA2B,NAPG,ASB8,EIF3A,STAU2,DVL2,ZNF148,PEX14,CNOT4,TAF1,TNPO3,ZNF280C,PCNP,TPM3,MGST3,RPS3A,PRKCI,CCAR1,REST,PUS7,LATS1,BBS4,NUP37,TMC5,TET2,MYEF2,DNMT3B,TSPYL4,ARHGAP29,CELF1,USP16,ARAP2,OSBPL1A,SF3B1,CAMSA…
	HPA	kidney	HPA:0270000	FALSE	4.1264e-05	4.38443	8228	210	187	11006	ROCK1,CMTM8,C9ORF78,NAGPA,WASL,ITPK1,ABCG2,EEF2,PHIP,CNNM1,ZEB1,TYW3,TMEM51,MRAS,NSMCE2,LRP6,SRPK1,FADS1,GTF2E1,TLN2,ACADSB,STX17,SLC39A14,BRCA1,BMPR2,PLCB1,PALLD,SDCBP,FNIP2,NUBPL,LYPLA1,BIRC6,DCP1A,ATOSA,OLFM4,SAMHD1,NAPG,ASB8,EIF3A,STAU2,DVL2,ZNF148,PEX14,CNOT4,TAF1,TNPO3,ZNF280C,PCNP,TPM3,MGST3,RPS3A,PRKCI,CCAR1,REST,PUS7,LATS1,SKP2,BBS4,TMEM43,NUP37,TET2,MYEF2,DNMT3B,TSPYL4,ARHGAP29,CELF1,US…
	HPA	colon; glandular cells[‚â•Medium]	HPA:0130052	FALSE	5.9542e-05	4.22517	5977	210	150	11006	ROCK1,C9ORF78,NAGPA,WASL,EEF2,PHIP,TMEM51,MRAS,NSMCE2,LRP6,SRPK1,FADS1,GTF2E1,RPS6KA5,ACADSB,STX17,SLC39A14,BRCA1,BMPR2,SDCBP,FNIP2,NUBPL,LYPLA1,BIRC6,DCP1A,SAMHD1,NAPG,EIF3A,STAU2,DVL2,ZNF148,PEX14,CNOT4,TAF1,TNPO3,ZNF280C,PCNP,MGST3,RPS3A,PRKCI,CCAR1,REST,PUS7,LATS1,BBS4,TMC5,TET2,MYEF2,DNMT3B,TSPYL4,ARHGAP29,CELF1,ARAP2,OSBPL1A,SF3B1,CAMSAP2,E2F1,PRDM10,MBTD1,SLC25A20,TRIOBP,CMTM4,RPS6KL1,TMEM…
	HPA	caudate; neuronal cells[‚â•Low]	HPA:0080131	FALSE	6.5778e-05	4.18192	6154	210	153	11006	ROCK1,CMTM8,C9ORF78,EEF2,PHIP,CNNM1,ZEB1,TYW3,MRAS,NSMCE2,LRP6,SRPK1,FADS1,GTF2E1,RPS6KA5,TLN2,STX17,BRCA1,BMPR2,PLCB1,PALLD,SDCBP,FNIP2,LYPLA1,DCP1A,ATOSA,SAMHD1,NAPG,ASB8,EIF3A,STAU2,DVL2,ZNF148,PEX14,CNOT4,TAF1,TNPO3,PCNP,TPM3,MGST3,RPS3A,CCAR1,REST,PUS7,LATS1,SKP2,LINGO2,NUP37,TET2,MYEF2,TSPYL4,CELF1,USP16,OSBPL1A,SF3B1,CAMSAP2,E2F1,PRDM10,MBTD1,SLC25A20,TRIOBP,CMTM4,RPS6KL1,TMEM131,UFL1,WDR4…
	HPA	appendix; glandular cells[‚â•Low]	HPA:0030051	FALSE	7.1311e-05	4.14684	6741	210	163	11006	ROCK1,C9ORF78,WASL,ITPK1,EEF2,PHIP,TYW3,TMEM51,MRAS,NSMCE2,LRP6,SRPK1,FADS1,GTF2E1,RPS6KA5,ACADSB,STX17,SLC39A14,RIOK1,BRCA1,BMPR2,PALLD,SDCBP,FNIP2,NUBPL,LYPLA1,BIRC6,DCP1A,ATOSA,SAMHD1,NAPG,ASB8,EIF3A,STAU2,DVL2,ZNF148,PEX14,CNOT4,TAF1,TNPO3,ZNF280C,PCNP,MGST3,RPS3A,PRKCI,CCAR1,REST,PUS7,LATS1,BBS4,SLAIN2,TMC5,TET2,MYEF2,DNMT3B,TSPYL4,ARHGAP29,CELF1,USP16,OSBPL1A,SF3B1,CAMSAP2,E2F1,PRDM10,MBTD1…
	HPA	endometrium 1	HPA:0160000	FALSE	7.8047e-05	4.10765	7048	210	168	11006	ROCK1,C9ORF78,NAGPA,WASL,EEF2,CNNM1,ZEB1,TYW3,TMEM51,MRAS,NSMCE2,LRP6,SRPK1,FADS1,GTF2E1,RPS6KA5,STX17,SLC39A14,BRCA1,BMPR2,PLCB1,PALLD,SDCBP,FNIP2,NUBPL,LYPLA1,BIRC6,OLFM4,SAMHD1,ASB8,EIF3A,STAU2,DVL2,ZNF148,PEX14,CNOT4,TAF1,TNPO3,ZNF280C,PCNP,TPM3,RPS3A,CCAR1,REST,PUS7,LATS1,SKP2,BBS4,LINGO2,TMEM43,NUP37,TMC5,TET2,MYEF2,DNMT3B,TSPYL4,ARHGAP29,CELF1,ARAP2,OSBPL1A,SF3B1,CAMSAP2,E2F1,PRDM10,MBTD1,…
	HPA	endometrium 1; glandular cells[‚â•Low]	HPA:0160051	FALSE	8.2299e-05	4.08461	6811	210	164	11006	ROCK1,C9ORF78,NAGPA,WASL,EEF2,CNNM1,TYW3,TMEM51,MRAS,NSMCE2,LRP6,SRPK1,FADS1,GTF2E1,RPS6KA5,STX17,SLC39A14,BRCA1,BMPR2,PLCB1,PALLD,SDCBP,FNIP2,NUBPL,LYPLA1,BIRC6,OLFM4,SAMHD1,ASB8,EIF3A,STAU2,DVL2,ZNF148,PEX14,CNOT4,TAF1,TNPO3,ZNF280C,PCNP,TPM3,RPS3A,CCAR1,REST,PUS7,LATS1,SKP2,BBS4,LINGO2,NUP37,TMC5,TET2,MYEF2,DNMT3B,TSPYL4,ARHGAP29,CELF1,ARAP2,OSBPL1A,SF3B1,CAMSAP2,E2F1,PRDM10,MBTD1,TRIOBP,CMTM4…
	HPA	skin 1	HPA:0460000	FALSE	8.4967e-05	4.07075	7238	210	171	11006	ROCK1,C9ORF78,WASL,EEF2,PHIP,CNNM1,ZEB1,TYW3,TMEM51,MRAS,NSMCE2,SRPK1,FADS1,GTF2E1,RPS6KA5,ACADSB,STX17,RIOK1,BRCA1,BMPR2,PALLD,SDCBP,FNIP2,NUBPL,BIRC6,DCP1A,ATOSA,SAMHD1,NAPG,ASB8,EIF3A,STAU2,DVL2,ZNF148,PEX14,CNOT4,TAF1,TNPO3,ZNF280C,PCNP,TPM3,RPS3A,CCAR1,REST,PUS7,LATS1,SKP2,BBS4,TMEM43,NUP37,TMC5,TET2,MYEF2,DNMT3B,TSPYL4,ARHGAP29,CELF1,USP16,ARAP2,OSBPL1A,SF3B1,CAMSAP2,E2F1,PRDM10,MBTD1,SLC25…
	HPA	duodenum	HPA:0150000	FALSE	0.00010833	3.96524	7891	210	181	11006	ROCK1,C9ORF78,NAGPA,WASL,ITPK1,ABCG2,EEF2,PHIP,TMEM51,MRAS,NSMCE2,LRP6,SRPK1,FADS1,GTF2E1,RPS6KA5,ACADSB,STX17,SLC39A14,RIOK1,BRCA1,BMPR2,PLCB1,SDCBP,FNIP2,NUBPL,LYPLA1,BIRC6,DCP1A,ATOSA,OLFM4,SAMHD1,NAPG,ASB8,EIF3A,STAU2,DVL2,ZNF148,PEX14,CNOT4,TAF1,TNPO3,ZNF280C,PCNP,TPM3,MGST3,RPS3A,PRKCI,CCAR1,REST,PUS7,LATS1,SKP2,BBS4,SLAIN2,NUP37,TMC5,TET2,MYEF2,DNMT3B,TSPYL4,ARHGAP29,CELF1,USP16,ARAP2,OSBP…
	HPA	duodenum; glandular cells[‚â•Low]	HPA:0150051	FALSE	0.00015611	3.80657	7099	210	168	11006	ROCK1,C9ORF78,NAGPA,WASL,ITPK1,EEF2,PHIP,TMEM51,MRAS,NSMCE2,LRP6,SRPK1,FADS1,GTF2E1,RPS6KA5,ACADSB,STX17,SLC39A14,RIOK1,BRCA1,BMPR2,SDCBP,FNIP2,NUBPL,LYPLA1,BIRC6,DCP1A,ATOSA,SAMHD1,NAPG,ASB8,EIF3A,STAU2,DVL2,ZNF148,PEX14,CNOT4,TAF1,TNPO3,ZNF280C,PCNP,MGST3,RPS3A,PRKCI,CCAR1,REST,PUS7,LATS1,SKP2,BBS4,SLAIN2,NUP37,TMC5,TET2,MYEF2,DNMT3B,TSPYL4,ARHGAP29,CELF1,USP16,ARAP2,OSBPL1A,SF3B1,CAMSAP2,E2F1,…
	HPA	small intestine	HPA:0480000	FALSE	0.00019555	3.70874	7868	210	180	11006	ROCK1,C9ORF78,NAGPA,WASL,ITPK1,ABCG2,EEF2,PHIP,TYW3,TMEM51,MRAS,NSMCE2,LRP6,SRPK1,FADS1,GTF2E1,RPS6KA5,ACADSB,STX17,SLC39A14,RIOK1,BRCA1,BMPR2,PLCB1,PALLD,SDCBP,FNIP2,NUBPL,LYPLA1,BIRC6,DCP1A,ATOSA,OLFM4,SAMHD1,NAPG,ASB8,EIF3A,STAU2,DVL2,ZNF148,PEX14,CNOT4,TAF1,TNPO3,ZNF280C,PCNP,TPM3,MGST3,RPS3A,PRKCI,CCAR1,REST,PUS7,LATS1,SKP2,BBS4,NUP37,TMC5,TET2,MYEF2,DNMT3B,TSPYL4,ARHGAP29,CELF1,USP16,ARAP2,…
	HPA	small intestine; glandular cells[‚â•Low]	HPA:0480051	FALSE	0.00023773	3.62391	7070	210	167	11006	ROCK1,C9ORF78,NAGPA,WASL,ITPK1,EEF2,PHIP,TYW3,TMEM51,MRAS,NSMCE2,LRP6,SRPK1,FADS1,GTF2E1,RPS6KA5,ACADSB,STX17,SLC39A14,RIOK1,BRCA1,BMPR2,PALLD,SDCBP,FNIP2,NUBPL,LYPLA1,BIRC6,DCP1A,ATOSA,SAMHD1,NAPG,ASB8,EIF3A,STAU2,DVL2,ZNF148,PEX14,CNOT4,TAF1,TNPO3,ZNF280C,PCNP,MGST3,RPS3A,PRKCI,CCAR1,REST,PUS7,LATS1,SKP2,BBS4,NUP37,TMC5,TET2,MYEF2,DNMT3B,TSPYL4,ARHGAP29,CELF1,USP16,ARAP2,OSBPL1A,SF3B1,CAMSAP2,E…
	HPA	caudate	HPA:0080000	FALSE	0.00025785	3.58864	6956	210	165	11006	ROCK1,CMTM8,C9ORF78,WASL,EEF2,PHIP,CNNM1,ZEB1,TYW3,TMEM51,MRAS,NSMCE2,LRP6,SRPK1,FADS1,GTF2E1,RPS6KA5,TLN2,STX17,BRCA1,BMPR2,PLCB1,PALLD,SDCBP,FNIP2,LYPLA1,DCP1A,ATOSA,SAMHD1,NAPG,ASB8,EIF3A,STAU2,DVL2,ZNF148,PEX14,CNOT4,TAF1,TNPO3,ZNF280C,PCNP,TPM3,MGST3,RPS3A,CCAR1,REST,PUS7,LATS1,SKP2,LINGO2,NUP37,TET2,MYEF2,DNMT3B,TSPYL4,CELF1,USP16,OSBPL1A,SF3B1,CAMSAP2,E2F1,RYR1,PRDM10,MBTD1,SLC25A20,TRIOBP…
	HPA	skin 2	HPA:0470000	FALSE	0.00030609	3.51416	7029	210	166	11006	ROCK1,CMTM8,C9ORF78,NAGPA,WASL,ITPK1,EEF2,PHIP,CNNM1,ZEB1,TMEM51,MRAS,NSMCE2,SRPK1,FADS1,GTF2E1,RPS6KA5,STX17,RIOK1,BRCA1,PALLD,SDCBP,NUBPL,BIRC6,SAMHD1,NAPG,ASB8,EIF3A,DVL2,ZNF148,PEX14,CNOT4,TAF1,TNPO3,ZNF280C,PCNP,TPM3,MGST3,RPS3A,PRKCI,CCAR1,REST,PUS7,LATS1,SKP2,TMEM43,SLAIN2,NUP37,TMC5,TET2,MYEF2,DNMT3B,TSPYL4,ARHGAP29,CELF1,USP16,ARAP2,OSBPL1A,SF3B1,CAMSAP2,E2F1,PRDM10,MBTD1,TRIOBP,RPS6KL1,…
	HPA	cervix	HPA:0630000	FALSE	0.00036039	3.44323	6922	210	164	11006	ROCK1,CMTM8,C9ORF78,NAGPA,WASL,ITPK1,EEF2,PHIP,CNNM1,TMEM51,MRAS,NSMCE2,SRPK1,FADS1,GTF2E1,RPS6KA5,ACADSB,STX17,SLC39A14,BRCA1,PALLD,SDCBP,FNIP2,NUBPL,LYPLA1,BIRC6,SAMHD1,ASB8,EIF3A,STAU2,DVL2,ZNF148,PEX14,CNOT4,TAF1,TNPO3,ZNF280C,PCNP,TPM3,RPS3A,PRKCI,CCAR1,REST,PUS7,LATS1,SKP2,BBS4,SLAIN2,NUP37,TMC5,TET2,MYEF2,DNMT3B,TSPYL4,CELF1,USP16,SLC13A4,OSBPL1A,SF3B1,CAMSAP2,E2F1,PRDM10,MBTD1,TRIOBP,CMTM…
	HPA	adrenal gland; glandular cells[‚â•Medium]	HPA:0020052	FALSE	0.00040208	3.39569	6009	210	148	11006	ROCK1,C9ORF78,NAGPA,WASL,EEF2,PHIP,CNNM1,ZEB1,TYW3,TMEM51,MRAS,NSMCE2,LRP6,SRPK1,FADS1,GTF2E1,ACADSB,STX17,SLC39A14,BRCA1,BMPR2,FNIP2,NUBPL,LYPLA1,BIRC6,ATOSA,SAMHD1,NAPG,ASB8,EIF3A,STAU2,DVL2,ZNF148,PEX14,CNOT4,TAF1,TNPO3,PCNP,TPM3,MGST3,RPS3A,PRKCI,CCAR1,REST,PUS7,LATS1,TET2,MYEF2,TSPYL4,ARHGAP29,CELF1,USP16,OSBPL1A,SF3B1,CAMSAP2,E2F1,PRDM10,MBTD1,SLC25A20,TRIOBP,CMTM4,RPS6KL1,TMEM131,UFL1,USB1…
	HPA	breast	HPA:0050000	FALSE	0.00043174	3.36478	7176	210	168	11006	ROCK1,CMTM8,C9ORF78,NAGPA,WASL,EEF2,PHIP,ZEB1,TYW3,TMEM51,MRAS,NSMCE2,LRP6,SRPK1,FADS1,GTF2E1,RPS6KA5,ACADSB,STX17,RIOK1,BRCA1,PALLD,FNIP2,BIRC6,DCP1A,ATOSA,OLFM4,SAMHD1,NAPG,ASB8,EIF3A,STAU2,DVL2,ZNF148,PEX14,CNOT4,TAF1,TNPO3,ZNF280C,PCNP,TPM3,MGST3,RPS3A,PRKCI,CCAR1,REST,PUS7,LATS1,SKP2,BBS4,TMEM43,NUP37,TMC5,TET2,MYEF2,DNMT3B,TSPYL4,CELF1,USP16,OSBPL1A,SF3B1,CAMSAP2,E2F1,PRDM10,MBTD1,TRIOBP,CM…
	HPA	seminal vesicle	HPA:0430000	FALSE	0.00045128	3.34556	6821	210	162	11006	ROCK1,CMTM8,NAGPA,WASL,ABCG2,EEF2,PHIP,CNNM1,TYW3,TMEM51,MRAS,NSMCE2,LRP6,SRPK1,FADS1,GTF2E1,RPS6KA5,TLN2,ACADSB,STX17,RIOK1,BRCA1,BMPR2,SDCBP,FNIP2,NUBPL,LYPLA1,BIRC6,SAMHD1,ADRA2B,NAPG,ASB8,EIF3A,STAU2,DVL2,ZNF148,PEX14,CNOT4,TAF1,TNPO3,ZNF280C,PCNP,TPM3,MGST3,RPS3A,PRKCI,CCAR1,REST,PUS7,LATS1,BBS4,TMEM43,NUP37,TMC5,TET2,MYEF2,TSPYL4,ARHGAP29,CELF1,USP16,OSBPL1A,SF3B1,CAMSAP2,E2F1,PRDM10,MBTD1,…
	HPA	seminal vesicle; glandular cells[‚â•Low]	HPA:0430051	FALSE	0.00045128	3.34556	6821	210	162	11006	ROCK1,CMTM8,NAGPA,WASL,ABCG2,EEF2,PHIP,CNNM1,TYW3,TMEM51,MRAS,NSMCE2,LRP6,SRPK1,FADS1,GTF2E1,RPS6KA5,TLN2,ACADSB,STX17,RIOK1,BRCA1,BMPR2,SDCBP,FNIP2,NUBPL,LYPLA1,BIRC6,SAMHD1,ADRA2B,NAPG,ASB8,EIF3A,STAU2,DVL2,ZNF148,PEX14,CNOT4,TAF1,TNPO3,ZNF280C,PCNP,TPM3,MGST3,RPS3A,PRKCI,CCAR1,REST,PUS7,LATS1,BBS4,TMEM43,NUP37,TMC5,TET2,MYEF2,TSPYL4,ARHGAP29,CELF1,USP16,OSBPL1A,SF3B1,CAMSAP2,E2F1,PRDM10,MBTD1,…
	HPA	cerebral cortex; neuronal cells[‚â•Low]	HPA:0100131	FALSE	0.00045368	3.34325	6704	210	160	11006	ROCK1,CMTM8,C9ORF78,WASL,ITPK1,EEF2,PHIP,CNNM1,ZEB1,TYW3,TMEM51,MRAS,NSMCE2,LRP6,SRPK1,FADS1,GTF2E1,RPS6KA5,TLN2,SLC39A14,RIOK1,BRCA1,BMPR2,PLCB1,PALLD,SDCBP,FNIP2,LYPLA1,BIRC6,DCP1A,ATOSA,SAMHD1,NAPG,ASB8,EIF3A,STAU2,DVL2,ZNF148,PEX14,CNOT4,TAF1,TNPO3,ZNF280C,PCNP,TPM3,MGST3,RPS3A,PRKCI,CCAR1,REST,PUS7,LATS1,SKP2,LINGO2,NUP37,TET2,MYEF2,DNMT3B,TSPYL4,CELF1,USP16,OSBPL1A,SF3B1,CAMSAP2,E2F1,TRIOBP…
	HPA	gallbladder; glandular cells[‚â•Medium]	HPA:0220052	FALSE	0.00057363	3.24137	6606	210	158	11006	ROCK1,C9ORF78,NAGPA,WASL,ITPK1,EEF2,PHIP,TYW3,TMEM51,MRAS,NSMCE2,LRP6,SRPK1,FADS1,GTF2E1,RPS6KA5,ACADSB,STX17,BRCA1,BMPR2,SDCBP,FNIP2,NUBPL,LYPLA1,BIRC6,ATOSA,SAMHD1,NAPG,ASB8,EIF3A,STAU2,DVL2,ZNF148,PEX14,CNOT4,TAF1,TNPO3,ZNF280C,PCNP,TPM3,MGST3,RPS3A,PRKCI,CCAR1,REST,PUS7,LATS1,BBS4,TMC5,TET2,MYEF2,DNMT3B,TSPYL4,ARHGAP29,CELF1,USP16,ARAP2,OSBPL1A,SF3B1,CAMSAP2,E2F1,PRDM10,MBTD1,SLC25A20,TRIOBP,…
	HPA	fallopian tube	HPA:0210000	FALSE	0.00069282	3.15938	7457	210	172	11006	ROCK1,CMTM8,C9ORF78,NAGPA,WASL,ITPK1,EEF2,PHIP,CNNM1,TMEM51,MRAS,NSMCE2,LRP6,SRPK1,FADS1,GTF2E1,RPS6KA5,ACADSB,STX17,RIOK1,BRCA1,BMPR2,FNIP2,NUBPL,LYPLA1,BIRC6,SAMHD1,NAPG,ASB8,EIF3A,STAU2,DVL2,ZNF148,PEX14,CNOT4,TAF1,TNPO3,ZNF280C,PCNP,TPM3,MGST3,RPS3A,PRKCI,CCAR1,REST,PUS7,LATS1,SKP2,BBS4,LINGO2,NUP37,TMC5,TET2,MYEF2,DNMT3B,TSPYL4,ARHGAP29,CELF1,USP16,OSBPL1A,SF3B1,CAMSAP2,E2F1,PRDM10,MBTD1,TRI…
	HPA	breast; glandular cells[‚â•Low]	HPA:0050051	FALSE	0.00077673	3.10973	6805	210	161	11006	ROCK1,CMTM8,C9ORF78,NAGPA,WASL,EEF2,PHIP,TYW3,TMEM51,MRAS,NSMCE2,LRP6,SRPK1,FADS1,GTF2E1,RPS6KA5,ACADSB,STX17,RIOK1,BRCA1,PALLD,FNIP2,BIRC6,DCP1A,ATOSA,OLFM4,SAMHD1,NAPG,ASB8,EIF3A,STAU2,DVL2,ZNF148,PEX14,CNOT4,TAF1,TNPO3,ZNF280C,PCNP,TPM3,MGST3,RPS3A,PRKCI,CCAR1,REST,PUS7,LATS1,SKP2,BBS4,NUP37,TMC5,TET2,MYEF2,DNMT3B,TSPYL4,CELF1,USP16,OSBPL1A,SF3B1,CAMSAP2,E2F1,PRDM10,MBTD1,TRIOBP,CMTM4,RPS6KL1,…
	HPA	testis; Leydig cells[‚â•Medium]	HPA:0570732	FALSE	0.00082972	3.08107	5409	210	136	11006	CMTM8,C9ORF78,NAGPA,WASL,EEF2,PHIP,CNNM1,TYW3,TMEM51,MRAS,NSMCE2,SRPK1,FADS1,GTF2E1,ACADSB,BRCA1,BMPR2,FNIP2,NUBPL,BIRC6,SAMHD1,NAPG,ASB8,EIF3A,STAU2,DVL2,ZNF148,PEX14,CNOT4,TAF1,TNPO3,ZNF280C,PCNP,TPM3,MGST3,RPS3A,CCAR1,REST,PUS7,LATS1,BBS4,TMEM43,TMC5,TET2,MYEF2,DNMT3B,TSPYL4,ARHGAP29,USP16,OSBPL1A,SF3B1,CAMSAP2,E2F1,PRDM10,MBTD1,SLC25A20,CMTM4,ARL6IP6,PI4K2B,ARHGAP5,NKTR,RASEF,BZW2,DZIP3,FUBP1…
	HPA	liver	HPA:0290000	FALSE	0.00083409	3.07879	6292	210	152	11006	ROCK1,CMTM8,C9ORF78,NAGPA,WASL,EEF2,TMEM51,MRAS,NSMCE2,LRP6,SRPK1,GPR37,FADS1,GTF2E1,RPS6KA5,ACADSB,STX17,SLC39A14,BRCA1,BMPR2,PALLD,SDCBP,FNIP2,NUBPL,LYPLA1,BIRC6,DCP1A,ATOSA,ADRA2B,NAPG,ASB8,EIF3A,STAU2,DVL2,ZNF148,PEX14,CNOT4,TAF1,TNPO3,ZNF280C,PCNP,TPM3,MGST3,RPS3A,CCAR1,REST,PUS7,LATS1,SKP2,TMEM43,SLAIN2,TET2,MYEF2,TSPYL4,ARHGAP29,CELF1,OSBPL1A,SF3B1,CAMSAP2,E2F1,PRDM10,MBTD1,SLC25A20,TRIOBP…
	HPA	pancreas; exocrine glandular cells[‚â•Low]	HPA:0350471	FALSE	0.00090535	3.04318	6935	210	163	11006	ROCK1,CMTM8,C9ORF78,WASL,ITPK1,EEF2,PHIP,TYW3,TMEM51,MRAS,NSMCE2,LRP6,SRPK1,FADS1,GTF2E1,RPS6KA5,ACADSB,STX17,SLC39A14,BRCA1,BMPR2,PALLD,SDCBP,FNIP2,NUBPL,LYPLA1,BIRC6,DCP1A,ATOSA,SAMHD1,NAPG,ASB8,EIF3A,STAU2,DVL2,ZNF148,PEX14,CNOT4,TAF1,TNPO3,ZNF280C,PCNP,TPM3,MGST3,RPS3A,PRKCI,CCAR1,REST,PUS7,LATS1,BBS4,TMEM43,NUP37,TET2,MYEF2,DNMT3B,TSPYL4,ARHGAP29,CELF1,USP16,ARAP2,OSBPL1A,SF3B1,CAMSAP2,PRDM1…
	HPA	stomach 2	HPA:0550000	FALSE	0.00093249	3.03035	7604	210	174	11006	ROCK1,CMTM8,C9ORF78,NAGPA,WASL,ITPK1,EEF2,PHIP,CNNM1,TYW3,TMEM51,MRAS,NSMCE2,LRP6,SRPK1,FADS1,GTF2E1,RPS6KA5,ACADSB,STX17,SLC39A14,RIOK1,BRCA1,BMPR2,PALLD,SDCBP,FNIP2,NUBPL,LYPLA1,BIRC6,DCP1A,SAMHD1,NAPG,ASB8,EIF3A,STAU2,DVL2,ZNF148,PEX14,CNOT4,TAF1,TNPO3,ZNF280C,PCNP,TPM3,MGST3,RPS3A,PRKCI,CCAR1,REST,PUS7,LATS1,SKP2,BBS4,NUP37,TMC5,TET2,MYEF2,DNMT3B,TSPYL4,ARHGAP29,CELF1,USP16,OSBPL1A,SF3B1,CAMS…
	HPA	stomach 2; glandular cells[‚â•Low]	HPA:0550051	FALSE	0.00093249	3.03035	7604	210	174	11006	ROCK1,CMTM8,C9ORF78,NAGPA,WASL,ITPK1,EEF2,PHIP,CNNM1,TYW3,TMEM51,MRAS,NSMCE2,LRP6,SRPK1,FADS1,GTF2E1,RPS6KA5,ACADSB,STX17,SLC39A14,RIOK1,BRCA1,BMPR2,PALLD,SDCBP,FNIP2,NUBPL,LYPLA1,BIRC6,DCP1A,SAMHD1,NAPG,ASB8,EIF3A,STAU2,DVL2,ZNF148,PEX14,CNOT4,TAF1,TNPO3,ZNF280C,PCNP,TPM3,MGST3,RPS3A,PRKCI,CCAR1,REST,PUS7,LATS1,SKP2,BBS4,NUP37,TMC5,TET2,MYEF2,DNMT3B,TSPYL4,ARHGAP29,CELF1,USP16,OSBPL1A,SF3B1,CAMS…
	HPA	lung; macrophages[‚â•Medium]	HPA:0300412	FALSE	0.00094535	3.02441	4890	210	126	11006	ROCK1,CMTM8,NAGPA,EEF2,TYW3,TMEM51,NSMCE2,LRP6,SRPK1,FADS1,GTF2E1,STX17,BRCA1,BMPR2,SDCBP,FNIP2,NUBPL,LYPLA1,BIRC6,ATOSA,SAMHD1,NAPG,ASB8,EIF3A,STAU2,DVL2,ZNF148,PEX14,CNOT4,TAF1,TNPO3,ZNF280C,PCNP,MGST3,RPS3A,PRKCI,CCAR1,REST,LATS1,TMC5,TET2,MYEF2,DNMT3B,TSPYL4,USP16,ARAP2,OSBPL1A,SF3B1,CAMSAP2,E2F1,MBTD1,SLC25A20,TRIOBP,RPS6KL1,TMEM131,UFL1,WDR44,GCA,PI4K2B,GNB4,HTATSF1,DZIP3,FUBP1,ASH1L,ZBTB43…
	HPA	lung; macrophages[‚â•Low]	HPA:0300411	FALSE	0.00116391	2.93408	6779	210	160	11006	ROCK1,CMTM8,C9ORF78,NAGPA,WASL,ABCG2,EEF2,PHIP,CNNM1,TYW3,TMEM51,MRAS,NSMCE2,LRP6,SRPK1,FADS1,GTF2E1,RPS6KA5,TLN2,STX17,RIOK1,BRCA1,BMPR2,PALLD,SDCBP,FNIP2,NUBPL,LYPLA1,BIRC6,ATOSA,SAMHD1,NAPG,ASB8,EIF3A,STAU2,DVL2,ZNF148,PEX14,CNOT4,TAF1,TNPO3,ZNF280C,PCNP,TPM3,MGST3,RPS3A,PRKCI,CCAR1,REST,PUS7,LATS1,SKP2,SLAIN2,TMC5,TET2,MYEF2,DNMT3B,TSPYL4,ARHGAP29,USP16,ARAP2,OSBPL1A,SF3B1,CAMSAP2,E2F1,MBTD1,…
	HPA	prostate; glandular cells[‚â•Low]	HPA:0390051	FALSE	0.00128869	2.88985	6671	210	158	11006	ROCK1,WASL,EEF2,PHIP,CNNM1,TYW3,TMEM51,MRAS,NSMCE2,LRP6,SRPK1,GPR37,FADS1,GTF2E1,RPS6KA5,ACADSB,STX17,BRCA1,BMPR2,PALLD,SDCBP,FNIP2,LYPLA1,BIRC6,DCP1A,NAPG,ASB8,EIF3A,STAU2,DVL2,ZNF148,PEX14,CNOT4,TAF1,TNPO3,ZNF280C,PCNP,TPM3,MGST3,RPS3A,PRKCI,CCAR1,REST,PUS7,LATS1,BBS4,TMEM43,TMC5,TET2,MYEF2,DNMT3B,TSPYL4,ARHGAP29,CELF1,USP16,ARAP2,OSBPL1A,SF3B1,CAMSAP2,E2F1,PRDM10,MBTD1,SLC25A20,TRIOBP,CMTM4,RP…
	HPA	prostate	HPA:0390000	FALSE	0.00128869	2.88985	6671	210	158	11006	ROCK1,WASL,EEF2,PHIP,CNNM1,TYW3,TMEM51,MRAS,NSMCE2,LRP6,SRPK1,GPR37,FADS1,GTF2E1,RPS6KA5,ACADSB,STX17,BRCA1,BMPR2,PALLD,SDCBP,FNIP2,LYPLA1,BIRC6,DCP1A,NAPG,ASB8,EIF3A,STAU2,DVL2,ZNF148,PEX14,CNOT4,TAF1,TNPO3,ZNF280C,PCNP,TPM3,MGST3,RPS3A,PRKCI,CCAR1,REST,PUS7,LATS1,BBS4,TMEM43,TMC5,TET2,MYEF2,DNMT3B,TSPYL4,ARHGAP29,CELF1,USP16,ARAP2,OSBPL1A,SF3B1,CAMSAP2,E2F1,PRDM10,MBTD1,SLC25A20,TRIOBP,CMTM4,RP…
	HPA	endometrium 2	HPA:0170000	FALSE	0.00134596	2.87097	6908	210	162	11006	ROCK1,C9ORF78,WASL,ITPK1,EEF2,PHIP,CNNM1,ZEB1,TYW3,MRAS,NSMCE2,LRP6,SRPK1,FADS1,GTF2E1,RPS6KA5,ACADSB,STX17,BRCA1,BMPR2,PLCB1,PALLD,SDCBP,FNIP2,NUBPL,LYPLA1,BIRC6,DCP1A,SAMHD1,EIF3A,STAU2,DVL2,ZNF148,PEX14,CNOT4,TAF1,TNPO3,ZNF280C,PCNP,TPM3,RPS3A,PRKCI,CCAR1,REST,PUS7,LATS1,BBS4,LINGO2,TMEM43,NUP37,TMC5,TET2,MYEF2,DNMT3B,TSPYL4,CELF1,ARAP2,OSBPL1A,SF3B1,CAMSAP2,E2F1,PRDM10,MBTD1,TRIOBP,CMTM4,RPS6…
	HPA	skin 1; melanocytes[‚â•Low]	HPA:0460671	FALSE	0.00151355	2.82	5297	210	133	11006	ROCK1,C9ORF78,WASL,EEF2,PHIP,CNNM1,TYW3,TMEM51,MRAS,NSMCE2,SRPK1,FADS1,GTF2E1,RPS6KA5,ACADSB,RIOK1,BRCA1,SDCBP,FNIP2,DCP1A,ATOSA,EIF3A,STAU2,DVL2,ZNF148,PEX14,CNOT4,TAF1,TNPO3,ZNF280C,PCNP,TPM3,RPS3A,CCAR1,REST,LATS1,BBS4,TMEM43,TMC5,TET2,MYEF2,DNMT3B,TSPYL4,ARHGAP29,CELF1,ARAP2,OSBPL1A,SF3B1,CAMSAP2,E2F1,PRDM10,SLC25A20,TRIOBP,RPS6KL1,UFL1,USB1,ARL6IP6,PI4K2B,GNB4,ARHGAP5,BZW2,HTATSF1,DZIP3,FUBP…
	HPA	endometrium 1; glandular cells[‚â•Medium]	HPA:0160052	FALSE	0.00163391	2.78677	5144	210	130	11006	ROCK1,C9ORF78,NAGPA,WASL,EEF2,TMEM51,MRAS,NSMCE2,LRP6,SRPK1,FADS1,GTF2E1,RPS6KA5,STX17,SLC39A14,BRCA1,PALLD,FNIP2,NUBPL,LYPLA1,BIRC6,OLFM4,SAMHD1,ASB8,EIF3A,STAU2,DVL2,ZNF148,PEX14,CNOT4,TAF1,TNPO3,PCNP,TPM3,RPS3A,CCAR1,REST,PUS7,LATS1,BBS4,TMC5,TET2,MYEF2,DNMT3B,TSPYL4,CELF1,ARAP2,OSBPL1A,SF3B1,CAMSAP2,E2F1,PRDM10,TMEM131,UFL1,PI4K2B,GNB4,ARHGAP5,NKTR,RASEF,BZW2,HTATSF1,DZIP3,FUBP1,CDK11B,DNALI1…
	HPA	skin 2; epidermal cells[‚â•Low]	HPA:0470681	FALSE	0.00172495	2.76322	5685	210	140	11006	ROCK1,CMTM8,NAGPA,WASL,ITPK1,EEF2,PHIP,CNNM1,TMEM51,MRAS,NSMCE2,SRPK1,FADS1,GTF2E1,RPS6KA5,STX17,BRCA1,SDCBP,NUBPL,BIRC6,NAPG,ASB8,DVL2,ZNF148,PEX14,CNOT4,TAF1,TNPO3,ZNF280C,TPM3,MGST3,RPS3A,PRKCI,CCAR1,REST,PUS7,LATS1,SKP2,TMEM43,SLAIN2,NUP37,TMC5,TET2,DNMT3B,TSPYL4,ARHGAP29,CELF1,ARAP2,SF3B1,CAMSAP2,E2F1,PRDM10,MBTD1,TRIOBP,RPS6KL1,TMEM131,UFL1,USB1,WDR44,ARL6IP6,PI4K2B,GNB4,NKTR,RASEF,BZW2,HTA…
	HPA	hippocampus	HPA:0250000	FALSE	0.00196678	2.70624	6822	210	160	11006	ROCK1,CMTM8,WASL,ITPK1,EEF2,PHIP,CNNM1,ZEB1,TYW3,TMEM51,MRAS,NSMCE2,LRP6,SRPK1,FADS1,GTF2E1,RPS6KA5,ACADSB,STX17,RIOK1,BRCA1,BMPR2,PLCB1,SDCBP,FNIP2,LYPLA1,BIRC6,DCP1A,ATOSA,SAMHD1,NAPG,ASB8,EIF3A,STAU2,DVL2,ZNF148,PEX14,CNOT4,TAF1,TNPO3,ZNF280C,PCNP,TPM3,MGST3,RPS3A,CCAR1,REST,PUS7,LATS1,LINGO2,NUP37,TET2,MYEF2,DNMT3B,TSPYL4,ARHGAP29,CELF1,USP16,OSBPL1A,SF3B1,CAMSAP2,E2F1,PRDM10,MBTD1,SLC25A20,C…
	HPA	endometrium 2; glandular cells[‚â•Low]	HPA:0170051	FALSE	0.00217004	2.66353	6714	210	158	11006	ROCK1,C9ORF78,WASL,ITPK1,EEF2,PHIP,CNNM1,TYW3,MRAS,NSMCE2,LRP6,SRPK1,FADS1,GTF2E1,RPS6KA5,ACADSB,STX17,BRCA1,BMPR2,PLCB1,PALLD,SDCBP,FNIP2,NUBPL,LYPLA1,BIRC6,DCP1A,SAMHD1,EIF3A,STAU2,DVL2,ZNF148,PEX14,CNOT4,TAF1,TNPO3,ZNF280C,PCNP,TPM3,RPS3A,PRKCI,CCAR1,REST,PUS7,LATS1,BBS4,LINGO2,NUP37,TMC5,TET2,MYEF2,DNMT3B,TSPYL4,CELF1,ARAP2,OSBPL1A,SF3B1,CAMSAP2,E2F1,PRDM10,MBTD1,TRIOBP,CMTM4,RPS6KL1,TMEM131,…
	HPA	salivary gland; glandular cells[‚â•Low]	HPA:0420051	FALSE	0.00228841	2.64047	6893	210	161	11006	ROCK1,C9ORF78,NAGPA,WASL,ITPK1,EEF2,PHIP,TYW3,TMEM51,MRAS,NSMCE2,LRP6,SRPK1,FADS1,GTF2E1,RPS6KA5,ACADSB,STX17,SLC39A14,BRCA1,PALLD,SDCBP,FNIP2,NUBPL,LYPLA1,BIRC6,DCP1A,SAMHD1,ASB8,EIF3A,STAU2,DVL2,ZNF148,PEX14,CNOT4,TAF1,TNPO3,ZNF280C,PCNP,TPM3,MGST3,RPS3A,CCAR1,REST,PUS7,LATS1,BBS4,NUP37,TMC5,TET2,MYEF2,DNMT3B,TSPYL4,CELF1,ARAP2,OSBPL1A,SF3B1,CAMSAP2,E2F1,PRDM10,MBTD1,SLC25A20,TRIOBP,CMTM4,RPS6K…
	HPA	salivary gland	HPA:0420000	FALSE	0.00228841	2.64047	6893	210	161	11006	ROCK1,C9ORF78,NAGPA,WASL,ITPK1,EEF2,PHIP,TYW3,TMEM51,MRAS,NSMCE2,LRP6,SRPK1,FADS1,GTF2E1,RPS6KA5,ACADSB,STX17,SLC39A14,BRCA1,PALLD,SDCBP,FNIP2,NUBPL,LYPLA1,BIRC6,DCP1A,SAMHD1,ASB8,EIF3A,STAU2,DVL2,ZNF148,PEX14,CNOT4,TAF1,TNPO3,ZNF280C,PCNP,TPM3,MGST3,RPS3A,CCAR1,REST,PUS7,LATS1,BBS4,NUP37,TMC5,TET2,MYEF2,DNMT3B,TSPYL4,CELF1,ARAP2,OSBPL1A,SF3B1,CAMSAP2,E2F1,PRDM10,MBTD1,SLC25A20,TRIOBP,CMTM4,RPS6K…
	HPA	prostate; glandular cells[‚â•Medium]	HPA:0390052	FALSE	0.0023127	2.63588	4806	210	123	11006	ROCK1,WASL,EEF2,PHIP,TYW3,TMEM51,MRAS,NSMCE2,LRP6,SRPK1,FADS1,GTF2E1,RPS6KA5,ACADSB,STX17,BRCA1,BMPR2,BIRC6,DCP1A,NAPG,ASB8,EIF3A,DVL2,ZNF148,PEX14,CNOT4,TAF1,TNPO3,PCNP,MGST3,RPS3A,PRKCI,CCAR1,REST,PUS7,LATS1,BBS4,TMC5,TET2,MYEF2,TSPYL4,CELF1,USP16,OSBPL1A,SF3B1,CAMSAP2,E2F1,TRIOBP,CMTM4,UFL1,WDR44,GNB4,NKTR,RASEF,HTATSF1,FUBP1,CDK11B,TMEM87A,PLPPR2,CCNL2,SRFBP1,AKTIP,ATP8B4,COBL,PTGFRN,ZMYM2,OX…
	HPA	heart muscle	HPA:0240000	FALSE	0.00241491	2.6171	6323	210	151	11006	CMTM8,C9ORF78,NAGPA,WASL,ITPK1,ABCG2,EEF2,PHIP,ZEB1,TYW3,TMEM51,MRAS,NSMCE2,LRP6,SRPK1,FADS1,GTF2E1,RPS6KA5,TLN2,ACADSB,STX17,SLC39A14,BRCA1,BMPR2,PALLD,SDCBP,FNIP2,NUBPL,LYPLA1,BIRC6,DCP1A,ATOSA,SAMHD1,NAPG,ASB8,EIF3A,STAU2,DVL2,ZNF148,PEX14,CNOT4,TAF1,TNPO3,ZNF280C,PCNP,TPM3,MGST3,RPS3A,CCAR1,REST,PUS7,LATS1,TMEM43,SLAIN2,NUP37,TET2,MYEF2,TSPYL4,ARHGAP29,CELF1,USP16,OSBPL1A,SF3B1,CAMSAP2,E2F1,R…
	HPA	heart muscle; cardiomyocytes[‚â•Low]	HPA:0241101	FALSE	0.00241491	2.6171	6323	210	151	11006	CMTM8,C9ORF78,NAGPA,WASL,ITPK1,ABCG2,EEF2,PHIP,ZEB1,TYW3,TMEM51,MRAS,NSMCE2,LRP6,SRPK1,FADS1,GTF2E1,RPS6KA5,TLN2,ACADSB,STX17,SLC39A14,BRCA1,BMPR2,PALLD,SDCBP,FNIP2,NUBPL,LYPLA1,BIRC6,DCP1A,ATOSA,SAMHD1,NAPG,ASB8,EIF3A,STAU2,DVL2,ZNF148,PEX14,CNOT4,TAF1,TNPO3,ZNF280C,PCNP,TPM3,MGST3,RPS3A,CCAR1,REST,PUS7,LATS1,TMEM43,SLAIN2,NUP37,TET2,MYEF2,TSPYL4,ARHGAP29,CELF1,USP16,OSBPL1A,SF3B1,CAMSAP2,E2F1,R…
	HPA	rectum; glandular cells[‚â•Medium]	HPA:0400052	FALSE	0.00242274	2.61569	6099	210	147	11006	ROCK1,C9ORF78,NAGPA,WASL,ITPK1,EEF2,PHIP,TYW3,TMEM51,MRAS,NSMCE2,LRP6,SRPK1,FADS1,GTF2E1,RPS6KA5,ACADSB,STX17,SLC39A14,BRCA1,PALLD,FNIP2,NUBPL,LYPLA1,BIRC6,DCP1A,ATOSA,NAPG,ASB8,EIF3A,STAU2,DVL2,ZNF148,PEX14,CNOT4,TAF1,TNPO3,ZNF280C,PCNP,MGST3,RPS3A,PRKCI,CCAR1,REST,PUS7,LATS1,BBS4,TMC5,TET2,MYEF2,DNMT3B,TSPYL4,ARHGAP29,CELF1,USP16,ARAP2,OSBPL1A,SF3B1,CAMSAP2,E2F1,PRDM10,SLC25A20,TRIOBP,CMTM4,TME…
	HPA	cerebellum; cells in molecular layer[‚â•Low]	HPA:0090191	FALSE	0.00253584	2.59588	4454	210	116	11006	ROCK1,C9ORF78,WASL,EEF2,PHIP,CNNM1,TYW3,TMEM51,MRAS,NSMCE2,LRP6,SRPK1,GTF2E1,RPS6KA5,BRCA1,FNIP2,DCP1A,ATOSA,SAMHD1,NAPG,ASB8,EIF3A,STAU2,DVL2,ZNF148,PEX14,CNOT4,TAF1,TNPO3,ZNF280C,PCNP,TPM3,RPS3A,REST,PUS7,LATS1,LINGO2,TET2,MYEF2,DNMT3B,TSPYL4,ARHGAP29,CELF1,OSBPL1A,SF3B1,CAMSAP2,E2F1,PRDM10,MBTD1,RPS6KL1,WDR44,ARL6IP6,PI4K2B,GNB4,DZIP3,FUBP1,CDK11B,TMEM87A,KLHDC10,RNPS1,IARS1,PLPPR2,KANK2,CCNL2…
	HPA	small intestine; glandular cells[‚â•Medium]	HPA:0480052	FALSE	0.00284511	2.5459	6057	210	146	11006	ROCK1,C9ORF78,NAGPA,WASL,ITPK1,EEF2,PHIP,TMEM51,MRAS,NSMCE2,LRP6,SRPK1,FADS1,GTF2E1,RPS6KA5,ACADSB,STX17,SLC39A14,BRCA1,BMPR2,FNIP2,NUBPL,LYPLA1,BIRC6,DCP1A,ATOSA,SAMHD1,NAPG,ASB8,EIF3A,STAU2,DVL2,ZNF148,PEX14,CNOT4,TAF1,TNPO3,ZNF280C,PCNP,MGST3,RPS3A,PRKCI,CCAR1,REST,PUS7,LATS1,BBS4,TMC5,TET2,MYEF2,DNMT3B,TSPYL4,ARHGAP29,CELF1,ARAP2,OSBPL1A,SF3B1,CAMSAP2,E2F1,PRDM10,MBTD1,SLC25A20,TRIOBP,CMTM4,R…
	HPA	stomach 1	HPA:0540000	FALSE	0.00386133	2.41326	7656	210	173	11006	ROCK1,C9ORF78,NAGPA,WASL,ITPK1,EEF2,PHIP,TYW3,TMEM51,MRAS,NSMCE2,LRP6,SRPK1,FADS1,GTF2E1,RPS6KA5,ACADSB,STX17,SLC39A14,RIOK1,BRCA1,BMPR2,PALLD,SDCBP,FNIP2,NUBPL,LYPLA1,BIRC6,DCP1A,ATOSA,SAMHD1,NAPG,ASB8,EIF3A,STAU2,DVL2,ZNF148,PEX14,CNOT4,TAF1,TNPO3,ZNF280C,PCNP,TPM3,MGST3,RPS3A,PRKCI,CCAR1,REST,PUS7,LATS1,SKP2,BBS4,STK31,NUP37,TMC5,TET2,MYEF2,DNMT3B,TSPYL4,ARHGAP29,CELF1,USP16,OSBPL1A,SF3B1,CAMS…
	HPA	stomach 1; glandular cells[‚â•Low]	HPA:0540051	FALSE	0.00386133	2.41326	7656	210	173	11006	ROCK1,C9ORF78,NAGPA,WASL,ITPK1,EEF2,PHIP,TYW3,TMEM51,MRAS,NSMCE2,LRP6,SRPK1,FADS1,GTF2E1,RPS6KA5,ACADSB,STX17,SLC39A14,RIOK1,BRCA1,BMPR2,PALLD,SDCBP,FNIP2,NUBPL,LYPLA1,BIRC6,DCP1A,ATOSA,SAMHD1,NAPG,ASB8,EIF3A,STAU2,DVL2,ZNF148,PEX14,CNOT4,TAF1,TNPO3,ZNF280C,PCNP,TPM3,MGST3,RPS3A,PRKCI,CCAR1,REST,PUS7,LATS1,SKP2,BBS4,STK31,NUP37,TMC5,TET2,MYEF2,DNMT3B,TSPYL4,ARHGAP29,CELF1,USP16,OSBPL1A,SF3B1,CAMS…
	HPA	kidney; cells in tubules[‚â•Low]	HPA:0270361	FALSE	0.00501655	2.2996	7018	210	162	11006	ROCK1,CMTM8,C9ORF78,NAGPA,WASL,ITPK1,EEF2,PHIP,CNNM1,TYW3,TMEM51,MRAS,NSMCE2,LRP6,SRPK1,FADS1,GTF2E1,STX17,BRCA1,BMPR2,SDCBP,FNIP2,NUBPL,LYPLA1,BIRC6,DCP1A,ATOSA,NAPG,ASB8,EIF3A,STAU2,DVL2,ZNF148,CNOT4,TAF1,TNPO3,ZNF280C,PCNP,TPM3,MGST3,RPS3A,PRKCI,CCAR1,REST,PUS7,LATS1,SKP2,BBS4,NUP37,TET2,MYEF2,DNMT3B,TSPYL4,ARHGAP29,CELF1,USP16,OSBPL1A,SF3B1,CAMSAP2,PRDM10,MBTD1,SLC25A20,TRIOBP,CMTM4,RPS6KL1,T…
	HPA	cervix; squamous epithelial cells[‚â•Low]	HPA:0630221	FALSE	0.005051	2.29662	5452	210	134	11006	CMTM8,C9ORF78,NAGPA,WASL,ITPK1,EEF2,PHIP,MRAS,NSMCE2,SRPK1,FADS1,GTF2E1,SLC39A14,BRCA1,PALLD,FNIP2,BIRC6,SAMHD1,ASB8,STAU2,DVL2,ZNF148,PEX14,CNOT4,TAF1,TNPO3,PCNP,TPM3,RPS3A,PRKCI,CCAR1,REST,PUS7,LATS1,SKP2,BBS4,SLAIN2,NUP37,TMC5,TET2,MYEF2,DNMT3B,TSPYL4,CELF1,SLC13A4,OSBPL1A,SF3B1,CAMSAP2,E2F1,PRDM10,MBTD1,TRIOBP,RPS6KL1,UFL1,WDR44,ARL6IP6,PI4K2B,GNB4,ARHGAP5,NKTR,RASEF,DZIP3,FUBP1,CPNE2,ASH1L,C…
	HPA	hippocampus; neuronal cells[‚â•Low]	HPA:0250131	FALSE	0.00511741	2.29095	6219	210	148	11006	ROCK1,CMTM8,WASL,ITPK1,EEF2,PHIP,ZEB1,TYW3,TMEM51,MRAS,NSMCE2,LRP6,SRPK1,GTF2E1,RPS6KA5,ACADSB,STX17,RIOK1,BRCA1,BMPR2,PLCB1,SDCBP,FNIP2,LYPLA1,BIRC6,DCP1A,ATOSA,SAMHD1,NAPG,ASB8,EIF3A,STAU2,DVL2,ZNF148,PEX14,CNOT4,TAF1,TNPO3,PCNP,TPM3,MGST3,RPS3A,CCAR1,REST,PUS7,LATS1,LINGO2,NUP37,TET2,MYEF2,DNMT3B,TSPYL4,ARHGAP29,CELF1,USP16,OSBPL1A,SF3B1,CAMSAP2,E2F1,PRDM10,MBTD1,SLC25A20,CMTM4,RPS6KL1,TMEM131…
	HPA	cerebellum; Purkinje cells[‚â•Low]	HPA:0090161	FALSE	0.00576219	2.23941	5571	210	136	11006	ROCK1,CMTM8,C9ORF78,WASL,EEF2,PHIP,TYW3,TMEM51,MRAS,NSMCE2,LRP6,SRPK1,FADS1,GTF2E1,RPS6KA5,STX17,BRCA1,BMPR2,SDCBP,FNIP2,BIRC6,DCP1A,ATOSA,SAMHD1,ADRA2B,NAPG,ASB8,EIF3A,STAU2,DVL2,ZNF148,PEX14,CNOT4,TAF1,TNPO3,ZNF280C,PCNP,TPM3,MGST3,RPS3A,REST,PUS7,LATS1,LINGO2,TET2,MYEF2,DNMT3B,TSPYL4,ARHGAP29,CELF1,OSBPL1A,SF3B1,CAMSAP2,E2F1,PRDM10,SLC25A20,TRIOBP,CMTM4,RPS6KL1,TMEM131,WDR44,GCA,PI4K2B,GNB4,NK…
	HPA	placenta; trophoblastic cells[‚â•Medium]	HPA:0380522	FALSE	0.00615158	2.21101	5045	210	126	11006	ROCK1,C9ORF78,EEF2,TYW3,TMEM51,MRAS,NSMCE2,LRP6,SRPK1,FADS1,GTF2E1,RPS6KA5,STX17,BRCA1,FNIP2,NUBPL,LYPLA1,BIRC6,DCP1A,NAPG,ASB8,EIF3A,STAU2,ZNF148,PEX14,CNOT4,TAF1,TNPO3,ZNF280C,TPM3,MGST3,RPS3A,PRKCI,CCAR1,REST,PUS7,LATS1,SKP2,BBS4,LINGO2,TMEM43,TMC5,MYEF2,DNMT3B,TSPYL4,CELF1,USP16,SLC13A4,OSBPL1A,SF3B1,CAMSAP2,E2F1,PRDM10,TRIOBP,CMTM4,TMEM131,UFL1,WDR44,ARL6IP6,PI4K2B,GNB4,NKTR,RASEF,DZIP3,FUBP…
	HPA	placenta; trophoblastic cells[‚â•Low]	HPA:0380521	FALSE	0.00656638	2.18267	6353	210	150	11006	ROCK1,CMTM8,C9ORF78,EEF2,TYW3,TMEM51,MRAS,NSMCE2,LRP6,SRPK1,FADS1,GTF2E1,RPS6KA5,STX17,RIOK1,BRCA1,PALLD,SDCBP,FNIP2,NUBPL,LYPLA1,BIRC6,DCP1A,ATOSA,NAPG,ASB8,EIF3A,STAU2,ZNF148,PEX14,CNOT4,TAF1,TNPO3,ZNF280C,TPM3,MGST3,RPS3A,PRKCI,CCAR1,REST,PUS7,LATS1,SKP2,BBS4,LINGO2,TMEM43,NUP37,TMC5,MYEF2,DNMT3B,TSPYL4,ARHGAP29,CELF1,USP16,SLC13A4,OSBPL1A,SF3B1,CAMSAP2,E2F1,PRDM10,MBTD1,TRIOBP,CMTM4,RPS6KL1,T…
	HPA	pancreas	HPA:0350000	FALSE	0.00680173	2.16738	7400	210	168	11006	ROCK1,CMTM8,C9ORF78,WASL,ITPK1,EEF2,PHIP,TYW3,TMEM51,MRAS,NSMCE2,LRP6,SRPK1,FADS1,GTF2E1,RPS6KA5,ACADSB,STX17,SLC39A14,BRCA1,BMPR2,PALLD,SDCBP,FNIP2,NUBPL,LYPLA1,BIRC6,DCP1A,ATOSA,SAMHD1,NAPG,ASB8,EIF3A,STAU2,DVL2,ZNF148,PEX14,CNOT4,TAF1,TNPO3,ZNF280C,PCNP,TPM3,MGST3,RPS3A,PRKCI,CCAR1,REST,PUS7,LATS1,BBS4,TMEM43,NUP37,TET2,MYEF2,DNMT3B,TSPYL4,ARHGAP29,CELF1,USP16,ARAP2,OSBPL1A,SF3B1,CAMSAP2,PRDM1…
	HPA	skin 1; keratinocytes[‚â•Low]	HPA:0460661	FALSE	0.00680505	2.16717	5159	210	128	11006	ROCK1,WASL,EEF2,PHIP,TYW3,TMEM51,MRAS,NSMCE2,SRPK1,FADS1,GTF2E1,RPS6KA5,ACADSB,STX17,BRCA1,NUBPL,BIRC6,DCP1A,ASB8,DVL2,ZNF148,PEX14,CNOT4,TAF1,TNPO3,ZNF280C,TPM3,RPS3A,CCAR1,REST,PUS7,LATS1,SKP2,BBS4,TMEM43,NUP37,TMC5,TET2,DNMT3B,TSPYL4,CELF1,ARAP2,SF3B1,CAMSAP2,E2F1,PRDM10,MBTD1,TRIOBP,RPS6KL1,UFL1,USB1,WDR44,ARL6IP6,PI4K2B,GNB4,ARHGAP5,NKTR,RASEF,BZW2,HTATSF1,FUBP1,ASH1L,ZBTB43,CDK11B,KLHDC10,U…
	HPA	duodenum; glandular cells[‚â•Medium]	HPA:0150052	FALSE	0.00858468	2.06628	6098	210	145	11006	ROCK1,C9ORF78,NAGPA,WASL,ITPK1,EEF2,PHIP,TMEM51,MRAS,NSMCE2,LRP6,SRPK1,FADS1,GTF2E1,RPS6KA5,ACADSB,STX17,SLC39A14,BRCA1,BMPR2,FNIP2,NUBPL,LYPLA1,DCP1A,ATOSA,SAMHD1,NAPG,ASB8,EIF3A,STAU2,DVL2,ZNF148,PEX14,CNOT4,TAF1,TNPO3,PCNP,MGST3,RPS3A,PRKCI,CCAR1,REST,PUS7,LATS1,BBS4,TMC5,TET2,MYEF2,DNMT3B,TSPYL4,ARHGAP29,CELF1,OSBPL1A,SF3B1,CAMSAP2,E2F1,PRDM10,MBTD1,SLC25A20,TRIOBP,CMTM4,RPS6KL1,TMEM131,UFL1,…
	HPA	cerebellum	HPA:0090000	FALSE	0.0096928	2.01355	7193	210	164	11006	ROCK1,CMTM8,C9ORF78,WASL,ITPK1,EEF2,PHIP,CNNM1,ZEB1,TYW3,TMEM51,MRAS,NSMCE2,LRP6,SRPK1,GPR37,FADS1,GTF2E1,RPS6KA5,TLN2,STX17,RIOK1,BRCA1,BMPR2,SDCBP,FNIP2,BIRC6,DCP1A,ATOSA,SAMHD1,ADRA2B,NAPG,ASB8,EIF3A,STAU2,DVL2,ZNF148,PEX14,CNOT4,TAF1,TNPO3,ZNF280C,PCNP,TPM3,MGST3,RPS3A,REST,PUS7,LATS1,LINGO2,NUP37,TET2,MYEF2,DNMT3B,TSPYL4,ARHGAP29,CELF1,USP16,OSBPL1A,SF3B1,CAMSAP2,E2F1,RYR1,PRDM10,MBTD1,SLC25…
	HPA	epididymis; glandular cells[‚â•Medium]	HPA:0180052	FALSE	0.0116652	1.93311	5688	210	137	11006	ROCK1,CMTM8,C9ORF78,NAGPA,WASL,ITPK1,EEF2,PHIP,TYW3,MRAS,NSMCE2,LRP6,SRPK1,FADS1,GTF2E1,RPS6KA5,STX17,BRCA1,BMPR2,FNIP2,BIRC6,DCP1A,OLFM4,SAMHD1,NAPG,ASB8,EIF3A,STAU2,DVL2,ZNF148,PEX14,CNOT4,TAF1,TNPO3,ZNF280C,PCNP,TPM3,MGST3,RPS3A,CCAR1,REST,PUS7,LATS1,NUP37,TMC5,TET2,MYEF2,DNMT3B,TSPYL4,CELF1,USP16,SLC13A4,SF3B1,CAMSAP2,E2F1,PRDM10,CMTM4,RPS6KL1,TMEM131,UFL1,WDR44,PI4K2B,GNB4,RASEF,HTATSF1,FUBP…
	HPA	liver; hepatocytes[‚â•Low]	HPA:0290401	FALSE	0.0117704	1.92921	5743	210	138	11006	CMTM8,C9ORF78,NAGPA,WASL,EEF2,MRAS,NSMCE2,LRP6,SRPK1,GPR37,FADS1,GTF2E1,ACADSB,STX17,SLC39A14,BRCA1,BMPR2,PALLD,SDCBP,FNIP2,NUBPL,LYPLA1,BIRC6,DCP1A,ATOSA,ADRA2B,NAPG,EIF3A,STAU2,DVL2,ZNF148,PEX14,CNOT4,TAF1,TNPO3,ZNF280C,TPM3,RPS3A,CCAR1,REST,PUS7,LATS1,SKP2,SLAIN2,TET2,TSPYL4,ARHGAP29,CELF1,OSBPL1A,SF3B1,CAMSAP2,E2F1,PRDM10,MBTD1,SLC25A20,TRIOBP,CMTM4,RPS6KL1,TMEM131,UFL1,PI4K2B,GNB4,NKTR,BZW2,…
	HPA	appendix; glandular cells[‚â•Medium]	HPA:0030052	FALSE	0.015542	1.80849	5499	210	133	11006	ROCK1,C9ORF78,WASL,EEF2,PHIP,TMEM51,MRAS,NSMCE2,LRP6,SRPK1,FADS1,GTF2E1,RPS6KA5,ACADSB,STX17,SLC39A14,BRCA1,SDCBP,FNIP2,NUBPL,LYPLA1,BIRC6,DCP1A,ATOSA,SAMHD1,NAPG,ASB8,EIF3A,STAU2,DVL2,ZNF148,PEX14,CNOT4,TAF1,TNPO3,PCNP,MGST3,RPS3A,PRKCI,CCAR1,REST,PUS7,LATS1,BBS4,TMC5,TET2,MYEF2,DNMT3B,TSPYL4,ARHGAP29,CELF1,OSBPL1A,CAMSAP2,E2F1,PRDM10,MBTD1,SLC25A20,TRIOBP,CMTM4,TMEM131,UFL1,WDR44,PI4K2B,GNB4,NK…
	HPA	smooth muscle	HPA:0490000	FALSE	0.0156227	1.80624	5446	210	132	11006	ROCK1,C9ORF78,NAGPA,WASL,ABCG2,EEF2,PHIP,ZEB1,TMEM51,MRAS,NSMCE2,SRPK1,GPR37,FADS1,GTF2E1,STX17,SLC39A14,BRCA1,PALLD,SDCBP,FNIP2,ATOSA,SAMHD1,NAPG,STAU2,DVL2,ZNF148,PEX14,CNOT4,TAF1,TNPO3,ZNF280C,PCNP,TPM3,MGST3,RPS3A,CCAR1,REST,PUS7,LATS1,LINGO2,TMEM43,SLAIN2,NUP37,TMC5,TET2,DNMT3B,TSPYL4,ARHGAP29,CELF1,USP16,OSBPL1A,SF3B1,CAMSAP2,E2F1,PRDM10,MBTD1,SLC25A20,TRIOBP,CMTM4,RPS6KL1,USB1,WDR44,ARL6IP…
	HPA	smooth muscle; smooth muscle cells[‚â•Low]	HPA:0490691	FALSE	0.0156227	1.80624	5446	210	132	11006	ROCK1,C9ORF78,NAGPA,WASL,ABCG2,EEF2,PHIP,ZEB1,TMEM51,MRAS,NSMCE2,SRPK1,GPR37,FADS1,GTF2E1,STX17,SLC39A14,BRCA1,PALLD,SDCBP,FNIP2,ATOSA,SAMHD1,NAPG,STAU2,DVL2,ZNF148,PEX14,CNOT4,TAF1,TNPO3,ZNF280C,PCNP,TPM3,MGST3,RPS3A,CCAR1,REST,PUS7,LATS1,LINGO2,TMEM43,SLAIN2,NUP37,TMC5,TET2,DNMT3B,TSPYL4,ARHGAP29,CELF1,USP16,OSBPL1A,SF3B1,CAMSAP2,E2F1,PRDM10,MBTD1,SLC25A20,TRIOBP,CMTM4,RPS6KL1,USB1,WDR44,ARL6IP…
	HPA	esophagus; squamous epithelial cells[‚â•Low]	HPA:0190221	FALSE	0.0183002	1.73755	6672	210	154	11006	ROCK1,C9ORF78,NAGPA,WASL,ITPK1,EEF2,PHIP,TYW3,TMEM51,MRAS,NSMCE2,SRPK1,GPR37,FADS1,GTF2E1,RPS6KA5,SLC39A14,RIOK1,BRCA1,FNIP2,NUBPL,DCP1A,SAMHD1,ASB8,EIF3A,STAU2,DVL2,ZNF148,PEX14,CNOT4,TAF1,TNPO3,ZNF280C,PCNP,TPM3,RPS3A,PRKCI,CCAR1,REST,PUS7,LATS1,SKP2,BBS4,TMEM43,SLAIN2,NUP37,TMC5,TET2,MYEF2,TSPYL4,CELF1,ARAP2,SLC13A4,OSBPL1A,SF3B1,CAMSAP2,E2F1,PRDM10,SLC25A20,CMTM4,RPS6KL1,TMEM131,UFL1,WDR44,AR…
	HPA	esophagus	HPA:0190000	FALSE	0.0183002	1.73755	6672	210	154	11006	ROCK1,C9ORF78,NAGPA,WASL,ITPK1,EEF2,PHIP,TYW3,TMEM51,MRAS,NSMCE2,SRPK1,GPR37,FADS1,GTF2E1,RPS6KA5,SLC39A14,RIOK1,BRCA1,FNIP2,NUBPL,DCP1A,SAMHD1,ASB8,EIF3A,STAU2,DVL2,ZNF148,PEX14,CNOT4,TAF1,TNPO3,ZNF280C,PCNP,TPM3,RPS3A,PRKCI,CCAR1,REST,PUS7,LATS1,SKP2,BBS4,TMEM43,SLAIN2,NUP37,TMC5,TET2,MYEF2,TSPYL4,CELF1,ARAP2,SLC13A4,OSBPL1A,SF3B1,CAMSAP2,E2F1,PRDM10,SLC25A20,CMTM4,RPS6KL1,TMEM131,UFL1,WDR44,AR…
	HPA	stomach 1; glandular cells[‚â•Medium]	HPA:0540052	FALSE	0.0199233	1.70064	6342	210	148	11006	ROCK1,C9ORF78,NAGPA,WASL,ITPK1,EEF2,PHIP,TMEM51,MRAS,NSMCE2,LRP6,SRPK1,FADS1,GTF2E1,RPS6KA5,ACADSB,STX17,SLC39A14,BRCA1,BMPR2,PALLD,SDCBP,FNIP2,NUBPL,LYPLA1,BIRC6,DCP1A,ATOSA,SAMHD1,NAPG,ASB8,EIF3A,STAU2,DVL2,ZNF148,PEX14,CNOT4,TAF1,TNPO3,ZNF280C,PCNP,TPM3,MGST3,RPS3A,PRKCI,CCAR1,REST,PUS7,LATS1,BBS4,TMC5,TET2,MYEF2,DNMT3B,TSPYL4,ARHGAP29,CELF1,USP16,OSBPL1A,SF3B1,CAMSAP2,E2F1,PRDM10,MBTD1,SLC25A…
	HPA	adipose tissue; adipocytes[‚â•Low]	HPA:0010011	FALSE	0.022185	1.65394	3934	210	102	11006	ROCK1,WASL,EEF2,PHIP,ZEB1,TYW3,TMEM51,MRAS,NSMCE2,LRP6,SRPK1,FADS1,GTF2E1,RPS6KA5,BRCA1,BMPR2,FNIP2,NAPG,ASB8,EIF3A,STAU2,DVL2,ZNF148,PEX14,CNOT4,TAF1,TNPO3,PCNP,RPS3A,CCAR1,REST,PUS7,LATS1,TMEM43,NUP37,TET2,MYEF2,DNMT3B,TSPYL4,CELF1,USP16,OSBPL1A,CAMSAP2,E2F1,PRDM10,MBTD1,SLC25A20,TRIOBP,RPS6KL1,USB1,PI4K2B,GNB4,NKTR,BZW2,HTATSF1,FUBP1,ZBTB43,USP4,KANK2,ZFAND5,NFRKB,AFF4,AKTIP,COBL,ZMYM2,OXSR1,T…
	HPA	adipose tissue	HPA:0010000	FALSE	0.022185	1.65394	3934	210	102	11006	ROCK1,WASL,EEF2,PHIP,ZEB1,TYW3,TMEM51,MRAS,NSMCE2,LRP6,SRPK1,FADS1,GTF2E1,RPS6KA5,BRCA1,BMPR2,FNIP2,NAPG,ASB8,EIF3A,STAU2,DVL2,ZNF148,PEX14,CNOT4,TAF1,TNPO3,PCNP,RPS3A,CCAR1,REST,PUS7,LATS1,TMEM43,NUP37,TET2,MYEF2,DNMT3B,TSPYL4,CELF1,USP16,OSBPL1A,CAMSAP2,E2F1,PRDM10,MBTD1,SLC25A20,TRIOBP,RPS6KL1,USB1,PI4K2B,GNB4,NKTR,BZW2,HTATSF1,FUBP1,ZBTB43,USP4,KANK2,ZFAND5,NFRKB,AFF4,AKTIP,COBL,ZMYM2,OXSR1,T…
	HPA	vagina; squamous epithelial cells[‚â•Low]	HPA:0620221	FALSE	0.0293529	1.53235	5992	210	141	11006	ROCK1,CMTM8,C9ORF78,NAGPA,WASL,ITPK1,EEF2,PHIP,CNNM1,TYW3,MRAS,NSMCE2,SRPK1,FADS1,GTF2E1,RPS6KA5,STX17,SLC39A14,RIOK1,BRCA1,FNIP2,NUBPL,OLFM4,SAMHD1,ASB8,EIF3A,STAU2,DVL2,ZNF148,PEX14,CNOT4,TAF1,TNPO3,ZNF280C,PCNP,TPM3,RPS3A,PRKCI,CCAR1,REST,PUS7,LATS1,SKP2,BBS4,TMEM43,SLAIN2,NUP37,TMC5,TET2,MYEF2,DNMT3B,TSPYL4,CELF1,ARAP2,SLC13A4,OSBPL1A,SF3B1,CAMSAP2,E2F1,PRDM10,MBTD1,TRIOBP,RPS6KL1,WDR44,GNB4,…
	HPA	vagina	HPA:0620000	FALSE	0.0293529	1.53235	5992	210	141	11006	ROCK1,CMTM8,C9ORF78,NAGPA,WASL,ITPK1,EEF2,PHIP,CNNM1,TYW3,MRAS,NSMCE2,SRPK1,FADS1,GTF2E1,RPS6KA5,STX17,SLC39A14,RIOK1,BRCA1,FNIP2,NUBPL,OLFM4,SAMHD1,ASB8,EIF3A,STAU2,DVL2,ZNF148,PEX14,CNOT4,TAF1,TNPO3,ZNF280C,PCNP,TPM3,RPS3A,PRKCI,CCAR1,REST,PUS7,LATS1,SKP2,BBS4,TMEM43,SLAIN2,NUP37,TMC5,TET2,MYEF2,DNMT3B,TSPYL4,CELF1,ARAP2,SLC13A4,OSBPL1A,SF3B1,CAMSAP2,E2F1,PRDM10,MBTD1,TRIOBP,RPS6KL1,WDR44,GNB4,…
	HPA	colon; endothelial cells[‚â•Low]	HPA:0130201	FALSE	0.0295869	1.5289	5667	210	135	11006	ROCK1,CMTM8,C9ORF78,NAGPA,WASL,EEF2,PHIP,ZEB1,TMEM51,MRAS,NSMCE2,LRP6,SRPK1,FADS1,GTF2E1,RPS6KA5,STX17,BRCA1,BMPR2,PALLD,SDCBP,NUBPL,BIRC6,SAMHD1,NAPG,EIF3A,STAU2,DVL2,PEX14,CNOT4,TAF1,TNPO3,PCNP,TPM3,MGST3,RPS3A,CCAR1,REST,PUS7,LATS1,TMEM43,TMC5,TET2,MYEF2,DNMT3B,TSPYL4,ARHGAP29,CELF1,USP16,ARAP2,OSBPL1A,SF3B1,CAMSAP2,E2F1,PRDM10,SLC25A20,TRIOBP,RPS6KL1,USB1,ARL6IP6,PI4K2B,GNB4,NKTR,RASEF,HTATSF…
	HPA	stomach 2; glandular cells[‚â•Medium]	HPA:0550052	FALSE	0.0317389	1.49841	6275	210	146	11006	ROCK1,C9ORF78,NAGPA,WASL,ITPK1,EEF2,PHIP,TMEM51,MRAS,NSMCE2,LRP6,SRPK1,FADS1,GTF2E1,ACADSB,STX17,SLC39A14,BRCA1,PALLD,SDCBP,FNIP2,LYPLA1,BIRC6,DCP1A,SAMHD1,NAPG,ASB8,EIF3A,STAU2,DVL2,ZNF148,PEX14,CNOT4,TAF1,TNPO3,PCNP,TPM3,MGST3,RPS3A,PRKCI,CCAR1,REST,PUS7,LATS1,BBS4,TMC5,TET2,MYEF2,DNMT3B,TSPYL4,ARHGAP29,CELF1,USP16,OSBPL1A,SF3B1,CAMSAP2,E2F1,PRDM10,MBTD1,SLC25A20,TRIOBP,CMTM4,UFL1,WDR44,PI4K2B,…
	HPA	bronchus	HPA:0060000	FALSE	0.0325345	1.48766	7421	210	166	11006	ROCK1,C9ORF78,NAGPA,WASL,ITPK1,EEF2,PHIP,TYW3,TMEM51,MRAS,NSMCE2,LRP6,SRPK1,FADS1,GTF2E1,RPS6KA5,ACADSB,STX17,RIOK1,BMPR2,SDCBP,FNIP2,NUBPL,LYPLA1,BIRC6,DCP1A,SAMHD1,NAPG,ASB8,EIF3A,STAU2,DVL2,PEX14,CNOT4,TAF1,ZNF280C,PCNP,TPM3,MGST3,PRKCI,CCAR1,REST,PUS7,LATS1,TMEM43,SLAIN2,NUP37,TMC5,TET2,MYEF2,DNMT3B,TSPYL4,ARHGAP29,CELF1,USP16,ARAP2,OSBPL1A,SF3B1,CAMSAP2,E2F1,PRDM10,MBTD1,SLC25A20,TRIOBP,CMTM…
	HPA	nasopharynx	HPA:0320000	FALSE	0.0334836	1.47517	7189	210	162	11006	ROCK1,C9ORF78,NAGPA,WASL,ITPK1,EEF2,PHIP,TMEM51,MRAS,NSMCE2,LRP6,SRPK1,FADS1,GTF2E1,ACADSB,RIOK1,BRCA1,BMPR2,SDCBP,FNIP2,NUBPL,LYPLA1,BIRC6,DCP1A,ATOSA,SAMHD1,ADRA2B,NAPG,EIF3A,STAU2,DVL2,ZNF148,PEX14,CNOT4,TAF1,TNPO3,ZNF280C,PCNP,TPM3,RPS3A,CCAR1,REST,PUS7,LATS1,BBS4,TMEM43,NUP37,TMC5,TET2,MYEF2,DNMT3B,TSPYL4,ARHGAP29,CELF1,USP16,ARAP2,OSBPL1A,SF3B1,CAMSAP2,E2F1,PRDM10,MBTD1,SLC25A20,TRIOBP,CMTM…
	HPA	urinary bladder; urothelial cells[‚â•Medium]	HPA:0610832	FALSE	0.0345171	1.46197	5953	210	140	11006	ROCK1,C9ORF78,WASL,EEF2,PHIP,TMEM51,MRAS,NSMCE2,LRP6,SRPK1,FADS1,GTF2E1,RPS6KA5,STX17,BRCA1,FNIP2,LYPLA1,BIRC6,DCP1A,OLFM4,SAMHD1,NAPG,ASB8,EIF3A,STAU2,DVL2,ZNF148,PEX14,CNOT4,TAF1,TNPO3,ZNF280C,PCNP,TPM3,RPS3A,PRKCI,CCAR1,REST,PUS7,LATS1,BBS4,TMC5,TET2,MYEF2,DNMT3B,TSPYL4,CELF1,USP16,OSBPL1A,SF3B1,CAMSAP2,E2F1,PRDM10,MBTD1,TRIOBP,CMTM4,RPS6KL1,TMEM131,UFL1,WDR44,ARL6IP6,PI4K2B,GNB4,NKTR,RASEF,BZ…
	HPA	cerebral cortex; endothelial cells[‚â•Low]	HPA:0100201	FALSE	0.0355089	1.44966	4633	210	115	11006	ROCK1,CMTM8,WASL,ABCG2,EEF2,PHIP,CNNM1,ZEB1,TMEM51,MRAS,NSMCE2,LRP6,SRPK1,GPR37,FADS1,GTF2E1,BRCA1,NUBPL,SAMHD1,ASB8,EIF3A,STAU2,DVL2,PEX14,CNOT4,TAF1,TNPO3,PCNP,TPM3,RPS3A,CCAR1,LATS1,LINGO2,TMEM43,TET2,MYEF2,TSPYL4,ARHGAP29,CELF1,ARAP2,OSBPL1A,SF3B1,CAMSAP2,E2F1,PRDM10,SLC25A20,TRIOBP,RPS6KL1,USB1,ARL6IP6,PI4K2B,GNB4,NKTR,RASEF,HTATSF1,DZIP3,FUBP1,CDK11B,TMEM87A,USP4,KANK2,CCNL2,ZFAND5,AFF4,AKT…
	HPA	ovary	HPA:0340000	FALSE	0.0370521	1.43119	5421	210	130	11006	ROCK1,CMTM8,C9ORF78,NAGPA,WASL,EEF2,PHIP,CNNM1,ZEB1,TYW3,TMEM51,MRAS,NSMCE2,SRPK1,FADS1,GTF2E1,RPS6KA5,STX17,BRCA1,BMPR2,FNIP2,ATOSA,SAMHD1,ASB8,EIF3A,STAU2,DVL2,ZNF148,PEX14,CNOT4,TAF1,TNPO3,ZNF280C,PCNP,TPM3,CCAR1,REST,PUS7,LATS1,TMEM43,STK31,NUP37,TET2,MYEF2,DNMT3B,TSPYL4,ARHGAP29,CELF1,OSBPL1A,SF3B1,CAMSAP2,E2F1,PRDM10,MBTD1,TRIOBP,CMTM4,TMEM131,USB1,ARL6IP6,PI4K2B,GNB4,NKTR,HTATSF1,DZIP3,FUB…
	HPA	thyroid gland; glandular cells[‚â•Medium]	HPA:0590052	FALSE	0.0426564	1.37002	5595	210	133	11006	ROCK1,CMTM8,C9ORF78,NAGPA,WASL,ITPK1,EEF2,TMEM51,MRAS,NSMCE2,LRP6,SRPK1,GTF2E1,RPS6KA5,STX17,BRCA1,BMPR2,FNIP2,NUBPL,DCP1A,NAPG,EIF3A,STAU2,DVL2,ZNF148,PEX14,CNOT4,TAF1,TNPO3,PCNP,TPM3,RPS3A,PRKCI,CCAR1,REST,PUS7,LATS1,BBS4,LINGO2,TMEM43,TMC5,TET2,MYEF2,DNMT3B,TSPYL4,CELF1,USP16,OSBPL1A,CAMSAP2,PRDM10,MBTD1,TRIOBP,CMTM4,RPS6KL1,TMEM131,USB1,WDR44,PI4K2B,GNB4,RASEF,BZW2,HTATSF1,DZIP3,FUBP1,CDK11B,…
	HPA	epididymis	HPA:0180000	FALSE	0.0431742	1.36478	7330	210	164	11006	ROCK1,CMTM8,C9ORF78,NAGPA,WASL,ITPK1,EEF2,PHIP,CNNM1,TYW3,TMEM51,MRAS,NSMCE2,LRP6,SRPK1,FADS1,GTF2E1,RPS6KA5,STX17,RIOK1,BRCA1,BMPR2,SDCBP,FNIP2,LYPLA1,BIRC6,DCP1A,ATOSA,OLFM4,SAMHD1,NAPG,ASB8,EIF3A,STAU2,DVL2,ZNF148,PEX14,CNOT4,TAF1,TNPO3,ZNF280C,PCNP,TPM3,MGST3,RPS3A,PRKCI,CCAR1,REST,PUS7,LATS1,NUP37,TMC5,TET2,MYEF2,DNMT3B,TSPYL4,ARHGAP29,CELF1,USP16,SLC13A4,SF3B1,CAMSAP2,E2F1,PRDM10,MBTD1,TRIO…
	HPA	epididymis; glandular cells[‚â•Low]	HPA:0180051	FALSE	0.0431742	1.36478	7330	210	164	11006	ROCK1,CMTM8,C9ORF78,NAGPA,WASL,ITPK1,EEF2,PHIP,CNNM1,TYW3,TMEM51,MRAS,NSMCE2,LRP6,SRPK1,FADS1,GTF2E1,RPS6KA5,STX17,RIOK1,BRCA1,BMPR2,SDCBP,FNIP2,LYPLA1,BIRC6,DCP1A,ATOSA,OLFM4,SAMHD1,NAPG,ASB8,EIF3A,STAU2,DVL2,ZNF148,PEX14,CNOT4,TAF1,TNPO3,ZNF280C,PCNP,TPM3,MGST3,RPS3A,PRKCI,CCAR1,REST,PUS7,LATS1,NUP37,TMC5,TET2,MYEF2,DNMT3B,TSPYL4,ARHGAP29,CELF1,USP16,SLC13A4,SF3B1,CAMSAP2,E2F1,PRDM10,MBTD1,TRIO…
	HPA	bone marrow; hematopoietic cells[‚â•Medium]	HPA:0040082	FALSE	0.0443694	1.35292	4247	210	107	11006	ROCK1,C9ORF78,WASL,EEF2,MRAS,NSMCE2,SRPK1,FADS1,GTF2E1,STX17,BRCA1,SDCBP,FNIP2,OLFM4,SAMHD1,NAPG,ASB8,EIF3A,STAU2,DVL2,ZNF148,CNOT4,TAF1,TNPO3,ZNF280C,PCNP,TPM3,RPS3A,CCAR1,REST,PUS7,LATS1,BBS4,SLAIN2,NUP37,TET2,MYEF2,TSPYL4,CELF1,USP16,ARAP2,OSBPL1A,SF3B1,CAMSAP2,E2F1,PRDM10,TRIOBP,WDR44,GCA,ARL6IP6,PI4K2B,BZW2,HTATSF1,FUBP1,CPNE2,CDK11B,TMEM87A,PLPPR2,KANK2,CCNL2,ZFAND5,AFF4,ATP8B4,COBL,ZMYM2,T…
	HPA	bone marrow	HPA:0040000	FALSE	0.0497705	1.30303	6486	210	149	11006	ROCK1,C9ORF78,NAGPA,WASL,EEF2,MRAS,NSMCE2,LRP6,SRPK1,FADS1,GTF2E1,RPS6KA5,STX17,RIOK1,BRCA1,SDCBP,FNIP2,NUBPL,BIRC6,DCP1A,OLFM4,SAMHD1,NAPG,ASB8,EIF3A,STAU2,DVL2,ZNF148,PEX14,CNOT4,TAF1,TNPO3,ZNF280C,PCNP,TPM3,RPS3A,CCAR1,REST,PUS7,LATS1,BBS4,SLAIN2,NUP37,TET2,MYEF2,DNMT3B,TSPYL4,ARHGAP29,CELF1,USP16,ARAP2,OSBPL1A,SF3B1,CAMSAP2,E2F1,PRDM10,SLC25A20,TRIOBP,CMTM4,RPS6KL1,TMEM131,USB1,WDR44,GCA,ARL6…
	HPA	bone marrow; hematopoietic cells[‚â•Low]	HPA:0040081	FALSE	0.0497705	1.30303	6486	210	149	11006	ROCK1,C9ORF78,NAGPA,WASL,EEF2,MRAS,NSMCE2,LRP6,SRPK1,FADS1,GTF2E1,RPS6KA5,STX17,RIOK1,BRCA1,SDCBP,FNIP2,NUBPL,BIRC6,DCP1A,OLFM4,SAMHD1,NAPG,ASB8,EIF3A,STAU2,DVL2,ZNF148,PEX14,CNOT4,TAF1,TNPO3,ZNF280C,PCNP,TPM3,RPS3A,CCAR1,REST,PUS7,LATS1,BBS4,SLAIN2,NUP37,TET2,MYEF2,DNMT3B,TSPYL4,ARHGAP29,CELF1,USP16,ARAP2,OSBPL1A,SF3B1,CAMSAP2,E2F1,PRDM10,SLC25A20,TRIOBP,CMTM4,RPS6KL1,TMEM131,USB1,WDR44,GCA,ARL6…
Media-IVM_MII_p<0.05 (407)	source	term_name	term_id	highlighted	adjusted_p_value	negative_log10_of_adjusted_p_value	term_size	query_size	intersection_size	effective_domain_size	intersections
	GO:MF	protein binding	GO:0005515	TRUE	1.68e-09	8.77491	14811	359	317	20139	PRPF40A,C2CD5,CLDN12,ATRX,ZC3H13,TESMIN,TRIM77,GAPVD1,TAX1BP1,U2SURP,CCSER2,SAP30L,IFT122,ACTL8,ADD3,BPGM,TAF4B,LSM11,EP300,ATP8,NSMCE4A,ATP11B,SMC2,RMI1,TRIM33,SCYL2,MIER1,RMND5A,RNF14,CENPE,ASPM,PIKFYVE,SCYL3,HMGN1,CHD1,ARHGAP18,NUS1,UBN1,MAP3K21,NSD2,CEP78,MYO9A,DMKN,NOL8,CEP290,LGMN,BAZ1B,LAMB1,MPHOSPH10,BPTF,LARP7,CUL5,PHF6,ARHGEF12,SMC3,KIF6,RBM17,THUMPD3,RCHY1,UGGT2,CDK12,TUT4,DCAF4L1,POLR…
	GO:MF	protein-containing complex binding	GO:0044877	TRUE	2.3679e-06	5.62563	1761	359	66	20139	ATRX,SAP30L,ADD3,EP300,SMC2,HMGN1,CHD1,NSD2,MYO9A,CPEB2,PHF6,SMC3,MYO6,JMY,TASOR,IQGAP1,CARMIL1,KIF5B,SECISBP2,TOP2A,TAF2,NIPBL,CPEB4,TSG101,HELLS,JARID2,CNN3,UNG,GMFB,SMC4,STOML2,PTPN2,NOC3L,PBRM1,KDM1A,NVL,CHAF1A,CLSPN,LIMA1,SMARCA5,BRD2,MCM3AP,SET,PCNA,RAD21,ADAM10,CKAP5,SNRPB2,PSIP1,BLOC1S6,TLE4,SIN3A,STRAP,CIR1,MORF4L1,TPR,NAA15,RANBP2,BIRC2,KDM3A,DDX3X,FKBP1A,TEPSIN,ACTR2,NAP1L1,IQGAP2
	GO:MF	chromatin binding	GO:0003682	FALSE	9.8968e-06	5.00451	585	359	32	20139	ATRX,SAP30L,EP300,SMC2,HMGN1,CHD1,NSD2,SMC3,TASOR,TOP2A,TAF2,NIPBL,HELLS,JARID2,SMC4,NOC3L,PBRM1,KDM1A,CHAF1A,SMARCA5,BRD2,MCM3AP,SET,PCNA,RAD21,PSIP1,TLE4,SIN3A,MORF4L1,TPR,KDM3A,NAP1L1
	GO:MF	histone binding	GO:0042393	FALSE	0.00011425	3.94215	235	359	18	20139	ATRX,SAP30L,CHD1,BAZ1B,BPTF,PHF6,UHRF2,TBL1XR1,RBBP7,JARID2,SMARCA5,BRD2,MCM3AP,SET,SART3,DPPA3,KMT2C,NAP1L1
	GO:MF	ATP-dependent activity	GO:0140657	TRUE	0.00020437	3.68958	569	359	29	20139	ATRX,ATP11B,SMC2,CENPE,CHD1,MYO9A,BPTF,SMC3,KIF6,MYO6,ATP13A3,KIF5B,DNAH11,TOP2A,ATP8A1,HELLS,HSP90B1,SMC4,DDX10,WAPL,DDX59,SMC5,NVL,SMARCA5,ATP6V0A1,KIF4A,SETX,DDX3X,DHX36
	GO:MF	catalytic activity, acting on a nucleic acid	GO:0140640	FALSE	0.00021959	3.65839	637	359	31	20139	ATRX,CHD1,BPTF,SMC3,THUMPD3,TUT4,POLR2K,DCLRE1A,TOP2A,NIPBL,HELLS,PTGES3,POLR1D,DARS1,UNG,DDX10,WAPL,DDX59,SMARCA5,CNOT8,PCNA,REV3L,N4BP1,POLR1F,CNOT7,EXOSC3,TRMT13,SETX,DDX3X,DHX36,TDP2
	GO:MF	catalytic activity, acting on DNA	GO:0140097	FALSE	0.00023846	3.62259	247	359	18	20139	ATRX,CHD1,BPTF,SMC3,DCLRE1A,TOP2A,NIPBL,HELLS,PTGES3,UNG,WAPL,SMARCA5,PCNA,REV3L,SETX,DDX3X,DHX36,TDP2
	GO:MF	DNA binding	GO:0003677	TRUE	0.00033296	3.47761	2530	359	78	20139	ATRX,ZNF492,SAP30L,TAF4B,EP300,SMC2,TRIM33,HMGN1,CHD1,UBN1,NSD2,BPTF,PHF6,SMC3,POLR2K,TFDP1,MGA,TBPL1,DCLRE1A,LSM14A,PLAG1,ZNF25,SOHLH2,SON,UHRF2,SECISBP2,MSX1,TBL1XR1,TOP2A,TAF2,TSG101,JARID2,ZNF395,POLR1D,MIS18BP1,ZNF585A,UNG,SMC4,ZNF280B,ZNF343,PBRM1,BAZ1A,LUC7L3,SMC5,BACH1,CLSPN,SOX30,ZNF525,SMARCA5,KIF4A,SET,PCNA,REV3L,MYPOP,RAD21,MCM10,ZNF654,PSIP1,ZNF570,SIN3A,SETX,IFT57,PER2,TAF4,KDM3A,PN…
	GO:MF	chromo shadow domain binding	GO:0070087	TRUE	0.00067046	3.17362	6	359	4	20139	ATRX,NIPBL,CHAF1A,LBR
	GO:MF	nucleic acid binding	GO:0003676	FALSE	0.00158629	2.79962	5480	359	137	20139	PRPF40A,ATRX,ZNF492,ZC3H13,U2SURP,SAP30L,TAF4B,LSM11,EP300,SMC2,TRIM33,HMGN1,CHD1,UBN1,NSD2,NOL8,MPHOSPH10,CPEB2,BPTF,LARP7,PHF6,SMC3,RBM17,THUMPD3,TUT4,POLR2K,TFDP1,TNPO1,MGA,THOC2,TBPL1,DCLRE1A,TASOR,LSM14A,PLAG1,ZNF25,SOHLH2,FIP1L1,SON,UHRF2,SECISBP2,MSX1,TBL1XR1,TOP2A,TAF2,CPEB4,TSG101,RBBP7,JARID2,ZNF395,QKI,POLR1D,HSP90B1,KRR1,MIS18BP1,BICC1,TENT5C,DARS1,PPIG,ZNF585A,UNG,SMC4,ZNF280B,NOC3L,…
	GO:MF	transcription coregulator activity	GO:0003712	TRUE	0.00856942	2.06705	513	359	24	20139	PRPF40A,SAP30L,EP300,MIER1,RNF14,JMY,GON4L,TBL1XR1,TSG101,KDM1A,NCOA3,CNOT7,PSIP1,UBE3A,TLE4,SIN3A,PER2,CIR1,TADA2A,BIRC2,KDM3A,TDP2,KMT2C,TRIP11
	GO:MF	ATP-dependent activity, acting on DNA	GO:0008094	FALSE	0.0311209	1.50695	122	359	10	20139	ATRX,CHD1,BPTF,TOP2A,HELLS,WAPL,SMARCA5,SETX,DDX3X,DHX36
	GO:BP	organelle organization	GO:0006996	TRUE	7.12e-12	11.1478	3562	352	120	21010	PRPF40A,C2CD5,ATRX,TESMIN,WASHC4,CCSER2,IFT122,ACTL8,ADD3,EP300,NSMCE4A,SMC2,RMI1,CENPE,ASPM,PIKFYVE,ARHGAP18,CEP78,CEP290,BAZ1B,SMC3,SASS6,BBS7,MYO6,JMY,BCL2L10,TBPL1,ARMC1,LMOD3,TASOR,LSM14A,IQGAP1,GCC2,CARMIL1,ARL13B,GOLPH3,SON,KIF5B,MSX1,TOP2A,NIPBL,MFN1,PCM1,TSG101,SCARB2,PTGES3,ABI2,HSP90B1,CNN3,PARL,COG3,GMFB,SMC4,STOML2,FBXW7,CLCN3,PBRM1,PPP1R12A,WAPL,ZFYVE16,MPDZ,SMC5,PTTG2,LIMA1,PPP6C,S…
	GO:BP	cell cycle	GO:0007049	FALSE	1.08e-10	9.9677	1811	352	76	21010	PRPF40A,ATRX,TESMIN,LSM11,EP300,SMC2,RMI1,CENPE,ASPM,LGMN,BAZ1B,CUL5,SMC3,CDK12,SASS6,TFDP1,DCLRE1A,LSM14A,IQGAP1,BOD1L1,SON,UHRF2,MSX1,TOP2A,TAF2,NIPBL,PCM1,TSG101,HELLS,PPP1CB,CCNG2,MIS18BP1,SMC4,FBXW7,PBRM1,PPP1R12A,WAPL,MEAF6,SMC5,PTTG2,CHAF1A,BACH1,CLSPN,PPP6C,PHB2,SMARCA5,CDCA2,RIF1,SUGT1,KIF4A,CSPP1,PCNA,SSX2IP,RAD21,CKAP5,CCSAP,SIN3A,GIGYF2,CHMP3,PER2,MORF4L1,SGO2,TADA2A,TPR,PARD3,BIRC2,C…
	GO:BP	protein-DNA complex organization	GO:0071824	TRUE	1.6e-09	8.79486	885	352	48	21010	ATRX,TAF4B,LSM11,EP300,MIER1,CENPE,HMGN1,CHD1,UBN1,NSD2,BAZ1B,BPTF,TASOR,UHRF2,TBL1XR1,TAF2,HELLS,RBBP7,JARID2,PBRM1,BAZ1A,MEAF6,TAF3,KDM1A,NCOA3,CHAF1A,SMARCA5,BRD2,RIF1,MCM3AP,SUGT1,SET,SART3,RAD21,DPPA3,PSIP1,SIN3A,NSD3,PER2,TAF4,MORF4L1,TADA2A,TPR,KDM3A,ARID2,KMT2C,ITGB3BP,NAP1L1
	GO:BP	DNA metabolic process	GO:0006259	TRUE	1.21e-08	7.91756	1039	352	51	21010	ATRX,NSMCE4A,RMI1,HMGN1,NSD2,SMC3,RCHY1,TFDP1,JMY,DCLRE1A,BOD1L1,TOP2A,TAF2,NIPBL,HELLS,RBBP7,PTGES3,UNG,NOC3L,FBXW7,PBRM1,WAPL,BAZ1A,MEAF6,KDM1A,SMC5,NVL,CHAF1A,BACH1,CLSPN,SMARCA5,RIF1,SET,PCNA,REV3L,RAD21,MCM10,DPPA3,EXOSC3,SIN3A,SETX,TAF4,MORF4L1,CCNA2,RNF138,DHX36,ARID2,TDP2,PTTG1,ACTR2,NAP1L1
	GO:BP	regulation of nitrogen compound metabolic process	GO:0051171	FALSE	2.23e-08	7.65265	5587	352	152	21010	ATRX,ZNF492,TESMIN,TAX1BP1,SAP30L,TAF4B,EP300,NSMCE4A,TRIM33,MIER1,RNF14,CENPE,HMGN1,CHD1,NSD2,CEP290,LGMN,BAZ1B,CPEB2,BPTF,LARP7,PHF6,SMC3,RCHY1,CDK12,TUT4,POLR2K,BBS7,TFDP1,MGA,JMY,BCL2L10,GON4L,TASOR,LSM14A,IQGAP1,PLAG1,ZNF25,SOHLH2,SON,SECISBP2,MSX1,TBL1XR1,TOP2A,TAF2,NIPBL,CPEB4,TSG101,HPRT1,RBBP7,JARID2,PTGES3,ZNF395,QKI,INTS8,CCNG2,MBTPS2,HSP90B1,PARL,TENT5C,ZNF585A,IBTK,ZNF280B,PTPN2,FBXW…
	GO:BP	DNA damage response	GO:0006974	FALSE	2.67e-08	7.57323	890	352	46	21010	ATRX,EP300,NSMCE4A,RMI1,HMGN1,NSD2,BAZ1B,SMC3,RCHY1,MYO6,JMY,BCL2L10,DCLRE1A,BOD1L1,MSX1,TOP2A,TAF2,NIPBL,PPP4R3A,UNG,FBXW7,PBRM1,MEAF6,KDM1A,SMC5,CHAF1A,BACH1,TPT1,CLSPN,SMARCA5,RIF1,PCNA,REV3L,RAD21,MCM10,SETX,GIGYF2,TAF4,MORF4L1,RNF138,ARID2,TDP2,MARCHF7,PTTG1,TOPORS,ACTR2
	GO:BP	regulation of primary metabolic process	GO:0080090	FALSE	3.09e-08	7.51064	5766	352	155	21010	ATRX,ZNF492,TESMIN,TAX1BP1,SAP30L,TAF4B,EP300,NSMCE4A,TRIM33,MIER1,RNF14,CENPE,HMGN1,CHD1,NSD2,CEP290,LGMN,BAZ1B,CPEB2,BPTF,LARP7,PHF6,SMC3,RCHY1,CDK12,TUT4,POLR2K,BBS7,TFDP1,MGA,JMY,BCL2L10,GON4L,TASOR,LSM14A,IQGAP1,PLAG1,ZNF25,SOHLH2,SON,SECISBP2,MSX1,TBL1XR1,TOP2A,TAF2,NIPBL,CPEB4,TSG101,HPRT1,SCARB2,RBBP7,JARID2,PTGES3,ZNF395,QKI,PPP1CB,INTS8,CCNG2,MBTPS2,HSP90B1,PARL,TENT5C,ZNF585A,IBTK,ZNF2…
	GO:BP	cell cycle process	GO:0022402	FALSE	7.18e-08	7.14359	1273	352	56	21010	PRPF40A,ATRX,TESMIN,LSM11,SMC2,RMI1,CENPE,ASPM,BAZ1B,CUL5,SMC3,SASS6,TFDP1,LSM14A,IQGAP1,SON,MSX1,TOP2A,TAF2,NIPBL,PCM1,CCNG2,SMC4,FBXW7,PBRM1,PPP1R12A,WAPL,SMC5,PTTG2,BACH1,CLSPN,PPP6C,PHB2,SMARCA5,CDCA2,SUGT1,KIF4A,CSPP1,PCNA,SSX2IP,RAD21,CKAP5,CCSAP,SIN3A,GIGYF2,CHMP3,SGO2,TPR,CCNA2,DDX3X,ARID2,NCAPG,PTTG1,ACTR2,ECT2,IQGAP2
	GO:BP	chromatin organization	GO:0006325	FALSE	8.81e-08	7.05489	788	352	42	21010	ATRX,LSM11,EP300,MIER1,HMGN1,CHD1,UBN1,NSD2,BAZ1B,BPTF,TASOR,UHRF2,TBL1XR1,HELLS,RBBP7,JARID2,PBRM1,BAZ1A,MEAF6,KDM1A,NCOA3,CHAF1A,SMARCA5,BRD2,RIF1,MCM3AP,SET,SART3,RAD21,DPPA3,PSIP1,SIN3A,NSD3,PER2,MORF4L1,TADA2A,TPR,KDM3A,ARID2,KMT2C,ITGB3BP,NAP1L1
	GO:BP	cell division	GO:0051301	TRUE	8.85e-08	7.05323	660	352	38	21010	PRPF40A,SMC2,CENPE,ASPM,SMC3,DCLRE1A,IQGAP1,BOD1L1,SON,TOP2A,TSG101,HELLS,PPP1CB,CCNG2,MIS18BP1,SMC4,WAPL,SMC5,NCOA3,CDCA2,KIF4A,CSPP1,RAD21,CKAP5,CCSAP,CHMP3,SGO2,TADA2A,TPR,PARD3,CCNA2,CSNK1A1,NCAPG,PTTG1,ITGB3BP,ACTR2,ECT2,IQGAP2
	GO:BP	chromosome organization	GO:0051276	FALSE	1.06e-07	6.97435	633	352	37	21010	ATRX,NSMCE4A,SMC2,CENPE,BAZ1B,SMC3,TASOR,LSM14A,TOP2A,NIPBL,PTGES3,SMC4,FBXW7,PBRM1,WAPL,SMC5,PTTG2,PHB2,SMARCA5,RIF1,SUGT1,KIF4A,PCNA,RAD21,NUP133,CCSAP,SIN3A,SETX,CHMP3,SGO2,TPR,DDX3X,DHX36,ARID2,NCAPG,PTTG1,ITGB3BP
	GO:BP	macromolecule modification	GO:0043412	FALSE	8.5e-07	6.07054	3628	352	108	21010	ATRX,ZC3H13,TRIM77,TAF4B,EP300,NSMCE4A,TRIM33,SCYL2,MIER1,RMND5A,RNF14,CENPE,PIKFYVE,SCYL3,NUS1,MAP3K21,NSD2,BAZ1B,LARP7,CUL5,THUMPD3,RCHY1,UGGT2,CDK12,TMX3,IQGAP1,OTUD3,BOD1L1,PTP4A2,UHRF2,TBL1XR1,TAF2,NIPBL,TSG101,HELLS,RBBP7,USP34,ABI2,PPP1CB,CCNG2,PPP4R3A,HSP90B1,COG3,PPIG,UNG,IBTK,GMFB,MINDY2,PTPN2,FBXW2,FBXW7,PPP1R12A,MEAF6,THUMPD1,TAF3,KDM1A,SMC5,CLSPN,PPP6C,PHB2,TTC3,SMARCA5,SLC39A10,CDCA…
	GO:BP	chromosome segregation	GO:0007059	FALSE	1.0296e-06	5.98731	413	352	28	21010	SMC2,CENPE,ASPM,BAZ1B,SMC3,SASS6,LSM14A,TOP2A,NIPBL,SMC4,PBRM1,WAPL,SMC5,PTTG2,SMARCA5,CDCA2,KIF4A,RAD21,CCSAP,CHMP3,SGO2,TPR,DDX3X,ARID2,NCAPG,PTTG1,ACTR2,ECT2
	GO:BP	chromatin remodeling	GO:0006338	FALSE	1.0723e-06	5.96968	655	352	36	21010	ATRX,EP300,MIER1,CHD1,UBN1,NSD2,BAZ1B,BPTF,TASOR,UHRF2,HELLS,RBBP7,JARID2,PBRM1,BAZ1A,MEAF6,KDM1A,NCOA3,CHAF1A,SMARCA5,BRD2,RIF1,MCM3AP,SET,SART3,DPPA3,PSIP1,SIN3A,NSD3,PER2,TPR,KDM3A,ARID2,KMT2C,ITGB3BP,NAP1L1
	GO:BP	regulation of nucleobase-containing compound metabolic process	GO:0019219	FALSE	1.2287e-06	5.91055	4038	352	116	21010	ATRX,ZNF492,TESMIN,TAX1BP1,SAP30L,TAF4B,EP300,NSMCE4A,TRIM33,MIER1,RNF14,HMGN1,CHD1,NSD2,CEP290,BAZ1B,BPTF,LARP7,PHF6,SMC3,CDK12,TUT4,POLR2K,BBS7,TFDP1,MGA,JMY,GON4L,TASOR,PLAG1,ZNF25,SOHLH2,SON,SECISBP2,MSX1,TBL1XR1,TOP2A,TAF2,NIPBL,TSG101,RBBP7,JARID2,PTGES3,ZNF395,QKI,INTS8,MBTPS2,TENT5C,ZNF585A,ZNF280B,PTPN2,ZNF343,PBRM1,PPP1R12A,WAPL,BAZ1A,MEAF6,TAF3,KDM1A,SMC5,NCOA3,NVL,BACH1,SOX30,PHB2,ZNF…
	GO:BP	mitotic cell cycle process	GO:1903047	FALSE	1.2468e-06	5.90421	757	352	39	21010	LSM11,SMC2,CENPE,BAZ1B,CUL5,SMC3,SASS6,TFDP1,LSM14A,IQGAP1,SON,TAF2,NIPBL,CCNG2,SMC4,PBRM1,WAPL,SMC5,BACH1,CLSPN,PPP6C,PHB2,SMARCA5,CDCA2,KIF4A,PCNA,RAD21,CKAP5,CCSAP,SIN3A,GIGYF2,CHMP3,TPR,CCNA2,DDX3X,ARID2,NCAPG,ECT2,IQGAP2
	GO:BP	DNA repair	GO:0006281	FALSE	1.6729e-06	5.77652	602	352	34	21010	ATRX,NSMCE4A,RMI1,HMGN1,NSD2,SMC3,RCHY1,JMY,DCLRE1A,BOD1L1,TAF2,NIPBL,UNG,FBXW7,PBRM1,MEAF6,KDM1A,SMC5,CHAF1A,BACH1,CLSPN,SMARCA5,RIF1,PCNA,REV3L,RAD21,SETX,TAF4,MORF4L1,RNF138,ARID2,TDP2,PTTG1,ACTR2
	GO:BP	regulation of organelle organization	GO:0033043	FALSE	1.7479e-06	5.75749	1157	352	50	21010	C2CD5,ATRX,WASHC4,ADD3,EP300,NSMCE4A,SMC2,CENPE,PIKFYVE,ARHGAP18,BAZ1B,SASS6,LMOD3,TASOR,CARMIL1,GOLPH3,MSX1,TOP2A,TSG101,SCARB2,ABI2,PARL,GMFB,SMC4,FBXW7,PBRM1,WAPL,MPDZ,SMC5,LIMA1,SMARCA5,CDCA2,MTSS1,RAD21,CKAP5,CCSAP,TAPT1,SIN3A,CHMP3,FEZ2,TPR,VPS13C,AMOT,DCDC2,DHX36,ARID2,NCAPG,TRAF3IP1,ECT2,IQGAP2
	GO:BP	mitotic cell cycle	GO:0000278	FALSE	2.0358e-06	5.69126	908	352	43	21010	LSM11,SMC2,CENPE,LGMN,BAZ1B,CUL5,SMC3,SASS6,TFDP1,LSM14A,IQGAP1,SON,TAF2,NIPBL,CCNG2,SMC4,PBRM1,PPP1R12A,WAPL,SMC5,BACH1,CLSPN,PPP6C,PHB2,SMARCA5,CDCA2,SUGT1,KIF4A,PCNA,RAD21,CKAP5,CCSAP,SIN3A,GIGYF2,CHMP3,TADA2A,TPR,CCNA2,DDX3X,ARID2,NCAPG,ECT2,IQGAP2
	GO:BP	cellular response to stress	GO:0033554	FALSE	2.3626e-06	5.62661	1925	352	69	21010	ATRX,EP300,NSMCE4A,RMI1,HMGN1,NSD2,BAZ1B,CPEB2,SMC3,RCHY1,UGGT2,MYO6,JMY,BCL2L10,DCLRE1A,BOD1L1,MSX1,TOP2A,TAF2,NIPBL,CPEB4,RBBP7,MBTPS2,PPP4R3A,HSP90B1,UNG,STOML2,PTPN2,ERP44,FBXW7,PBRM1,MEAF6,KDM1A,SMC5,CHAF1A,BACH1,TPT1,CLSPN,PHB2,SMARCA5,PDIA6,MTSS1,RIF1,PCNA,REV3L,NF1,RAD21,MCM10,SIN3A,SETX,NFKBIA,GIGYF2,TAF4,MORF4L1,DNAJB14,TPR,VPS13C,CCNA2,GABARAPL2,DDX3X,RNF138,DHX36,ARID2,TDP2,MARCHF7,PT…
	GO:BP	regulation of RNA metabolic process	GO:0051252	FALSE	2.9032e-06	5.53713	3753	352	109	21010	ATRX,ZNF492,TESMIN,TAX1BP1,SAP30L,TAF4B,EP300,TRIM33,MIER1,RNF14,HMGN1,CHD1,NSD2,CEP290,BAZ1B,BPTF,LARP7,PHF6,CDK12,TUT4,POLR2K,BBS7,TFDP1,MGA,JMY,GON4L,TASOR,PLAG1,ZNF25,SOHLH2,SON,SECISBP2,MSX1,TBL1XR1,TOP2A,TAF2,NIPBL,TSG101,RBBP7,JARID2,ZNF395,QKI,INTS8,MBTPS2,TENT5C,ZNF585A,ZNF280B,PTPN2,ZNF343,PBRM1,PPP1R12A,BAZ1A,MEAF6,TAF3,KDM1A,NCOA3,BACH1,SOX30,PHB2,ZNF525,SMARCA5,BRD2,RIF1,CNOT8,SET,PC…
	GO:BP	cellular component organization or biogenesis	GO:0071840	FALSE	4.6009e-06	5.33716	8309	352	194	21010	PRPF40A,C2CD5,ATRX,TESMIN,WASHC4,CCSER2,IFT122,ACTL8,ADD3,TAF4B,LSM11,EP300,NSMCE4A,ATP11B,SMC2,RMI1,SCYL2,MIER1,CENPE,ASPM,PIKFYVE,HMGN1,CHD1,ARHGAP18,UBN1,NSD2,CEP78,MYO9A,DMKN,NOL8,CEP290,LGMN,BAZ1B,LAMB1,MPHOSPH10,BPTF,SMC3,SASS6,BBS7,MYO6,JMY,BCL2L10,TBPL1,ARMC1,LMOD3,TASOR,LSM14A,IQGAP1,GCC2,CARMIL1,ARL13B,CLPTM1L,GOLPH3,SON,KIF5B,UHRF2,MSX1,TBL1XR1,ADAMTS9,TOP2A,TAF2,NIPBL,MFN1,ATP8A1,PCM1…
	GO:BP	nuclear chromosome segregation	GO:0098813	FALSE	8.553e-06	5.06788	313	352	23	21010	SMC2,CENPE,ASPM,BAZ1B,SMC3,LSM14A,TOP2A,NIPBL,SMC4,PBRM1,WAPL,PTTG2,SMARCA5,KIF4A,RAD21,CCSAP,CHMP3,TPR,ARID2,NCAPG,PTTG1,ACTR2,ECT2
	GO:BP	RNA biosynthetic process	GO:0032774	FALSE	1.1379e-05	4.94391	3600	352	104	21010	PRPF40A,ATRX,ZNF492,TESMIN,TAX1BP1,SAP30L,TAF4B,EP300,TRIM33,MIER1,RNF14,HMGN1,CHD1,NSD2,CEP290,BAZ1B,BPTF,LARP7,PHF6,CDK12,POLR2K,BBS7,TFDP1,MGA,JMY,TBPL1,GON4L,TASOR,PLAG1,ZNF25,SOHLH2,MSX1,TBL1XR1,TOP2A,TAF2,NIPBL,TSG101,RBBP7,JARID2,ZNF395,INTS8,MBTPS2,POLR1D,ZNF585A,ZNF280B,PTPN2,ZNF343,PBRM1,PPP1R12A,BAZ1A,MEAF6,TAF3,KDM1A,NCOA3,BACH1,SOX30,PHB2,ZNF525,SMARCA5,BRD2,RIF1,SET,PCNA,KIT,SART3,M…
	GO:BP	DNA-templated transcription	GO:0006351	FALSE	1.3508e-05	4.8694	3563	352	103	21010	PRPF40A,ATRX,ZNF492,TESMIN,TAX1BP1,SAP30L,TAF4B,EP300,TRIM33,MIER1,RNF14,HMGN1,CHD1,NSD2,CEP290,BAZ1B,BPTF,LARP7,PHF6,CDK12,POLR2K,BBS7,TFDP1,MGA,JMY,TBPL1,GON4L,PLAG1,ZNF25,SOHLH2,MSX1,TBL1XR1,TOP2A,TAF2,NIPBL,TSG101,RBBP7,JARID2,ZNF395,INTS8,MBTPS2,POLR1D,ZNF585A,ZNF280B,PTPN2,ZNF343,PBRM1,PPP1R12A,BAZ1A,MEAF6,TAF3,KDM1A,NCOA3,BACH1,SOX30,PHB2,ZNF525,SMARCA5,BRD2,RIF1,SET,PCNA,KIT,SART3,MYPOP,P…
	GO:BP	nucleobase-containing compound biosynthetic process	GO:0034654	FALSE	1.9075e-05	4.71953	4026	352	112	21010	PRPF40A,ATRX,ZNF492,TESMIN,TAX1BP1,SAP30L,TAF4B,EP300,ATP8,TRIM33,MIER1,RNF14,HMGN1,CHD1,NSD2,CEP290,BAZ1B,BPTF,LARP7,PHF6,RCHY1,CDK12,POLR2K,BBS7,TFDP1,MGA,JMY,TBPL1,GON4L,TASOR,PLAG1,ZNF25,SOHLH2,MSX1,TBL1XR1,TOP2A,TAF2,NIPBL,MTAP,TSG101,HPRT1,RBBP7,JARID2,PTGES3,ZNF395,INTS8,MBTPS2,POLR1D,ZNF585A,ZNF280B,STOML2,PTPN2,ZNF343,PBRM1,PPP1R12A,BAZ1A,MEAF6,TAF3,KDM1A,NCOA3,NVL,BACH1,SOX30,PHB2,ZNF52…
	GO:BP	transcription by RNA polymerase II	GO:0006366	FALSE	2.3234e-05	4.63387	2521	352	80	21010	ATRX,ZNF492,SAP30L,TAF4B,EP300,TRIM33,MIER1,RNF14,HMGN1,CHD1,NSD2,BAZ1B,BPTF,LARP7,PHF6,CDK12,POLR2K,BBS7,TFDP1,MGA,JMY,TBPL1,PLAG1,ZNF25,SOHLH2,MSX1,TBL1XR1,TOP2A,TAF2,NIPBL,TSG101,RBBP7,JARID2,ZNF395,INTS8,MBTPS2,ZNF585A,ZNF280B,PTPN2,ZNF343,PBRM1,PPP1R12A,BAZ1A,TAF3,KDM1A,NCOA3,BACH1,SOX30,ZNF525,SMARCA5,BRD2,RIF1,PCNA,SART3,MYPOP,RAD21,FAM220A,CNOT7,PSIP1,UBE3A,TLE4,SIN3A,SETX,NFKBIA,STRAP,PE…
	GO:BP	protein modification process	GO:0036211	FALSE	5.018e-05	4.29947	3409	352	98	21010	TRIM77,TAF4B,EP300,NSMCE4A,TRIM33,SCYL2,MIER1,RMND5A,RNF14,CENPE,PIKFYVE,SCYL3,NUS1,MAP3K21,NSD2,BAZ1B,CUL5,RCHY1,UGGT2,CDK12,TMX3,IQGAP1,OTUD3,BOD1L1,PTP4A2,UHRF2,TBL1XR1,TAF2,NIPBL,TSG101,RBBP7,USP34,ABI2,PPP1CB,CCNG2,PPP4R3A,HSP90B1,COG3,PPIG,IBTK,GMFB,MINDY2,PTPN2,FBXW2,FBXW7,PPP1R12A,MEAF6,TAF3,KDM1A,SMC5,CLSPN,PPP6C,PHB2,TTC3,SMARCA5,SLC39A10,CDCA2,BRD2,RIF1,SET,KIT,N4BP1,ANKIB1,RPGR,KLHL20…
	GO:BP	regulation of RNA biosynthetic process	GO:2001141	FALSE	5.2314e-05	4.28139	3460	352	99	21010	ATRX,ZNF492,TESMIN,TAX1BP1,SAP30L,TAF4B,EP300,TRIM33,MIER1,RNF14,HMGN1,CHD1,NSD2,CEP290,BAZ1B,BPTF,LARP7,PHF6,CDK12,POLR2K,BBS7,TFDP1,MGA,JMY,GON4L,TASOR,PLAG1,ZNF25,SOHLH2,MSX1,TBL1XR1,TOP2A,TAF2,NIPBL,TSG101,RBBP7,JARID2,ZNF395,INTS8,MBTPS2,ZNF585A,ZNF280B,PTPN2,ZNF343,PBRM1,PPP1R12A,BAZ1A,MEAF6,TAF3,KDM1A,NCOA3,BACH1,SOX30,PHB2,ZNF525,SMARCA5,BRD2,RIF1,SET,PCNA,KIT,MYPOP,RAD21,FAM220A,CNOT7,PS…
	GO:BP	heterocycle biosynthetic process	GO:0018130	FALSE	5.2975e-05	4.27593	4099	352	112	21010	PRPF40A,ATRX,ZNF492,TESMIN,TAX1BP1,SAP30L,TAF4B,EP300,ATP8,TRIM33,MIER1,RNF14,HMGN1,CHD1,NSD2,CEP290,BAZ1B,BPTF,LARP7,PHF6,RCHY1,CDK12,POLR2K,BBS7,TFDP1,MGA,JMY,TBPL1,GON4L,TASOR,PLAG1,ZNF25,SOHLH2,MSX1,TBL1XR1,TOP2A,TAF2,NIPBL,MTAP,TSG101,HPRT1,RBBP7,JARID2,PTGES3,ZNF395,INTS8,MBTPS2,POLR1D,ZNF585A,ZNF280B,STOML2,PTPN2,ZNF343,PBRM1,PPP1R12A,BAZ1A,MEAF6,TAF3,KDM1A,NCOA3,NVL,BACH1,SOX30,PHB2,ZNF52…
	GO:BP	aromatic compound biosynthetic process	GO:0019438	FALSE	6.1571e-05	4.21062	4110	352	112	21010	PRPF40A,ATRX,ZNF492,TESMIN,TAX1BP1,SAP30L,TAF4B,EP300,ATP8,TRIM33,MIER1,RNF14,HMGN1,CHD1,NSD2,CEP290,BAZ1B,BPTF,LARP7,PHF6,RCHY1,CDK12,POLR2K,BBS7,TFDP1,MGA,JMY,TBPL1,GON4L,TASOR,PLAG1,ZNF25,SOHLH2,MSX1,TBL1XR1,TOP2A,TAF2,NIPBL,MTAP,TSG101,HPRT1,RBBP7,JARID2,PTGES3,ZNF395,INTS8,MBTPS2,POLR1D,ZNF585A,ZNF280B,STOML2,PTPN2,ZNF343,PBRM1,PPP1R12A,BAZ1A,MEAF6,TAF3,KDM1A,NCOA3,NVL,BACH1,SOX30,PHB2,ZNF52…
	GO:BP	biological regulation	GO:0065007	FALSE	7.3634e-05	4.13292	12751	352	262	21010	PRPF40A,C2CD5,ATRX,ZNF492,ZC3H13,TESMIN,TRIM77,GAPVD1,TAX1BP1,WASHC4,SAP30L,IFT122,ADD3,TAF4B,LSM11,EP300,NSMCE4A,ATP11B,SMC2,TRIM33,SCYL2,MIER1,DEPDC7,RNF14,CENPE,ASPM,PIKFYVE,HMGN1,CHD1,ARHGAP18,NUS1,MAP3K21,NSD2,MYO9A,CEP290,LGMN,BAZ1B,LAMB1,CPEB2,BPTF,LARP7,CUL5,PHF6,ARHGEF12,SMC3,RCHY1,CDK12,TUT4,POLR2K,SASS6,BBS7,TFDP1,MGA,MYO6,JMY,BCL2L10,GON4L,LMOD3,TASOR,LSM14A,IQGAP1,PLAG1,GCC2,ZNF25,OT…
	GO:BP	regulation of DNA-templated transcription	GO:0006355	FALSE	7.6002e-05	4.11918	3437	352	98	21010	ATRX,ZNF492,TESMIN,TAX1BP1,SAP30L,TAF4B,EP300,TRIM33,MIER1,RNF14,HMGN1,CHD1,NSD2,CEP290,BAZ1B,BPTF,LARP7,PHF6,CDK12,POLR2K,BBS7,TFDP1,MGA,JMY,GON4L,PLAG1,ZNF25,SOHLH2,MSX1,TBL1XR1,TOP2A,TAF2,NIPBL,TSG101,RBBP7,JARID2,ZNF395,INTS8,MBTPS2,ZNF585A,ZNF280B,PTPN2,ZNF343,PBRM1,PPP1R12A,BAZ1A,MEAF6,TAF3,KDM1A,NCOA3,BACH1,SOX30,PHB2,ZNF525,SMARCA5,BRD2,RIF1,SET,PCNA,KIT,MYPOP,RAD21,FAM220A,CNOT7,PSIP1,UB…
	GO:BP	cellular nitrogen compound biosynthetic process	GO:0044271	FALSE	0.00010195	3.99162	4860	352	126	21010	PRPF40A,ATRX,ZNF492,TESMIN,TAX1BP1,SAP30L,TAF4B,EP300,ATP8,TRIM33,MIER1,RNF14,HMGN1,CHD1,NSD2,CEP290,BAZ1B,CPEB2,BPTF,LARP7,PHF6,RCHY1,CDK12,TUT4,POLR2K,BBS7,TFDP1,MGA,JMY,TBPL1,GON4L,TASOR,LSM14A,PLAG1,ZNF25,SOHLH2,SECISBP2,MSX1,TBL1XR1,TOP2A,TAF2,NIPBL,CPEB4,MTAP,TSG101,HPRT1,RBBP7,JARID2,PTGES3,ZNF395,QKI,INTS8,MBTPS2,POLR1D,DARS1,ZNF585A,ZNF280B,STOML2,PTPN2,ZNF343,PBRM1,PPP1R12A,BAZ1A,MEAF6,…
	GO:BP	regulation of cellular process	GO:0050794	FALSE	0.00010786	3.96714	11758	352	246	21010	PRPF40A,C2CD5,ATRX,ZNF492,TESMIN,TRIM77,GAPVD1,TAX1BP1,WASHC4,SAP30L,IFT122,ADD3,TAF4B,LSM11,EP300,NSMCE4A,SMC2,TRIM33,SCYL2,MIER1,DEPDC7,RNF14,CENPE,ASPM,PIKFYVE,HMGN1,CHD1,ARHGAP18,NUS1,MAP3K21,NSD2,MYO9A,CEP290,LGMN,BAZ1B,LAMB1,CPEB2,BPTF,LARP7,CUL5,PHF6,ARHGEF12,SMC3,CDK12,TUT4,POLR2K,SASS6,BBS7,TFDP1,MGA,MYO6,JMY,BCL2L10,GON4L,LMOD3,TASOR,LSM14A,IQGAP1,PLAG1,GCC2,ZNF25,OTUD3,SOHLH2,CARMIL1,A…
	GO:BP	post-translational protein modification	GO:0043687	FALSE	0.0001164	3.93405	1276	352	49	21010	TRIM77,EP300,NSMCE4A,TRIM33,MIER1,RMND5A,RNF14,NSD2,BAZ1B,CUL5,RCHY1,OTUD3,BOD1L1,UHRF2,TBL1XR1,TAF2,NIPBL,RBBP7,USP34,MINDY2,FBXW7,MEAF6,KDM1A,SMC5,TTC3,SMARCA5,RIF1,SET,N4BP1,ANKIB1,RPGR,KLHL20,UBE3A,USP53,PER2,TAF4,MORF4L1,TADA2A,RANBP2,BIRC2,KDM3A,CCNA2,DDX3X,RNF138,FKBP1A,MARCHF7,MIB1,KMT2C,TOPORS
	GO:BP	developmental process	GO:0032502	TRUE	0.0001192	3.92372	6414	352	155	21010	PRPF40A,ATRX,ZC3H13,TESMIN,SAP30L,IFT122,ACTL8,BPGM,TAF4B,EP300,RMI1,SCYL2,ASPM,PIKFYVE,SCYL3,HMGN1,ARHGAP18,NUS1,NSD2,MYO9A,CEP290,LGMN,LAMB1,BPTF,LARP7,PHF6,SMC3,CDK12,TUT4,BBS7,TFDP1,MGA,THOC2,MYO6,BCL2L10,TBPL1,LMOD3,TASOR,IQGAP1,PLAG1,GMCL1,SOHLH2,ARL13B,KIF5B,UHRF2,SECISBP2,MSX1,TBL1XR1,DNAH11,ADAMTS9,TOP2A,NIPBL,PCM1,TSG101,HPRT1,HELLS,SCARB2,RBBP7,JARID2,PTGES3,ABI2,QKI,MBTPS2,CNN3,BICC1,…
	GO:BP	cellular component organization	GO:0016043	FALSE	0.00012674	3.8971	8098	352	185	21010	PRPF40A,C2CD5,ATRX,TESMIN,WASHC4,CCSER2,IFT122,ACTL8,ADD3,TAF4B,LSM11,EP300,NSMCE4A,ATP11B,SMC2,RMI1,SCYL2,MIER1,CENPE,ASPM,PIKFYVE,HMGN1,CHD1,ARHGAP18,UBN1,NSD2,CEP78,MYO9A,DMKN,CEP290,LGMN,BAZ1B,LAMB1,BPTF,SMC3,SASS6,BBS7,MYO6,JMY,BCL2L10,TBPL1,ARMC1,LMOD3,TASOR,LSM14A,IQGAP1,GCC2,CARMIL1,ARL13B,CLPTM1L,GOLPH3,SON,KIF5B,UHRF2,MSX1,TBL1XR1,ADAMTS9,TOP2A,TAF2,NIPBL,MFN1,ATP8A1,PCM1,TSG101,HPRT1,H…
	GO:BP	stem cell population maintenance	GO:0019827	FALSE	0.00015868	3.79948	180	352	16	21010	ZC3H13,SAP30L,ASPM,SMC3,TUT4,NIPBL,PCM1,RBBP7,SMC5,NCOA3,TPT1,RIF1,KIT,SIN3A,KDM3A,SAV1
	GO:BP	sister chromatid segregation	GO:0000819	FALSE	0.00015975	3.79655	229	352	18	21010	SMC2,CENPE,BAZ1B,SMC3,LSM14A,TOP2A,NIPBL,SMC4,PBRM1,WAPL,SMARCA5,KIF4A,RAD21,CCSAP,CHMP3,TPR,ARID2,NCAPG
	GO:BP	regulation of macromolecule metabolic process	GO:0060255	FALSE	0.00016348	3.78654	6772	352	161	21010	ATRX,ZNF492,TESMIN,TRIM77,TAX1BP1,SAP30L,TAF4B,EP300,NSMCE4A,TRIM33,MIER1,RNF14,CENPE,HMGN1,CHD1,NSD2,CEP290,LGMN,BAZ1B,CPEB2,BPTF,LARP7,PHF6,SMC3,RCHY1,CDK12,TUT4,POLR2K,BBS7,TFDP1,MGA,JMY,BCL2L10,GON4L,TASOR,LSM14A,IQGAP1,PLAG1,ZNF25,SOHLH2,SON,UHRF2,SECISBP2,MSX1,TBL1XR1,TOP2A,TAF2,NIPBL,CPEB4,TSG101,HELLS,RBBP7,JARID2,PTGES3,ZNF395,QKI,PPP1CB,INTS8,CCNG2,MBTPS2,HSP90B1,PARL,TENT5C,ZNF585A,IBT…
	GO:BP	regulation of transcription by RNA polymerase II	GO:0006357	FALSE	0.00016737	3.77633	2408	352	75	21010	ATRX,ZNF492,SAP30L,TAF4B,EP300,TRIM33,MIER1,RNF14,HMGN1,CHD1,NSD2,BAZ1B,BPTF,LARP7,PHF6,CDK12,BBS7,TFDP1,MGA,JMY,PLAG1,ZNF25,SOHLH2,MSX1,TBL1XR1,TOP2A,TAF2,NIPBL,TSG101,RBBP7,JARID2,ZNF395,MBTPS2,ZNF585A,ZNF280B,PTPN2,ZNF343,PBRM1,PPP1R12A,BAZ1A,TAF3,KDM1A,NCOA3,BACH1,SOX30,ZNF525,SMARCA5,BRD2,RIF1,PCNA,MYPOP,RAD21,FAM220A,CNOT7,PSIP1,UBE3A,TLE4,SIN3A,SETX,NFKBIA,STRAP,PER2,CIR1,TAF4,TADA2A,TPR,K…
	GO:BP	regulation of cellular component organization	GO:0051128	FALSE	0.00020168	3.69534	2419	352	75	21010	C2CD5,ATRX,WASHC4,ADD3,LSM11,EP300,NSMCE4A,SMC2,SCYL2,CENPE,PIKFYVE,ARHGAP18,MYO9A,BAZ1B,LAMB1,SASS6,LMOD3,TASOR,CARMIL1,GOLPH3,MSX1,TOP2A,ATP8A1,TSG101,SCARB2,RBBP7,ABI2,PARL,GMFB,SMC4,FBXW7,PBRM1,WAPL,BAZ1A,ZFYVE16,MEAF6,MPDZ,KDM1A,SMC5,LIMA1,SMARCA5,CDCA2,RPL13A,MTSS1,KIT,NF1,RAD21,ADAM10,CKAP5,CCSAP,TAPT1,COLGALT1,SIN3A,SETX,CHMP3,FEZ2,TPR,VPS13C,AMOT,BIRC2,DCDC2,CSNK1A1,DDX3X,EPB41L5,DHX36,A…
	GO:BP	maintenance of cell number	GO:0098727	FALSE	0.00021559	3.66638	184	352	16	21010	ZC3H13,SAP30L,ASPM,SMC3,TUT4,NIPBL,PCM1,RBBP7,SMC5,NCOA3,TPT1,RIF1,KIT,SIN3A,KDM3A,SAV1
	GO:BP	organic cyclic compound biosynthetic process	GO:1901362	FALSE	0.00021595	3.66564	4255	352	113	21010	PRPF40A,ATRX,ZNF492,TESMIN,TAX1BP1,SAP30L,TAF4B,EP300,ATP8,TRIM33,MIER1,RNF14,HMGN1,CHD1,NSD2,CEP290,BAZ1B,BPTF,LARP7,PHF6,RCHY1,CDK12,POLR2K,BBS7,TFDP1,MGA,JMY,TBPL1,GON4L,TASOR,PLAG1,ZNF25,SOHLH2,MSX1,TBL1XR1,TOP2A,TAF2,NIPBL,MTAP,TSG101,HPRT1,RBBP7,JARID2,PTGES3,ZNF395,INTS8,MBTPS2,POLR1D,ZNF585A,ZNF280B,STOML2,PTPN2,ZNF343,PBRM1,PPP1R12A,BAZ1A,MEAF6,TAF3,KDM1A,NCOA3,NVL,BACH1,SOX30,PHB2,ZNF52…
	GO:BP	nuclear division	GO:0000280	FALSE	0.00025849	3.58755	437	352	25	21010	TESMIN,SMC2,RMI1,CENPE,ASPM,BAZ1B,SMC3,LSM14A,MSX1,TOP2A,NIPBL,SMC4,WAPL,PTTG2,PHB2,SMARCA5,CDCA2,KIF4A,RAD21,CCSAP,CHMP3,TPR,NCAPG,PTTG1,ACTR2
	GO:BP	positive regulation of nucleobase-containing compound metabolic process	GO:0045935	FALSE	0.00030616	3.51405	2039	352	66	21010	ATRX,TAF4B,EP300,RNF14,HMGN1,NSD2,CEP290,BAZ1B,BPTF,LARP7,CDK12,TUT4,TFDP1,MGA,JMY,PLAG1,MSX1,TBL1XR1,TOP2A,TAF2,NIPBL,TSG101,RBBP7,PTGES3,ZNF395,MBTPS2,ZNF585A,PBRM1,PPP1R12A,BAZ1A,MEAF6,TAF3,KDM1A,NCOA3,NVL,BACH1,SOX30,SMARCA5,RIF1,CNOT8,PCNA,CNOT7,EXOSC3,PSIP1,UBE3A,SIN3A,SETX,NFKBIA,GIGYF2,NSD3,PER2,TAF4,MORF4L1,TADA2A,NAA15,BIRC2,KDM3A,CCNA2,DDX3X,YES1,DHX36,ARID2,KMT2C,TOPORS,ACTR2,TRIP11
	GO:BP	regulation of biological process	GO:0050789	FALSE	0.0003639	3.43901	12331	352	253	21010	PRPF40A,C2CD5,ATRX,ZNF492,ZC3H13,TESMIN,TRIM77,GAPVD1,TAX1BP1,WASHC4,SAP30L,IFT122,ADD3,TAF4B,LSM11,EP300,NSMCE4A,SMC2,TRIM33,SCYL2,MIER1,DEPDC7,RNF14,CENPE,ASPM,PIKFYVE,HMGN1,CHD1,ARHGAP18,NUS1,MAP3K21,NSD2,MYO9A,CEP290,LGMN,BAZ1B,LAMB1,CPEB2,BPTF,LARP7,CUL5,PHF6,ARHGEF12,SMC3,RCHY1,CDK12,TUT4,POLR2K,SASS6,BBS7,TFDP1,MGA,MYO6,JMY,BCL2L10,GON4L,LMOD3,TASOR,LSM14A,IQGAP1,PLAG1,GCC2,ZNF25,OTUD3,SOH…
	GO:BP	regulation of metabolic process	GO:0019222	FALSE	0.00037106	3.43056	7295	352	169	21010	ATRX,ZNF492,TESMIN,TRIM77,TAX1BP1,SAP30L,TAF4B,EP300,NSMCE4A,TRIM33,MIER1,RNF14,CENPE,PIKFYVE,HMGN1,CHD1,NSD2,CEP290,LGMN,BAZ1B,CPEB2,BPTF,LARP7,PHF6,SMC3,RCHY1,CDK12,TUT4,POLR2K,BBS7,TFDP1,MGA,JMY,BCL2L10,GON4L,TASOR,LSM14A,IQGAP1,PLAG1,ZNF25,SOHLH2,SON,UHRF2,SECISBP2,MSX1,TBL1XR1,TOP2A,TAF2,NIPBL,CPEB4,TSG101,HPRT1,HELLS,SCARB2,RBBP7,JARID2,PTGES3,ZNF395,QKI,PPP1CB,INTS8,CCNG2,MBTPS2,HSP90B1,PA…
	GO:BP	organelle fission	GO:0048285	FALSE	0.00051019	3.29227	485	352	26	21010	TESMIN,SMC2,RMI1,CENPE,ASPM,BAZ1B,SMC3,LSM14A,MSX1,TOP2A,NIPBL,SMC4,WAPL,PTTG2,PHB2,SMARCA5,CDCA2,KIF4A,GDAP1,RAD21,CCSAP,CHMP3,TPR,NCAPG,PTTG1,ACTR2
	GO:BP	regulation of chromosome organization	GO:0033044	FALSE	0.00063439	3.19764	251	352	18	21010	ATRX,NSMCE4A,SMC2,CENPE,BAZ1B,TASOR,TOP2A,SMC4,PBRM1,WAPL,SMC5,SMARCA5,RAD21,SIN3A,TPR,DHX36,ARID2,NCAPG
	GO:BP	regulation of cell cycle	GO:0051726	FALSE	0.00069882	3.15564	1112	352	43	21010	PRPF40A,ATRX,LSM11,SMC2,CENPE,ASPM,LGMN,BAZ1B,CDK12,SASS6,TFDP1,IQGAP1,SON,UHRF2,MSX1,TSG101,CCNG2,SMC4,FBXW7,PBRM1,WAPL,MEAF6,SMC5,CLSPN,PHB2,SMARCA5,CDCA2,CSPP1,RAD21,CCSAP,SIN3A,GIGYF2,CHMP3,PER2,MORF4L1,TADA2A,TPR,BIRC2,CCNA2,DDX3X,ARID2,NCAPG,ECT2
	GO:BP	positive regulation of nitrogen compound metabolic process	GO:0051173	FALSE	0.00081386	3.08945	3071	352	87	21010	ATRX,TAF4B,EP300,RNF14,CENPE,HMGN1,NSD2,CEP290,LGMN,BAZ1B,BPTF,LARP7,RCHY1,CDK12,TUT4,BBS7,TFDP1,MGA,JMY,BCL2L10,IQGAP1,PLAG1,MSX1,TBL1XR1,TOP2A,TAF2,NIPBL,TSG101,HPRT1,RBBP7,PTGES3,ZNF395,MBTPS2,ZNF585A,FBXW7,PBRM1,PPP1R12A,BAZ1A,MEAF6,TAF3,KDM1A,NCOA3,NVL,BACH1,CLSPN,SOX30,PHB2,SMARCA5,SLC39A10,CDCA2,RIF1,CNOT8,PCNA,KIT,ANKIB1,CNOT7,EXOSC3,PSIP1,UBE3A,SIN3A,SETX,NFKBIA,GIGYF2,NSD3,IFT57,PER2,TA…
	GO:BP	sister chromatid cohesion	GO:0007062	FALSE	0.00099076	3.00403	57	352	9	21010	ATRX,SMC3,NIPBL,FBXW7,WAPL,SMC5,PHB2,RAD21,SGO2
	GO:BP	regulation of cellular metabolic process	GO:0031323	FALSE	0.00102401	2.98969	6726	352	157	21010	ATRX,ZNF492,TESMIN,TRIM77,TAX1BP1,SAP30L,TAF4B,EP300,NSMCE4A,TRIM33,MIER1,RNF14,CENPE,PIKFYVE,HMGN1,CHD1,NSD2,CEP290,LGMN,BAZ1B,CPEB2,BPTF,LARP7,PHF6,SMC3,CDK12,TUT4,POLR2K,BBS7,TFDP1,MGA,JMY,GON4L,TASOR,LSM14A,IQGAP1,PLAG1,ZNF25,SOHLH2,SON,UHRF2,SECISBP2,MSX1,TBL1XR1,TOP2A,TAF2,NIPBL,CPEB4,TSG101,HPRT1,HELLS,RBBP7,JARID2,PTGES3,ZNF395,QKI,PPP1CB,INTS8,CCNG2,MBTPS2,HSP90B1,PARL,TENT5C,ZNF585A,IBT…
	GO:BP	protein metabolic process	GO:0019538	FALSE	0.00104684	2.98012	5373	352	132	21010	TRIM77,TAF4B,EP300,NSMCE4A,TRIM33,SCYL2,MIER1,RMND5A,RNF14,CENPE,PIKFYVE,SCYL3,NUS1,MAP3K21,NSD2,LGMN,BAZ1B,CPEB2,CUL5,RCHY1,UGGT2,CDK12,TUT4,BBS7,TMX3,BCL2L10,LSM14A,IQGAP1,OTUD3,BOD1L1,GOLPH3,PTP4A2,UHRF2,SECISBP2,TBL1XR1,ADAMTS9,TAF2,NIPBL,CPEB4,TSG101,RBBP7,USP34,PTGES3,ABI2,QKI,PPP1CB,CCNG2,MBTPS2,PPP4R3A,HSP90B1,PARL,COG3,DARS1,PPIG,IBTK,GMFB,MINDY2,STOML2,PTPN2,FBXW2,ERP44,FBXW7,PPP1R12A,M…
	GO:BP	histone modification	GO:0016570	FALSE	0.0012523	2.90229	291	352	19	21010	EP300,MIER1,NSD2,BAZ1B,BOD1L1,TBL1XR1,TAF2,NIPBL,RBBP7,MEAF6,KDM1A,SMARCA5,RIF1,SET,TAF4,MORF4L1,TADA2A,KDM3A,KMT2C
	GO:BP	mitotic sister chromatid segregation	GO:0000070	FALSE	0.00154709	2.81048	187	352	15	21010	SMC2,CENPE,BAZ1B,SMC3,LSM14A,NIPBL,SMC4,WAPL,SMARCA5,KIF4A,RAD21,CCSAP,CHMP3,TPR,NCAPG
	GO:BP	regulation of chromosome condensation	GO:0060623	FALSE	0.00219674	2.65822	12	352	5	21010	SMC2,BAZ1B,SMC4,SMARCA5,NCAPG
	GO:BP	cellular localization	GO:0051641	TRUE	0.00273929	2.56236	3652	352	97	21010	C2CD5,ATRX,GAPVD1,WASHC4,IFT122,EP300,SCYL2,CENPE,ASPM,PIKFYVE,SCYL3,NUS1,NSD2,NOL8,CEP290,LARP7,BBS7,TNPO1,THOC2,MYO6,TASOR,GCC2,ARL13B,GOLPH3,KIF5B,MSX1,DNAH11,ADAMTS9,NIPBL,PCM1,TSG101,SCARB2,JARID2,SNX25,SYTL2,LSG1,HSP90B1,PARL,COG3,IBTK,FBXW7,CLCN3,PPP1R12A,WAPL,ZFYVE16,SEC62,TAF3,KDM1A,SMC5,NVL,PPP6C,PHB2,ATP6V0A1,MCM3AP,KIF4A,MYRIP,GDAP1,MAGOH,KIT,RPGR,KLHL20,NF1,SSX2IP,RAD21,ADAM10,NUP133…
	GO:BP	DNA replication	GO:0006260	FALSE	0.00328835	2.48302	281	352	18	21010	ATRX,RMI1,SMC3,BOD1L1,RBBP7,NOC3L,WAPL,BAZ1A,MEAF6,CHAF1A,SMARCA5,SET,PCNA,REV3L,MCM10,SIN3A,CCNA2,NAP1L1
	GO:BP	positive regulation of cell cycle process	GO:0090068	FALSE	0.00336949	2.47244	253	352	17	21010	ATRX,LSM11,SMC2,SASS6,TFDP1,MSX1,SMC4,SMC5,PHB2,CSPP1,RAD21,SIN3A,CHMP3,TPR,DDX3X,NCAPG,ECT2
	GO:BP	protein localization to organelle	GO:0033365	FALSE	0.00352659	2.45265	1182	352	43	21010	ATRX,IFT122,EP300,PIKFYVE,NOL8,LARP7,TNPO1,TASOR,GCC2,ARL13B,GOLPH3,MSX1,DNAH11,NIPBL,PCM1,TSG101,SCARB2,JARID2,PARL,COG3,FBXW7,WAPL,ZFYVE16,SEC62,TAF3,SMC5,NVL,PHB2,GDAP1,NF1,RAD21,ADAM10,NUP133,SIN3A,NFKBIA,NXT2,TPR,VPS13C,RANBP2,GABARAPL2,DDX3X,TOPORS,ECT2
	GO:BP	positive regulation of cellular process	GO:0048522	FALSE	0.00389872	2.40908	5711	352	136	21010	C2CD5,ATRX,ADD3,TAF4B,LSM11,EP300,SMC2,SCYL2,MIER1,RNF14,CENPE,ASPM,HMGN1,NUS1,NSD2,CEP290,LGMN,BAZ1B,LAMB1,BPTF,LARP7,CDK12,TUT4,SASS6,TFDP1,MGA,JMY,LMOD3,TASOR,LSM14A,IQGAP1,PLAG1,CARMIL1,GOLPH3,KIF5B,SECISBP2,MSX1,TBL1XR1,ADAMTS9,TOP2A,TAF2,NIPBL,ATP8A1,PCM1,TSG101,HPRT1,SCARB2,RBBP7,USP34,PTGES3,ZNF395,ABI2,QKI,MBTPS2,TENT5C,ZNF585A,SMC4,STOML2,PTPN2,FBXW7,CLCN3,PBRM1,PPP1R12A,BAZ1A,MEAF6,TAF…
	GO:BP	macromolecule localization	GO:0033036	FALSE	0.004952	2.30522	3204	352	87	21010	C2CD5,ATRX,GAPVD1,WASHC4,IFT122,EP300,ATP11B,PIKFYVE,SCYL3,NUS1,NSD2,NOL8,CEP290,LARP7,BBS7,TNPO1,THOC2,MYO6,TASOR,GCC2,ARL13B,CLPTM1L,GOLPH3,KIF5B,MSX1,DNAH11,ADAMTS9,NIPBL,ATP8A1,PCM1,TSG101,SCARB2,JARID2,SNX25,SYTL2,QKI,LSG1,HSP90B1,PARL,COG3,STOML2,PTPN2,FBXW7,WAPL,ZFYVE16,SEC62,TAF3,KDM1A,SMC5,NVL,LIMA1,PHB2,MCM3AP,MYRIP,GDAP1,MAGOH,RPGR,KLHL20,NF1,RAD21,ADAM10,CKAP5,NUP133,BLOC1S6,SIN3A,NFK…
	GO:BP	positive regulation of RNA metabolic process	GO:0051254	FALSE	0.00520626	2.28347	1845	352	58	21010	ATRX,TAF4B,EP300,RNF14,HMGN1,CEP290,BAZ1B,BPTF,LARP7,CDK12,TUT4,TFDP1,MGA,JMY,PLAG1,MSX1,TBL1XR1,TOP2A,TAF2,NIPBL,TSG101,RBBP7,ZNF395,MBTPS2,ZNF585A,PPP1R12A,MEAF6,TAF3,KDM1A,NCOA3,BACH1,SOX30,SMARCA5,CNOT8,CNOT7,EXOSC3,PSIP1,UBE3A,SIN3A,SETX,NFKBIA,GIGYF2,NSD3,PER2,TAF4,MORF4L1,TADA2A,NAA15,BIRC2,KDM3A,CCNA2,DDX3X,YES1,DHX36,KMT2C,TOPORS,ACTR2,TRIP11
	GO:BP	cytoskeleton organization	GO:0007010	FALSE	0.00621717	2.20641	1461	352	49	21010	PRPF40A,ATRX,WASHC4,CCSER2,ACTL8,ADD3,CENPE,ASPM,ARHGAP18,SMC3,SASS6,MYO6,JMY,BCL2L10,LMOD3,LSM14A,IQGAP1,GCC2,CARMIL1,SON,PCM1,ABI2,HSP90B1,CNN3,GMFB,PPP1R12A,MPDZ,LIMA1,MTSS1,SUGT1,KIF4A,KLHL20,NF1,SSX2IP,CKAP5,CCSAP,ARHGAP12,CHMP3,TPR,AMOT,PARD3,CSNK1A1,EPB41L5,DAAM1,TRAF3IP1,BRWD1,ACTR2,ECT2,IQGAP2
	GO:BP	positive regulation of biological process	GO:0048518	FALSE	0.00657445	2.18214	6253	352	145	21010	C2CD5,ATRX,SAP30L,ADD3,TAF4B,LSM11,EP300,SMC2,SCYL2,MIER1,RNF14,CENPE,ASPM,HMGN1,NUS1,NSD2,CEP290,LGMN,BAZ1B,LAMB1,BPTF,LARP7,RCHY1,CDK12,TUT4,SASS6,BBS7,TFDP1,MGA,JMY,BCL2L10,LMOD3,TASOR,LSM14A,IQGAP1,PLAG1,CARMIL1,GOLPH3,KIF5B,SECISBP2,MSX1,TBL1XR1,ADAMTS9,TOP2A,TAF2,NIPBL,ATP8A1,PCM1,TSG101,HPRT1,SCARB2,RBBP7,USP34,PTGES3,ZNF395,ABI2,QKI,MBTPS2,TENT5C,ZNF585A,SMC4,STOML2,PTPN2,FBXW7,CLCN3,PBRM…
	GO:BP	protein-DNA complex assembly	GO:0065004	FALSE	0.0068353	2.16524	238	352	16	21010	ATRX,TAF4B,CENPE,UBN1,TAF2,BAZ1A,TAF3,CHAF1A,SMARCA5,BRD2,SUGT1,SET,SART3,TAF4,ITGB3BP,NAP1L1
	GO:BP	regulation of gene expression	GO:0010468	FALSE	0.00694369	2.15841	5499	352	131	21010	ATRX,ZNF492,TESMIN,TRIM77,TAX1BP1,SAP30L,TAF4B,EP300,TRIM33,MIER1,RNF14,HMGN1,CHD1,NSD2,CEP290,LGMN,BAZ1B,CPEB2,BPTF,LARP7,PHF6,CDK12,TUT4,POLR2K,BBS7,TFDP1,MGA,JMY,GON4L,TASOR,LSM14A,IQGAP1,PLAG1,ZNF25,SOHLH2,SON,UHRF2,SECISBP2,MSX1,TBL1XR1,TOP2A,TAF2,NIPBL,CPEB4,TSG101,HELLS,RBBP7,JARID2,ZNF395,QKI,PPP1CB,INTS8,MBTPS2,TENT5C,ZNF585A,ZNF280B,STOML2,PTPN2,FBXW7,ZNF343,PBRM1,PPP1R12A,BAZ1A,MEAF6,T…
	GO:BP	nucleosome organization	GO:0034728	FALSE	0.00705459	2.15153	135	352	12	21010	ATRX,CHD1,UBN1,BAZ1A,CHAF1A,SMARCA5,BRD2,MCM3AP,SET,SART3,ARID2,NAP1L1
	GO:BP	regulation of biosynthetic process	GO:0009889	FALSE	0.00850778	2.07018	5789	352	136	21010	ATRX,ZNF492,TESMIN,TRIM77,TAX1BP1,SAP30L,TAF4B,EP300,TRIM33,MIER1,RNF14,PIKFYVE,HMGN1,CHD1,NSD2,CEP290,LGMN,BAZ1B,CPEB2,BPTF,LARP7,PHF6,CDK12,TUT4,POLR2K,BBS7,TFDP1,MGA,JMY,GON4L,TASOR,LSM14A,IQGAP1,PLAG1,ZNF25,SOHLH2,SON,UHRF2,SECISBP2,MSX1,TBL1XR1,TOP2A,TAF2,NIPBL,CPEB4,TSG101,HELLS,RBBP7,JARID2,PTGES3,ZNF395,QKI,PPP1CB,INTS8,MBTPS2,TENT5C,ZNF585A,ZNF280B,STOML2,PTPN2,FBXW7,CLCN3,ZNF343,PBRM1,P…
	GO:BP	regulation of macromolecule biosynthetic process	GO:0010556	FALSE	0.0088617	2.05248	5631	352	133	21010	ATRX,ZNF492,TESMIN,TRIM77,TAX1BP1,SAP30L,TAF4B,EP300,TRIM33,MIER1,RNF14,HMGN1,CHD1,NSD2,CEP290,LGMN,BAZ1B,CPEB2,BPTF,LARP7,PHF6,CDK12,TUT4,POLR2K,BBS7,TFDP1,MGA,JMY,GON4L,TASOR,LSM14A,IQGAP1,PLAG1,ZNF25,SOHLH2,SON,UHRF2,SECISBP2,MSX1,TBL1XR1,TOP2A,TAF2,NIPBL,CPEB4,TSG101,HELLS,RBBP7,JARID2,PTGES3,ZNF395,QKI,PPP1CB,INTS8,MBTPS2,TENT5C,ZNF585A,ZNF280B,STOML2,PTPN2,FBXW7,ZNF343,PBRM1,PPP1R12A,BAZ1A,…
	GO:BP	positive regulation of DNA-templated transcription	GO:0045893	FALSE	0.00896679	2.04736	1699	352	54	21010	ATRX,TAF4B,EP300,RNF14,HMGN1,CEP290,BAZ1B,BPTF,LARP7,CDK12,TFDP1,MGA,JMY,PLAG1,MSX1,TBL1XR1,TOP2A,TAF2,NIPBL,TSG101,RBBP7,ZNF395,MBTPS2,ZNF585A,PPP1R12A,MEAF6,TAF3,KDM1A,NCOA3,BACH1,SOX30,SMARCA5,CNOT7,PSIP1,UBE3A,SIN3A,SETX,NFKBIA,NSD3,PER2,TAF4,MORF4L1,TADA2A,NAA15,BIRC2,KDM3A,CCNA2,DDX3X,YES1,DHX36,KMT2C,TOPORS,ACTR2,TRIP11
	GO:BP	regulation of DNA metabolic process	GO:0051052	FALSE	0.00915672	2.03826	531	352	25	21010	ATRX,NSMCE4A,NSD2,SMC3,TFDP1,TAF2,PTGES3,PBRM1,WAPL,BAZ1A,MEAF6,KDM1A,SMC5,NVL,SMARCA5,RIF1,PCNA,DPPA3,EXOSC3,TAF4,MORF4L1,CCNA2,DHX36,ARID2,ACTR2
	GO:BP	regulation of protein metabolic process	GO:0051246	FALSE	0.00970944	2.01281	2389	352	69	21010	EP300,RNF14,CENPE,LGMN,BAZ1B,CPEB2,RCHY1,CDK12,TUT4,BBS7,BCL2L10,LSM14A,IQGAP1,SECISBP2,NIPBL,CPEB4,TSG101,QKI,CCNG2,HSP90B1,PARL,IBTK,PTPN2,FBXW7,PPP1R12A,AZIN1,KDM1A,PSMD1,CLSPN,PHB2,SMARCA5,SLC39A10,CDCA2,RPL13A,RIF1,CNOT8,SET,MAGOH,KIT,N4BP1,ANKIB1,NF1,CNOT7,EXOSC3,UBE3A,NFKBIA,GIGYF2,IFT57,PER2,TADA2A,TPR,PARD3,BIRC2,CCNA2,BCL2L13,CSNK1A1,GABARAPL2,DDX3X,YES1,DHX36,PTPN13,PPP4R4,FKBP1A,MARCH…
	GO:BP	negative regulation of gene expression, epigenetic	GO:0045814	FALSE	0.00974311	2.0113	116	352	11	21010	ATRX,TASOR,UHRF2,HELLS,JARID2,BAZ1A,KDM1A,SMARCA5,RIF1,SIN3A,TPR
	GO:BP	positive regulation of RNA biosynthetic process	GO:1902680	FALSE	0.0101152	1.99502	1706	352	54	21010	ATRX,TAF4B,EP300,RNF14,HMGN1,CEP290,BAZ1B,BPTF,LARP7,CDK12,TFDP1,MGA,JMY,PLAG1,MSX1,TBL1XR1,TOP2A,TAF2,NIPBL,TSG101,RBBP7,ZNF395,MBTPS2,ZNF585A,PPP1R12A,MEAF6,TAF3,KDM1A,NCOA3,BACH1,SOX30,SMARCA5,CNOT7,PSIP1,UBE3A,SIN3A,SETX,NFKBIA,NSD3,PER2,TAF4,MORF4L1,TADA2A,NAA15,BIRC2,KDM3A,CCNA2,DDX3X,YES1,DHX36,KMT2C,TOPORS,ACTR2,TRIP11
	GO:BP	heterochromatin formation	GO:0031507	FALSE	0.0104431	1.98117	95	352	10	21010	ATRX,TASOR,HELLS,JARID2,BAZ1A,KDM1A,SMARCA5,RIF1,SIN3A,TPR
	GO:BP	peptidyl-lysine modification	GO:0018205	TRUE	0.0119698	1.92191	308	352	18	21010	EP300,NSMCE4A,BAZ1B,BOD1L1,UHRF2,TAF2,MEAF6,KDM1A,SMC5,SMARCA5,RIF1,SET,TAF4,MORF4L1,TADA2A,RANBP2,KMT2C,TOPORS
	GO:BP	mitotic nuclear division	GO:0140014	FALSE	0.0120468	1.91913	278	352	17	21010	SMC2,CENPE,BAZ1B,SMC3,LSM14A,NIPBL,SMC4,WAPL,PHB2,SMARCA5,CDCA2,KIF4A,RAD21,CCSAP,CHMP3,TPR,NCAPG
	GO:BP	cellular macromolecule localization	GO:0070727	FALSE	0.0121552	1.91524	2738	352	76	21010	C2CD5,ATRX,GAPVD1,WASHC4,IFT122,EP300,PIKFYVE,SCYL3,NSD2,NOL8,CEP290,LARP7,BBS7,TNPO1,MYO6,TASOR,GCC2,ARL13B,GOLPH3,KIF5B,MSX1,DNAH11,ADAMTS9,NIPBL,PCM1,TSG101,SCARB2,JARID2,SNX25,SYTL2,LSG1,HSP90B1,PARL,COG3,FBXW7,WAPL,ZFYVE16,SEC62,TAF3,KDM1A,SMC5,NVL,PHB2,MCM3AP,MYRIP,GDAP1,RPGR,KLHL20,NF1,RAD21,ADAM10,NUP133,BLOC1S6,SIN3A,NFKBIA,CHMP3,SFT2D2,PER2,NXT2,TPR,VPS13C,AMOT,RANBP2,PARD3,GABARAPL2,DD…
	GO:BP	double-strand break repair	GO:0006302	FALSE	0.0125191	1.90243	309	352	18	21010	NSMCE4A,RMI1,NSD2,DCLRE1A,NIPBL,PBRM1,MEAF6,KDM1A,SMC5,RIF1,REV3L,RAD21,SETX,MORF4L1,RNF138,ARID2,TDP2,ACTR2
	GO:BP	actin nucleation	GO:0045010	TRUE	0.0185468	1.73173	61	352	8	21010	WASHC4,JMY,LMOD3,CARMIL1,ABI2,GMFB,ACTR2,IQGAP2
	GO:BP	protein localization to nucleus	GO:0034504	FALSE	0.0185836	1.73087	318	352	18	21010	EP300,PIKFYVE,NOL8,LARP7,TNPO1,MSX1,TAF3,NVL,PHB2,NF1,NUP133,SIN3A,NFKBIA,NXT2,TPR,RANBP2,TOPORS,ECT2
	GO:BP	protein localization	GO:0008104	FALSE	0.0201488	1.69575	2728	352	75	21010	C2CD5,ATRX,GAPVD1,WASHC4,IFT122,EP300,PIKFYVE,SCYL3,NSD2,NOL8,CEP290,LARP7,BBS7,TNPO1,MYO6,TASOR,GCC2,ARL13B,GOLPH3,KIF5B,MSX1,DNAH11,ADAMTS9,NIPBL,PCM1,TSG101,SCARB2,JARID2,SNX25,SYTL2,LSG1,HSP90B1,PARL,COG3,FBXW7,WAPL,ZFYVE16,SEC62,TAF3,KDM1A,SMC5,NVL,PHB2,MCM3AP,MYRIP,GDAP1,RPGR,KLHL20,NF1,RAD21,ADAM10,NUP133,BLOC1S6,SIN3A,NFKBIA,CHMP3,SFT2D2,PER2,NXT2,TPR,VPS13C,AMOT,RANBP2,PARD3,GABARAPL2,DD…
	GO:BP	double-strand break repair via homologous recombination	GO:0000724	FALSE	0.0213346	1.67092	176	352	13	21010	NSMCE4A,RMI1,NIPBL,MEAF6,KDM1A,SMC5,RIF1,REV3L,RAD21,MORF4L1,RNF138,ARID2,ACTR2
	GO:BP	chromosome condensation	GO:0030261	FALSE	0.0218146	1.66125	45	352	7	21010	SMC2,BAZ1B,TOP2A,SMC4,SMC5,SMARCA5,NCAPG
	GO:BP	positive regulation of macromolecule metabolic process	GO:0010604	FALSE	0.0242719	1.6149	3483	352	90	21010	ATRX,TAF4B,EP300,RNF14,CENPE,HMGN1,NSD2,CEP290,LGMN,BAZ1B,BPTF,LARP7,RCHY1,CDK12,TUT4,BBS7,TFDP1,MGA,JMY,BCL2L10,IQGAP1,PLAG1,SECISBP2,MSX1,TBL1XR1,TOP2A,TAF2,NIPBL,TSG101,RBBP7,PTGES3,ZNF395,QKI,MBTPS2,TENT5C,ZNF585A,STOML2,FBXW7,PBRM1,PPP1R12A,BAZ1A,MEAF6,TAF3,KDM1A,NCOA3,NVL,BACH1,CLSPN,SOX30,PHB2,SMARCA5,SLC39A10,CDCA2,RIF1,CNOT8,PCNA,KIT,ANKIB1,CNOT7,EXOSC3,PSIP1,UBE3A,SIN3A,SETX,NFKBIA,GIGY…
	GO:BP	heterochromatin organization	GO:0070828	FALSE	0.0257157	1.5898	105	352	10	21010	ATRX,TASOR,HELLS,JARID2,BAZ1A,KDM1A,SMARCA5,RIF1,SIN3A,TPR
	GO:BP	recombinational repair	GO:0000725	FALSE	0.0271906	1.56558	180	352	13	21010	NSMCE4A,RMI1,NIPBL,MEAF6,KDM1A,SMC5,RIF1,REV3L,RAD21,MORF4L1,RNF138,ARID2,ACTR2
	GO:BP	anatomical structure development	GO:0048856	FALSE	0.0285707	1.54408	5862	352	135	21010	PRPF40A,ATRX,IFT122,ACTL8,BPGM,TAF4B,EP300,SCYL2,ASPM,PIKFYVE,SCYL3,HMGN1,ARHGAP18,NUS1,NSD2,MYO9A,CEP290,LAMB1,BPTF,PHF6,TUT4,BBS7,TFDP1,THOC2,MYO6,TBPL1,LMOD3,TASOR,IQGAP1,PLAG1,GMCL1,SOHLH2,ARL13B,KIF5B,SECISBP2,MSX1,TBL1XR1,DNAH11,ADAMTS9,TOP2A,NIPBL,PCM1,TSG101,HPRT1,HELLS,SCARB2,RBBP7,JARID2,PTGES3,ABI2,QKI,MBTPS2,CNN3,BICC1,TENT5C,UNG,GMFB,PTPN2,FBXW7,PBRM1,DDX10,MEAF6,KDM1A,NCOA3,TPT1,SOX…
	GO:BP	mitotic chromosome condensation	GO:0007076	FALSE	0.02928	1.53343	19	352	5	21010	SMC2,BAZ1B,SMC4,SMARCA5,NCAPG
	GO:BP	regulation of cellular biosynthetic process	GO:0031326	FALSE	0.0296163	1.52847	5757	352	133	21010	ATRX,ZNF492,TESMIN,TRIM77,TAX1BP1,SAP30L,TAF4B,EP300,TRIM33,MIER1,RNF14,HMGN1,CHD1,NSD2,CEP290,LGMN,BAZ1B,CPEB2,BPTF,LARP7,PHF6,CDK12,TUT4,POLR2K,BBS7,TFDP1,MGA,JMY,GON4L,TASOR,LSM14A,IQGAP1,PLAG1,ZNF25,SOHLH2,SON,UHRF2,SECISBP2,MSX1,TBL1XR1,TOP2A,TAF2,NIPBL,CPEB4,TSG101,HELLS,RBBP7,JARID2,PTGES3,ZNF395,QKI,PPP1CB,INTS8,MBTPS2,TENT5C,ZNF585A,ZNF280B,STOML2,PTPN2,FBXW7,ZNF343,PBRM1,PPP1R12A,BAZ1A,…
	GO:BP	regulation of cell cycle process	GO:0010564	FALSE	0.032449	1.4888	721	352	29	21010	PRPF40A,ATRX,LSM11,SMC2,CENPE,BAZ1B,SASS6,TFDP1,MSX1,SMC4,FBXW7,PBRM1,WAPL,SMC5,CLSPN,PHB2,SMARCA5,CDCA2,CSPP1,RAD21,CCSAP,SIN3A,GIGYF2,CHMP3,TPR,DDX3X,ARID2,NCAPG,ECT2
	GO:BP	Arp2/3 complex-mediated actin nucleation	GO:0034314	FALSE	0.0339018	1.46978	48	352	7	21010	WASHC4,JMY,CARMIL1,ABI2,GMFB,ACTR2,IQGAP2
	GO:BP	DNA recombination	GO:0006310	FALSE	0.0347188	1.45944	333	352	18	21010	NSMCE4A,RMI1,NSD2,TOP2A,NIPBL,UNG,MEAF6,KDM1A,SMC5,RIF1,REV3L,RAD21,EXOSC3,SETX,MORF4L1,RNF138,ARID2,ACTR2
	GO:BP	establishment of sister chromatid cohesion	GO:0034085	FALSE	0.0357613	1.44659	10	352	4	21010	SMC3,NIPBL,WAPL,RAD21
	GO:BP	positive regulation of chromosome organization	GO:2001252	FALSE	0.0420466	1.37627	111	352	10	21010	ATRX,SMC2,TASOR,SMC4,SMC5,RAD21,SIN3A,TPR,DHX36,NCAPG
	GO:CC	nucleoplasm	GO:0005654	TRUE	6.05e-24	23.218	4221	363	157	22090	PRPF40A,ATRX,ZC3H13,WASHC4,U2SURP,SAP30L,TAF4B,LSM11,EP300,NSMCE4A,SMC2,RMI1,TRIM33,MIER1,RMND5A,RNF14,HMGN1,CHD1,ARHGAP18,UBN1,NSD2,BAZ1B,MPHOSPH10,BPTF,LARP7,PHF6,SMC3,RBM17,RCHY1,CDK12,POLR2K,TFDP1,MGA,THOC2,MYO6,JMY,TBPL1,GON4L,DCLRE1A,TASOR,PLAG1,GCC2,FIP1L1,CARMIL1,BOD1L1,SON,UHRF2,SECISBP2,MSX1,TBL1XR1,TOP2A,TAF2,NIPBL,PCM1,MTAP,RBBP7,JARID2,PTGES3,ZNF395,ABI2,PPP1CB,INTS8,POLR1D,PPP4R3A,L…
	GO:CC	nuclear lumen	GO:0031981	FALSE	3.69e-18	17.4324	5520	363	172	22090	PRPF40A,ATRX,ZC3H13,WASHC4,U2SURP,SAP30L,ADD3,TAF4B,LSM11,EP300,NSMCE4A,SMC2,RMI1,TRIM33,MIER1,RMND5A,RNF14,HMGN1,CHD1,ARHGAP18,UBN1,NSD2,NOL8,BAZ1B,MPHOSPH10,BPTF,LARP7,PHF6,SMC3,RBM17,THUMPD3,RCHY1,CDK12,TUT4,POLR2K,TFDP1,MGA,THOC2,MYO6,JMY,TBPL1,GON4L,DCLRE1A,TASOR,PLAG1,GCC2,GMCL1,FIP1L1,CARMIL1,BOD1L1,SON,UHRF2,SECISBP2,MSX1,TBL1XR1,TOP2A,TAF2,NIPBL,PCM1,MTAP,TSG101,RBBP7,JARID2,PTGES3,ZNF39…
	GO:CC	chromosomal region	GO:0098687	FALSE	1.4e-17	16.8534	399	363	40	22090	ATRX,NSMCE4A,CENPE,BAZ1B,PHF6,SMC3,THOC2,UHRF2,TOP2A,HELLS,RBBP7,PTGES3,PPP1CB,MIS18BP1,SMC4,PBRM1,PPP1R12A,WAPL,BAZ1A,MEAF6,KDM1A,SMC5,SMARCA5,RIF1,SUGT1,PCNA,RAD21,CKAP5,NUP133,SIN3A,SETX,CHMP3,SGO2,TPR,CSNK1A1,DHX36,ARID2,NCAPG,ITGB3BP,ZNF618
	GO:CC	intracellular anatomical structure	GO:0005622	FALSE	1.78e-16	15.7501	17772	363	349	22090	PRPF40A,C2CD5,GLYATL1,ATRX,ZNF492,ZC3H13,TESMIN,TRIM77,GAPVD1,TAX1BP1,WASHC4,U2SURP,CCSER2,SAP30L,IFT122,ACTL8,ADD3,BPGM,TAF4B,LSM11,EP300,ATP8,NSMCE4A,ATP11B,SMC2,RMI1,TRIM33,SCYL2,MIER1,RMND5A,RNF14,CENPE,ASPM,PIKFYVE,SCYL3,HMGN1,CHD1,ARHGAP18,NUS1,UBN1,MAP3K21,NSD2,CEP78,MYO9A,NOL8,CEP290,LGMN,BAZ1B,LAMB1,MPHOSPH10,CPEB2,BPTF,LARP7,CUL5,PHF6,ARHGEF12,SMC3,KIF6,RBM17,THUMPD3,RCHY1,UGGT2,CDK12,T…
	GO:CC	organelle lumen	GO:0043233	FALSE	1.01e-15	14.9936	6656	363	188	22090	PRPF40A,ATRX,ZC3H13,WASHC4,U2SURP,SAP30L,ADD3,TAF4B,LSM11,EP300,NSMCE4A,SMC2,RMI1,TRIM33,MIER1,RMND5A,RNF14,HMGN1,CHD1,ARHGAP18,UBN1,NSD2,NOL8,CEP290,LGMN,BAZ1B,LAMB1,MPHOSPH10,BPTF,LARP7,PHF6,SMC3,RBM17,THUMPD3,RCHY1,UGGT2,CDK12,TUT4,POLR2K,TFDP1,MGA,THOC2,MYO6,JMY,MUC16,TBPL1,GON4L,DCLRE1A,TASOR,PLAG1,GCC2,GMCL1,FIP1L1,CARMIL1,BOD1L1,GOLPH3,SON,UHRF2,SECISBP2,MSX1,TBL1XR1,TOP2A,TAF2,NIPBL,PCM1,…
	GO:CC	intracellular organelle lumen	GO:0070013	FALSE	1.01e-15	14.9936	6656	363	188	22090	PRPF40A,ATRX,ZC3H13,WASHC4,U2SURP,SAP30L,ADD3,TAF4B,LSM11,EP300,NSMCE4A,SMC2,RMI1,TRIM33,MIER1,RMND5A,RNF14,HMGN1,CHD1,ARHGAP18,UBN1,NSD2,NOL8,CEP290,LGMN,BAZ1B,LAMB1,MPHOSPH10,BPTF,LARP7,PHF6,SMC3,RBM17,THUMPD3,RCHY1,UGGT2,CDK12,TUT4,POLR2K,TFDP1,MGA,THOC2,MYO6,JMY,MUC16,TBPL1,GON4L,DCLRE1A,TASOR,PLAG1,GCC2,GMCL1,FIP1L1,CARMIL1,BOD1L1,GOLPH3,SON,UHRF2,SECISBP2,MSX1,TBL1XR1,TOP2A,TAF2,NIPBL,PCM1,…
	GO:CC	membrane-enclosed lumen	GO:0031974	FALSE	1.01e-15	14.9936	6656	363	188	22090	PRPF40A,ATRX,ZC3H13,WASHC4,U2SURP,SAP30L,ADD3,TAF4B,LSM11,EP300,NSMCE4A,SMC2,RMI1,TRIM33,MIER1,RMND5A,RNF14,HMGN1,CHD1,ARHGAP18,UBN1,NSD2,NOL8,CEP290,LGMN,BAZ1B,LAMB1,MPHOSPH10,BPTF,LARP7,PHF6,SMC3,RBM17,THUMPD3,RCHY1,UGGT2,CDK12,TUT4,POLR2K,TFDP1,MGA,THOC2,MYO6,JMY,MUC16,TBPL1,GON4L,DCLRE1A,TASOR,PLAG1,GCC2,GMCL1,FIP1L1,CARMIL1,BOD1L1,GOLPH3,SON,UHRF2,SECISBP2,MSX1,TBL1XR1,TOP2A,TAF2,NIPBL,PCM1,…
	GO:CC	chromosome, centromeric region	GO:0000775	TRUE	1.34e-14	13.8724	258	363	30	22090	ATRX,CENPE,BAZ1B,PHF6,SMC3,UHRF2,TOP2A,HELLS,MIS18BP1,SMC4,PBRM1,PPP1R12A,WAPL,BAZ1A,MEAF6,SMC5,SMARCA5,SUGT1,RAD21,CKAP5,NUP133,SIN3A,CHMP3,SGO2,TPR,CSNK1A1,ARID2,NCAPG,ITGB3BP,ZNF618
	GO:CC	intracellular organelle	GO:0043229	FALSE	4.17e-14	13.3797	15969	363	326	22090	PRPF40A,C2CD5,GLYATL1,ATRX,ZNF492,ZC3H13,TESMIN,GAPVD1,TAX1BP1,WASHC4,U2SURP,CCSER2,SAP30L,IFT122,ACTL8,ADD3,TAF4B,LSM11,EP300,ATP8,NSMCE4A,ATP11B,SMC2,RMI1,TRIM33,SCYL2,MIER1,RMND5A,RNF14,CENPE,ASPM,PIKFYVE,SCYL3,HMGN1,CHD1,ARHGAP18,NUS1,UBN1,NSD2,CEP78,MYO9A,NOL8,CEP290,LGMN,BAZ1B,LAMB1,MPHOSPH10,CPEB2,BPTF,LARP7,CUL5,PHF6,SMC3,KIF6,RBM17,THUMPD3,RCHY1,UGGT2,CDK12,TUT4,POLR2K,SASS6,BBS7,TFDP1,T…
	GO:CC	chromosome	GO:0005694	FALSE	2.8e-13	12.5522	1942	363	82	22090	ATRX,SAP30L,ADD3,EP300,NSMCE4A,SMC2,RMI1,CENPE,HMGN1,CHD1,NSD2,NOL8,BAZ1B,MPHOSPH10,BPTF,CUL5,PHF6,SMC3,TFDP1,MGA,THOC2,TASOR,SOHLH2,BOD1L1,UHRF2,MSX1,TOP2A,TAF2,NIPBL,HELLS,RBBP7,PTGES3,PPP1CB,KRR1,MIS18BP1,SMC4,FBXW7,PBRM1,PPP1R12A,WAPL,BAZ1A,MEAF6,KDM1A,SMC5,NCOA3,CHAF1A,BACH1,SOX30,SMARCA5,CDCA2,RIF1,MCM3AP,SUGT1,KIF4A,SET,PCNA,RAD21,CKAP5,MCM10,NUP133,EXOSC3,PSIP1,SIN3A,SETX,NSD3,CHMP3,TAF4,…
	GO:CC	organelle	GO:0043226	FALSE	7.25e-13	12.1395	16766	363	333	22090	PRPF40A,C2CD5,GLYATL1,ATRX,ZNF492,ZC3H13,TESMIN,GAPVD1,TAX1BP1,WASHC4,U2SURP,CCSER2,SAP30L,IFT122,ACTL8,ADD3,BPGM,TAF4B,LSM11,EP300,ATP8,NSMCE4A,ATP11B,SMC2,RMI1,TRIM33,SCYL2,MIER1,RMND5A,RNF14,CENPE,ASPM,PIKFYVE,SCYL3,HMGN1,CHD1,ARHGAP18,NUS1,UBN1,NSD2,CEP78,MYO9A,NOL8,CEP290,LGMN,BAZ1B,LAMB1,MPHOSPH10,CPEB2,BPTF,LARP7,CUL5,PHF6,ARHGEF12,SMC3,KIF6,RBM17,THUMPD3,RCHY1,UGGT2,CDK12,TUT4,POLR2K,SASS…
	GO:CC	intracellular non-membrane-bounded organelle	GO:0043232	FALSE	7.5e-13	12.1248	6568	363	179	22090	C2CD5,ATRX,CCSER2,SAP30L,IFT122,ACTL8,ADD3,TAF4B,EP300,NSMCE4A,SMC2,RMI1,RNF14,CENPE,ASPM,HMGN1,CHD1,ARHGAP18,UBN1,NSD2,CEP78,MYO9A,NOL8,CEP290,BAZ1B,MPHOSPH10,BPTF,CUL5,PHF6,SMC3,KIF6,THUMPD3,TUT4,POLR2K,SASS6,BBS7,TFDP1,MGA,THOC2,MYO6,JMY,BCL2L10,LMOD3,DCLRE1A,TASOR,LSM14A,IQGAP1,PLAG1,SOHLH2,CARMIL1,ARL13B,BOD1L1,KIF5B,UHRF2,MSX1,TBL1XR1,DNAH11,TOP2A,TAF2,NIPBL,PCM1,TSG101,HELLS,RBBP7,PTGES3,A…
	GO:CC	non-membrane-bounded organelle	GO:0043228	FALSE	7.62e-13	12.1179	6569	363	179	22090	C2CD5,ATRX,CCSER2,SAP30L,IFT122,ACTL8,ADD3,TAF4B,EP300,NSMCE4A,SMC2,RMI1,RNF14,CENPE,ASPM,HMGN1,CHD1,ARHGAP18,UBN1,NSD2,CEP78,MYO9A,NOL8,CEP290,BAZ1B,MPHOSPH10,BPTF,CUL5,PHF6,SMC3,KIF6,THUMPD3,TUT4,POLR2K,SASS6,BBS7,TFDP1,MGA,THOC2,MYO6,JMY,BCL2L10,LMOD3,DCLRE1A,TASOR,LSM14A,IQGAP1,PLAG1,SOHLH2,CARMIL1,ARL13B,BOD1L1,KIF5B,UHRF2,MSX1,TBL1XR1,DNAH11,TOP2A,TAF2,NIPBL,PCM1,TSG101,HELLS,RBBP7,PTGES3,A…
	GO:CC	cytoplasm	GO:0005737	FALSE	5.58e-12	11.2534	12251	363	271	22090	C2CD5,GLYATL1,TESMIN,TRIM77,GAPVD1,TAX1BP1,WASHC4,CCSER2,IFT122,ACTL8,ADD3,BPGM,TAF4B,EP300,ATP8,ATP11B,SMC2,SCYL2,MIER1,RMND5A,RNF14,CENPE,ASPM,PIKFYVE,SCYL3,HMGN1,CHD1,ARHGAP18,NUS1,MAP3K21,NSD2,CEP78,MYO9A,CEP290,LGMN,LAMB1,CPEB2,BPTF,LARP7,CUL5,ARHGEF12,SMC3,KIF6,THUMPD3,RCHY1,UGGT2,TUT4,POLR2K,SASS6,BBS7,TFDP1,TNPO1,CMC2,TMX3,MYO6,JMY,MUC16,BCL2L10,TBPL1,ARMC1,LMOD3,LSM14A,IQGAP1,PLAG1,GCC2,…
	GO:CC	condensed chromosome	GO:0000793	FALSE	6.23e-12	11.2057	278	363	28	22090	ATRX,ADD3,NSMCE4A,SMC2,CENPE,BAZ1B,PHF6,SMC3,TOP2A,SMC4,PBRM1,PPP1R12A,MEAF6,SMC5,SMARCA5,RIF1,SUGT1,RAD21,CKAP5,NUP133,SIN3A,CHMP3,SGO2,TPR,CSNK1A1,ARID2,NCAPG,ITGB3BP
	GO:CC	nucleus	GO:0005634	FALSE	1.3e-11	10.8867	10063	363	236	22090	PRPF40A,ATRX,ZNF492,ZC3H13,TESMIN,WASHC4,U2SURP,SAP30L,ADD3,TAF4B,LSM11,EP300,NSMCE4A,ATP11B,SMC2,RMI1,TRIM33,MIER1,RMND5A,RNF14,CENPE,ASPM,HMGN1,CHD1,ARHGAP18,UBN1,NSD2,NOL8,CEP290,BAZ1B,MPHOSPH10,CPEB2,BPTF,LARP7,CUL5,PHF6,SMC3,RBM17,THUMPD3,RCHY1,CDK12,TUT4,POLR2K,BBS7,TFDP1,TNPO1,MGA,THOC2,MYO6,JMY,BCL2L10,TBPL1,GON4L,DCLRE1A,TASOR,IQGAP1,PLAG1,GCC2,ZNF25,GMCL1,OTUD3,SOHLH2,FIP1L1,CARMIL1,BOD…
	GO:CC	cytosol	GO:0005829	FALSE	4.83e-11	10.316	5457	363	153	22090	C2CD5,GAPVD1,TAX1BP1,ADD3,BPGM,EP300,SMC2,RNF14,CENPE,PIKFYVE,ARHGAP18,CEP78,MYO9A,CEP290,LARP7,CUL5,ARHGEF12,SMC3,THUMPD3,RCHY1,TUT4,POLR2K,BBS7,TFDP1,TNPO1,MYO6,BCL2L10,ARMC1,LSM14A,IQGAP1,PLAG1,GCC2,OTUD3,FIP1L1,CARMIL1,ARL13B,GOLPH3,PTP4A2,KIF5B,NIPBL,ATP8A1,PCM1,MTAP,TSG101,HPRT1,RBBP7,USP34,PTGES3,ZNF395,ABI2,PPP1CB,POLR1D,PPP4R3A,LSG1,HSP90B1,CNN3,COG3,DARS1,PPIG,SMC4,PTPN2,FBXW2,FBXW7,PPP…
	GO:CC	catalytic complex	GO:1902494	FALSE	6.85e-11	10.1641	1781	363	73	22090	ZC3H13,SAP30L,TAF4B,LSM11,EP300,ATP8,NSMCE4A,RMI1,RMND5A,RNF14,NUS1,BAZ1B,BPTF,CUL5,RCHY1,CDK12,DCAF4L1,POLR2K,MGA,TBPL1,BOD1L1,TBL1XR1,DNAH11,TOP2A,TAF2,RBBP7,JARID2,PTGES3,PPP1CB,CCNG2,POLR1D,PPP4R3A,DARS1,FBXW7,PBRM1,PPP1R12A,BAZ1A,MEAF6,TAF3,KDM1A,SMC5,NVL,PSMD1,SMARCA5,ATP6V0A1,SUGT1,GPD2,PCNA,MAGOH,REV3L,ANKIB1,KLHL20,POLR1F,SNRPB2,EXOSC3,UBE3A,SIN3A,TAF4,MORF4L1,TADA2A,TPR,NAA15,RANBP2,PAR…
	GO:CC	intracellular membrane-bounded organelle	GO:0043231	FALSE	7.44e-11	10.1285	14560	363	301	22090	PRPF40A,C2CD5,GLYATL1,ATRX,ZNF492,ZC3H13,TESMIN,GAPVD1,TAX1BP1,WASHC4,U2SURP,SAP30L,ADD3,TAF4B,LSM11,EP300,ATP8,NSMCE4A,ATP11B,SMC2,RMI1,TRIM33,SCYL2,MIER1,RMND5A,RNF14,CENPE,ASPM,PIKFYVE,SCYL3,HMGN1,CHD1,ARHGAP18,NUS1,UBN1,NSD2,NOL8,CEP290,LGMN,BAZ1B,LAMB1,MPHOSPH10,CPEB2,BPTF,LARP7,CUL5,PHF6,SMC3,RBM17,THUMPD3,RCHY1,UGGT2,CDK12,TUT4,POLR2K,BBS7,TFDP1,TNPO1,CMC2,MGA,TMX3,THOC2,MYO6,JMY,MUC16,BCL…
	GO:CC	membrane-bounded organelle	GO:0043227	FALSE	7.83e-11	10.1064	15624	363	315	22090	PRPF40A,C2CD5,GLYATL1,ATRX,ZNF492,ZC3H13,TESMIN,GAPVD1,TAX1BP1,WASHC4,U2SURP,SAP30L,IFT122,ADD3,BPGM,TAF4B,LSM11,EP300,ATP8,NSMCE4A,ATP11B,SMC2,RMI1,TRIM33,SCYL2,MIER1,RMND5A,RNF14,CENPE,ASPM,PIKFYVE,SCYL3,HMGN1,CHD1,ARHGAP18,NUS1,UBN1,NSD2,CEP78,NOL8,CEP290,LGMN,BAZ1B,LAMB1,MPHOSPH10,CPEB2,BPTF,LARP7,CUL5,PHF6,ARHGEF12,SMC3,RBM17,THUMPD3,RCHY1,UGGT2,CDK12,TUT4,POLR2K,BBS7,TFDP1,TNPO1,CMC2,MGA,TM…
	GO:CC	nuclear body	GO:0016604	FALSE	1.73e-09	8.76243	888	363	46	22090	PRPF40A,ATRX,ZC3H13,LSM11,NSMCE4A,RMI1,ARHGAP18,UBN1,RCHY1,CDK12,THOC2,GON4L,PLAG1,CARMIL1,SON,ZNF395,PPP4R3A,LSG1,PPIG,SMC4,NOC3L,LUC7L3,SMC5,ATP6V0A1,BRD2,PCNA,MAGOH,N4BP1,SART3,KLHL20,CNOT7,SNRPB2,SETX,CIR1,MORF4L1,SGO2,NAA15,PNN,CSNK1A1,SCAF11,DHX36,TDP2,TOPORS,TEPSIN,ECT2,ZNF638
	GO:CC	nuclear speck	GO:0016607	FALSE	4.81e-09	8.31761	418	363	30	22090	PRPF40A,ZC3H13,ARHGAP18,RCHY1,CDK12,THOC2,PLAG1,CARMIL1,SON,ZNF395,PPP4R3A,PPIG,SMC4,NOC3L,LUC7L3,SMC5,ATP6V0A1,BRD2,MAGOH,SART3,CNOT7,SNRPB2,CIR1,MORF4L1,PNN,CSNK1A1,DHX36,TOPORS,TEPSIN,ZNF638
	GO:CC	microtubule cytoskeleton	GO:0015630	FALSE	4.3e-08	7.36605	1388	363	57	22090	C2CD5,CCSER2,IFT122,CENPE,ASPM,ARHGAP18,UBN1,CEP78,CEP290,SMC3,KIF6,SASS6,BBS7,BCL2L10,LSM14A,IQGAP1,PLAG1,BOD1L1,KIF5B,TBL1XR1,DNAH11,TOP2A,PCM1,TSG101,PPP4R3A,TENT5C,PPP1R12A,WAPL,CCDC15,TPT1,RIF1,HMMR,KIF4A,CSPP1,PCNA,RPGR,SSX2IP,RAD21,CKAP5,CCSAP,TAPT1,CHMP3,IFT57,CIR1,TADA2A,TPR,DCDC2,CSNK1A1,MTUS1,DDX3X,YES1,DAAM1,MIB1,TRAF3IP1,TOPORS,ECT2,IQGAP2
	GO:CC	cytoskeleton	GO:0005856	FALSE	6.58e-08	7.18184	2407	363	81	22090	C2CD5,CCSER2,IFT122,ACTL8,ADD3,CENPE,ASPM,ARHGAP18,UBN1,CEP78,MYO9A,CEP290,SMC3,KIF6,SASS6,BBS7,MYO6,JMY,BCL2L10,LMOD3,LSM14A,IQGAP1,PLAG1,CARMIL1,ARL13B,BOD1L1,KIF5B,TBL1XR1,DNAH11,TOP2A,PCM1,TSG101,ABI2,PPP4R3A,CNN3,TENT5C,STOML2,PPP1R12A,WAPL,CCDC15,TPT1,LIMA1,MTSS1,RIF1,HMMR,KIF4A,CSPP1,MYRIP,PCNA,RPGR,KLHL20,SSX2IP,RAD21,CKAP5,CCSAP,TAPT1,CHMP3,IFT57,CIR1,TADA2A,TPR,AMOT,PARD3,DCDC2,PNN,CSNK…
	GO:CC	nuclear chromosome	GO:0000228	FALSE	6.55e-07	6.18343	234	363	20	22090	ATRX,SAP30L,ADD3,SMC2,CHD1,BAZ1B,SMC3,TOP2A,RBBP7,SMC4,PBRM1,BAZ1A,SMARCA5,PCNA,RAD21,MCM10,SIN3A,SETX,MORF4L1,NCAPG
	GO:CC	condensed chromosome, centromeric region	GO:0000779	FALSE	2.029e-06	5.69271	178	363	17	22090	ATRX,CENPE,PHF6,PBRM1,PPP1R12A,MEAF6,SUGT1,CKAP5,NUP133,SIN3A,CHMP3,SGO2,TPR,CSNK1A1,ARID2,NCAPG,ITGB3BP
	GO:CC	transferase complex	GO:1990234	FALSE	2.9531e-06	5.52972	892	363	40	22090	ZC3H13,TAF4B,EP300,NSMCE4A,RMND5A,RNF14,NUS1,CUL5,RCHY1,CDK12,DCAF4L1,POLR2K,MGA,TBPL1,BOD1L1,TAF2,RBBP7,JARID2,CCNG2,POLR1D,FBXW7,MEAF6,TAF3,SMC5,SUGT1,PCNA,REV3L,ANKIB1,KLHL20,POLR1F,TAF4,MORF4L1,TADA2A,NAA15,RANBP2,PARD3,CCNA2,KMT2C,RPRD2,TOPORS
	GO:CC	microtubule organizing center	GO:0005815	FALSE	8.992e-06	5.04614	855	363	38	22090	C2CD5,IFT122,ASPM,UBN1,CEP78,CEP290,SASS6,BBS7,PLAG1,BOD1L1,KIF5B,TOP2A,PCM1,TSG101,PPP4R3A,TENT5C,PPP1R12A,CCDC15,HMMR,CSPP1,PCNA,RPGR,SSX2IP,CKAP5,CCSAP,TAPT1,IFT57,CIR1,DCDC2,CSNK1A1,MTUS1,DDX3X,YES1,DAAM1,MIB1,TRAF3IP1,TOPORS,ECT2
	GO:CC	kinetochore	GO:0000776	FALSE	3.5772e-05	4.44646	167	363	15	22090	CENPE,PHF6,PBRM1,PPP1R12A,MEAF6,SUGT1,CKAP5,NUP133,SIN3A,CHMP3,SGO2,TPR,CSNK1A1,ARID2,ITGB3BP
	GO:CC	pericentric heterochromatin	GO:0005721	FALSE	0.00017328	3.76126	31	363	7	22090	ATRX,BAZ1B,UHRF2,HELLS,BAZ1A,SMARCA5,ZNF618
	GO:CC	spindle	GO:0005819	FALSE	0.00026134	3.58279	431	363	23	22090	CENPE,ASPM,SMC3,BCL2L10,LSM14A,TBL1XR1,WAPL,TPT1,RIF1,HMMR,KIF4A,CSPP1,RAD21,CKAP5,CCSAP,CHMP3,TADA2A,TPR,DCDC2,CSNK1A1,MTUS1,TOPORS,ECT2
	GO:CC	ciliary basal body	GO:0036064	TRUE	0.00029242	3.534	171	363	14	22090	IFT122,CEP78,CEP290,BBS7,PCM1,RPGR,SSX2IP,CCSAP,TAPT1,IFT57,CSNK1A1,DAAM1,TRAF3IP1,TOPORS
	GO:CC	intracellular protein-containing complex	GO:0140535	FALSE	0.00036246	3.44074	951	363	37	22090	WASHC4,TAF4B,EP300,RMND5A,RNF14,CUL5,RCHY1,DCAF4L1,POLR2K,TBPL1,TAF2,PTGES3,POLR1D,DARS1,FBXW7,MEAF6,TAF3,PSMD1,RPAP3,SUGT1,CNOT8,REV3L,ANKIB1,KLHL20,POLR1F,CNOT7,BLOC1S6,UBE3A,NFKBIA,TAF4,MORF4L1,TADA2A,NAA15,CSNK1A1,RPRD2,TOPORS,ECT2
	GO:CC	ISWI-type complex	GO:0031010	TRUE	0.00062604	3.2034	14	363	5	22090	BAZ1B,BPTF,RBBP7,BAZ1A,SMARCA5
	GO:CC	supramolecular complex	GO:0099080	FALSE	0.00084013	3.07565	1404	363	47	22090	ACTL8,CENPE,ASPM,ARHGAP18,PHF6,KIF6,TUT4,MYO6,LMOD3,LSM14A,IQGAP1,CARMIL1,KIF5B,DNAH11,PBRM1,PPP1R12A,MEAF6,TDRD6,TPT1,SUGT1,KIF4A,CSPP1,CNOT8,CKAP5,NUP133,CCSAP,CNOT7,TDRD7,SNRPB2,PRRC2C,SIN3A,GIGYF2,CHMP3,SGO2,TPR,AMOT,DCDC2,PNN,CSNK1A1,MTUS1,DDX3X,YES1,DHX36,ARID2,FKBP1A,ITGB3BP,IQGAP2
	GO:CC	centrosome	GO:0005813	FALSE	0.00107563	2.96834	647	363	28	22090	C2CD5,ASPM,UBN1,CEP78,CEP290,SASS6,BBS7,PLAG1,KIF5B,PCM1,TENT5C,PPP1R12A,CCDC15,HMMR,CSPP1,PCNA,RPGR,SSX2IP,CKAP5,CCSAP,TAPT1,IFT57,CIR1,DCDC2,CSNK1A1,DDX3X,MIB1,TRAF3IP1
	GO:CC	chromatin	GO:0000785	FALSE	0.0021106	2.67559	1366	363	45	22090	ATRX,SAP30L,EP300,SMC2,HMGN1,CHD1,NSD2,BAZ1B,BPTF,SMC3,TFDP1,MGA,TASOR,SOHLH2,UHRF2,MSX1,TAF2,NIPBL,HELLS,RBBP7,PBRM1,WAPL,BAZ1A,MEAF6,KDM1A,NCOA3,CHAF1A,BACH1,SOX30,SMARCA5,RIF1,SET,PCNA,RAD21,EXOSC3,PSIP1,SIN3A,NSD3,TAF4,MORF4L1,TADA2A,KDM3A,ARID2,NAP1L1,ZNF618
	GO:CC	nuclear periphery	GO:0034399	FALSE	0.00237158	2.62496	151	363	12	22090	PRPF40A,SMC3,GMCL1,PPIG,PBRM1,PHB2,KIF4A,PCNA,RAD21,PSIP1,TPR,ARID2
	GO:CC	heterochromatin	GO:0000792	FALSE	0.00298426	2.52516	84	363	9	22090	ATRX,BAZ1B,TASOR,UHRF2,HELLS,BAZ1A,SMARCA5,PSIP1,ZNF618
	GO:CC	protein-DNA complex	GO:0032993	FALSE	0.00333444	2.47698	1435	363	46	22090	ATRX,SAP30L,EP300,SMC2,HMGN1,CHD1,NSD2,BAZ1B,BPTF,SMC3,TFDP1,MGA,TASOR,SOHLH2,UHRF2,MSX1,TAF2,NIPBL,HELLS,RBBP7,PBRM1,WAPL,BAZ1A,MEAF6,KDM1A,NCOA3,CHAF1A,BACH1,SOX30,SMARCA5,RIF1,SET,PCNA,RAD21,EXOSC3,PSIP1,SIN3A,NSD3,TAF4,MORF4L1,TADA2A,KDM3A,ARID2,RPRD2,NAP1L1,ZNF618
	GO:CC	germ cell nucleus	GO:0043073	FALSE	0.00644075	2.19106	71	363	8	22090	TESMIN,HMGN1,TBPL1,TOP2A,TAF3,PCNA,TAF4,KDM3A
	GO:CC	chromosome, telomeric region	GO:0000781	FALSE	0.00783647	2.10588	170	363	12	22090	ATRX,NSMCE4A,THOC2,RBBP7,PTGES3,PPP1CB,KDM1A,SMC5,RIF1,PCNA,SETX,DHX36
	GO:CC	male germ cell nucleus	GO:0001673	FALSE	0.00953172	2.02083	55	363	7	22090	TESMIN,TBPL1,TOP2A,TAF3,PCNA,TAF4,KDM3A
	GO:CC	protein-containing complex	GO:0032991	FALSE	0.0330228	1.48119	8527	363	175	22090	PRPF40A,ATRX,ZC3H13,WASHC4,SAP30L,IFT122,TAF4B,LSM11,EP300,ATP8,NSMCE4A,ATP11B,SMC2,RMI1,MIER1,RMND5A,RNF14,HMGN1,CHD1,NUS1,NSD2,MYO9A,CEP290,BAZ1B,LAMB1,MPHOSPH10,CPEB2,BPTF,LARP7,CUL5,SMC3,KIF6,RBM17,RCHY1,UGGT2,CDK12,DCAF4L1,POLR2K,SASS6,BBS7,TFDP1,MGA,THOC2,MYO6,TBPL1,TASOR,LSM14A,IQGAP1,SOHLH2,FIP1L1,CARMIL1,BOD1L1,KIF5B,UHRF2,SECISBP2,MSX1,TBL1XR1,DNAH11,TOP2A,TAF2,NIPBL,MFN1,CPEB4,ATP8A1,P…
	GO:CC	nuclear DNA-directed RNA polymerase complex	GO:0055029	TRUE	0.0416701	1.38018	117	363	9	22090	TAF4B,POLR2K,TBPL1,TAF2,POLR1D,TAF3,POLR1F,TAF4,RPRD2
	GO:CC	NURF complex	GO:0016589	FALSE	0.0444434	1.35219	7	363	3	22090	BPTF,RBBP7,SMARCA5
	GO:CC	ciliary transition zone	GO:0035869	TRUE	0.0498951	1.30194	71	363	7	22090	IFT122,CEP290,PCM1,CCSAP,IFT57,TRAF3IP1,TOPORS
	KEGG	Cell cycle	KEGG:04110	FALSE	0.00351044	2.45464	157	153	12	8161	ATRX,EP300,SMC3,TFDP1,NIPBL,WAPL,PTTG2,PCNA,RAD21,CCNA2,PTTG1,YWHAB
	REAC	Cell Cycle	REAC:R-HSA-1640170	FALSE	1.19e-07	6.92576	679	230	42	10835	ATRX,EP300,SMC2,RMI1,CENPE,NSD2,CEP78,CEP290,SMC3,POLR2K,TFDP1,TNPO1,TOP2A,NIPBL,PCM1,RBBP7,PPP1CB,MIS18BP1,SMC4,PPP1R12A,WAPL,PSMD1,CLSPN,PPP6C,SMARCA5,HMMR,SET,PCNA,RAD21,CKAP5,MCM10,NUP133,CHMP3,SGO2,TPR,RANBP2,CCNA2,NCAPG,PTTG1,ITGB3BP,YWHAB,LBR
	REAC	Cell Cycle, Mitotic	REAC:R-HSA-69278	FALSE	8.5135e-05	4.06989	549	230	32	10835	EP300,SMC2,CENPE,CEP78,CEP290,SMC3,TFDP1,TNPO1,TOP2A,NIPBL,PCM1,PPP1CB,SMC4,PPP1R12A,WAPL,PSMD1,HMMR,SET,PCNA,RAD21,CKAP5,MCM10,NUP133,CHMP3,SGO2,TPR,RANBP2,CCNA2,NCAPG,PTTG1,ITGB3BP,LBR
	REAC	SUMO E3 ligases SUMOylate target proteins	REAC:R-HSA-3108232	FALSE	0.00732735	2.13505	170	230	14	10835	EP300,NSMCE4A,SMC3,UHRF2,TOP2A,SMC5,PCNA,RAD21,NUP133,SIN3A,NFKBIA,TPR,RANBP2,TOPORS
	REAC	M Phase	REAC:R-HSA-68886	FALSE	0.0089918	2.04615	408	230	23	10835	SMC2,CENPE,CEP78,CEP290,SMC3,TNPO1,NIPBL,PCM1,SMC4,WAPL,PSMD1,SET,RAD21,CKAP5,NUP133,CHMP3,SGO2,TPR,RANBP2,NCAPG,PTTG1,ITGB3BP,LBR
	REAC	SUMOylation	REAC:R-HSA-2990846	FALSE	0.0108476	1.96467	176	230	14	10835	EP300,NSMCE4A,SMC3,UHRF2,TOP2A,SMC5,PCNA,RAD21,NUP133,SIN3A,NFKBIA,TPR,RANBP2,TOPORS
	REAC	Mitotic Prometaphase	REAC:R-HSA-68877	FALSE	0.0111067	1.95442	200	230	15	10835	SMC2,CENPE,CEP78,CEP290,SMC3,PCM1,SMC4,WAPL,RAD21,CKAP5,NUP133,SGO2,RANBP2,NCAPG,ITGB3BP
	REAC	Diseases of signal transduction by growth factor receptors and second messengers	REAC:R-HSA-5663202	FALSE	0.0127123	1.89577	417	230	23	10835	EP300,POLR2K,IQGAP1,GCC2,FIP1L1,KIF5B,TBL1XR1,QKI,PPP1CB,PSMD1,KIT,NF1,ADAM10,TPR,RANBP2,GAB1,CSNK1A1,YES1,GOLGA4,FKBP1A,MIB1,TRIP11,YWHAB
	REAC	Cohesin Loading onto Chromatin	REAC:R-HSA-2470946	FALSE	0.0182392	1.73899	10	230	4	10835	SMC3,NIPBL,WAPL,RAD21
	WP	Cohesin complex - Cornelia de Lange syndrome	WP:WP5117	FALSE	0.0170857	1.76737	34	194	6	8625	SMC3,NIPBL,WAPL,RAD21,SGO2,PTTG1
	WP	Retinoblastoma gene in cancer	WP:WP2446	FALSE	0.032167	1.49259	90	194	9	8625	SMC2,SMC3,TFDP1,TOP2A,RBBP7,KIF4A,PCNA,SIN3A,CCNA2
	WP	Ciliopathies	WP:WP4803	FALSE	0.0426406	1.37018	183	194	13	8625	IFT122,CEP78,CEP290,BBS7,ARL13B,DNAH11,DDX59,CSPP1,TAPT1,IFT57,DCDC2,TRAF3IP1,TOPORS
	WP	Regulation of sister chromatid separation at the metaphase-anaphase transition	WP:WP4240	FALSE	0.0499759	1.30124	15	194	4	8625	CENPE,SMC3,RAD21,PTTG1
	TF	Factor: ETF; motif: GVGGMGG	TF:M00695	FALSE	1.68e-15	14.7746	10683	372	281	20011	C2CD5,ATRX,ZC3H13,TESMIN,GAPVD1,TAX1BP1,WASHC4,U2SURP,CCSER2,SAP30L,IFT122,ADD3,TAF4B,LSM11,EP300,ATP8,NSMCE4A,ATP11B,RMI1,TRIM33,SCYL2,MIER1,RMND5A,RNF14,PIKFYVE,SCYL3,HMGN1,CHD1,NUS1,UBN1,MAP3K21,NSD2,CEP78,MYO9A,DMKN,CEP290,LGMN,BAZ1B,LAMB1,CPEB2,BPTF,LARP7,CUL5,PHF6,ARHGEF12,KIF6,RBM17,THUMPD3,UGGT2,CDK12,TUT4,TFDP1,TNPO1,MGA,TMX3,THOC2,MYO6,JMY,BCL2L10,TASOR,LSM14A,IQGAP1,PLAG1,GCC2,GMCL1,OT…
	TF	Factor: E2F-2; motif: GCGCGCGCGYW; match class: 1	TF:M11531_1	FALSE	1.5e-13	12.8228	12643	372	308	20011	PRPF40A,C2CD5,ATRX,ZC3H13,TESMIN,GAPVD1,TAX1BP1,WASHC4,U2SURP,CCSER2,SAP30L,IFT122,ADD3,TAF4B,LSM11,EP300,NSMCE4A,ATP11B,SMC2,RMI1,TRIM33,SCYL2,MIER1,RMND5A,DEPDC7,RNF14,ASPM,PIKFYVE,SCYL3,HMGN1,CHD1,NUS1,UBN1,MAP3K21,NSD2,CEP78,MYO9A,DMKN,NOL8,CEP290,LGMN,BAZ1B,LAMB1,MPHOSPH10,CPEB2,BPTF,LARP7,CUL5,PHF6,ARHGEF12,SMC3,KIF6,RBM17,RCHY1,UGGT2,CDK12,TUT4,DCAF4L1,SASS6,BBS7,TFDP1,TNPO1,MGA,TMX3,THOC2…
	TF	Factor: E2F-2; motif: GCGCGCGCGYW	TF:M11531	FALSE	1.72e-13	12.7651	13595	372	322	20011	PRPF40A,C2CD5,ATRX,ZC3H13,TESMIN,GAPVD1,TAX1BP1,WASHC4,U2SURP,CCSER2,SAP30L,IFT122,ADD3,TAF4B,LSM11,EP300,NSMCE4A,ATP11B,SMC2,RMI1,TRIM33,SCYL2,MIER1,RMND5A,DEPDC7,RNF14,ASPM,PIKFYVE,SCYL3,HMGN1,CHD1,NUS1,UBN1,MAP3K21,NSD2,CEP78,MYO9A,DMKN,NOL8,CEP290,LGMN,BAZ1B,LAMB1,MPHOSPH10,CPEB2,BPTF,LARP7,CUL5,PHF6,ARHGEF12,SMC3,KIF6,RBM17,RCHY1,UGGT2,CDK12,TUT4,DCAF4L1,SASS6,BBS7,TFDP1,TNPO1,MGA,TMX3,THOC2…
	TF	Factor: E2F; motif: GGCGSG	TF:M00803	FALSE	3.3e-13	12.4817	13497	372	320	20011	PRPF40A,C2CD5,CLDN12,ATRX,ZNF492,ZC3H13,TESMIN,GAPVD1,WASHC4,CCSER2,SAP30L,IFT122,ADD3,TAF4B,LSM11,EP300,NSMCE4A,ATP11B,SMC2,RMI1,TRIM33,SCYL2,MIER1,RMND5A,DEPDC7,RNF14,ASPM,PIKFYVE,SCYL3,HMGN1,CHD1,NUS1,UBN1,MAP3K21,NSD2,CEP78,MYO9A,NOL8,LGMN,BAZ1B,LAMB1,MPHOSPH10,CPEB2,BPTF,LARP7,CUL5,PHF6,ARHGEF12,SMC3,KIF6,RBM17,RCHY1,UGGT2,CDK12,TUT4,DCAF4L1,SASS6,BBS7,TFDP1,TNPO1,MGA,TMX3,THOC2,MYO6,JMY,BCL…
	TF	Factor: E2F-3:HES-7; motif: NNNSGCGCSNNNNNCRCGYGNN; match class: 1	TF:M08526_1	FALSE	9.9e-13	12.0046	15329	372	344	20011	PRPF40A,C2CD5,ATRX,ZNF492,ZC3H13,TESMIN,GAPVD1,TAX1BP1,WASHC4,U2SURP,CCSER2,SAP30L,IFT122,ACTL8,ADD3,BPGM,TAF4B,LSM11,EP300,NSMCE4A,ATP11B,SMC2,RMI1,TRIM33,SCYL2,MIER1,RMND5A,DEPDC7,RNF14,CENPE,ASPM,PIKFYVE,SCYL3,HMGN1,CHD1,NUS1,UBN1,MAP3K21,NSD2,CEP78,MYO9A,DMKN,NOL8,CEP290,LGMN,BAZ1B,LAMB1,MPHOSPH10,CPEB2,BPTF,LARP7,CUL5,PHF6,ARHGEF12,SMC3,KIF6,RBM17,THUMPD3,RCHY1,UGGT2,CDK12,TUT4,SASS6,BBS7,TF…
	TF	Factor: E2F-2; motif: GCGCGCGCNCS; match class: 1	TF:M11529_1	FALSE	1.87e-12	11.727	14826	372	337	20011	PRPF40A,C2CD5,GLYATL1,ATRX,ZNF492,ZC3H13,TESMIN,GAPVD1,TAX1BP1,WASHC4,U2SURP,CCSER2,SAP30L,IFT122,ADD3,BPGM,TAF4B,LSM11,EP300,NSMCE4A,ATP11B,SMC2,RMI1,TRIM33,SCYL2,MIER1,RMND5A,DEPDC7,RNF14,ASPM,PIKFYVE,SCYL3,HMGN1,CHD1,ARHGAP18,NUS1,UBN1,MAP3K21,NSD2,CEP78,MYO9A,DMKN,NOL8,CEP290,LGMN,BAZ1B,LAMB1,MPHOSPH10,CPEB2,BPTF,LARP7,CUL5,PHF6,ARHGEF12,SMC3,KIF6,RBM17,UGGT2,CDK12,TUT4,DCAF4L1,SASS6,BBS7,TFD…
	TF	Factor: ZF5; motif: GGSGCGCGS; match class: 1	TF:M10438_1	FALSE	1.95e-12	11.7098	15212	372	342	20011	PRPF40A,C2CD5,CLDN12,ATRX,ZNF492,ZC3H13,TESMIN,GAPVD1,TAX1BP1,WASHC4,U2SURP,CCSER2,SAP30L,IFT122,ADD3,TAF4B,LSM11,EP300,NSMCE4A,ATP11B,SMC2,RMI1,TRIM33,SCYL2,MIER1,RMND5A,DEPDC7,RNF14,CENPE,ASPM,PIKFYVE,SCYL3,HMGN1,CHD1,NUS1,UBN1,MAP3K21,NSD2,CEP78,MYO9A,DMKN,NOL8,CEP290,LGMN,BAZ1B,LAMB1,MPHOSPH10,CPEB2,BPTF,LARP7,CUL5,PHF6,ARHGEF12,SMC3,KIF6,RBM17,RCHY1,UGGT2,CDK12,TUT4,DCAF4L1,SASS6,BBS7,TFDP1,…
	TF	Factor: IRX-1; motif: NACRYNNNNNNNNRYGNN; match class: 1	TF:M11018_1	FALSE	2.31e-11	10.6362	16260	372	353	20011	PRPF40A,C2CD5,ATRX,ZNF492,ZC3H13,TESMIN,GAPVD1,TAX1BP1,WASHC4,U2SURP,CCSER2,SAP30L,ACTL8,ADD3,BPGM,TAF4B,LSM11,EP300,ATP8,NSMCE4A,ATP11B,SMC2,RMI1,TRIM33,SCYL2,MIER1,RMND5A,DEPDC7,RNF14,CENPE,ASPM,PIKFYVE,SCYL3,HMGN1,CHD1,ARHGAP18,NUS1,UBN1,MAP3K21,NSD2,CEP78,MYO9A,DMKN,NOL8,CEP290,LGMN,BAZ1B,LAMB1,MPHOSPH10,CPEB2,BPTF,LARP7,CUL5,PHF6,ARHGEF12,SMC3,KIF6,RBM17,THUMPD3,RCHY1,UGGT2,CDK12,TUT4,DCAF4L…
	TF	Factor: E2F4; motif: YCCCGCCNCNNSSNNSNN; match class: 1	TF:M12599_1	FALSE	2.94e-11	10.5321	16020	372	350	20011	PRPF40A,C2CD5,CLDN12,GLYATL1,ATRX,ZNF492,ZC3H13,TESMIN,GAPVD1,TAX1BP1,WASHC4,U2SURP,CCSER2,SAP30L,IFT122,ADD3,BPGM,TAF4B,LSM11,EP300,ATP8,NSMCE4A,ATP11B,SMC2,RMI1,TRIM33,SCYL2,MIER1,RMND5A,DEPDC7,RNF14,CENPE,ASPM,SCYL3,HMGN1,CHD1,NUS1,UBN1,MAP3K21,NSD2,CEP78,MYO9A,DMKN,NOL8,CEP290,LGMN,BAZ1B,LAMB1,MPHOSPH10,CPEB2,BPTF,LARP7,CUL5,PHF6,ARHGEF12,SMC3,KIF6,RBM17,THUMPD3,RCHY1,UGGT2,CDK12,TUT4,DCAF4L1…
	TF	Factor: E2F-1:Elk-1; motif: SGCGCSNNAMCGGAAGT; match class: 1	TF:M08205_1	FALSE	6.25e-11	10.2044	10699	372	270	20011	PRPF40A,C2CD5,ATRX,ZNF492,TESMIN,GAPVD1,TAX1BP1,WASHC4,U2SURP,CCSER2,SAP30L,IFT122,ADD3,TAF4B,LSM11,EP300,NSMCE4A,ATP11B,SMC2,RMI1,MIER1,RMND5A,RNF14,CENPE,ASPM,PIKFYVE,SCYL3,HMGN1,CHD1,NUS1,MAP3K21,NSD2,DMKN,NOL8,BAZ1B,LAMB1,MPHOSPH10,CPEB2,BPTF,LARP7,PHF6,ARHGEF12,SMC3,KIF6,RBM17,THUMPD3,UGGT2,TUT4,DCAF4L1,SASS6,TFDP1,TNPO1,TMX3,MYO6,JMY,TASOR,LSM14A,IQGAP1,PLAG1,GCC2,ZNF25,GMCL1,OTUD3,SOHLH2,F…
	TF	Factor: Egr-1; motif: GCGCATGCG; match class: 1	TF:M04869_1	FALSE	2.62e-10	9.58186	10508	372	265	20011	PRPF40A,C2CD5,ZC3H13,TESMIN,GAPVD1,TAX1BP1,WASHC4,CCSER2,SAP30L,IFT122,ADD3,BPGM,TAF4B,LSM11,EP300,NSMCE4A,RMI1,TRIM33,SCYL2,MIER1,RMND5A,DEPDC7,RNF14,ASPM,PIKFYVE,SCYL3,HMGN1,CHD1,NUS1,UBN1,MAP3K21,NSD2,CEP78,MYO9A,NOL8,LGMN,BAZ1B,LAMB1,MPHOSPH10,CPEB2,BPTF,LARP7,CUL5,PHF6,ARHGEF12,SMC3,KIF6,RBM17,THUMPD3,RCHY1,UGGT2,TUT4,SASS6,TFDP1,TNPO1,MGA,TMX3,THOC2,MYO6,JMY,GON4L,ARMC1,DCLRE1A,TASOR,PLAG1,…
	TF	Factor: pax-6; motif: NYACGCNYSANYGMNCN; match class: 1	TF:M11882_1	FALSE	2.94e-10	9.53224	11697	372	285	20011	C2CD5,CLDN12,ATRX,ZNF492,ZC3H13,TESMIN,GAPVD1,TAX1BP1,WASHC4,SAP30L,IFT122,ADD3,TAF4B,LSM11,EP300,NSMCE4A,RMI1,TRIM33,SCYL2,MIER1,RMND5A,DEPDC7,ASPM,PIKFYVE,SCYL3,HMGN1,CHD1,NUS1,UBN1,MAP3K21,NSD2,CEP78,MYO9A,DMKN,NOL8,LGMN,BAZ1B,LAMB1,MPHOSPH10,CPEB2,BPTF,LARP7,CUL5,PHF6,SMC3,KIF6,RBM17,RCHY1,UGGT2,TUT4,DCAF4L1,SASS6,TFDP1,TNPO1,MGA,TMX3,THOC2,MYO6,JMY,BCL2L10,TBPL1,GON4L,ARMC1,LMOD3,TASOR,LSM14…
	TF	Factor: ZF5; motif: GSGCGCGR; match class: 1	TF:M00716_1	FALSE	4.55e-10	9.3421	14451	372	327	20011	PRPF40A,C2CD5,CLDN12,ATRX,ZNF492,ZC3H13,TESMIN,GAPVD1,TAX1BP1,WASHC4,U2SURP,CCSER2,SAP30L,IFT122,ADD3,TAF4B,LSM11,EP300,NSMCE4A,ATP11B,SMC2,RMI1,TRIM33,SCYL2,MIER1,RMND5A,DEPDC7,RNF14,ASPM,PIKFYVE,SCYL3,HMGN1,CHD1,NUS1,UBN1,MAP3K21,NSD2,CEP78,MYO9A,DMKN,NOL8,CEP290,LGMN,BAZ1B,LAMB1,MPHOSPH10,CPEB2,BPTF,LARP7,CUL5,PHF6,ARHGEF12,SMC3,KIF6,RBM17,THUMPD3,RCHY1,UGGT2,TUT4,DCAF4L1,SASS6,BBS7,TFDP1,TNPO…
	TF	Factor: ZF5; motif: GGSGCGCGS	TF:M10438	FALSE	8.54e-10	9.06879	16562	372	354	20011	PRPF40A,C2CD5,CLDN12,ATRX,ZNF492,ZC3H13,TESMIN,GAPVD1,TAX1BP1,WASHC4,U2SURP,CCSER2,SAP30L,IFT122,ADD3,TAF4B,LSM11,EP300,NSMCE4A,ATP11B,SMC2,RMI1,TRIM33,SCYL2,MIER1,RMND5A,DEPDC7,RNF14,CENPE,ASPM,PIKFYVE,SCYL3,HMGN1,CHD1,ARHGAP18,NUS1,UBN1,MAP3K21,NSD2,CEP78,MYO9A,DMKN,NOL8,CEP290,LGMN,BAZ1B,LAMB1,MPHOSPH10,CPEB2,BPTF,LARP7,CUL5,PHF6,ARHGEF12,SMC3,KIF6,RBM17,THUMPD3,RCHY1,UGGT2,CDK12,TUT4,DCAF4L1,…
	TF	Factor: E2F-2; motif: NWTTTGGCGCCAWWNN	TF:M11530	FALSE	9.33e-10	9.03023	14927	372	333	20011	PRPF40A,C2CD5,CLDN12,ATRX,ZNF492,ZC3H13,TESMIN,TAX1BP1,WASHC4,U2SURP,CCSER2,SAP30L,IFT122,ACTL8,ADD3,TAF4B,LSM11,EP300,NSMCE4A,ATP11B,SMC2,RMI1,TRIM33,SCYL2,MIER1,RMND5A,DEPDC7,RNF14,CENPE,ASPM,SCYL3,HMGN1,CHD1,ARHGAP18,NUS1,UBN1,MAP3K21,NSD2,CEP78,NOL8,CEP290,LGMN,BAZ1B,LAMB1,MPHOSPH10,CPEB2,BPTF,LARP7,CUL5,PHF6,ARHGEF12,SMC3,KIF6,RBM17,THUMPD3,RCHY1,UGGT2,CDK12,TUT4,DCAF4L1,POLR2K,SASS6,BBS7,TF…
	TF	Factor: E2F-2; motif: GCGCGCGCNCS	TF:M11529	FALSE	1.97e-09	8.70535	16613	372	354	20011	PRPF40A,C2CD5,CLDN12,GLYATL1,ATRX,ZNF492,ZC3H13,TESMIN,GAPVD1,TAX1BP1,WASHC4,U2SURP,CCSER2,SAP30L,IFT122,ACTL8,ADD3,BPGM,TAF4B,LSM11,EP300,NSMCE4A,ATP11B,SMC2,RMI1,TRIM33,SCYL2,MIER1,RMND5A,DEPDC7,RNF14,CENPE,ASPM,PIKFYVE,SCYL3,HMGN1,CHD1,ARHGAP18,NUS1,UBN1,MAP3K21,NSD2,CEP78,MYO9A,DMKN,NOL8,CEP290,LGMN,BAZ1B,LAMB1,MPHOSPH10,CPEB2,BPTF,LARP7,CUL5,PHF6,ARHGEF12,SMC3,KIF6,RBM17,THUMPD3,RCHY1,UGGT2,…
	TF	Factor: ZF5; motif: NRNGNGCGCGCWN; match class: 1	TF:M00333_1	FALSE	2.47e-09	8.60766	12713	372	299	20011	PRPF40A,C2CD5,ATRX,ZC3H13,TESMIN,GAPVD1,TAX1BP1,WASHC4,U2SURP,CCSER2,SAP30L,IFT122,ADD3,LSM11,EP300,NSMCE4A,ATP11B,RMI1,TRIM33,SCYL2,MIER1,RMND5A,DEPDC7,RNF14,ASPM,SCYL3,HMGN1,CHD1,NUS1,MAP3K21,NSD2,CEP78,MYO9A,DMKN,NOL8,BAZ1B,LAMB1,MPHOSPH10,CPEB2,BPTF,LARP7,CUL5,PHF6,ARHGEF12,SMC3,RBM17,RCHY1,UGGT2,TUT4,POLR2K,SASS6,BBS7,TFDP1,TNPO1,CMC2,MGA,TMX3,THOC2,MYO6,JMY,TBPL1,ARMC1,DCLRE1A,TASOR,LSM14A,…
	TF	Factor: E2F-1:HES-7; motif: GGCRCGTGSYNNWNGGCGCSM; match class: 1	TF:M08525_1	FALSE	3.5e-09	8.45638	15607	372	341	20011	PRPF40A,C2CD5,CLDN12,ATRX,ZNF492,ZC3H13,TESMIN,GAPVD1,TAX1BP1,WASHC4,U2SURP,CCSER2,SAP30L,IFT122,ACTL8,ADD3,TAF4B,LSM11,EP300,NSMCE4A,ATP11B,SMC2,RMI1,TRIM33,SCYL2,MIER1,RMND5A,DEPDC7,RNF14,CENPE,ASPM,PIKFYVE,SCYL3,HMGN1,CHD1,NUS1,UBN1,MAP3K21,NSD2,CEP78,MYO9A,NOL8,CEP290,LGMN,BAZ1B,LAMB1,MPHOSPH10,CPEB2,BPTF,LARP7,CUL5,ARHGEF12,SMC3,KIF6,RBM17,RCHY1,UGGT2,CDK12,TUT4,DCAF4L1,SASS6,BBS7,TFDP1,TNPO…
	TF	Factor: ETF; motif: GVGGMGG; match class: 1	TF:M00695_1	FALSE	4.78e-09	8.3207	7207	372	200	20011	C2CD5,ATRX,ZC3H13,TESMIN,GAPVD1,U2SURP,CCSER2,SAP30L,ADD3,TAF4B,LSM11,EP300,ATP11B,RMI1,TRIM33,MIER1,RMND5A,SCYL3,HMGN1,CHD1,UBN1,MAP3K21,NSD2,CEP78,MYO9A,CEP290,LGMN,BAZ1B,CPEB2,BPTF,PHF6,ARHGEF12,KIF6,RBM17,THUMPD3,TUT4,TFDP1,TNPO1,TMX3,THOC2,MYO6,JMY,TASOR,LSM14A,IQGAP1,PLAG1,GCC2,GMCL1,OTUD3,FIP1L1,CARMIL1,ATP13A3,BOD1L1,CLPTM1L,GOLPH3,SON,PTP4A2,KIF5B,TMEM245,SECISBP2,MSX1,TBL1XR1,ADAMTS9,NI…
	TF	Factor: TCF-1; motif: ACATCGRGRCGCTGW	TF:M11601	FALSE	5.03e-09	8.2981	15113	372	334	20011	PRPF40A,C2CD5,ZNF492,TESMIN,TRIM77,GAPVD1,TAX1BP1,WASHC4,U2SURP,CCSER2,SAP30L,IFT122,ACTL8,ADD3,BPGM,TAF4B,LSM11,EP300,ATP8,NSMCE4A,ATP11B,SMC2,RMI1,TRIM33,MIER1,RMND5A,DEPDC7,RNF14,CENPE,ASPM,PIKFYVE,SCYL3,HMGN1,CHD1,NUS1,UBN1,MAP3K21,NSD2,CEP78,MYO9A,DMKN,NOL8,CEP290,LGMN,BAZ1B,LAMB1,MPHOSPH10,CPEB2,BPTF,LARP7,CUL5,PHF6,ARHGEF12,SMC3,KIF6,RBM17,THUMPD3,RCHY1,UGGT2,CDK12,TUT4,DCAF4L1,SASS6,BBS7,…
	TF	Factor: E2F-1:Elk-1; motif: SGCGCSNNAMCGGAAGT	TF:M08205	FALSE	5.69e-09	8.24521	14764	372	329	20011	PRPF40A,C2CD5,CLDN12,ATRX,ZNF492,ZC3H13,TESMIN,TRIM77,GAPVD1,TAX1BP1,WASHC4,U2SURP,CCSER2,SAP30L,IFT122,ADD3,BPGM,TAF4B,LSM11,EP300,ATP8,NSMCE4A,ATP11B,SMC2,RMI1,TRIM33,MIER1,RMND5A,DEPDC7,RNF14,CENPE,ASPM,PIKFYVE,SCYL3,HMGN1,CHD1,NUS1,UBN1,MAP3K21,NSD2,MYO9A,DMKN,NOL8,CEP290,LGMN,BAZ1B,LAMB1,MPHOSPH10,CPEB2,BPTF,LARP7,CUL5,PHF6,ARHGEF12,SMC3,KIF6,RBM17,THUMPD3,RCHY1,UGGT2,CDK12,TUT4,DCAF4L1,POLR…
	TF	Factor: E2F-4:DP-1; motif: TTTSGCGC	TF:M00738	FALSE	6.71e-09	8.17353	10057	372	253	20011	C2CD5,ATRX,ZNF492,ZC3H13,SAP30L,IFT122,ACTL8,ADD3,BPGM,TAF4B,LSM11,EP300,NSMCE4A,ATP11B,RMI1,TRIM33,RMND5A,HMGN1,CHD1,ARHGAP18,UBN1,NSD2,CEP78,CEP290,BAZ1B,LAMB1,MPHOSPH10,CPEB2,BPTF,LARP7,CUL5,PHF6,ARHGEF12,SMC3,KIF6,RBM17,TUT4,DCAF4L1,POLR2K,SASS6,TFDP1,MGA,TMX3,THOC2,MYO6,JMY,OOSP4A,TBPL1,ARMC1,LMOD3,DCLRE1A,TASOR,LSM14A,IQGAP1,ZNF25,OTUD3,FIP1L1,CARMIL1,ARL13B,ATP13A3,BOD1L1,GOLPH3,SON,PTP4A2…
	TF	Factor: E2F-2; motif: NWTTTGGCGCCAWWNN; match class: 1	TF:M11530_1	FALSE	7.54e-09	8.12247	13761	372	314	20011	PRPF40A,C2CD5,ATRX,ZNF492,TESMIN,TAX1BP1,WASHC4,U2SURP,CCSER2,SAP30L,IFT122,ACTL8,ADD3,TAF4B,LSM11,EP300,NSMCE4A,ATP11B,SMC2,RMI1,TRIM33,SCYL2,MIER1,RMND5A,DEPDC7,RNF14,CENPE,ASPM,SCYL3,HMGN1,CHD1,NUS1,UBN1,MAP3K21,NSD2,CEP78,NOL8,CEP290,LGMN,BAZ1B,LAMB1,MPHOSPH10,CPEB2,BPTF,LARP7,CUL5,PHF6,ARHGEF12,SMC3,KIF6,RBM17,THUMPD3,RCHY1,UGGT2,CDK12,TUT4,DCAF4L1,POLR2K,SASS6,BBS7,TFDP1,MGA,TMX3,THOC2,MYO6…
	TF	Factor: Egr-1; motif: GCGCATGCG	TF:M04869	FALSE	8.02e-09	8.09607	11515	372	278	20011	PRPF40A,C2CD5,ZC3H13,TESMIN,GAPVD1,TAX1BP1,WASHC4,CCSER2,SAP30L,IFT122,ADD3,BPGM,TAF4B,LSM11,EP300,NSMCE4A,RMI1,TRIM33,SCYL2,MIER1,RMND5A,DEPDC7,RNF14,ASPM,PIKFYVE,SCYL3,HMGN1,CHD1,NUS1,UBN1,MAP3K21,NSD2,CEP78,MYO9A,NOL8,LGMN,BAZ1B,LAMB1,MPHOSPH10,CPEB2,BPTF,LARP7,CUL5,PHF6,ARHGEF12,SMC3,KIF6,RBM17,THUMPD3,RCHY1,UGGT2,TUT4,SASS6,TFDP1,TNPO1,MGA,TMX3,THOC2,MYO6,JMY,BCL2L10,GON4L,ARMC1,LMOD3,DCLRE1…
	TF	Factor: RNF96; motif: BCCCGCRGCC	TF:M01199	FALSE	1.91e-08	7.71942	8709	372	227	20011	C2CD5,ZC3H13,TESMIN,GAPVD1,TAX1BP1,WASHC4,CCSER2,SAP30L,IFT122,ADD3,LSM11,EP300,NSMCE4A,ATP11B,TRIM33,SCYL2,MIER1,RMND5A,DEPDC7,CENPE,ASPM,PIKFYVE,SCYL3,HMGN1,CHD1,NUS1,UBN1,MAP3K21,NSD2,MYO9A,DMKN,CEP290,LGMN,BAZ1B,LAMB1,CPEB2,BPTF,CUL5,ARHGEF12,SMC3,RBM17,CDK12,TUT4,TFDP1,TNPO1,THOC2,MYO6,JMY,BCL2L10,ARMC1,DCLRE1A,TASOR,LSM14A,IQGAP1,GCC2,CARMIL1,ATP13A3,BOD1L1,CLPTM1L,GOLPH3,PTP4A2,UHRF2,SECIS…
	TF	Factor: E2F; motif: TTTSGCGC	TF:M00050	FALSE	2.31e-08	7.63559	7214	372	198	20011	C2CD5,ATRX,ZNF492,ZC3H13,SAP30L,IFT122,ACTL8,BPGM,TAF4B,LSM11,EP300,NSMCE4A,ATP11B,RMI1,TRIM33,RMND5A,HMGN1,ARHGAP18,UBN1,NSD2,CEP290,MPHOSPH10,BPTF,LARP7,CUL5,PHF6,ARHGEF12,SMC3,KIF6,RBM17,DCAF4L1,POLR2K,SASS6,TFDP1,MGA,THOC2,MYO6,JMY,OOSP4A,ARMC1,DCLRE1A,TASOR,LSM14A,IQGAP1,ZNF25,OTUD3,FIP1L1,CARMIL1,ATP13A3,GOLPH3,SON,PTP4A2,KIF5B,UHRF2,TMEM245,SECISBP2,MSX1,NIPBL,HPRT1,HELLS,RBBP7,USP34,PTGES…
	TF	Factor: ZF5; motif: GSGCGCGR	TF:M00716	FALSE	2.43e-08	7.61354	16438	372	350	20011	PRPF40A,C2CD5,CLDN12,ATRX,ZNF492,ZC3H13,TESMIN,GAPVD1,TAX1BP1,WASHC4,U2SURP,CCSER2,SAP30L,IFT122,ACTL8,ADD3,TAF4B,LSM11,EP300,NSMCE4A,ATP11B,SMC2,RMI1,TRIM33,SCYL2,MIER1,RMND5A,DEPDC7,RNF14,CENPE,ASPM,PIKFYVE,SCYL3,HMGN1,CHD1,NUS1,UBN1,MAP3K21,NSD2,CEP78,MYO9A,DMKN,NOL8,CEP290,LGMN,BAZ1B,LAMB1,MPHOSPH10,CPEB2,BPTF,LARP7,CUL5,PHF6,ARHGEF12,SMC3,KIF6,RBM17,THUMPD3,RCHY1,UGGT2,CDK12,TUT4,DCAF4L1,SAS…
	TF	Factor: ZF5; motif: NRNGNGCGCGCWN	TF:M00333	FALSE	3.68e-08	7.43467	15395	372	336	20011	PRPF40A,C2CD5,CLDN12,GLYATL1,ATRX,ZC3H13,TESMIN,GAPVD1,TAX1BP1,WASHC4,U2SURP,CCSER2,SAP30L,IFT122,ADD3,BPGM,TAF4B,LSM11,EP300,NSMCE4A,ATP11B,SMC2,RMI1,TRIM33,SCYL2,MIER1,RMND5A,DEPDC7,RNF14,CENPE,ASPM,SCYL3,HMGN1,CHD1,NUS1,UBN1,MAP3K21,NSD2,CEP78,MYO9A,DMKN,NOL8,CEP290,BAZ1B,LAMB1,MPHOSPH10,CPEB2,BPTF,LARP7,CUL5,PHF6,ARHGEF12,SMC3,KIF6,RBM17,THUMPD3,RCHY1,UGGT2,TUT4,DCAF4L1,POLR2K,SASS6,BBS7,TFDP…
	TF	Factor: E2F-4; motif: SNGGGCGGGAANN	TF:M09894	FALSE	4.3e-08	7.36699	16556	372	351	20011	PRPF40A,C2CD5,CLDN12,GLYATL1,ATRX,ZNF492,ZC3H13,TESMIN,GAPVD1,TAX1BP1,WASHC4,U2SURP,CCSER2,SAP30L,IFT122,ADD3,BPGM,TAF4B,LSM11,EP300,ATP8,NSMCE4A,ATP11B,SMC2,RMI1,TRIM33,SCYL2,MIER1,RMND5A,DEPDC7,RNF14,CENPE,ASPM,PIKFYVE,SCYL3,HMGN1,CHD1,ARHGAP18,NUS1,UBN1,MAP3K21,NSD2,CEP78,MYO9A,DMKN,NOL8,CEP290,LGMN,BAZ1B,LAMB1,MPHOSPH10,CPEB2,BPTF,LARP7,CUL5,PHF6,ARHGEF12,SMC3,KIF6,RBM17,THUMPD3,RCHY1,UGGT2,C…
	TF	Factor: E2F-4; motif: SNGGGCGGGAANN; match class: 1	TF:M09894_1	FALSE	4.49e-08	7.34735	14291	372	320	20011	PRPF40A,C2CD5,ATRX,ZNF492,ZC3H13,TESMIN,GAPVD1,TAX1BP1,WASHC4,U2SURP,CCSER2,SAP30L,IFT122,ADD3,TAF4B,LSM11,EP300,ATP8,NSMCE4A,ATP11B,SMC2,RMI1,TRIM33,SCYL2,MIER1,RMND5A,DEPDC7,RNF14,CENPE,ASPM,SCYL3,HMGN1,CHD1,NUS1,UBN1,MAP3K21,NSD2,CEP78,MYO9A,DMKN,CEP290,LGMN,BAZ1B,LAMB1,MPHOSPH10,CPEB2,BPTF,LARP7,CUL5,PHF6,ARHGEF12,SMC3,KIF6,RBM17,RCHY1,UGGT2,TUT4,POLR2K,BBS7,TFDP1,TNPO1,MGA,TMX3,THOC2,MYO6,JM…
	TF	Factor: E2F-1; motif: NNNSSCGCSAANN	TF:M07250	FALSE	4.66e-08	7.33189	11002	372	267	20011	PRPF40A,C2CD5,CLDN12,ATRX,ZNF492,ZC3H13,TESMIN,TAX1BP1,CCSER2,SAP30L,IFT122,ADD3,BPGM,TAF4B,LSM11,EP300,NSMCE4A,ATP11B,SMC2,RMI1,TRIM33,SCYL2,MIER1,RMND5A,RNF14,ASPM,SCYL3,HMGN1,CHD1,UBN1,MAP3K21,NSD2,CEP78,MYO9A,NOL8,CEP290,BAZ1B,LAMB1,MPHOSPH10,CPEB2,BPTF,LARP7,CUL5,PHF6,ARHGEF12,SMC3,KIF6,RCHY1,UGGT2,TUT4,POLR2K,SASS6,TFDP1,TNPO1,MGA,THOC2,MYO6,JMY,OOSP4A,DCLRE1A,TASOR,IQGAP1,PLAG1,GCC2,SOHLH2…
	TF	Factor: E2F; motif: TTTCGCGC; match class: 1	TF:M00425_1	FALSE	4.88e-08	7.31159	5500	372	162	20011	C2CD5,ZNF492,ZC3H13,TESMIN,TAX1BP1,SAP30L,IFT122,ACTL8,ADD3,TAF4B,LSM11,NSMCE4A,RMI1,TRIM33,SCYL2,RMND5A,SCYL3,HMGN1,CHD1,ARHGAP18,CEP78,CEP290,BAZ1B,LAMB1,MPHOSPH10,BPTF,LARP7,PHF6,SMC3,KIF6,UGGT2,TUT4,POLR2K,TNPO1,MGA,TMX3,THOC2,OOSP4A,DCLRE1A,IQGAP1,GCC2,ZNF25,FIP1L1,CARMIL1,BOD1L1,CLPTM1L,GOLPH3,SON,UHRF2,TMEM245,SECISBP2,ADAMTS9,PCM1,MTAP,HELLS,RBBP7,PTGES3,ZNF395,QKI,PPP1CB,MBTPS2,LSG1,CNN3…
	TF	Factor: pax-6; motif: NYACGCNYSANYGMNCN	TF:M11882	FALSE	6.35e-08	7.19748	15802	372	341	20011	PRPF40A,C2CD5,CLDN12,GLYATL1,ATRX,ZNF492,ZC3H13,TESMIN,TRIM77,GAPVD1,TAX1BP1,WASHC4,U2SURP,CCSER2,SAP30L,IFT122,ADD3,TAF4B,LSM11,EP300,ATP8,NSMCE4A,SMC2,RMI1,TRIM33,SCYL2,MIER1,RMND5A,DEPDC7,RNF14,CENPE,ASPM,PIKFYVE,SCYL3,HMGN1,CHD1,ARHGAP18,NUS1,UBN1,MAP3K21,NSD2,CEP78,MYO9A,DMKN,NOL8,CEP290,LGMN,BAZ1B,LAMB1,MPHOSPH10,CPEB2,BPTF,LARP7,CUL5,PHF6,ARHGEF12,SMC3,KIF6,RBM17,RCHY1,UGGT2,CDK12,TUT4,DCA…
	TF	Factor: E2F; motif: GGCGSG; match class: 1	TF:M00803_1	FALSE	8.54e-08	7.06863	10475	372	257	20011	PRPF40A,C2CD5,ATRX,ZNF492,WASHC4,CCSER2,SAP30L,ADD3,TAF4B,LSM11,EP300,NSMCE4A,ATP11B,SMC2,RMI1,TRIM33,MIER1,RMND5A,DEPDC7,RNF14,ASPM,SCYL3,HMGN1,CHD1,NUS1,UBN1,MAP3K21,NSD2,CEP78,MYO9A,NOL8,LGMN,BAZ1B,LAMB1,MPHOSPH10,CPEB2,BPTF,LARP7,ARHGEF12,SMC3,KIF6,RBM17,RCHY1,UGGT2,CDK12,TUT4,DCAF4L1,SASS6,BBS7,TFDP1,TNPO1,MGA,TMX3,MYO6,JMY,BCL2L10,GON4L,DCLRE1A,TASOR,LSM14A,IQGAP1,PLAG1,GCC2,ZNF25,GMCL1,OTU…
	TF	Factor: E2F; motif: TTTCGCGC	TF:M00425	FALSE	9.91e-08	7.00403	11352	372	272	20011	C2CD5,CLDN12,GLYATL1,ATRX,ZNF492,ZC3H13,TESMIN,TAX1BP1,SAP30L,IFT122,ACTL8,ADD3,BPGM,TAF4B,LSM11,NSMCE4A,ATP11B,SMC2,RMI1,TRIM33,SCYL2,MIER1,RMND5A,ASPM,SCYL3,HMGN1,CHD1,ARHGAP18,UBN1,MAP3K21,NSD2,CEP78,CEP290,BAZ1B,LAMB1,MPHOSPH10,CPEB2,BPTF,LARP7,CUL5,PHF6,SMC3,KIF6,RCHY1,UGGT2,TUT4,DCAF4L1,POLR2K,SASS6,BBS7,TFDP1,TNPO1,CMC2,MGA,TMX3,THOC2,JMY,OOSP4A,BCL2L10,TBPL1,ARMC1,LMOD3,DCLRE1A,TASOR,IQGA…
	TF	Factor: p300; motif: ACNTCCG; match class: 1	TF:M04826_1	FALSE	1.09e-07	6.96204	15544	372	337	20011	PRPF40A,C2CD5,ATRX,ZNF492,ZC3H13,TESMIN,GAPVD1,TAX1BP1,WASHC4,U2SURP,CCSER2,SAP30L,IFT122,ADD3,BPGM,TAF4B,EP300,ATP8,NSMCE4A,ATP11B,SMC2,RMI1,TRIM33,SCYL2,MIER1,RMND5A,DEPDC7,RNF14,CENPE,ASPM,PIKFYVE,SCYL3,HMGN1,CHD1,NUS1,UBN1,MAP3K21,NSD2,CEP78,MYO9A,DMKN,CEP290,LGMN,BAZ1B,LAMB1,MPHOSPH10,CPEB2,BPTF,LARP7,PHF6,ARHGEF12,SMC3,KIF6,RBM17,THUMPD3,UGGT2,CDK12,TUT4,DCAF4L1,SASS6,BBS7,TFDP1,TNPO1,CMC2,…
	TF	Factor: ER81; motif: RCCGGAARYN; match class: 1	TF:M02065_1	FALSE	1.38e-07	6.85881	6887	372	189	20011	ZNF492,ZC3H13,GAPVD1,TAX1BP1,U2SURP,SAP30L,ADD3,BPGM,TAF4B,NSMCE4A,SMC2,TRIM33,SCYL2,RMND5A,RNF14,PIKFYVE,SCYL3,NUS1,UBN1,MYO9A,LAMB1,MPHOSPH10,LARP7,CUL5,ARHGEF12,KIF6,THUMPD3,RCHY1,UGGT2,TUT4,DCAF4L1,POLR2K,SASS6,TFDP1,TNPO1,CMC2,MGA,TMX3,TBPL1,GON4L,DCLRE1A,TASOR,LSM14A,IQGAP1,PLAG1,GCC2,GMCL1,SOHLH2,CARMIL1,BOD1L1,CLPTM1L,GOLPH3,SON,PTP4A2,UHRF2,SECISBP2,TOP2A,TAF2,NIPBL,MFN1,PCM1,MTAP,TSG101…
	TF	Factor: TCF-1; motif: ACATCGRGRCGCTGW	TF:M11603	FALSE	1.56e-07	6.80748	16640	372	351	20011	PRPF40A,C2CD5,ATRX,ZNF492,TESMIN,TRIM77,GAPVD1,TAX1BP1,WASHC4,U2SURP,CCSER2,SAP30L,IFT122,ACTL8,ADD3,BPGM,TAF4B,LSM11,EP300,ATP8,NSMCE4A,ATP11B,SMC2,RMI1,TRIM33,MIER1,RMND5A,DEPDC7,RNF14,CENPE,ASPM,PIKFYVE,SCYL3,HMGN1,CHD1,ARHGAP18,NUS1,UBN1,MAP3K21,NSD2,CEP78,MYO9A,DMKN,NOL8,CEP290,LGMN,BAZ1B,LAMB1,MPHOSPH10,CPEB2,BPTF,LARP7,CUL5,PHF6,ARHGEF12,SMC3,KIF6,RBM17,THUMPD3,RCHY1,UGGT2,CDK12,TUT4,DCAF4…
	TF	Factor: TCF-1; motif: ACATCGRGRCGCTGW; match class: 1	TF:M11603_1	FALSE	1.93e-07	6.7152	13482	372	306	20011	PRPF40A,C2CD5,ZNF492,TESMIN,GAPVD1,TAX1BP1,WASHC4,U2SURP,CCSER2,SAP30L,IFT122,ACTL8,ADD3,TAF4B,LSM11,EP300,NSMCE4A,ATP11B,SMC2,RMI1,TRIM33,MIER1,RMND5A,DEPDC7,RNF14,CENPE,ASPM,PIKFYVE,SCYL3,HMGN1,CHD1,NUS1,UBN1,MAP3K21,NSD2,CEP78,MYO9A,DMKN,NOL8,LGMN,BAZ1B,LAMB1,CPEB2,BPTF,CUL5,PHF6,ARHGEF12,SMC3,KIF6,RBM17,RCHY1,UGGT2,CDK12,TUT4,DCAF4L1,BBS7,TFDP1,TNPO1,TMX3,THOC2,MYO6,JMY,BCL2L10,TBPL1,GON4L,LM…
	TF	Factor: Rb:E2F-1:DP-1; motif: TTTSGCGC	TF:M00740	FALSE	2.62e-07	6.58139	10677	372	259	20011	C2CD5,ATRX,ZNF492,ZC3H13,TESMIN,SAP30L,IFT122,ACTL8,ADD3,BPGM,TAF4B,LSM11,EP300,NSMCE4A,ATP11B,RMI1,TRIM33,SCYL2,RMND5A,HMGN1,CHD1,ARHGAP18,UBN1,NSD2,CEP78,CEP290,BAZ1B,LAMB1,MPHOSPH10,CPEB2,BPTF,LARP7,CUL5,PHF6,ARHGEF12,SMC3,KIF6,RBM17,DCAF4L1,POLR2K,SASS6,BBS7,TFDP1,MGA,TMX3,THOC2,MYO6,JMY,OOSP4A,TBPL1,ARMC1,LMOD3,DCLRE1A,TASOR,LSM14A,IQGAP1,PLAG1,GCC2,ZNF25,OTUD3,FIP1L1,CARMIL1,ATP13A3,BOD1L1,…
	TF	Factor: TAFII250; motif: RARRWGGCGGMGGNGR; match class: 1	TF:M10086_1	FALSE	3.36e-07	6.47348	4057	372	128	20011	PRPF40A,C2CD5,CLDN12,ADD3,LSM11,EP300,RMI1,TRIM33,SCYL2,MIER1,RMND5A,SCYL3,CHD1,UBN1,NSD2,MYO9A,NOL8,BAZ1B,CPEB2,BPTF,ARHGEF12,SMC3,RBM17,TUT4,SASS6,TFDP1,TBPL1,GON4L,TASOR,IQGAP1,PLAG1,GMCL1,ARL13B,ATP13A3,BOD1L1,GOLPH3,TMEM245,MSX1,TBL1XR1,DNAH11,ADAMTS9,NIPBL,HPRT1,RBBP7,USP34,SYTL2,ZNF395,ABI2,QKI,PPP1CB,INTS8,PPP4R3A,CNN3,PABIR2,TENT5C,COG3,PPIG,MINDY2,PTPN2,PDCD7,PPP1R12A,WAPL,BAZ1A,LRRC1,S…
	TF	Factor: IRX-1; motif: NACRYNNNNNNNNRYGNN	TF:M11018	FALSE	3.69e-07	6.43284	17285	372	358	20011	PRPF40A,C2CD5,GLYATL1,ATRX,ZNF492,ZC3H13,TESMIN,GAPVD1,TAX1BP1,WASHC4,U2SURP,CCSER2,SAP30L,IFT122,ACTL8,ADD3,BPGM,TAF4B,LSM11,EP300,ATP8,NSMCE4A,ATP11B,SMC2,RMI1,TRIM33,SCYL2,MIER1,RMND5A,DEPDC7,RNF14,CENPE,ASPM,PIKFYVE,SCYL3,HMGN1,CHD1,ARHGAP18,NUS1,UBN1,MAP3K21,NSD2,CEP78,MYO9A,DMKN,NOL8,CEP290,LGMN,BAZ1B,LAMB1,MPHOSPH10,CPEB2,BPTF,LARP7,CUL5,PHF6,ARHGEF12,SMC3,KIF6,RBM17,THUMPD3,RCHY1,UGGT2,CD…
	TF	Factor: E2F; motif: TTTSGCGS	TF:M00426	FALSE	4.39e-07	6.35716	12183	372	284	20011	PRPF40A,C2CD5,CLDN12,GLYATL1,ATRX,ZNF492,ZC3H13,TAX1BP1,WASHC4,U2SURP,CCSER2,SAP30L,IFT122,ACTL8,ADD3,BPGM,TAF4B,LSM11,EP300,NSMCE4A,ATP11B,RMI1,SCYL2,RMND5A,RNF14,PIKFYVE,SCYL3,HMGN1,CHD1,ARHGAP18,UBN1,NSD2,CEP78,DMKN,NOL8,CEP290,BAZ1B,MPHOSPH10,CPEB2,BPTF,LARP7,CUL5,PHF6,ARHGEF12,SMC3,KIF6,RCHY1,UGGT2,TUT4,DCAF4L1,POLR2K,SASS6,BBS7,TFDP1,TNPO1,CMC2,MGA,THOC2,MYO6,JMY,OOSP4A,ARMC1,DCLRE1A,TASOR,…
	TF	Factor: E2F1; motif: GSGCGGGAAN	TF:M12597	FALSE	6.2e-07	6.20795	14354	372	318	20011	PRPF40A,C2CD5,ATRX,ZNF492,ZC3H13,TESMIN,GAPVD1,TAX1BP1,WASHC4,U2SURP,CCSER2,SAP30L,IFT122,ADD3,BPGM,LSM11,EP300,ATP8,NSMCE4A,ATP11B,SMC2,RMI1,TRIM33,MIER1,RMND5A,RNF14,CENPE,ASPM,SCYL3,HMGN1,CHD1,NUS1,UBN1,MAP3K21,NSD2,CEP78,MYO9A,DMKN,NOL8,CEP290,LGMN,BAZ1B,LAMB1,MPHOSPH10,CPEB2,BPTF,LARP7,CUL5,PHF6,ARHGEF12,SMC3,KIF6,RBM17,THUMPD3,RCHY1,UGGT2,CDK12,POLR2K,TFDP1,TNPO1,CMC2,MGA,TMX3,THOC2,MYO6,JM…
	TF	Factor: ER71:SREBP-2; motif: NTSACGTGACGGAARY	TF:M08457	FALSE	9.78e-07	6.00972	12308	372	285	20011	PRPF40A,C2CD5,ATRX,TESMIN,GAPVD1,TAX1BP1,U2SURP,CCSER2,SAP30L,IFT122,ACTL8,ADD3,TAF4B,LSM11,ATP8,ATP11B,SMC2,RMI1,TRIM33,SCYL2,MIER1,RMND5A,DEPDC7,RNF14,CENPE,PIKFYVE,SCYL3,HMGN1,CHD1,NUS1,UBN1,MAP3K21,NSD2,MYO9A,DMKN,NOL8,CEP290,LGMN,BAZ1B,MPHOSPH10,CPEB2,BPTF,LARP7,CUL5,PHF6,SMC3,KIF6,RBM17,THUMPD3,RCHY1,CDK12,TUT4,DCAF4L1,POLR2K,SASS6,BBS7,TFDP1,TNPO1,MGA,TMX3,MYO6,BCL2L10,TBPL1,GON4L,DCLRE1A,…
	TF	Factor: E2F-3:HES-7; motif: NNNSGCGCSNNNNNCRCGYGNN	TF:M08526	FALSE	1.0027e-06	5.99883	17176	372	356	20011	PRPF40A,C2CD5,ATRX,ZNF492,ZC3H13,TESMIN,GAPVD1,TAX1BP1,WASHC4,U2SURP,CCSER2,SAP30L,IFT122,ACTL8,ADD3,BPGM,TAF4B,LSM11,EP300,NSMCE4A,ATP11B,SMC2,RMI1,TRIM33,SCYL2,MIER1,RMND5A,DEPDC7,RNF14,CENPE,ASPM,PIKFYVE,SCYL3,HMGN1,CHD1,ARHGAP18,NUS1,UBN1,MAP3K21,NSD2,CEP78,MYO9A,DMKN,NOL8,CEP290,LGMN,BAZ1B,LAMB1,MPHOSPH10,CPEB2,BPTF,LARP7,CUL5,PHF6,ARHGEF12,SMC3,KIF6,RBM17,THUMPD3,RCHY1,UGGT2,CDK12,TUT4,DCAF…
	TF	Factor: ELK1; motif: NACTTCCGSCGGAAGYN	TF:M03971	FALSE	1.0962e-06	5.96011	11486	372	271	20011	PRPF40A,C2CD5,GLYATL1,ATRX,ZNF492,ZC3H13,TESMIN,GAPVD1,WASHC4,U2SURP,CCSER2,SAP30L,ADD3,BPGM,TAF4B,EP300,NSMCE4A,ATP11B,SMC2,RMI1,TRIM33,SCYL2,MIER1,RNF14,PIKFYVE,SCYL3,HMGN1,CHD1,NUS1,UBN1,MAP3K21,NSD2,CEP78,MYO9A,DMKN,CEP290,LGMN,BAZ1B,LAMB1,MPHOSPH10,CPEB2,BPTF,LARP7,PHF6,ARHGEF12,SMC3,RBM17,THUMPD3,UGGT2,DCAF4L1,POLR2K,BBS7,TNPO1,CMC2,MGA,TMX3,THOC2,MYO6,JMY,BCL2L10,TBPL1,GON4L,ARMC1,LMOD3,DC…
	TF	Factor: Elk-1; motif: NNCCGGAAGTN; match class: 1	TF:M11435_1	FALSE	1.1494e-06	5.93952	5857	372	165	20011	C2CD5,ZNF492,ZC3H13,GAPVD1,TAX1BP1,U2SURP,CCSER2,SAP30L,BPGM,LSM11,TRIM33,MIER1,RNF14,PIKFYVE,HMGN1,UBN1,BAZ1B,LARP7,ARHGEF12,KIF6,THUMPD3,RCHY1,DCAF4L1,POLR2K,SASS6,CMC2,MGA,TMX3,THOC2,TBPL1,GON4L,TASOR,IQGAP1,PLAG1,GCC2,GMCL1,CARMIL1,ATP13A3,BOD1L1,CLPTM1L,GOLPH3,SON,PTP4A2,UHRF2,SECISBP2,TAF2,NIPBL,MFN1,PCM1,MTAP,TSG101,JARID2,SNX25,USP34,ABI2,CCNG2,POLR1D,PPP4R3A,LSG1,HSP90B1,KRR1,CNN3,SLC30A…
	TF	Factor: TCF-1; motif: ACATCGRGRCGCTGW; match class: 1	TF:M11601_1	FALSE	1.464e-06	5.83447	11335	372	268	20011	PRPF40A,C2CD5,TESMIN,GAPVD1,TAX1BP1,WASHC4,U2SURP,CCSER2,SAP30L,ACTL8,ADD3,TAF4B,LSM11,EP300,NSMCE4A,ATP11B,RMI1,TRIM33,MIER1,RMND5A,DEPDC7,RNF14,CENPE,ASPM,PIKFYVE,SCYL3,HMGN1,CHD1,UBN1,MAP3K21,NSD2,CEP78,MYO9A,DMKN,NOL8,LGMN,BAZ1B,LAMB1,CPEB2,BPTF,PHF6,ARHGEF12,SMC3,KIF6,RBM17,RCHY1,UGGT2,CDK12,TUT4,DCAF4L1,BBS7,TFDP1,TNPO1,THOC2,MYO6,JMY,BCL2L10,TBPL1,GON4L,TASOR,LSM14A,IQGAP1,PLAG1,GCC2,GMCL1…
	TF	Factor: E2F; motif: TTTSGCGS; match class: 1	TF:M00426_1	FALSE	1.5648e-06	5.80554	5976	372	167	20011	C2CD5,CLDN12,GLYATL1,ATRX,ZNF492,ZC3H13,SAP30L,IFT122,ACTL8,ADD3,BPGM,TAF4B,LSM11,NSMCE4A,ATP11B,RMI1,SCYL2,RMND5A,HMGN1,CHD1,ARHGAP18,CEP78,CEP290,MPHOSPH10,CPEB2,BPTF,LARP7,CUL5,PHF6,ARHGEF12,SMC3,KIF6,UGGT2,TNPO1,MGA,THOC2,JMY,OOSP4A,DCLRE1A,TASOR,IQGAP1,PLAG1,ZNF25,OTUD3,FIP1L1,CARMIL1,BOD1L1,GOLPH3,SON,UHRF2,TMEM245,SECISBP2,TBL1XR1,DNAH11,ADAMTS9,NIPBL,PCM1,HPRT1,HELLS,RBBP7,SYTL2,ABI2,QKI,…
	TF	Factor: ER71:SREBP-2; motif: NTSACGTGACGGAARY; match class: 1	TF:M08457_1	FALSE	1.775e-06	5.7508	5695	372	161	20011	PRPF40A,C2CD5,GAPVD1,TAX1BP1,CCSER2,IFT122,LSM11,ATP11B,SMC2,RMI1,TRIM33,RMND5A,CENPE,HMGN1,CHD1,NUS1,UBN1,NSD2,MYO9A,NOL8,CEP290,BAZ1B,MPHOSPH10,CPEB2,LARP7,CUL5,PHF6,KIF6,RBM17,RCHY1,TFDP1,TNPO1,TMX3,TBPL1,GON4L,TASOR,IQGAP1,PLAG1,GMCL1,ARL13B,ATP13A3,BOD1L1,CLPTM1L,GOLPH3,UHRF2,SECISBP2,ADAMTS9,TOP2A,NIPBL,TSG101,SNX25,SYTL2,PTGES3,QKI,PPP1CB,INTS8,CCNG2,PPP4R3A,HSP90B1,SLC30A6,MIS18BP1,DARS1,…
	TF	Factor: E2F; motif: TTTSGCGS; match class: 1	TF:M00427_1	FALSE	1.9829e-06	5.70271	3941	372	123	20011	C2CD5,ATRX,ZNF492,ZC3H13,SAP30L,IFT122,ACTL8,ADD3,BPGM,TAF4B,NSMCE4A,RMI1,RMND5A,HMGN1,CHD1,ARHGAP18,CEP78,CEP290,MPHOSPH10,BPTF,LARP7,PHF6,SMC3,KIF6,UGGT2,TUT4,TNPO1,MGA,THOC2,OOSP4A,DCLRE1A,IQGAP1,ZNF25,OTUD3,FIP1L1,CARMIL1,CLPTM1L,SON,UHRF2,TMEM245,PCM1,HELLS,RBBP7,ZNF395,QKI,PPP1CB,CNN3,PABIR2,DARS1,PPIG,UNG,IBTK,SMC4,MINDY2,PDCD7,DDX10,ZFYVE16,MEAF6,LRRC1,AZIN1,SMC5,CHAF1A,BACH1,TPT1,CLSPN,P…
	TF	Factor: E2F-1; motif: NTTTTGGCGCCAWWWN	TF:M11533	FALSE	2.1947e-06	5.65862	13421	372	302	20011	PRPF40A,C2CD5,ATRX,ZNF492,ZC3H13,TESMIN,TAX1BP1,WASHC4,U2SURP,SAP30L,IFT122,ACTL8,ADD3,BPGM,TAF4B,LSM11,NSMCE4A,ATP11B,SMC2,TRIM33,SCYL2,MIER1,RMND5A,DEPDC7,RNF14,CENPE,ASPM,SCYL3,HMGN1,CHD1,ARHGAP18,MAP3K21,NSD2,CEP78,MYO9A,DMKN,NOL8,CEP290,LGMN,BAZ1B,LAMB1,MPHOSPH10,CPEB2,BPTF,CUL5,PHF6,SMC3,KIF6,RBM17,THUMPD3,RCHY1,UGGT2,CDK12,TUT4,POLR2K,SASS6,TFDP1,TNPO1,MGA,TMX3,THOC2,MYO6,JMY,OOSP4A,TBPL1,…
	TF	Factor: ER71:Pax-5; motif: ACCGGAACYACGCWTSANTG; match class: 1	TF:M08266_1	FALSE	2.1977e-06	5.65804	9184	372	229	20011	C2CD5,GAPVD1,TAX1BP1,U2SURP,SAP30L,BPGM,LSM11,EP300,NSMCE4A,ATP11B,SMC2,RMI1,SCYL2,MIER1,RMND5A,DEPDC7,RNF14,ASPM,PIKFYVE,SCYL3,CHD1,UBN1,MAP3K21,NSD2,CEP78,BAZ1B,LAMB1,BPTF,CUL5,ARHGEF12,SMC3,KIF6,RBM17,THUMPD3,RCHY1,UGGT2,CDK12,TUT4,SASS6,TFDP1,TNPO1,CMC2,MGA,TMX3,THOC2,MYO6,JMY,DCLRE1A,TASOR,LSM14A,IQGAP1,PLAG1,GCC2,ZNF25,GMCL1,FIP1L1,CARMIL1,ARL13B,ATP13A3,CLPTM1L,GOLPH3,SON,PTP4A2,KIF5B,UHRF…
	TF	Factor: E2F4; motif: YCCCGCCNCNNSSNNSNN	TF:M12599	FALSE	3.8083e-06	5.41927	17521	372	359	20011	PRPF40A,C2CD5,CLDN12,GLYATL1,ATRX,ZNF492,ZC3H13,TESMIN,GAPVD1,TAX1BP1,WASHC4,U2SURP,CCSER2,SAP30L,IFT122,ACTL8,ADD3,BPGM,TAF4B,LSM11,EP300,ATP8,NSMCE4A,ATP11B,SMC2,RMI1,TRIM33,SCYL2,MIER1,RMND5A,DEPDC7,RNF14,CENPE,ASPM,PIKFYVE,SCYL3,HMGN1,CHD1,ARHGAP18,NUS1,UBN1,MAP3K21,NSD2,CEP78,MYO9A,DMKN,NOL8,CEP290,LGMN,BAZ1B,LAMB1,MPHOSPH10,CPEB2,BPTF,LARP7,CUL5,PHF6,ARHGEF12,SMC3,KIF6,RBM17,THUMPD3,RCHY1,U…
	TF	Factor: Rb:E2F-1:DP-1; motif: TTTSGCGC; match class: 1	TF:M00740_1	FALSE	4.0054e-06	5.39736	4713	372	139	20011	C2CD5,ATRX,ZNF492,ZC3H13,ACTL8,BPGM,TAF4B,EP300,NSMCE4A,RMI1,TRIM33,SCYL2,RMND5A,HMGN1,ARHGAP18,CEP78,CEP290,BAZ1B,MPHOSPH10,BPTF,LARP7,PHF6,DCAF4L1,POLR2K,TFDP1,MGA,TMX3,THOC2,JMY,OOSP4A,DCLRE1A,IQGAP1,GCC2,ZNF25,OTUD3,FIP1L1,CARMIL1,BOD1L1,GOLPH3,SON,PTP4A2,UHRF2,TMEM245,SECISBP2,PCM1,HELLS,RBBP7,ABI2,PPP1CB,CNN3,COG3,PPIG,ZNF585A,UNG,IBTK,SMC4,MINDY2,PTPN2,FBXW2,PDCD7,DDX10,WAPL,ZFYVE16,MEAF6,…
	TF	Factor: E2F-1; motif: NGGGCGGGARV	TF:M07206	FALSE	4.3163e-06	5.36489	14907	372	324	20011	PRPF40A,C2CD5,GLYATL1,ATRX,ZNF492,TESMIN,GAPVD1,TAX1BP1,WASHC4,U2SURP,CCSER2,SAP30L,IFT122,ADD3,BPGM,TAF4B,LSM11,EP300,NSMCE4A,ATP11B,SMC2,RMI1,TRIM33,SCYL2,MIER1,RMND5A,DEPDC7,RNF14,ASPM,SCYL3,HMGN1,CHD1,NUS1,UBN1,MAP3K21,NSD2,CEP78,MYO9A,DMKN,NOL8,CEP290,LGMN,BAZ1B,LAMB1,MPHOSPH10,CPEB2,BPTF,LARP7,CUL5,PHF6,ARHGEF12,SMC3,KIF6,RBM17,THUMPD3,RCHY1,UGGT2,CDK12,TUT4,POLR2K,SASS6,TFDP1,TNPO1,MGA,TMX…
	TF	Factor: E2F-1; motif: NNNSSCGCSAANN; match class: 1	TF:M07250_1	FALSE	4.8459e-06	5.31462	5671	372	159	20011	C2CD5,ATRX,SAP30L,IFT122,ADD3,TAF4B,NSMCE4A,SMC2,RMI1,SCYL2,RMND5A,HMGN1,CHD1,UBN1,MAP3K21,NSD2,CEP78,CEP290,BAZ1B,LAMB1,MPHOSPH10,CPEB2,BPTF,LARP7,PHF6,ARHGEF12,SMC3,KIF6,RCHY1,UGGT2,TUT4,SASS6,TNPO1,MGA,THOC2,JMY,OOSP4A,DCLRE1A,IQGAP1,FIP1L1,CARMIL1,BOD1L1,CLPTM1L,SON,PTP4A2,UHRF2,TMEM245,TBL1XR1,ADAMTS9,ATP8A1,PCM1,MTAP,HELLS,RBBP7,SNX25,PTGES3,ZNF395,ABI2,QKI,CNN3,MIS18BP1,BICC1,UNG,IBTK,SMC4…
	TF	Factor: TEL1; motif: CNCGGAANNN	TF:M02070	FALSE	6.0689e-06	5.21689	11051	372	261	20011	C2CD5,GLYATL1,ATRX,ZNF492,ZC3H13,GAPVD1,TAX1BP1,WASHC4,U2SURP,CCSER2,SAP30L,ADD3,BPGM,TAF4B,LSM11,EP300,NSMCE4A,ATP11B,SMC2,TRIM33,SCYL2,MIER1,RMND5A,PIKFYVE,SCYL3,HMGN1,CHD1,MYO9A,DMKN,LAMB1,MPHOSPH10,CPEB2,BPTF,LARP7,CUL5,PHF6,ARHGEF12,SMC3,KIF6,RBM17,THUMPD3,RCHY1,UGGT2,TUT4,DCAF4L1,POLR2K,SASS6,BBS7,TFDP1,TNPO1,CMC2,MGA,TMX3,JMY,BCL2L10,TBPL1,GON4L,TASOR,LSM14A,IQGAP1,PLAG1,GCC2,ZNF25,SOHLH2,…
	TF	Factor: GABP-alpha; motif: CTTCCK; match class: 1	TF:M01660_1	FALSE	7.5085e-06	5.12445	5225	372	149	20011	C2CD5,ZNF492,ZC3H13,GAPVD1,TAX1BP1,U2SURP,CCSER2,SAP30L,BPGM,LSM11,TRIM33,SCYL2,RNF14,PIKFYVE,UBN1,BAZ1B,LARP7,KIF6,THUMPD3,RCHY1,DCAF4L1,POLR2K,SASS6,TMX3,GON4L,TASOR,IQGAP1,PLAG1,GCC2,CARMIL1,BOD1L1,CLPTM1L,GOLPH3,PTP4A2,UHRF2,SECISBP2,ADAMTS9,TAF2,NIPBL,MFN1,PCM1,MTAP,TSG101,SNX25,USP34,ABI2,CCNG2,POLR1D,PPP4R3A,LSG1,HSP90B1,CNN3,SLC30A6,PABIR2,PARL,TENT5C,COG3,DARS1,GMFB,MINDY2,PTPN2,FBXW2,NO…
	TF	Factor: LIM-1; motif: NNCGTTAN	TF:M10999	FALSE	7.8008e-06	5.10786	5997	372	165	20011	PRPF40A,CLDN12,GLYATL1,ATRX,ZNF492,ZC3H13,WASHC4,U2SURP,IFT122,ADD3,BPGM,TAF4B,LSM11,ATP8,NSMCE4A,SMC2,DEPDC7,ASPM,ARHGAP18,UBN1,CEP78,MYO9A,DMKN,NOL8,LGMN,MPHOSPH10,LARP7,SMC3,RCHY1,UGGT2,TUT4,BBS7,TNPO1,TMX3,THOC2,TBPL1,LMOD3,TASOR,GMCL1,SOHLH2,BOD1L1,GOLPH3,PTP4A2,UHRF2,TMEM245,SECISBP2,ADAMTS9,NIPBL,MFN1,PCM1,MTAP,TSG101,SCARB2,RBBP7,SNX25,SYTL2,PTGES3,ZNF395,ABI2,PPP1CB,INTS8,LSG1,HSP90B1,KR…
	TF	Factor: c-ets-1; motif: ACCGGAWGTN; match class: 1	TF:M02063_1	FALSE	8.1752e-06	5.0875	2440	372	86	20011	ZNF492,ZC3H13,TAX1BP1,U2SURP,SAP30L,MIER1,HMGN1,KIF6,THUMPD3,CDK12,DCAF4L1,SASS6,CMC2,MGA,GON4L,TASOR,BOD1L1,CLPTM1L,GOLPH3,SON,SECISBP2,TAF2,NIPBL,MFN1,PCM1,MTAP,TSG101,LSG1,HSP90B1,KRR1,CNN3,PARL,COG3,DARS1,GMFB,STOML2,FBXW2,ZNF343,MEAF6,TDRD6,SMC5,BACH1,TPT1,PPP6C,PHB2,PDIA6,ATP6V0A1,RPL13A,MCM3AP,GPATCH8,SUGT1,CSPP1,GDAP1,MAGOH,ANKIB1,RPGR,TTC14,CNIH1,SNRPB2,EXOSC3,BLOC1S6,PRRC2C,ARHGAP12,UBE…
	TF	Factor: ATF-2; motif: TTACGTAA	TF:M00040	FALSE	9.4585e-06	5.02418	6954	372	184	20011	PRPF40A,CLDN12,GLYATL1,ZNF492,ZC3H13,TRIM77,GAPVD1,TAX1BP1,WASHC4,U2SURP,IFT122,BPGM,TAF4B,EP300,ATP8,SMC2,SCYL2,MIER1,RNF14,CENPE,ASPM,PIKFYVE,SCYL3,HMGN1,ARHGAP18,UBN1,NSD2,MYO9A,LGMN,BAZ1B,LAMB1,MPHOSPH10,BPTF,LARP7,CUL5,PHF6,ARHGEF12,SMC3,RCHY1,UGGT2,DCAF4L1,POLR2K,SASS6,BBS7,TNPO1,TMX3,THOC2,OOSP4A,GON4L,TASOR,LSM14A,GCC2,ZNF25,GMCL1,ARL13B,BOD1L1,CLPTM1L,GOLPH3,SON,PTP4A2,TMEM245,MSX1,TBL1X…
	TF	Factor: MOVO-B; motif: GNGGGGG	TF:M01104	FALSE	9.5265e-06	5.02107	10522	372	251	20011	PRPF40A,C2CD5,CLDN12,ATRX,ZNF492,ZC3H13,TESMIN,GAPVD1,WASHC4,SAP30L,ADD3,TAF4B,LSM11,EP300,NSMCE4A,ATP11B,SMC2,RMI1,TRIM33,SCYL2,RMND5A,DEPDC7,CENPE,PIKFYVE,SCYL3,HMGN1,CHD1,NUS1,UBN1,MAP3K21,NSD2,CEP78,MYO9A,LGMN,BAZ1B,LAMB1,CPEB2,BPTF,ARHGEF12,SMC3,KIF6,UGGT2,TUT4,SASS6,TFDP1,TNPO1,TMX3,MYO6,JMY,TBPL1,ARMC1,TASOR,LSM14A,IQGAP1,PLAG1,GCC2,ZNF25,GMCL1,SOHLH2,CARMIL1,ATP13A3,BOD1L1,CLPTM1L,GOLPH3,…
	TF	Factor: Churchill; motif: CGGGNN	TF:M00986	FALSE	1.0446e-05	4.98107	14512	372	317	20011	PRPF40A,C2CD5,CLDN12,GLYATL1,ATRX,ZNF492,ZC3H13,TESMIN,GAPVD1,TAX1BP1,WASHC4,CCSER2,SAP30L,ADD3,BPGM,TAF4B,LSM11,EP300,ATP8,NSMCE4A,ATP11B,SMC2,RMI1,TRIM33,SCYL2,MIER1,RMND5A,DEPDC7,CENPE,PIKFYVE,SCYL3,HMGN1,CHD1,ARHGAP18,NUS1,UBN1,MAP3K21,NSD2,CEP78,MYO9A,DMKN,CEP290,LGMN,BAZ1B,LAMB1,MPHOSPH10,CPEB2,BPTF,LARP7,PHF6,ARHGEF12,SMC3,KIF6,THUMPD3,UGGT2,CDK12,TUT4,SASS6,BBS7,TFDP1,TNPO1,MGA,TMX3,THOC2…
	TF	Factor: RUNX2; motif: WRACCGCANWAACCGCAN	TF:M04107	FALSE	1.0916e-05	4.96193	12631	372	287	20011	PRPF40A,C2CD5,ATRX,ZNF492,ZC3H13,TESMIN,GAPVD1,TAX1BP1,WASHC4,CCSER2,SAP30L,IFT122,ADD3,TAF4B,LSM11,EP300,ATP8,NSMCE4A,ATP11B,SMC2,RMI1,TRIM33,SCYL2,MIER1,RMND5A,DEPDC7,RNF14,ASPM,PIKFYVE,SCYL3,HMGN1,NUS1,UBN1,MAP3K21,NSD2,MYO9A,DMKN,NOL8,CEP290,LGMN,BAZ1B,MPHOSPH10,CPEB2,BPTF,PHF6,ARHGEF12,KIF6,RBM17,RCHY1,UGGT2,CDK12,TUT4,DCAF4L1,SASS6,BBS7,TFDP1,TNPO1,CMC2,TMX3,THOC2,MYO6,JMY,MUC16,BCL2L10,GON…
	TF	Factor: E2F-1:HES-7; motif: GGCRCGTGSYNNWNGGCGCSM	TF:M08525	FALSE	1.2073e-05	4.91817	17424	372	357	20011	PRPF40A,C2CD5,CLDN12,GLYATL1,ATRX,ZNF492,ZC3H13,TESMIN,GAPVD1,TAX1BP1,WASHC4,U2SURP,CCSER2,SAP30L,IFT122,ACTL8,ADD3,BPGM,TAF4B,LSM11,EP300,NSMCE4A,ATP11B,SMC2,RMI1,TRIM33,SCYL2,MIER1,RMND5A,DEPDC7,RNF14,CENPE,ASPM,PIKFYVE,SCYL3,HMGN1,CHD1,ARHGAP18,NUS1,UBN1,MAP3K21,NSD2,CEP78,MYO9A,NOL8,CEP290,LGMN,BAZ1B,LAMB1,MPHOSPH10,CPEB2,BPTF,LARP7,CUL5,PHF6,ARHGEF12,SMC3,KIF6,RBM17,THUMPD3,RCHY1,UGGT2,CDK12…
	TF	Factor: PRX-2; motif: NKCGTTAN	TF:M10885	FALSE	1.4821e-05	4.82913	8068	372	205	20011	PRPF40A,CLDN12,GLYATL1,ATRX,ZNF492,ZC3H13,WASHC4,U2SURP,IFT122,ADD3,BPGM,TAF4B,LSM11,ATP8,NSMCE4A,SMC2,DEPDC7,ASPM,SCYL3,ARHGAP18,UBN1,CEP78,MYO9A,DMKN,NOL8,LGMN,BAZ1B,MPHOSPH10,LARP7,SMC3,THUMPD3,RCHY1,UGGT2,TUT4,BBS7,TNPO1,TMX3,THOC2,BCL2L10,TBPL1,GON4L,ARMC1,LMOD3,TASOR,LSM14A,GMCL1,SOHLH2,FIP1L1,ARL13B,BOD1L1,CLPTM1L,GOLPH3,PTP4A2,UHRF2,TMEM245,SECISBP2,TBL1XR1,ADAMTS9,TOP2A,NIPBL,MFN1,PCM1,M…
	TF	Factor: meis1:Elf-1; motif: NTGCCGGAAGTN; match class: 1	TF:M08377_1	FALSE	1.5267e-05	4.81625	5134	372	146	20011	C2CD5,ZNF492,ZC3H13,GAPVD1,TAX1BP1,U2SURP,BPGM,TAF4B,SMC2,SCYL2,RMND5A,PIKFYVE,SCYL3,CHD1,NUS1,UBN1,MYO9A,DMKN,CEP290,MPHOSPH10,LARP7,CUL5,ARHGEF12,RCHY1,UGGT2,DCAF4L1,POLR2K,SASS6,TFDP1,TNPO1,CMC2,MGA,TMX3,THOC2,GON4L,LMOD3,DCLRE1A,IQGAP1,ZNF25,ARL13B,BOD1L1,CLPTM1L,GOLPH3,SON,PTP4A2,UHRF2,SECISBP2,NIPBL,MFN1,PCM1,MTAP,TSG101,USP34,ZNF395,ABI2,PPP1CB,POLR1D,PPP4R3A,LSG1,HSP90B1,SLC30A6,MIS18BP1,…
	TF	Factor: BEN; motif: CAGCGRNV; match class: 1	TF:M01240_1	FALSE	1.5633e-05	4.80596	13522	372	301	20011	PRPF40A,C2CD5,CLDN12,ATRX,ZNF492,TESMIN,GAPVD1,TAX1BP1,WASHC4,U2SURP,SAP30L,IFT122,ACTL8,ADD3,BPGM,TAF4B,LSM11,EP300,NSMCE4A,ATP11B,RMI1,TRIM33,SCYL2,MIER1,RMND5A,DEPDC7,RNF14,CENPE,ASPM,SCYL3,HMGN1,CHD1,ARHGAP18,UBN1,MAP3K21,NSD2,CEP78,MYO9A,DMKN,NOL8,CEP290,BAZ1B,LAMB1,CPEB2,BPTF,CUL5,ARHGEF12,SMC3,RBM17,THUMPD3,RCHY1,UGGT2,TUT4,DCAF4L1,BBS7,TFDP1,TNPO1,MGA,TMX3,THOC2,MYO6,JMY,BCL2L10,GON4L,ARM…
	TF	Factor: Erg; motif: NACCGGAARTN; match class: 1	TF:M11396_1	FALSE	1.789e-05	4.7474	5051	372	144	20011	ZNF492,ZC3H13,GAPVD1,TAX1BP1,U2SURP,SAP30L,IFT122,ADD3,NSMCE4A,SMC2,SCYL2,SCYL3,HMGN1,NUS1,MYO9A,MPHOSPH10,CUL5,ARHGEF12,KIF6,THUMPD3,RCHY1,DCAF4L1,SASS6,TFDP1,CMC2,MGA,TMX3,GON4L,DCLRE1A,TASOR,IQGAP1,GMCL1,OTUD3,BOD1L1,CLPTM1L,GOLPH3,SON,PTP4A2,UHRF2,SECISBP2,TAF2,NIPBL,MFN1,PCM1,MTAP,TSG101,SNX25,PTGES3,MBTPS2,LSG1,HSP90B1,KRR1,CNN3,PARL,COG3,DARS1,GMFB,SMC4,STOML2,PTPN2,FBXW2,NOC3L,ERP44,PDCD7…
	TF	Factor: Elk-1; motif: NNNNCCGGAARTNN; match class: 1	TF:M00025_1	FALSE	2.4075e-05	4.61844	4512	372	132	20011	ZNF492,ZC3H13,GAPVD1,TAX1BP1,U2SURP,SAP30L,ADD3,TAF4B,NSMCE4A,SMC2,TRIM33,SCYL2,NUS1,MYO9A,MPHOSPH10,LARP7,CUL5,ARHGEF12,KIF6,THUMPD3,RCHY1,DCAF4L1,SASS6,TFDP1,CMC2,MGA,TMX3,GON4L,DCLRE1A,TASOR,IQGAP1,GCC2,BOD1L1,CLPTM1L,GOLPH3,SON,PTP4A2,SECISBP2,TAF2,NIPBL,MFN1,PCM1,MTAP,TSG101,SNX25,ABI2,MBTPS2,LSG1,HSP90B1,KRR1,CNN3,PARL,COG3,DARS1,GMFB,SMC4,STOML2,PTPN2,FBXW2,NOC3L,ERP44,PDCD7,ZNF343,ZFYVE16…
	TF	Factor: E2F-3:TBR2; motif: ANGTGYKANGGCGCSTTNNCRNNT; match class: 1	TF:M08207_1	FALSE	2.4383e-05	4.61292	15801	372	335	20011	PRPF40A,C2CD5,GLYATL1,ATRX,ZNF492,ZC3H13,TESMIN,GAPVD1,TAX1BP1,WASHC4,U2SURP,CCSER2,SAP30L,IFT122,ACTL8,ADD3,BPGM,TAF4B,LSM11,EP300,NSMCE4A,ATP11B,SMC2,RMI1,TRIM33,SCYL2,MIER1,RMND5A,DEPDC7,RNF14,ASPM,PIKFYVE,SCYL3,HMGN1,CHD1,NUS1,UBN1,MAP3K21,NSD2,CEP78,MYO9A,DMKN,NOL8,CEP290,BAZ1B,LAMB1,MPHOSPH10,CPEB2,BPTF,LARP7,CUL5,PHF6,ARHGEF12,SMC3,KIF6,RBM17,THUMPD3,RCHY1,UGGT2,CDK12,TUT4,DCAF4L1,POLR2K,S…
	TF	Factor: E2F-4; motif: NTTTCSCGCC	TF:M07380	FALSE	2.5626e-05	4.59132	13316	372	297	20011	PRPF40A,C2CD5,ATRX,ZNF492,ZC3H13,TESMIN,GAPVD1,TAX1BP1,U2SURP,CCSER2,SAP30L,IFT122,ADD3,BPGM,LSM11,EP300,NSMCE4A,ATP11B,SMC2,RMI1,TRIM33,SCYL2,MIER1,RMND5A,DEPDC7,RNF14,ASPM,SCYL3,HMGN1,CHD1,ARHGAP18,NUS1,UBN1,MAP3K21,NSD2,CEP78,MYO9A,DMKN,NOL8,CEP290,LGMN,BAZ1B,LAMB1,MPHOSPH10,CPEB2,BPTF,CUL5,PHF6,ARHGEF12,SMC3,KIF6,RBM17,THUMPD3,RCHY1,UGGT2,CDK12,DCAF4L1,POLR2K,SASS6,TFDP1,TNPO1,MGA,THOC2,JMY,O…
	TF	Factor: ETS1; motif: ACCGGAARYN	TF:M03977	FALSE	3.0356e-05	4.51776	10737	372	253	20011	PRPF40A,C2CD5,CLDN12,ZNF492,ZC3H13,GAPVD1,TAX1BP1,WASHC4,U2SURP,CCSER2,SAP30L,IFT122,ADD3,BPGM,TAF4B,LSM11,EP300,NSMCE4A,SMC2,TRIM33,SCYL2,MIER1,RMND5A,RNF14,PIKFYVE,SCYL3,HMGN1,CHD1,ARHGAP18,NUS1,UBN1,MYO9A,BAZ1B,LAMB1,MPHOSPH10,LARP7,CUL5,PHF6,ARHGEF12,SMC3,KIF6,THUMPD3,RCHY1,UGGT2,CDK12,TUT4,DCAF4L1,POLR2K,SASS6,TFDP1,TNPO1,CMC2,MGA,TMX3,THOC2,BCL2L10,TBPL1,GON4L,ARMC1,DCLRE1A,TASOR,LSM14A,IQG…
	TF	Factor: Erg; motif: ACCGGAAGTN; match class: 1	TF:M02062_1	FALSE	3.2039e-05	4.49433	2761	372	92	20011	ZNF492,ZC3H13,GAPVD1,TAX1BP1,U2SURP,SAP30L,HMGN1,CUL5,ARHGEF12,KIF6,THUMPD3,RCHY1,DCAF4L1,SASS6,CMC2,MGA,GMCL1,BOD1L1,CLPTM1L,GOLPH3,SON,UHRF2,SECISBP2,MFN1,PCM1,MTAP,TSG101,SNX25,PTGES3,MBTPS2,KRR1,CNN3,PARL,COG3,GMFB,SMC4,FBXW2,NOC3L,ZNF343,ZFYVE16,MEAF6,TDRD6,LRRC1,NCOA3,BACH1,TPT1,PPP6C,PHB2,PDIA6,ATP6V0A1,BRD2,MCM3AP,GPATCH8,SUGT1,CSPP1,GDAP1,ANKIB1,RPGR,KLHL20,TTC14,SNRPB2,EXOSC3,BLOC1S6,PR…
	TF	Factor: E2F; motif: NCSCGCSAAAN	TF:M00919	FALSE	3.7262e-05	4.42874	6315	372	169	20011	C2CD5,ATRX,ZC3H13,SAP30L,ACTL8,ADD3,BPGM,TAF4B,NSMCE4A,SMC2,MIER1,RMND5A,SCYL3,HMGN1,CHD1,ARHGAP18,UBN1,MAP3K21,CEP78,CEP290,BAZ1B,CPEB2,BPTF,LARP7,CUL5,PHF6,SMC3,KIF6,RCHY1,DCAF4L1,POLR2K,SASS6,TFDP1,MGA,THOC2,OOSP4A,DCLRE1A,TASOR,PLAG1,ZNF25,OTUD3,CARMIL1,ATP13A3,CLPTM1L,SON,UHRF2,TMEM245,SECISBP2,NIPBL,MFN1,ATP8A1,PCM1,HELLS,PTGES3,ZNF395,ABI2,QKI,MBTPS2,HSP90B1,CNN3,MIS18BP1,BICC1,COG3,PPIG,U…
	TF	Factor: E2F; motif: NKCGCGCSAAAN	TF:M00920	FALSE	3.8391e-05	4.41577	5827	372	159	20011	C2CD5,ATRX,ZC3H13,SAP30L,ACTL8,ADD3,BPGM,TAF4B,NSMCE4A,SCYL2,MIER1,RMND5A,SCYL3,HMGN1,CHD1,ARHGAP18,CEP78,CEP290,BAZ1B,CPEB2,BPTF,LARP7,CUL5,PHF6,SMC3,KIF6,DCAF4L1,SASS6,TFDP1,MGA,THOC2,OOSP4A,DCLRE1A,TASOR,PLAG1,ZNF25,OTUD3,CARMIL1,ATP13A3,CLPTM1L,SON,UHRF2,TMEM245,SECISBP2,NIPBL,MFN1,PCM1,HELLS,ZNF395,ABI2,QKI,MBTPS2,HSP90B1,CNN3,MIS18BP1,BICC1,COG3,PPIG,UNG,IBTK,MINDY2,ZNF280B,STOML2,PDCD7,DDX…
	TF	Factor: c-Ets-2; motif: NACCGGAAGYRCTTCCGGTN; match class: 1	TF:M11417_1	FALSE	3.9336e-05	4.40521	14298	372	312	20011	CLDN12,GLYATL1,ZNF492,ZC3H13,TESMIN,GAPVD1,TAX1BP1,WASHC4,U2SURP,CCSER2,SAP30L,IFT122,ACTL8,ADD3,BPGM,TAF4B,LSM11,EP300,ATP8,NSMCE4A,ATP11B,SMC2,TRIM33,SCYL2,MIER1,RMND5A,DEPDC7,RNF14,ASPM,PIKFYVE,SCYL3,HMGN1,CHD1,ARHGAP18,NUS1,UBN1,MAP3K21,NSD2,CEP78,MYO9A,DMKN,LGMN,BAZ1B,LAMB1,MPHOSPH10,CPEB2,BPTF,PHF6,ARHGEF12,SMC3,RBM17,THUMPD3,RCHY1,UGGT2,CDK12,TUT4,DCAF4L1,POLR2K,SASS6,BBS7,TFDP1,TNPO1,CMC2…
	TF	Factor: Fli-1; motif: NACCGGAARTN	TF:M11400	FALSE	4.1366e-05	4.38336	10149	372	242	20011	PRPF40A,C2CD5,ZNF492,ZC3H13,GAPVD1,TAX1BP1,WASHC4,U2SURP,CCSER2,SAP30L,IFT122,ADD3,BPGM,TAF4B,LSM11,EP300,NSMCE4A,SMC2,TRIM33,SCYL2,MIER1,RMND5A,RNF14,PIKFYVE,SCYL3,HMGN1,CHD1,NUS1,MYO9A,BAZ1B,LAMB1,MPHOSPH10,LARP7,CUL5,ARHGEF12,KIF6,THUMPD3,RCHY1,UGGT2,CDK12,TUT4,DCAF4L1,POLR2K,SASS6,TFDP1,TNPO1,CMC2,MGA,TMX3,THOC2,BCL2L10,TBPL1,GON4L,ARMC1,DCLRE1A,TASOR,LSM14A,IQGAP1,GCC2,ZNF25,GMCL1,OTUD3,SOHL…
	TF	Factor: E2F-1; motif: TTTSGCGCGMNR	TF:M00516	FALSE	5.169e-05	4.28659	7093	372	184	20011	C2CD5,ATRX,ZC3H13,ACTL8,ADD3,BPGM,TAF4B,NSMCE4A,RMI1,SCYL2,RMND5A,HMGN1,CHD1,ARHGAP18,NSD2,CEP78,CEP290,BAZ1B,CPEB2,BPTF,LARP7,CUL5,PHF6,SMC3,KIF6,TUT4,DCAF4L1,POLR2K,SASS6,TFDP1,MGA,TMX3,THOC2,JMY,OOSP4A,DCLRE1A,TASOR,IQGAP1,PLAG1,ZNF25,SOHLH2,FIP1L1,CARMIL1,ATP13A3,CLPTM1L,SON,PTP4A2,UHRF2,TMEM245,SECISBP2,NIPBL,MFN1,PCM1,HELLS,RBBP7,ZNF395,ABI2,QKI,PPP1CB,MBTPS2,HSP90B1,CNN3,MIS18BP1,COG3,PPIG…
	TF	Factor: E2F-1; motif: NTTSGCGG	TF:M00430	FALSE	6.9387e-05	4.15872	8201	372	205	20011	PRPF40A,C2CD5,CLDN12,ZNF492,ZC3H13,TESMIN,TAX1BP1,CCSER2,SAP30L,IFT122,ADD3,BPGM,TAF4B,LSM11,ATP8,NSMCE4A,RMI1,TRIM33,SCYL2,MIER1,DEPDC7,ASPM,SCYL3,HMGN1,CHD1,UBN1,MAP3K21,NSD2,CEP290,BAZ1B,LAMB1,MPHOSPH10,BPTF,LARP7,PHF6,SMC3,KIF6,RCHY1,UGGT2,TUT4,POLR2K,SASS6,BBS7,TNPO1,MGA,THOC2,MYO6,TBPL1,DCLRE1A,TASOR,PLAG1,GCC2,ZNF25,OTUD3,CARMIL1,ARL13B,ATP13A3,BOD1L1,CLPTM1L,SON,KIF5B,UHRF2,TMEM245,ADAMTS…
	TF	Factor: E2F; motif: TTTSGCGSG	TF:M00918	FALSE	7.416e-05	4.12983	5733	372	156	20011	C2CD5,ATRX,ZC3H13,ADD3,BPGM,TAF4B,NSMCE4A,ATP11B,SMC2,RMND5A,HMGN1,CHD1,ARHGAP18,NSD2,CEP78,CEP290,CPEB2,BPTF,LARP7,CUL5,PHF6,SMC3,KIF6,RCHY1,DCAF4L1,SASS6,TFDP1,MGA,THOC2,OOSP4A,DCLRE1A,TASOR,PLAG1,ZNF25,OTUD3,SOHLH2,CARMIL1,ATP13A3,CLPTM1L,GOLPH3,SON,PTP4A2,UHRF2,TMEM245,NIPBL,MFN1,ATP8A1,PCM1,HELLS,ZNF395,ABI2,QKI,MBTPS2,POLR1D,HSP90B1,CNN3,MIS18BP1,BICC1,PPIG,UNG,IBTK,SMC4,MINDY2,ZNF280B,STOM…
	TF	Factor: TAFII250; motif: RARRWGGCGGMGGNGR	TF:M10086	FALSE	8.6319e-05	4.0639	9231	372	224	20011	PRPF40A,C2CD5,CLDN12,GLYATL1,ATRX,GAPVD1,TAX1BP1,CCSER2,SAP30L,IFT122,ADD3,TAF4B,LSM11,EP300,ATP11B,SMC2,RMI1,TRIM33,SCYL2,MIER1,RMND5A,DEPDC7,CENPE,ASPM,SCYL3,HMGN1,CHD1,NUS1,UBN1,MAP3K21,NSD2,MYO9A,NOL8,CEP290,BAZ1B,CPEB2,BPTF,CUL5,ARHGEF12,SMC3,RBM17,THUMPD3,RCHY1,TUT4,SASS6,TFDP1,THOC2,MYO6,JMY,TBPL1,GON4L,DCLRE1A,TASOR,LSM14A,IQGAP1,PLAG1,GMCL1,OTUD3,FIP1L1,ARL13B,ATP13A3,BOD1L1,GOLPH3,KIF5B…
	TF	Factor: Erg; motif: NACCGGAARYN	TF:M11392	FALSE	8.7021e-05	4.06038	8856	372	217	20011	PRPF40A,C2CD5,ZNF492,ZC3H13,GAPVD1,TAX1BP1,WASHC4,U2SURP,CCSER2,SAP30L,IFT122,ADD3,BPGM,TAF4B,LSM11,EP300,NSMCE4A,SMC2,TRIM33,SCYL2,RMND5A,RNF14,PIKFYVE,SCYL3,HMGN1,NUS1,MYO9A,LAMB1,MPHOSPH10,LARP7,CUL5,ARHGEF12,KIF6,THUMPD3,RCHY1,UGGT2,CDK12,DCAF4L1,POLR2K,SASS6,TFDP1,TNPO1,CMC2,MGA,TMX3,BCL2L10,TBPL1,GON4L,DCLRE1A,TASOR,LSM14A,IQGAP1,GCC2,ZNF25,GMCL1,OTUD3,SOHLH2,CARMIL1,BOD1L1,CLPTM1L,GOLPH3,S…
	TF	Factor: Erg; motif: NACCGGAARYN; match class: 1	TF:M11392_1	FALSE	8.7618e-05	4.0574	3293	372	103	20011	ZNF492,ZC3H13,GAPVD1,U2SURP,SAP30L,ADD3,SMC2,SCYL2,CUL5,ARHGEF12,KIF6,THUMPD3,RCHY1,DCAF4L1,SASS6,CMC2,MGA,TMX3,DCLRE1A,IQGAP1,BOD1L1,CLPTM1L,GOLPH3,SON,PTP4A2,UHRF2,SECISBP2,MFN1,PCM1,MTAP,TSG101,SNX25,PTGES3,MBTPS2,LSG1,KRR1,PARL,COG3,GMFB,SMC4,FBXW2,NOC3L,PDCD7,ZNF343,ZFYVE16,MEAF6,TDRD6,LRRC1,DDX59,BACH1,CCDC15,TPT1,PPP6C,PHB2,PDIA6,MCM3AP,RBM26,GPATCH8,SUGT1,CSPP1,GDAP1,ANKIB1,RPGR,KLHL20,TT…
	TF	Factor: Fli-1; motif: NACCGGAARTN; match class: 1	TF:M11400_1	FALSE	9.1103e-05	4.04046	4283	372	125	20011	ZNF492,ZC3H13,GAPVD1,U2SURP,SAP30L,IFT122,ADD3,SMC2,SCYL2,NUS1,MYO9A,CUL5,ARHGEF12,KIF6,THUMPD3,RCHY1,DCAF4L1,SASS6,TFDP1,CMC2,MGA,TMX3,DCLRE1A,TASOR,IQGAP1,GMCL1,OTUD3,BOD1L1,CLPTM1L,GOLPH3,SON,PTP4A2,UHRF2,SECISBP2,MFN1,PCM1,MTAP,TSG101,SNX25,PTGES3,MBTPS2,LSG1,HSP90B1,KRR1,CNN3,PARL,COG3,GMFB,SMC4,STOML2,FBXW2,NOC3L,ERP44,PDCD7,ZNF343,ZFYVE16,MEAF6,TDRD6,LRRC1,DDX59,MPDZ,NCOA3,BACH1,CCDC15,TPT…
	TF	Factor: Elk-1; motif: NRSCGGAAGNN; match class: 1	TF:M11434_1	FALSE	0.00010445	3.98107	3000	372	96	20011	ZNF492,ZC3H13,GAPVD1,TAX1BP1,U2SURP,SAP30L,RNF14,PIKFYVE,UBN1,KIF6,THUMPD3,RCHY1,DCAF4L1,POLR2K,SASS6,TMX3,GON4L,TASOR,CARMIL1,BOD1L1,CLPTM1L,GOLPH3,SECISBP2,TAF2,NIPBL,MFN1,PCM1,MTAP,TSG101,SNX25,ABI2,PPP4R3A,LSG1,HSP90B1,CNN3,SLC30A6,TENT5C,COG3,DARS1,GMFB,FBXW2,PDCD7,ZNF343,WAPL,MEAF6,TDRD6,LRRC1,DDX59,SMC5,BACH1,TPT1,PHB2,PDIA6,RPL13A,MCM3AP,GPATCH8,SUGT1,CSPP1,GDAP1,MAGOH,ANKIB1,RPGR,TTC14,N…
	TF	Factor: E2F-1:DP-2; motif: TTTSSCGC	TF:M00737	FALSE	0.00010913	3.96205	8930	372	218	20011	PRPF40A,C2CD5,CLDN12,GLYATL1,ATRX,ZNF492,ZC3H13,U2SURP,SAP30L,IFT122,ACTL8,BPGM,TAF4B,LSM11,EP300,NSMCE4A,SMC2,RMI1,TRIM33,MIER1,RMND5A,PIKFYVE,HMGN1,ARHGAP18,UBN1,NSD2,CEP78,DMKN,LGMN,MPHOSPH10,BPTF,LARP7,PHF6,ARHGEF12,SMC3,KIF6,RBM17,THUMPD3,RCHY1,DCAF4L1,POLR2K,SASS6,BBS7,TFDP1,MGA,THOC2,MYO6,JMY,OOSP4A,DCLRE1A,LSM14A,IQGAP1,GCC2,OTUD3,FIP1L1,CARMIL1,BOD1L1,GOLPH3,SON,PTP4A2,KIF5B,UHRF2,TMEM24…
	TF	Factor: E2F-1:TBR2; motif: NGGTGNNANGGCGCNNTNNCRNNN; match class: 1	TF:M08523_1	FALSE	0.00011056	3.9564	7567	372	192	20011	PRPF40A,ZNF492,ZC3H13,TESMIN,GAPVD1,TAX1BP1,CCSER2,SAP30L,IFT122,LSM11,EP300,NSMCE4A,ATP11B,RMI1,TRIM33,MIER1,ASPM,SCYL3,HMGN1,CHD1,NUS1,MAP3K21,CEP78,MYO9A,BAZ1B,LAMB1,CPEB2,BPTF,CUL5,RBM17,UGGT2,TUT4,DCAF4L1,POLR2K,BBS7,TFDP1,TNPO1,TMX3,THOC2,MYO6,JMY,TBPL1,DCLRE1A,LSM14A,IQGAP1,PLAG1,ZNF25,SOHLH2,ARL13B,ATP13A3,GOLPH3,PTP4A2,KIF5B,MSX1,ADAMTS9,TAF2,ATP8A1,PCM1,MTAP,RBBP7,JARID2,SNX25,USP34,SYT…
	TF	Factor: E2F; motif: TTTSGCGSG	TF:M00939	FALSE	0.00011149	3.95277	6604	372	173	20011	C2CD5,ATRX,ZC3H13,SAP30L,ACTL8,ADD3,BPGM,TAF4B,NSMCE4A,SMC2,MIER1,RMND5A,SCYL3,HMGN1,CHD1,ARHGAP18,UBN1,MAP3K21,CEP78,CEP290,BAZ1B,CPEB2,BPTF,LARP7,CUL5,PHF6,SMC3,KIF6,RCHY1,DCAF4L1,POLR2K,SASS6,TFDP1,MGA,THOC2,OOSP4A,DCLRE1A,TASOR,PLAG1,ZNF25,OTUD3,CARMIL1,ATP13A3,CLPTM1L,SON,UHRF2,TMEM245,SECISBP2,NIPBL,MFN1,ATP8A1,PCM1,HELLS,RBBP7,PTGES3,ZNF395,ABI2,QKI,MBTPS2,HSP90B1,CNN3,MIS18BP1,BICC1,COG3,…
	TF	Factor: meis1:Elf-1; motif: NTGCCGGAAGTN	TF:M08377	FALSE	0.00011829	3.92704	11489	372	264	20011	PRPF40A,C2CD5,ATRX,ZNF492,ZC3H13,GAPVD1,TAX1BP1,WASHC4,U2SURP,CCSER2,IFT122,BPGM,TAF4B,LSM11,EP300,NSMCE4A,ATP11B,SMC2,TRIM33,SCYL2,MIER1,RMND5A,RNF14,PIKFYVE,SCYL3,CHD1,ARHGAP18,NUS1,UBN1,CEP78,MYO9A,DMKN,NOL8,CEP290,MPHOSPH10,CPEB2,BPTF,LARP7,CUL5,PHF6,ARHGEF12,SMC3,RBM17,THUMPD3,RCHY1,UGGT2,CDK12,TUT4,DCAF4L1,POLR2K,SASS6,TFDP1,TNPO1,CMC2,MGA,TMX3,THOC2,TBPL1,GON4L,ARMC1,LMOD3,DCLRE1A,IQGAP1,P…
	TF	Factor: SAP-1; motif: NNCCGGAAGTGN; match class: 1	TF:M09905_1	FALSE	0.00011887	3.92493	3051	372	97	20011	ZNF492,ZC3H13,GAPVD1,TAX1BP1,U2SURP,ADD3,TAF4B,SCYL2,HMGN1,ARHGEF12,KIF6,THUMPD3,DCAF4L1,SASS6,TFDP1,CMC2,MGA,TMX3,BOD1L1,CLPTM1L,GOLPH3,SON,UHRF2,SECISBP2,NIPBL,MFN1,PCM1,MTAP,TSG101,SNX25,LSG1,KRR1,CNN3,MIS18BP1,PARL,COG3,DARS1,GMFB,PTPN2,FBXW2,NOC3L,ERP44,PDCD7,ZNF343,MEAF6,TDRD6,LRRC1,DDX59,BACH1,CCDC15,TPT1,PPP6C,PHB2,PDIA6,RPL13A,MCM3AP,GPATCH8,SUGT1,CSPP1,GDAP1,MAGOH,ANKIB1,RPGR,TTC14,ZNF6…
	TF	Factor: EHF; motif: CSCGGAARTN; match class: 1	TF:M02052_1	FALSE	0.00012845	3.89127	4124	372	121	20011	ZNF492,ZC3H13,TAX1BP1,U2SURP,SAP30L,ADD3,LSM11,NSMCE4A,LAMB1,KIF6,THUMPD3,RCHY1,POLR2K,SASS6,CMC2,MGA,TMX3,TBPL1,GON4L,TASOR,IQGAP1,PLAG1,GCC2,CARMIL1,BOD1L1,CLPTM1L,GOLPH3,SON,UHRF2,SECISBP2,TAF2,NIPBL,MFN1,PCM1,MTAP,TSG101,SNX25,PTGES3,CCNG2,LSG1,HSP90B1,KRR1,MIS18BP1,PABIR2,COG3,DARS1,GMFB,FBXW2,NOC3L,PDCD7,ZNF343,WAPL,BAZ1A,MEAF6,TDRD6,LRRC1,DDX59,TAF3,SMC5,NCOA3,BACH1,TPT1,PHB2,ZCCHC2,PDIA6,…
	TF	Factor: PRX-2; motif: NNCRTTAN	TF:M10887	FALSE	0.00013348	3.87459	8735	372	214	20011	PRPF40A,CLDN12,GLYATL1,ATRX,ZNF492,ZC3H13,TRIM77,GAPVD1,TAX1BP1,WASHC4,U2SURP,IFT122,ACTL8,ADD3,BPGM,TAF4B,LSM11,ATP8,NSMCE4A,SMC2,MIER1,DEPDC7,CENPE,ASPM,PIKFYVE,SCYL3,HMGN1,ARHGAP18,UBN1,CEP78,MYO9A,DMKN,NOL8,LGMN,MPHOSPH10,LARP7,ARHGEF12,SMC3,RCHY1,UGGT2,TUT4,DCAF4L1,SASS6,BBS7,TNPO1,TMX3,THOC2,MYO6,TBPL1,LMOD3,TASOR,ZNF25,GMCL1,SOHLH2,FIP1L1,BOD1L1,GOLPH3,PTP4A2,KIF5B,UHRF2,TMEM245,SECISBP2,A…
	TF	Factor: E2F; motif: TTTSGCGS	TF:M00427	FALSE	0.00013447	3.87138	9761	372	233	20011	C2CD5,CLDN12,ATRX,ZNF492,ZC3H13,SAP30L,IFT122,ACTL8,ADD3,BPGM,TAF4B,LSM11,EP300,NSMCE4A,ATP11B,RMI1,TRIM33,SCYL2,RMND5A,SCYL3,HMGN1,CHD1,ARHGAP18,UBN1,NSD2,CEP78,CEP290,BAZ1B,MPHOSPH10,CPEB2,BPTF,LARP7,CUL5,PHF6,ARHGEF12,SMC3,KIF6,UGGT2,TUT4,DCAF4L1,SASS6,BBS7,TFDP1,TNPO1,MGA,THOC2,MYO6,JMY,OOSP4A,ARMC1,DCLRE1A,TASOR,IQGAP1,PLAG1,ZNF25,OTUD3,FIP1L1,CARMIL1,ATP13A3,BOD1L1,CLPTM1L,GOLPH3,SON,PTP4A2…
	TF	Factor: Kaiso; motif: TCTCGCGAG; match class: 1	TF:M04691_1	FALSE	0.00013848	3.8586	10707	372	250	20011	PRPF40A,C2CD5,ZNF492,TESMIN,TAX1BP1,WASHC4,U2SURP,CCSER2,SAP30L,IFT122,BPGM,LSM11,EP300,NSMCE4A,ATP11B,SMC2,RMI1,TRIM33,MIER1,RMND5A,RNF14,ASPM,PIKFYVE,SCYL3,HMGN1,CHD1,NUS1,UBN1,MAP3K21,NSD2,CEP78,DMKN,NOL8,CEP290,BAZ1B,LAMB1,MPHOSPH10,BPTF,LARP7,CUL5,ARHGEF12,KIF6,RBM17,CDK12,TUT4,DCAF4L1,SASS6,BBS7,TFDP1,TNPO1,CMC2,TMX3,THOC2,MYO6,JMY,OOSP4A,BCL2L10,TBPL1,ARMC1,DCLRE1A,TASOR,LSM14A,IQGAP1,GCC2…
	TF	Factor: Elk-1:Pax-5; motif: ACCGGAACYACGCWTSANYG; match class: 1	TF:M08225_1	FALSE	0.00016185	3.7909	8172	372	203	20011	C2CD5,ATRX,GAPVD1,CCSER2,SAP30L,ACTL8,TAF4B,LSM11,EP300,NSMCE4A,ATP11B,SMC2,RMI1,MIER1,RMND5A,DEPDC7,RNF14,ASPM,CHD1,NUS1,UBN1,MAP3K21,NSD2,CEP78,MYO9A,DMKN,BAZ1B,LAMB1,BPTF,LARP7,CUL5,ARHGEF12,SMC3,KIF6,RBM17,RCHY1,UGGT2,CDK12,DCAF4L1,SASS6,TFDP1,TNPO1,CMC2,MGA,TMX3,THOC2,JMY,DCLRE1A,TASOR,LSM14A,IQGAP1,PLAG1,ZNF25,OTUD3,FIP1L1,CARMIL1,ARL13B,BOD1L1,GOLPH3,SON,PTP4A2,UHRF2,TMEM245,SECISBP2,TBL1X…
	TF	Factor: SP1:SP3; motif: CCSCCCCCYCC; match class: 1	TF:M01219_1	FALSE	0.00017625	3.75388	3032	372	96	20011	PRPF40A,ZNF492,CCSER2,EP300,ATP11B,MIER1,SCYL3,HMGN1,CHD1,MAP3K21,NSD2,CPEB2,BPTF,JMY,PLAG1,GCC2,CARMIL1,ATP13A3,BOD1L1,GOLPH3,TMEM245,MSX1,TBL1XR1,DNAH11,MFN1,HPRT1,RBBP7,JARID2,USP34,SYTL2,ZNF395,ABI2,QKI,POLR1D,PPP4R3A,CNN3,PABIR2,BICC1,UNG,TMEM74,PTPN2,PDCD7,PPP1R12A,LRRC1,SEC62,FAM222B,MPDZ,RALGPS1,BACH1,TPT1,ZCCHC2,TTC3,CDCA2,PDIA6,GPD2,SET,REV3L,NF1,SSX2IP,RAD21,ADAM10,CCSAP,FAM220A,ZNF654…
	TF	Factor: E2F-4:DP-1; motif: TTTSGCGC; match class: 1	TF:M00738_1	FALSE	0.00018723	3.72762	4105	372	120	20011	C2CD5,ATRX,ZNF492,ZC3H13,ACTL8,BPGM,TAF4B,EP300,NSMCE4A,RMI1,TRIM33,RMND5A,HMGN1,ARHGAP18,UBN1,NSD2,CEP78,CEP290,BAZ1B,MPHOSPH10,BPTF,LARP7,PHF6,DCAF4L1,TFDP1,MGA,THOC2,JMY,OOSP4A,DCLRE1A,IQGAP1,FIP1L1,CARMIL1,GOLPH3,SON,PTP4A2,UHRF2,TMEM245,SECISBP2,PCM1,HELLS,RBBP7,ABI2,PPP1CB,CNN3,SLC30A6,COG3,PPIG,UNG,IBTK,SMC4,MINDY2,ZNF280B,PDCD7,DDX10,WAPL,ZFYVE16,MEAF6,LRRC1,AZIN1,SMC5,CHAF1A,BACH1,TPT1,C…
	TF	Factor: E2F-3:TBR2; motif: ANGTGYKANGGCGCSTTNNCRNNT	TF:M08207	FALSE	0.00019782	3.70373	17371	372	354	20011	PRPF40A,C2CD5,GLYATL1,ATRX,ZNF492,ZC3H13,TESMIN,GAPVD1,TAX1BP1,WASHC4,U2SURP,CCSER2,SAP30L,IFT122,ACTL8,ADD3,BPGM,TAF4B,LSM11,EP300,NSMCE4A,ATP11B,SMC2,RMI1,TRIM33,SCYL2,MIER1,RMND5A,DEPDC7,RNF14,CENPE,ASPM,PIKFYVE,SCYL3,HMGN1,CHD1,NUS1,UBN1,MAP3K21,NSD2,CEP78,MYO9A,DMKN,NOL8,CEP290,LGMN,BAZ1B,LAMB1,MPHOSPH10,CPEB2,BPTF,LARP7,CUL5,PHF6,ARHGEF12,SMC3,KIF6,RBM17,THUMPD3,RCHY1,UGGT2,CDK12,TUT4,DCAF4…
	TF	Factor: Fli-1; motif: ACCGGAAGYN	TF:M02073	FALSE	0.00022081	3.65598	5968	372	159	20011	ZNF492,ZC3H13,TAX1BP1,WASHC4,U2SURP,CCSER2,SAP30L,IFT122,BPGM,LSM11,EP300,NSMCE4A,SMC2,TRIM33,SCYL2,PIKFYVE,HMGN1,NUS1,LARP7,CUL5,ARHGEF12,KIF6,THUMPD3,RCHY1,UGGT2,CDK12,DCAF4L1,POLR2K,SASS6,TFDP1,TNPO1,CMC2,MGA,TBPL1,GON4L,TASOR,LSM14A,GMCL1,CARMIL1,BOD1L1,CLPTM1L,GOLPH3,SON,UHRF2,SECISBP2,NIPBL,MFN1,PCM1,MTAP,TSG101,RBBP7,SNX25,PTGES3,ABI2,MBTPS2,PPP4R3A,LSG1,HSP90B1,KRR1,SLC30A6,PARL,TENT5C,CO…
	TF	Factor: ATF-2; motif: TTACGTAA; match class: 1	TF:M00040_1	FALSE	0.00022529	3.64726	6514	372	170	20011	PRPF40A,CLDN12,GLYATL1,ZNF492,ZC3H13,TRIM77,GAPVD1,TAX1BP1,WASHC4,U2SURP,IFT122,BPGM,TAF4B,EP300,ATP8,SCYL2,MIER1,RNF14,CENPE,ASPM,PIKFYVE,SCYL3,HMGN1,ARHGAP18,UBN1,NSD2,MYO9A,LGMN,BAZ1B,LAMB1,MPHOSPH10,BPTF,LARP7,CUL5,PHF6,ARHGEF12,SMC3,RCHY1,UGGT2,DCAF4L1,POLR2K,SASS6,BBS7,TMX3,THOC2,TASOR,GCC2,ZNF25,GMCL1,ARL13B,BOD1L1,CLPTM1L,GOLPH3,SON,PTP4A2,MSX1,TBL1XR1,MTAP,TSG101,HPRT1,SCARB2,JARID2,USP3…
	TF	Factor: Erg; motif: NACCGGAARTN	TF:M11396	FALSE	0.00023813	3.62319	10984	372	254	20011	PRPF40A,C2CD5,ZNF492,ZC3H13,GAPVD1,TAX1BP1,WASHC4,U2SURP,CCSER2,SAP30L,IFT122,ADD3,BPGM,TAF4B,LSM11,EP300,ATP8,NSMCE4A,SMC2,TRIM33,SCYL2,MIER1,RMND5A,RNF14,ASPM,PIKFYVE,SCYL3,HMGN1,CHD1,NUS1,UBN1,MYO9A,DMKN,BAZ1B,LAMB1,MPHOSPH10,LARP7,CUL5,ARHGEF12,KIF6,THUMPD3,RCHY1,UGGT2,CDK12,TUT4,DCAF4L1,POLR2K,SASS6,TFDP1,TNPO1,CMC2,MGA,TMX3,THOC2,JMY,BCL2L10,TBPL1,GON4L,ARMC1,DCLRE1A,TASOR,LSM14A,IQGAP1,PLA…
	TF	Factor: E2F-1; motif: NTTTCGCGCS	TF:M00940	FALSE	0.00024558	3.60981	8001	372	199	20011	C2CD5,ATRX,ZNF492,ZC3H13,SAP30L,ADD3,BPGM,TAF4B,LSM11,EP300,NSMCE4A,RMI1,TRIM33,RMND5A,HMGN1,CHD1,NSD2,CEP78,CEP290,BAZ1B,LAMB1,BPTF,LARP7,PHF6,ARHGEF12,SMC3,KIF6,RBM17,THUMPD3,UGGT2,TUT4,SASS6,TFDP1,MGA,THOC2,JMY,OOSP4A,TBPL1,DCLRE1A,IQGAP1,GCC2,FIP1L1,CARMIL1,ARL13B,BOD1L1,SON,PTP4A2,UHRF2,TMEM245,SECISBP2,DNAH11,NIPBL,MFN1,ATP8A1,TSG101,HPRT1,HELLS,RBBP7,SNX25,USP34,PTGES3,ZNF395,ABI2,PPP1CB,L…
	TF	Factor: Elf-1; motif: NANGCGGAAGTN	TF:M11448	FALSE	0.00026417	3.57812	7748	372	194	20011	C2CD5,GLYATL1,ZNF492,ZC3H13,GAPVD1,TAX1BP1,WASHC4,U2SURP,SAP30L,BPGM,LSM11,NSMCE4A,TRIM33,MIER1,RMND5A,PIKFYVE,UBN1,DMKN,BAZ1B,MPHOSPH10,LARP7,ARHGEF12,THUMPD3,RCHY1,UGGT2,DCAF4L1,POLR2K,SASS6,CMC2,MGA,TMX3,JMY,TBPL1,GON4L,TASOR,IQGAP1,PLAG1,GCC2,SOHLH2,FIP1L1,CARMIL1,ARL13B,BOD1L1,CLPTM1L,SON,KIF5B,UHRF2,SECISBP2,TOP2A,TAF2,NIPBL,MFN1,PCM1,MTAP,TSG101,HELLS,SCARB2,RBBP7,SNX25,USP34,ABI2,CCNG2,PP…
	TF	Factor: E2F-4; motif: NGGCGGGAARN	TF:M07084	FALSE	0.00027445	3.56153	11111	372	256	20011	C2CD5,ATRX,TESMIN,GAPVD1,TAX1BP1,U2SURP,SAP30L,IFT122,ADD3,BPGM,LSM11,EP300,NSMCE4A,ATP11B,SMC2,RMI1,TRIM33,MIER1,RMND5A,SCYL3,HMGN1,CHD1,NUS1,UBN1,MAP3K21,NSD2,CEP78,MYO9A,DMKN,NOL8,CEP290,LGMN,BAZ1B,LAMB1,MPHOSPH10,CPEB2,BPTF,LARP7,CUL5,PHF6,ARHGEF12,SMC3,RBM17,THUMPD3,UGGT2,CDK12,TFDP1,TNPO1,MGA,TMX3,THOC2,MYO6,BCL2L10,TBPL1,GON4L,ARMC1,DCLRE1A,LSM14A,IQGAP1,PLAG1,GMCL1,OTUD3,SOHLH2,FIP1L1,CAR…
	TF	Factor: NRF-1; motif: CGCATGCGCR	TF:M00652	FALSE	0.00028032	3.55235	1390	372	55	20011	GAPVD1,CCSER2,TAF4B,TRIM33,CHD1,MYO9A,LARP7,KIF6,TFDP1,TNPO1,MGA,FIP1L1,CLPTM1L,PTGES3,ABI2,QKI,PABIR2,TENT5C,SMC4,PTPN2,DDX10,PPP1R12A,ZFYVE16,TTC3,SMARCA5,RPL13A,RBM26,HMMR,GPATCH8,PCNA,N4BP1,MYPOP,NF1,ADAM10,FAM220A,TDRD7,SLC35G1,ZNF570,CHMP3,MORF4L1,FAM13B,SCAF11,ARID2,PPP4R4,TDP2,FKBP1A,MIB1,KMT2C,RPRD2,SAV1,MTPAP,FNBP1,C15ORF61,ZNF652,ZNF638
	TF	Factor: c-Ets-2; motif: NACCGGAAGYRCTTCCGGTN	TF:M11417	FALSE	0.00028372	3.54711	14599	372	314	20011	CLDN12,GLYATL1,ZNF492,ZC3H13,TESMIN,GAPVD1,TAX1BP1,WASHC4,U2SURP,CCSER2,SAP30L,IFT122,ACTL8,ADD3,BPGM,TAF4B,LSM11,EP300,ATP8,NSMCE4A,ATP11B,SMC2,TRIM33,SCYL2,MIER1,RMND5A,DEPDC7,RNF14,ASPM,PIKFYVE,SCYL3,HMGN1,CHD1,ARHGAP18,NUS1,UBN1,MAP3K21,NSD2,CEP78,MYO9A,DMKN,LGMN,BAZ1B,LAMB1,MPHOSPH10,CPEB2,BPTF,PHF6,ARHGEF12,SMC3,RBM17,THUMPD3,RCHY1,UGGT2,CDK12,TUT4,DCAF4L1,POLR2K,SASS6,BBS7,TFDP1,TNPO1,CMC2…
	TF	Factor: YY2; motif: NCCGCCATNTY	TF:M03925	FALSE	0.00028821	3.54029	4740	372	133	20011	C2CD5,ATRX,TESMIN,TAX1BP1,WASHC4,U2SURP,SAP30L,IFT122,EP300,ATP8,NSMCE4A,RMI1,TRIM33,SCYL2,MIER1,CENPE,CHD1,NUS1,UBN1,BAZ1B,BPTF,PHF6,SMC3,RCHY1,TUT4,SASS6,THOC2,BCL2L10,DCLRE1A,TASOR,LSM14A,IQGAP1,ZNF25,GMCL1,FIP1L1,CLPTM1L,GOLPH3,SON,KIF5B,MSX1,PCM1,TSG101,HPRT1,JARID2,SNX25,USP34,ABI2,PPP1CB,INTS8,MBTPS2,PPP4R3A,LSG1,HSP90B1,CNN3,PARL,COG3,PPIG,ZNF585A,UNG,TMEM74,GMFB,SMC4,PPP1R12A,WAPL,THUMPD…
	TF	Factor: BSX; motif: NNCGTTAN	TF:M10591	FALSE	0.00028963	3.53816	7912	372	197	20011	CLDN12,GLYATL1,ATRX,ZNF492,ZC3H13,WASHC4,U2SURP,ADD3,BPGM,TAF4B,LSM11,ATP8,NSMCE4A,SMC2,DEPDC7,ASPM,SCYL3,ARHGAP18,UBN1,NSD2,CEP78,MYO9A,DMKN,LGMN,BAZ1B,MPHOSPH10,LARP7,CUL5,SMC3,THUMPD3,RCHY1,TUT4,BBS7,TNPO1,TMX3,THOC2,BCL2L10,TBPL1,GON4L,ARMC1,LMOD3,TASOR,LSM14A,GMCL1,SOHLH2,FIP1L1,ARL13B,BOD1L1,CLPTM1L,GOLPH3,PTP4A2,UHRF2,TMEM245,SECISBP2,TBL1XR1,ADAMTS9,TOP2A,NIPBL,MFN1,PCM1,MTAP,TSG101,SCARB…
	TF	Factor: ETV7; motif: NCCGGAANNN; match class: 1	TF:M02071_1	FALSE	0.00032206	3.49206	4561	372	129	20011	C2CD5,ZNF492,ZC3H13,GAPVD1,U2SURP,ADD3,BPGM,TAF4B,NSMCE4A,SMC2,SCYL2,HMGN1,NUS1,MYO9A,MPHOSPH10,CUL5,ARHGEF12,KIF6,THUMPD3,RCHY1,DCAF4L1,SASS6,TFDP1,CMC2,MGA,TMX3,DCLRE1A,LSM14A,IQGAP1,ZNF25,BOD1L1,CLPTM1L,GOLPH3,SON,PTP4A2,UHRF2,SECISBP2,MFN1,PCM1,MTAP,TSG101,SNX25,PTGES3,ABI2,PPP1CB,MBTPS2,LSG1,HSP90B1,KRR1,CNN3,PARL,COG3,GMFB,STOML2,PTPN2,FBXW2,NOC3L,ERP44,PDCD7,ZNF343,ZFYVE16,MEAF6,TDRD6,LRRC…
	TF	Factor: E2F-1; motif: NNNNGGCGGGAARN	TF:M09892	FALSE	0.00032376	3.48978	13853	372	302	20011	PRPF40A,C2CD5,GLYATL1,ATRX,ZNF492,ZC3H13,TESMIN,GAPVD1,TAX1BP1,WASHC4,U2SURP,CCSER2,SAP30L,IFT122,ADD3,BPGM,LSM11,EP300,NSMCE4A,ATP11B,SMC2,RMI1,TRIM33,MIER1,RMND5A,RNF14,SCYL3,HMGN1,CHD1,NUS1,UBN1,MAP3K21,NSD2,CEP78,MYO9A,DMKN,NOL8,CEP290,LGMN,BAZ1B,LAMB1,MPHOSPH10,CPEB2,BPTF,LARP7,CUL5,PHF6,ARHGEF12,SMC3,KIF6,RBM17,THUMPD3,RCHY1,UGGT2,CDK12,POLR2K,SASS6,TFDP1,TNPO1,MGA,TMX3,THOC2,MYO6,BCL2L10,T…
	TF	Factor: E2F-1:DP-1; motif: TTTCSCGC	TF:M00736	FALSE	0.00033974	3.46885	10624	372	247	20011	GLYATL1,ATRX,ZNF492,ZC3H13,U2SURP,SAP30L,IFT122,ADD3,BPGM,TAF4B,LSM11,EP300,NSMCE4A,ATP11B,SMC2,RMI1,TRIM33,MIER1,RMND5A,ASPM,PIKFYVE,SCYL3,HMGN1,CHD1,ARHGAP18,NUS1,MAP3K21,NSD2,CEP78,DMKN,CEP290,BAZ1B,MPHOSPH10,BPTF,LARP7,PHF6,ARHGEF12,SMC3,RBM17,THUMPD3,RCHY1,UGGT2,DCAF4L1,POLR2K,SASS6,TFDP1,TNPO1,MGA,THOC2,MYO6,JMY,ARMC1,DCLRE1A,LSM14A,IQGAP1,GCC2,OTUD3,FIP1L1,CARMIL1,ATP13A3,BOD1L1,CLPTM1L,GO…
	TF	Factor: ELK-1; motif: ACCGGAAGTN; match class: 1	TF:M02059_1	FALSE	0.00037149	3.43006	3835	372	113	20011	ZNF492,ZC3H13,GAPVD1,TAX1BP1,U2SURP,SAP30L,BPGM,SMC2,TRIM33,RNF14,LARP7,ARHGEF12,KIF6,THUMPD3,RCHY1,DCAF4L1,SASS6,CMC2,MGA,GON4L,TASOR,CARMIL1,BOD1L1,CLPTM1L,GOLPH3,SON,UHRF2,SECISBP2,TAF2,NIPBL,MFN1,PCM1,MTAP,TSG101,SNX25,PTGES3,MBTPS2,PPP4R3A,LSG1,HSP90B1,KRR1,CNN3,SLC30A6,MIS18BP1,PARL,COG3,DARS1,GMFB,SMC4,PTPN2,FBXW2,NOC3L,ERP44,PDCD7,ZNF343,MEAF6,TDRD6,LRRC1,SMC5,CHAF1A,BACH1,TPT1,PPP6C,PHB2…
	TF	Factor: AP-2gamma:Elk-1; motif: NGCCKNRGGSGRCGGAAGTG	TF:M08441	FALSE	0.00040941	3.38784	16667	372	344	20011	PRPF40A,C2CD5,CLDN12,ATRX,ZNF492,TESMIN,TRIM77,GAPVD1,TAX1BP1,WASHC4,U2SURP,CCSER2,SAP30L,IFT122,ACTL8,ADD3,TAF4B,LSM11,EP300,NSMCE4A,ATP11B,SMC2,RMI1,TRIM33,SCYL2,MIER1,RMND5A,RNF14,CENPE,ASPM,PIKFYVE,SCYL3,HMGN1,CHD1,ARHGAP18,NUS1,UBN1,MAP3K21,NSD2,CEP78,MYO9A,DMKN,NOL8,LGMN,BAZ1B,LAMB1,MPHOSPH10,CPEB2,BPTF,LARP7,CUL5,ARHGEF12,SMC3,KIF6,RBM17,THUMPD3,RCHY1,UGGT2,CDK12,TUT4,DCAF4L1,POLR2K,SASS6,…
	TF	Factor: E2F1; motif: NNNNNGCGSSAAAN	TF:M08874	FALSE	0.00043739	3.35913	7382	372	186	20011	C2CD5,ATRX,ZNF492,ZC3H13,GAPVD1,TAX1BP1,SAP30L,IFT122,ADD3,BPGM,TAF4B,EP300,RMI1,HMGN1,ARHGAP18,UBN1,NSD2,NOL8,BAZ1B,MPHOSPH10,BPTF,LARP7,PHF6,ARHGEF12,SMC3,KIF6,RBM17,TUT4,SASS6,TFDP1,MGA,THOC2,MYO6,JMY,OOSP4A,TBPL1,DCLRE1A,IQGAP1,GCC2,GMCL1,OTUD3,FIP1L1,CARMIL1,ARL13B,GOLPH3,SON,PTP4A2,KIF5B,UHRF2,TMEM245,SECISBP2,DNAH11,NIPBL,MFN1,PCM1,TSG101,HPRT1,HELLS,RBBP7,SNX25,USP34,PTGES3,ABI2,QKI,PPP1C…
	TF	Factor: E2F-1:DP-2; motif: TTTSSCGC; match class: 1	TF:M00737_1	FALSE	0.00050906	3.29323	3012	372	94	20011	ZC3H13,ACTL8,TAF4B,LSM11,EP300,RMI1,TRIM33,HMGN1,NSD2,LGMN,MPHOSPH10,BPTF,ARHGEF12,RBM17,RCHY1,TFDP1,MGA,THOC2,JMY,DCLRE1A,IQGAP1,GCC2,CARMIL1,GOLPH3,SON,KIF5B,UHRF2,MSX1,DNAH11,NIPBL,MTAP,HPRT1,HELLS,PTGES3,ABI2,PPP1CB,HSP90B1,CNN3,SLC30A6,PABIR2,COG3,DARS1,PPIG,MINDY2,WAPL,ZFYVE16,LUC7L3,LRRC1,SEC62,AZIN1,TPT1,CLSPN,ZNF525,SMARCA5,MTSS1,BRD2,RBM26,KIF4A,MYRIP,PCNA,KIT,TAPT1,CD164,DPPA3,SLC35G1,…
	TF	Factor: ERG; motif: ACCGGAARTN; match class: 1	TF:M03975_1	FALSE	0.00053143	3.27456	4089	372	118	20011	ZNF492,ZC3H13,GAPVD1,TAX1BP1,U2SURP,SAP30L,IFT122,SMC2,SCYL2,HMGN1,NUS1,MYO9A,LAMB1,CUL5,ARHGEF12,KIF6,THUMPD3,RCHY1,UGGT2,CDK12,DCAF4L1,SASS6,CMC2,MGA,DCLRE1A,IQGAP1,GCC2,GMCL1,OTUD3,BOD1L1,CLPTM1L,GOLPH3,SON,UHRF2,SECISBP2,MFN1,PCM1,MTAP,TSG101,SNX25,PTGES3,MBTPS2,LSG1,KRR1,CNN3,PARL,COG3,GMFB,SMC4,STOML2,FBXW2,NOC3L,ERP44,ZNF343,PPP1R12A,ZFYVE16,MEAF6,TDRD6,LRRC1,DDX59,SMC5,NCOA3,BACH1,CCDC15,…
	TF	Factor: BEN; motif: CAGCGRNV	TF:M01240	FALSE	0.00053825	3.26901	16835	372	346	20011	PRPF40A,C2CD5,CLDN12,ATRX,ZNF492,ZC3H13,TESMIN,GAPVD1,TAX1BP1,WASHC4,U2SURP,SAP30L,IFT122,ACTL8,ADD3,BPGM,TAF4B,LSM11,EP300,ATP8,NSMCE4A,ATP11B,SMC2,RMI1,TRIM33,SCYL2,MIER1,RMND5A,DEPDC7,RNF14,CENPE,ASPM,SCYL3,HMGN1,CHD1,ARHGAP18,NUS1,UBN1,MAP3K21,NSD2,CEP78,MYO9A,DMKN,NOL8,CEP290,BAZ1B,LAMB1,MPHOSPH10,CPEB2,BPTF,CUL5,PHF6,ARHGEF12,SMC3,KIF6,RBM17,THUMPD3,RCHY1,UGGT2,TUT4,DCAF4L1,POLR2K,SASS6,BBS…
	TF	Factor: E2F-1; motif: WWTGGCGCCAAA	TF:M04515	FALSE	0.00057896	3.23735	13660	372	298	20011	PRPF40A,C2CD5,ATRX,ZNF492,ZC3H13,TESMIN,TAX1BP1,WASHC4,U2SURP,CCSER2,SAP30L,IFT122,ADD3,BPGM,TAF4B,LSM11,EP300,NSMCE4A,ATP11B,SMC2,RMI1,TRIM33,SCYL2,MIER1,RMND5A,DEPDC7,RNF14,CENPE,ASPM,SCYL3,HMGN1,CHD1,ARHGAP18,NUS1,UBN1,MAP3K21,NSD2,CEP78,NOL8,CEP290,LGMN,BAZ1B,LAMB1,MPHOSPH10,CPEB2,BPTF,PHF6,ARHGEF12,SMC3,KIF6,RBM17,THUMPD3,RCHY1,UGGT2,CDK12,TUT4,DCAF4L1,POLR2K,SASS6,BBS7,TFDP1,TNPO1,MGA,THOC2…
	TF	Factor: E2F-4; motif: NNTTCCCGCCNN	TF:M04823	FALSE	0.00058509	3.23278	13053	372	288	20011	PRPF40A,C2CD5,ATRX,ZNF492,ZC3H13,TESMIN,GAPVD1,TAX1BP1,WASHC4,U2SURP,CCSER2,SAP30L,IFT122,ADD3,BPGM,LSM11,EP300,NSMCE4A,ATP11B,SMC2,RMI1,TRIM33,MIER1,RMND5A,SCYL3,HMGN1,CHD1,NUS1,UBN1,MAP3K21,NSD2,CEP78,MYO9A,DMKN,NOL8,CEP290,LGMN,BAZ1B,LAMB1,MPHOSPH10,CPEB2,BPTF,LARP7,CUL5,PHF6,ARHGEF12,SMC3,KIF6,RBM17,THUMPD3,RCHY1,UGGT2,CDK12,TFDP1,TNPO1,MGA,TMX3,THOC2,MYO6,BCL2L10,TBPL1,GON4L,ARMC1,DCLRE1A,LS…
	TF	Factor: LHX4; motif: NNCRTTAN	TF:M11005	FALSE	0.00060267	3.21992	10792	372	249	20011	PRPF40A,C2CD5,CLDN12,GLYATL1,ATRX,ZNF492,ZC3H13,WASHC4,U2SURP,IFT122,ADD3,BPGM,TAF4B,LSM11,ATP8,NSMCE4A,ATP11B,SMC2,DEPDC7,ASPM,SCYL3,ARHGAP18,UBN1,NSD2,CEP78,MYO9A,DMKN,NOL8,LGMN,BAZ1B,MPHOSPH10,CPEB2,LARP7,CUL5,PHF6,SMC3,THUMPD3,RCHY1,UGGT2,TUT4,POLR2K,BBS7,TNPO1,TMX3,THOC2,MUC16,BCL2L10,TBPL1,GON4L,ARMC1,LMOD3,DCLRE1A,TASOR,LSM14A,GMCL1,SOHLH2,FIP1L1,ARL13B,BOD1L1,CLPTM1L,GOLPH3,SON,PTP4A2,KIF…
	TF	Factor: rax; motif: NNCRTTAN; match class: 1	TF:M10948_1	FALSE	0.00062225	3.20604	5325	372	144	20011	C2CD5,CLDN12,GLYATL1,ATRX,ZNF492,ZC3H13,WASHC4,U2SURP,IFT122,ADD3,BPGM,LSM11,ATP8,NSMCE4A,DEPDC7,SCYL3,ARHGAP18,UBN1,NSD2,CEP78,MYO9A,DMKN,NOL8,LARP7,CUL5,THUMPD3,RCHY1,UGGT2,TUT4,BBS7,TNPO1,TMX3,THOC2,TBPL1,ARMC1,LSM14A,GMCL1,BOD1L1,GOLPH3,SON,UHRF2,TMEM245,SECISBP2,TBL1XR1,NIPBL,MFN1,PCM1,MTAP,TSG101,SCARB2,SNX25,SYTL2,PTGES3,ZNF395,QKI,PPP1CB,MBTPS2,POLR1D,HSP90B1,KRR1,SLC30A6,PPIG,TMEM74,SMC4…
	TF	Factor: Elk-1; motif: NNCCGGAAGTN	TF:M11435	FALSE	0.0006235	3.20516	11937	372	269	20011	C2CD5,GLYATL1,ZNF492,ZC3H13,GAPVD1,TAX1BP1,WASHC4,U2SURP,CCSER2,SAP30L,ADD3,BPGM,TAF4B,LSM11,EP300,NSMCE4A,SMC2,TRIM33,SCYL2,MIER1,RMND5A,RNF14,ASPM,PIKFYVE,HMGN1,ARHGAP18,NUS1,UBN1,CEP78,MYO9A,DMKN,BAZ1B,LAMB1,MPHOSPH10,BPTF,LARP7,ARHGEF12,KIF6,THUMPD3,RCHY1,UGGT2,TUT4,DCAF4L1,POLR2K,SASS6,TFDP1,TNPO1,CMC2,MGA,TMX3,THOC2,JMY,TBPL1,GON4L,DCLRE1A,TASOR,IQGAP1,PLAG1,GCC2,GMCL1,SOHLH2,FIP1L1,CARMIL1…
	TF	Factor: AP-2gamma:Elk-1; motif: NGCCKNRGGSGRCGGAAGTG; match class: 1	TF:M08441_1	FALSE	0.000728	3.13787	13014	372	287	20011	PRPF40A,C2CD5,ATRX,ZNF492,GAPVD1,TAX1BP1,WASHC4,U2SURP,CCSER2,SAP30L,IFT122,ADD3,LSM11,EP300,NSMCE4A,ATP11B,SMC2,RMI1,TRIM33,SCYL2,MIER1,RMND5A,PIKFYVE,HMGN1,CHD1,NUS1,UBN1,MAP3K21,NSD2,CEP78,MYO9A,DMKN,LGMN,BAZ1B,LAMB1,MPHOSPH10,CPEB2,BPTF,LARP7,CUL5,ARHGEF12,SMC3,RBM17,RCHY1,TUT4,DCAF4L1,SASS6,TFDP1,TNPO1,MGA,TMX3,THOC2,JMY,TBPL1,GON4L,DCLRE1A,TASOR,LSM14A,IQGAP1,PLAG1,GCC2,ZNF25,GMCL1,SOHLH2,C…
	TF	Factor: ETS1; motif: ACCGGAARYN; match class: 1	TF:M03977_1	FALSE	0.00074304	3.12899	4767	372	132	20011	ZNF492,ZC3H13,GAPVD1,U2SURP,IFT122,ADD3,TAF4B,NSMCE4A,SMC2,SCYL2,HMGN1,NUS1,MYO9A,MPHOSPH10,CUL5,ARHGEF12,KIF6,THUMPD3,RCHY1,DCAF4L1,SASS6,TFDP1,CMC2,MGA,TMX3,DCLRE1A,TASOR,IQGAP1,GCC2,GMCL1,OTUD3,CARMIL1,BOD1L1,CLPTM1L,GOLPH3,SON,PTP4A2,UHRF2,SECISBP2,MFN1,PCM1,MTAP,TSG101,SNX25,PTGES3,MBTPS2,LSG1,HSP90B1,KRR1,CNN3,PARL,COG3,UNG,GMFB,STOML2,FBXW2,NOC3L,ERP44,PDCD7,ZNF343,PPP1R12A,ZFYVE16,MEAF6,T…
	TF	Factor: Elk-1:Pax-9; motif: ACCGGAACYACGCWYSANTG	TF:M08226	FALSE	0.00080878	3.09217	12254	372	274	20011	PRPF40A,C2CD5,ZNF492,ZC3H13,TESMIN,TRIM77,GAPVD1,TAX1BP1,U2SURP,CCSER2,SAP30L,ACTL8,ADD3,BPGM,TAF4B,LSM11,NSMCE4A,ATP11B,SMC2,RMI1,TRIM33,SCYL2,MIER1,RMND5A,DEPDC7,RNF14,CENPE,ASPM,PIKFYVE,SCYL3,CHD1,UBN1,MAP3K21,NSD2,CEP78,DMKN,NOL8,CEP290,LGMN,BAZ1B,LAMB1,LARP7,CUL5,PHF6,ARHGEF12,SMC3,KIF6,RBM17,RCHY1,UGGT2,TUT4,DCAF4L1,POLR2K,SASS6,TFDP1,TNPO1,CMC2,MGA,TMX3,THOC2,JMY,MUC16,TBPL1,DCLRE1A,TASOR,…
	TF	Factor: Churchill; motif: CGGGNN; match class: 1	TF:M00986_1	FALSE	0.00081736	3.08759	10654	372	246	20011	PRPF40A,C2CD5,ATRX,ZNF492,ZC3H13,TESMIN,GAPVD1,TAX1BP1,SAP30L,ADD3,TAF4B,LSM11,EP300,NSMCE4A,ATP11B,SMC2,RMI1,TRIM33,SCYL2,MIER1,RMND5A,DEPDC7,PIKFYVE,SCYL3,HMGN1,CHD1,NUS1,UBN1,MAP3K21,NSD2,CEP78,MYO9A,DMKN,BAZ1B,LAMB1,MPHOSPH10,CPEB2,BPTF,ARHGEF12,SMC3,KIF6,THUMPD3,UGGT2,TUT4,TFDP1,TNPO1,TMX3,MYO6,JMY,BCL2L10,TBPL1,TASOR,LSM14A,IQGAP1,PLAG1,GCC2,OTUD3,SOHLH2,CARMIL1,ATP13A3,BOD1L1,CLPTM1L,GOLPH…
	TF	Factor: RUNX3; motif: NRACCGCANWAACCRCAN	TF:M04110	FALSE	0.00092687	3.03298	9456	372	224	20011	C2CD5,ATRX,ZNF492,ZC3H13,TESMIN,TAX1BP1,WASHC4,CCSER2,IFT122,ADD3,TAF4B,LSM11,EP300,ATP8,NSMCE4A,ATP11B,RMI1,SCYL2,MIER1,RMND5A,RNF14,ASPM,HMGN1,NUS1,MAP3K21,NSD2,MYO9A,CEP290,LGMN,BAZ1B,MPHOSPH10,CPEB2,BPTF,KIF6,RCHY1,CDK12,TUT4,BBS7,TFDP1,TNPO1,CMC2,TMX3,THOC2,MYO6,JMY,BCL2L10,ARMC1,DCLRE1A,TASOR,IQGAP1,PLAG1,GCC2,GMCL1,CARMIL1,ATP13A3,BOD1L1,CLPTM1L,GOLPH3,PTP4A2,UHRF2,TMEM245,TBL1XR1,ADAMTS9,…
	TF	Factor: ERG; motif: ACCGGAARTN	TF:M03975	FALSE	0.0009398	3.02696	10168	372	237	20011	PRPF40A,C2CD5,ZNF492,ZC3H13,GAPVD1,TAX1BP1,WASHC4,U2SURP,CCSER2,SAP30L,IFT122,ADD3,BPGM,TAF4B,LSM11,EP300,SMC2,TRIM33,SCYL2,MIER1,RMND5A,RNF14,PIKFYVE,SCYL3,HMGN1,CHD1,NUS1,UBN1,MYO9A,DMKN,LAMB1,MPHOSPH10,LARP7,CUL5,ARHGEF12,KIF6,THUMPD3,RCHY1,UGGT2,CDK12,DCAF4L1,POLR2K,SASS6,TFDP1,TNPO1,CMC2,MGA,TMX3,TBPL1,GON4L,DCLRE1A,TASOR,LSM14A,IQGAP1,GCC2,ZNF25,GMCL1,OTUD3,SOHLH2,FIP1L1,CARMIL1,ARL13B,BOD1…
	TF	Factor: GABP-alpha; motif: CTTCCK	TF:M01660	FALSE	0.00095656	3.01929	11290	372	257	20011	C2CD5,GLYATL1,ZNF492,ZC3H13,GAPVD1,TAX1BP1,WASHC4,U2SURP,CCSER2,SAP30L,ADD3,BPGM,TAF4B,LSM11,NSMCE4A,TRIM33,SCYL2,MIER1,RMND5A,RNF14,PIKFYVE,SCYL3,HMGN1,ARHGAP18,UBN1,CEP78,MYO9A,DMKN,BAZ1B,LAMB1,MPHOSPH10,BPTF,LARP7,ARHGEF12,KIF6,THUMPD3,RCHY1,UGGT2,TUT4,DCAF4L1,POLR2K,SASS6,TFDP1,TNPO1,CMC2,MGA,TMX3,THOC2,JMY,TBPL1,GON4L,DCLRE1A,TASOR,IQGAP1,PLAG1,GCC2,GMCL1,SOHLH2,FIP1L1,CARMIL1,ARL13B,ATP13A3…
	TF	Factor: ERG; motif: ACCGGAART; match class: 1	TF:M01752_1	FALSE	0.00102722	2.98834	3772	372	110	20011	ZNF492,ZC3H13,GAPVD1,TAX1BP1,U2SURP,SAP30L,SMC2,TRIM33,HMGN1,LARP7,CUL5,ARHGEF12,KIF6,THUMPD3,RCHY1,CDK12,DCAF4L1,SASS6,CMC2,MGA,GON4L,DCLRE1A,TASOR,BOD1L1,CLPTM1L,GOLPH3,SON,UHRF2,SECISBP2,TAF2,NIPBL,MFN1,PCM1,MTAP,TSG101,SNX25,PTGES3,MBTPS2,LSG1,HSP90B1,KRR1,CNN3,MIS18BP1,PARL,COG3,DARS1,GMFB,SMC4,PTPN2,FBXW2,NOC3L,ERP44,PDCD7,ZNF343,ZFYVE16,MEAF6,TDRD6,LRRC1,MPDZ,SMC5,CHAF1A,BACH1,TPT1,PPP6C,P…
	TF	Factor: Kaiso; motif: GNTCTCGCGAGRNNNNGGN; match class: 1	TF:M09632_1	FALSE	0.00120286	2.91978	700	372	34	20011	WASHC4,RMI1,HMGN1,NSD2,BAZ1B,CUL5,ARHGEF12,CDK12,TUT4,MYO6,LSM14A,CARMIL1,BOD1L1,UHRF2,TMEM245,MTAP,RBBP7,PPP1R12A,TDRD6,SEC62,CHAF1A,PPP6C,SMARCA5,RBM26,TTC14,TLE4,NSD3,USP53,DDX3X,NCAPG,KTN1,MARCHF7,LAMC1,ZNF652
	TF	Factor: sp4; motif: NNGNARGRGGCGGRGCNNRR; match class: 1	TF:M10072_1	FALSE	0.00122746	2.91099	6414	372	165	20011	PRPF40A,C2CD5,CLDN12,TESMIN,TAX1BP1,CCSER2,ADD3,LSM11,EP300,ATP11B,SMC2,RMI1,TRIM33,SCYL2,MIER1,HMGN1,CHD1,NUS1,MAP3K21,NSD2,MYO9A,MPHOSPH10,CPEB2,BPTF,SMC3,KIF6,TUT4,TNPO1,MYO6,JMY,TBPL1,DCLRE1A,IQGAP1,PLAG1,FIP1L1,CARMIL1,ATP13A3,BOD1L1,SON,UHRF2,TBL1XR1,DNAH11,ADAMTS9,MFN1,ATP8A1,HPRT1,SCARB2,RBBP7,JARID2,USP34,SYTL2,PTGES3,ZNF395,ABI2,QKI,CCNG2,POLR1D,HSP90B1,CNN3,PABIR2,BICC1,TENT5C,COG3,DAR…
	TF	Factor: E2F-7; motif: GRGGCGGGAANNN	TF:M09896	FALSE	0.00123069	2.90985	10195	372	237	20011	PRPF40A,C2CD5,ZNF492,ZC3H13,TESMIN,GAPVD1,U2SURP,CCSER2,SAP30L,IFT122,ADD3,BPGM,LSM11,EP300,NSMCE4A,ATP11B,SMC2,RMI1,TRIM33,MIER1,RMND5A,HMGN1,CHD1,NUS1,UBN1,MAP3K21,NSD2,CEP78,MYO9A,DMKN,NOL8,CEP290,BAZ1B,MPHOSPH10,CPEB2,BPTF,CUL5,PHF6,ARHGEF12,SMC3,KIF6,RBM17,THUMPD3,UGGT2,CDK12,SASS6,TFDP1,TNPO1,MGA,THOC2,BCL2L10,GON4L,DCLRE1A,LSM14A,IQGAP1,PLAG1,GCC2,GMCL1,SOHLH2,FIP1L1,CARMIL1,ARL13B,ATP13A3…
	TF	Factor: NRF-1; motif: YGCGCATGCGCN	TF:M04059	FALSE	0.00124608	2.90445	1494	372	56	20011	GAPVD1,CCSER2,HMGN1,MYO9A,LARP7,KIF6,UGGT2,TMX3,GMCL1,FIP1L1,KIF5B,RBBP7,PTGES3,TENT5C,SMC4,PTPN2,DDX10,PPP1R12A,ZFYVE16,SMC5,PPP6C,TTC3,SMARCA5,RPL13A,HMMR,GPATCH8,PCNA,N4BP1,MYPOP,NF1,CNIH1,RAD21,ADAM10,FAM220A,TDRD7,SLC35G1,FAM228A,ZNF570,CHMP3,TAF4,VPS13C,KDM3A,FAM13B,SCAF11,NCAPG,PPP4R4,TDP2,FKBP1A,MIB1,KMT2C,RPRD2,SAV1,MTPAP,C15ORF61,ZNF652,ZNF638
	TF	Factor: Alx-4; motif: NNCRTTAN	TF:M10880	FALSE	0.00136397	2.86519	8690	372	209	20011	PRPF40A,C2CD5,CLDN12,GLYATL1,ATRX,ZNF492,ZC3H13,WASHC4,U2SURP,IFT122,ADD3,BPGM,TAF4B,LSM11,ATP8,NSMCE4A,SMC2,DEPDC7,ASPM,SCYL3,ARHGAP18,UBN1,CEP78,MYO9A,DMKN,NOL8,LGMN,BAZ1B,MPHOSPH10,LARP7,SMC3,THUMPD3,RCHY1,UGGT2,TUT4,BBS7,TNPO1,TMX3,THOC2,BCL2L10,TBPL1,GON4L,ARMC1,LMOD3,TASOR,LSM14A,GMCL1,SOHLH2,FIP1L1,ARL13B,BOD1L1,CLPTM1L,GOLPH3,PTP4A2,UHRF2,TMEM245,SECISBP2,TBL1XR1,ADAMTS9,TOP2A,NIPBL,MFN1,…
	TF	Factor: YY2; motif: NNCCGCCATTW	TF:M08020	FALSE	0.00138863	2.85741	1384	372	53	20011	C2CD5,ATRX,TAX1BP1,WASHC4,IFT122,EP300,ATP8,NSMCE4A,RMI1,SCYL2,CHD1,BAZ1B,SMC3,BCL2L10,TASOR,TSG101,HPRT1,SNX25,USP34,INTS8,PPP4R3A,PARL,ZNF585A,GMFB,WAPL,C1ORF226,TAF3,NCOA3,TPT1,PSMD1,PHB2,TTC3,MCM3AP,GPATCH8,SET,REV3L,ANKRD11,ZNF654,SFT2D2,PER2,NAA15,KDM3A,CCNA2,TBC1D23,PTPN13,FKBP1A,RPRD2,MTPAP,TOPORS,ACTR2,TRIP11,ECT2,ZNF638
	TF	Factor: YY1; motif: GCCGCCATTTTG	TF:M02044	FALSE	0.00145596	2.83685	6280	372	162	20011	C2CD5,ATRX,ZNF492,TRIM77,U2SURP,IFT122,TAF4B,EP300,RMI1,TRIM33,SCYL2,MIER1,DEPDC7,CENPE,ASPM,SCYL3,HMGN1,CHD1,NUS1,UBN1,MAP3K21,NSD2,CEP78,DMKN,NOL8,BAZ1B,MPHOSPH10,BPTF,LARP7,CUL5,SMC3,THUMPD3,RCHY1,CDK12,SASS6,BBS7,CMC2,THOC2,BCL2L10,DCLRE1A,TASOR,LSM14A,FIP1L1,ATP13A3,BOD1L1,CLPTM1L,GOLPH3,SON,KIF5B,TBL1XR1,MFN1,ATP8A1,PCM1,HPRT1,RBBP7,JARID2,USP34,PTGES3,ABI2,PPP1CB,INTS8,MBTPS2,PPP4R3A,LSG1,…
	TF	Factor: E2F-1; motif: NKTSSCGC	TF:M00428	FALSE	0.0014677	2.83336	9178	372	218	20011	C2CD5,ATRX,CCSER2,SAP30L,ADD3,TAF4B,LSM11,ATP8,NSMCE4A,ATP11B,RMI1,TRIM33,MIER1,RMND5A,RNF14,CHD1,NUS1,MAP3K21,NSD2,CEP78,MYO9A,CEP290,LGMN,BAZ1B,LAMB1,MPHOSPH10,CPEB2,BPTF,LARP7,CUL5,PHF6,SMC3,KIF6,TUT4,SASS6,TFDP1,MGA,TMX3,THOC2,MYO6,JMY,OOSP4A,BCL2L10,TBPL1,GON4L,DCLRE1A,IQGAP1,PLAG1,GCC2,ZNF25,GMCL1,FIP1L1,CARMIL1,BOD1L1,CLPTM1L,GOLPH3,SON,PTP4A2,UHRF2,TMEM245,SECISBP2,DNAH11,TOP2A,NIPBL,MFN1…
	TF	Factor: ETV7; motif: NCCGGAANNN	TF:M02071	FALSE	0.00150688	2.82192	10326	372	239	20011	PRPF40A,C2CD5,ZNF492,ZC3H13,GAPVD1,TAX1BP1,WASHC4,U2SURP,CCSER2,SAP30L,IFT122,ADD3,BPGM,TAF4B,LSM11,EP300,NSMCE4A,SMC2,TRIM33,SCYL2,MIER1,RMND5A,DEPDC7,RNF14,PIKFYVE,SCYL3,HMGN1,CHD1,NUS1,MYO9A,LAMB1,MPHOSPH10,CPEB2,LARP7,CUL5,ARHGEF12,SMC3,KIF6,THUMPD3,RCHY1,UGGT2,TUT4,DCAF4L1,POLR2K,SASS6,TFDP1,TNPO1,CMC2,MGA,TMX3,BCL2L10,TBPL1,GON4L,ARMC1,DCLRE1A,TASOR,LSM14A,IQGAP1,GCC2,ZNF25,GMCL1,OTUD3,SOHL…
	TF	Factor: E2F-3; motif: GGCGGGN	TF:M02089	FALSE	0.00151269	2.82025	13508	372	294	20011	PRPF40A,C2CD5,CLDN12,ZNF492,TESMIN,GAPVD1,TAX1BP1,WASHC4,CCSER2,SAP30L,ADD3,TAF4B,LSM11,EP300,NSMCE4A,ATP11B,SMC2,RMI1,TRIM33,SCYL2,RMND5A,DEPDC7,CENPE,ASPM,PIKFYVE,SCYL3,HMGN1,CHD1,ARHGAP18,NUS1,UBN1,MAP3K21,NSD2,CEP78,MYO9A,CEP290,BAZ1B,LAMB1,MPHOSPH10,CPEB2,BPTF,LARP7,CUL5,PHF6,ARHGEF12,SMC3,KIF6,RBM17,RCHY1,TUT4,POLR2K,SASS6,BBS7,TFDP1,TNPO1,TMX3,MYO6,JMY,BCL2L10,TBPL1,ARMC1,DCLRE1A,TASOR,IQG…
	TF	Factor: Fli-1; motif: ACCGGAAGYN; match class: 1	TF:M02073_1	FALSE	0.0015766	2.80228	1505	372	56	20011	ZNF492,ZC3H13,U2SURP,CUL5,ARHGEF12,KIF6,RCHY1,SASS6,CMC2,MGA,BOD1L1,CLPTM1L,GOLPH3,SON,SECISBP2,MFN1,PCM1,MTAP,TSG101,MBTPS2,PARL,COG3,FBXW2,ZNF343,ZFYVE16,TDRD6,NCOA3,TPT1,PPP6C,PHB2,ATP6V0A1,MCM3AP,GPATCH8,CSPP1,GDAP1,ANKIB1,RPGR,KLHL20,TTC14,SNRPB2,BLOC1S6,UBE3A,TRMT13,TSTD2,PER2,CIR1,PAK1IP1,CCDC73,PNN,GABARAPL2,GOLGA4,FKBP1A,TRAF3IP1,MTX3,B3GNT2,ACTR2
	TF	Factor: E2F-1; motif: NTTTCGCGCS; match class: 1	TF:M00940_1	FALSE	0.00158155	2.80092	2695	372	85	20011	C2CD5,SAP30L,BPGM,LSM11,RMI1,HMGN1,NSD2,CEP78,CEP290,BAZ1B,BPTF,LARP7,SMC3,KIF6,UGGT2,TUT4,MGA,THOC2,JMY,DCLRE1A,IQGAP1,FIP1L1,CARMIL1,BOD1L1,SON,UHRF2,TMEM245,HELLS,RBBP7,ZNF395,ABI2,PPP1CB,CNN3,UNG,IBTK,ZNF280B,PDCD7,WAPL,THUMPD1,LRRC1,AZIN1,SMC5,CHAF1A,BACH1,TPT1,CLSPN,PHB2,ZCCHC2,MTSS1,BRD2,RBM26,GPATCH8,PCNA,REV3L,N4BP1,MYPOP,ANKRD11,POLR1F,TAPT1,CD164,TDRD7,COLGALT1,TLE4,TSTD2,SIN3A,NSD3,US…
	TF	Factor: ER71; motif: ACCGGAARYN	TF:M02067	FALSE	0.00158808	2.79913	6040	372	157	20011	ZNF492,ZC3H13,TAX1BP1,WASHC4,U2SURP,CCSER2,SAP30L,BPGM,LSM11,EP300,SCYL2,RMND5A,PIKFYVE,SCYL3,UBN1,DMKN,MPHOSPH10,KIF6,THUMPD3,RCHY1,UGGT2,DCAF4L1,POLR2K,SASS6,TFDP1,TNPO1,CMC2,MGA,TMX3,TBPL1,GON4L,DCLRE1A,TASOR,GCC2,ZNF25,CARMIL1,BOD1L1,CLPTM1L,GOLPH3,SON,KIF5B,SECISBP2,TAF2,NIPBL,MFN1,PCM1,MTAP,TSG101,RBBP7,SNX25,PTGES3,ABI2,INTS8,MBTPS2,PPP4R3A,LSG1,HSP90B1,KRR1,CNN3,SLC30A6,PARL,COG3,DARS1,PP…
	TF	Factor: GABPalpha; motif: RCCGGAWRYN	TF:M02074	FALSE	0.00163794	2.7857	4689	372	129	20011	ZC3H13,TAX1BP1,WASHC4,U2SURP,BPGM,EP300,SMC2,RMND5A,PIKFYVE,SCYL3,MPHOSPH10,LARP7,THUMPD3,RCHY1,UGGT2,CDK12,POLR2K,SASS6,TNPO1,CMC2,MGA,TMX3,TBPL1,GON4L,DCLRE1A,ZNF25,BOD1L1,CLPTM1L,GOLPH3,SON,UHRF2,SECISBP2,NIPBL,MFN1,PCM1,MTAP,TSG101,RBBP7,PTGES3,ABI2,INTS8,MBTPS2,LSG1,HSP90B1,KRR1,SLC30A6,MIS18BP1,PARL,COG3,DARS1,PPIG,ZNF585A,UNG,GMFB,SMC4,MINDY2,STOML2,FBXW2,NOC3L,ERP44,PPP1R12A,ZFYVE16,TDRD6…
	TF	Factor: ELK1; motif: ACCGGAAGTN	TF:M03970	FALSE	0.00170501	2.76827	4882	372	133	20011	ZC3H13,TAX1BP1,WASHC4,U2SURP,SAP30L,IFT122,LSM11,SCYL2,PIKFYVE,HMGN1,KIF6,THUMPD3,RCHY1,UGGT2,CDK12,DCAF4L1,POLR2K,SASS6,TNPO1,CMC2,MGA,GON4L,TASOR,GCC2,CARMIL1,BOD1L1,CLPTM1L,GOLPH3,SON,KIF5B,SECISBP2,TAF2,NIPBL,MFN1,PCM1,MTAP,TSG101,RBBP7,SNX25,ABI2,MBTPS2,PPP4R3A,LSG1,HSP90B1,KRR1,SLC30A6,PARL,TENT5C,COG3,DARS1,PPIG,ZNF585A,UNG,TMEM74,MINDY2,STOML2,FBXW2,NOC3L,ERP44,ZNF343,ZFYVE16,MEAF6,TDRD6,…
	TF	Factor: E2F-3; motif: GGCGGGN; match class: 1	TF:M02089_1	FALSE	0.00173073	2.76177	9627	372	226	20011	PRPF40A,C2CD5,ZNF492,TESMIN,WASHC4,CCSER2,SAP30L,ADD3,TAF4B,LSM11,EP300,NSMCE4A,ATP11B,SMC2,RMI1,TRIM33,SCYL2,RMND5A,DEPDC7,CENPE,ASPM,SCYL3,HMGN1,CHD1,NUS1,UBN1,MAP3K21,NSD2,MYO9A,CEP290,BAZ1B,MPHOSPH10,BPTF,CUL5,ARHGEF12,SMC3,KIF6,TUT4,BBS7,TFDP1,TNPO1,TMX3,MYO6,JMY,BCL2L10,ARMC1,TASOR,IQGAP1,PLAG1,ZNF25,GMCL1,FIP1L1,CARMIL1,ATP13A3,BOD1L1,CLPTM1L,GOLPH3,SON,PTP4A2,KIF5B,UHRF2,TMEM245,SECISBP2,…
	TF	Factor: PEA3; motif: RCCGGAAGYN; match class: 1	TF:M02066_1	FALSE	0.00181239	2.74175	2321	372	76	20011	ZNF492,ZC3H13,GAPVD1,TAX1BP1,U2SURP,SAP30L,ARHGEF12,KIF6,THUMPD3,DCAF4L1,SASS6,CMC2,GON4L,BOD1L1,CLPTM1L,GOLPH3,SECISBP2,TAF2,NIPBL,MFN1,PCM1,MTAP,TSG101,HSP90B1,KRR1,MIS18BP1,PARL,COG3,DARS1,GMFB,FBXW2,NOC3L,PDCD7,ZNF343,MEAF6,TDRD6,SMC5,BACH1,TPT1,PPP6C,PHB2,PDIA6,BRD2,MCM3AP,GPATCH8,CSPP1,GDAP1,ANKIB1,RPGR,KLHL20,TTC14,SNRPB2,EXOSC3,BLOC1S6,PRRC2C,ARHGAP12,UBE3A,TRMT13,TSTD2,CHMP3,PER2,CIR1,PA…
	TF	Factor: E2F-1; motif: NGGGCGGGARV; match class: 1	TF:M07206_1	FALSE	0.00194406	2.71129	11135	372	253	20011	PRPF40A,C2CD5,GLYATL1,ATRX,TESMIN,GAPVD1,U2SURP,CCSER2,SAP30L,IFT122,ADD3,TAF4B,LSM11,EP300,NSMCE4A,ATP11B,SMC2,RMI1,TRIM33,SCYL2,MIER1,RMND5A,RNF14,SCYL3,HMGN1,CHD1,NUS1,UBN1,MAP3K21,NSD2,CEP78,DMKN,NOL8,CEP290,BAZ1B,LAMB1,MPHOSPH10,CPEB2,BPTF,LARP7,CUL5,PHF6,ARHGEF12,SMC3,RBM17,RCHY1,UGGT2,CDK12,TFDP1,TNPO1,MGA,TMX3,THOC2,MYO6,JMY,BCL2L10,TBPL1,GON4L,ARMC1,DCLRE1A,LSM14A,IQGAP1,PLAG1,GMCL1,OTUD…
	TF	Factor: p300; motif: ACNTCCG	TF:M04826	FALSE	0.00198403	2.70245	18109	372	361	20011	PRPF40A,C2CD5,GLYATL1,ATRX,ZNF492,ZC3H13,TESMIN,GAPVD1,TAX1BP1,WASHC4,U2SURP,CCSER2,SAP30L,IFT122,ACTL8,ADD3,BPGM,TAF4B,LSM11,EP300,ATP8,NSMCE4A,ATP11B,SMC2,RMI1,TRIM33,SCYL2,MIER1,RMND5A,DEPDC7,RNF14,CENPE,ASPM,PIKFYVE,SCYL3,HMGN1,CHD1,ARHGAP18,NUS1,UBN1,MAP3K21,NSD2,CEP78,MYO9A,DMKN,NOL8,CEP290,LGMN,BAZ1B,LAMB1,MPHOSPH10,CPEB2,BPTF,LARP7,CUL5,PHF6,ARHGEF12,SMC3,KIF6,RBM17,THUMPD3,RCHY1,UGGT2,CD…
	TF	Factor: E2F-3:Prrxl1; motif: SGCGCTAATTNN; match class: 1	TF:M08206_1	FALSE	0.0020594	2.68626	5137	372	138	20011	PRPF40A,C2CD5,ATRX,ZC3H13,TESMIN,IFT122,BPGM,LSM11,EP300,NSMCE4A,RMI1,TRIM33,SCYL2,RMND5A,ASPM,SCYL3,NUS1,NSD2,CEP78,CEP290,MPHOSPH10,LARP7,PHF6,SMC3,KIF6,RBM17,POLR2K,TNPO1,TMX3,OOSP4A,TBPL1,ARMC1,DCLRE1A,LSM14A,IQGAP1,PLAG1,GCC2,BOD1L1,SON,KIF5B,UHRF2,SECISBP2,MSX1,ADAMTS9,TAF2,MFN1,CPEB4,PCM1,HPRT1,RBBP7,SNX25,PTGES3,ABI2,BICC1,DARS1,PPIG,UNG,TMEM74,SMC4,MINDY2,ZNF280B,PTPN2,ERP44,DDX10,LUC7L3…
	TF	Factor: c-ets-2; motif: ACCGGAWRTN; match class: 1	TF:M02064_1	FALSE	0.00209759	2.67828	4662	372	128	20011	ZNF492,ZC3H13,U2SURP,SAP30L,SMC2,SCYL2,MIER1,PIKFYVE,HMGN1,UBN1,BAZ1B,CUL5,PHF6,ARHGEF12,KIF6,THUMPD3,RCHY1,CDK12,DCAF4L1,POLR2K,SASS6,CMC2,MGA,TASOR,GCC2,GMCL1,FIP1L1,CARMIL1,BOD1L1,CLPTM1L,GOLPH3,SON,UHRF2,SECISBP2,MFN1,PCM1,MTAP,TSG101,PTGES3,MBTPS2,LSG1,KRR1,CNN3,PARL,COG3,UNG,GMFB,SMC4,STOML2,FBXW2,NOC3L,ERP44,ZNF343,PPP1R12A,ZFYVE16,MEAF6,TDRD6,MPDZ,SMC5,NCOA3,BACH1,TPT1,PPP6C,PHB2,TTC3,ZNF…
	TF	Factor: E2F-1; motif: TTTSGCGCGMNR; match class: 1	TF:M00516_1	FALSE	0.00212527	2.67259	2122	372	71	20011	C2CD5,ZC3H13,ACTL8,TAF4B,NSMCE4A,RMND5A,CEP78,BAZ1B,BPTF,LARP7,PHF6,SASS6,MGA,JMY,OOSP4A,DCLRE1A,IQGAP1,ZNF25,SON,UHRF2,TMEM245,PCM1,HELLS,RBBP7,ABI2,CNN3,UNG,IBTK,MINDY2,DDX10,MEAF6,AZIN1,CHAF1A,BACH1,PSMD1,CLSPN,PHB2,ZCCHC2,BRD2,N4BP1,MYPOP,ANKRD11,POLR1F,MCM10,COLGALT1,ARHGAP12,TRMT13,FAM228A,SIN3A,GIGYF2,NSD3,MAN2A1,USP53,MORF4L1,TADA2A,RANBP2,GAB1,PNN,SCAF11,DHX36,ARID2,MARCHF7,RPRD2,CASP8AP…
	TF	Factor: Elk-1:Pax-5; motif: ACCGGAACYACGCWTSANYG	TF:M08225	FALSE	0.00219688	2.65819	14283	372	306	20011	PRPF40A,C2CD5,ATRX,ZNF492,ZC3H13,GAPVD1,TAX1BP1,U2SURP,CCSER2,SAP30L,IFT122,ACTL8,ADD3,BPGM,TAF4B,LSM11,EP300,NSMCE4A,ATP11B,SMC2,RMI1,TRIM33,MIER1,RMND5A,DEPDC7,RNF14,CENPE,ASPM,PIKFYVE,CHD1,ARHGAP18,NUS1,UBN1,MAP3K21,NSD2,CEP78,MYO9A,DMKN,NOL8,CEP290,LGMN,BAZ1B,LAMB1,BPTF,LARP7,CUL5,ARHGEF12,SMC3,KIF6,RBM17,RCHY1,UGGT2,CDK12,TUT4,DCAF4L1,SASS6,TFDP1,TNPO1,CMC2,MGA,TMX3,THOC2,MYO6,JMY,MUC16,BCL2…
	TF	Factor: LHX4; motif: NNCRTTAN; match class: 1	TF:M11005_1	FALSE	0.00227406	2.6432	4293	372	120	20011	C2CD5,CLDN12,GLYATL1,ATRX,ZNF492,ZC3H13,WASHC4,U2SURP,IFT122,ADD3,BPGM,LSM11,NSMCE4A,DEPDC7,SCYL3,UBN1,NSD2,MYO9A,DMKN,NOL8,CUL5,THUMPD3,RCHY1,UGGT2,TUT4,BBS7,TMX3,THOC2,TBPL1,LSM14A,GMCL1,BOD1L1,GOLPH3,SON,UHRF2,TMEM245,SECISBP2,TBL1XR1,NIPBL,MFN1,PCM1,MTAP,SCARB2,SNX25,SYTL2,PTGES3,ZNF395,QKI,PPP1CB,MBTPS2,POLR1D,HSP90B1,KRR1,SLC30A6,PPIG,TMEM74,SMC4,PDCD7,PBRM1,PPP1R12A,MEAF6,TDRD6,SEC62,C1ORF…
	TF	Factor: FLI-1; motif: NAYTTCCGGT; match class: 1	TF:M08913_1	FALSE	0.00229227	2.63973	3112	372	94	20011	ZNF492,ZC3H13,GAPVD1,TAX1BP1,U2SURP,SAP30L,SMC2,SCYL2,MPHOSPH10,LARP7,KIF6,THUMPD3,RCHY1,DCAF4L1,SASS6,CMC2,GON4L,DCLRE1A,IQGAP1,BOD1L1,CLPTM1L,GOLPH3,SON,SECISBP2,TAF2,NIPBL,MFN1,PCM1,MTAP,TSG101,PTGES3,LSG1,HSP90B1,KRR1,CNN3,MIS18BP1,PARL,COG3,DARS1,GMFB,SMC4,PTPN2,FBXW2,NOC3L,ERP44,PDCD7,ZNF343,MEAF6,TDRD6,SMC5,BACH1,TPT1,PPP6C,PHB2,PDIA6,MCM3AP,GPATCH8,SUGT1,CSPP1,GDAP1,ANKIB1,RPGR,TTC14,ZNF6…
	TF	Factor: PRX-2; motif: NKCGTTAN; match class: 1	TF:M10885_1	FALSE	0.00231445	2.63555	2420	372	78	20011	CLDN12,GLYATL1,ZNF492,ZC3H13,WASHC4,BPGM,DEPDC7,SCYL3,MYO9A,DMKN,RCHY1,TMX3,THOC2,TBPL1,BOD1L1,GOLPH3,TMEM245,SECISBP2,TBL1XR1,MFN1,MTAP,SNX25,SYTL2,PTGES3,MBTPS2,HSP90B1,KRR1,SLC30A6,TMEM74,SMC4,PDCD7,PPP1R12A,MEAF6,TDRD6,SEC62,C1ORF226,TAF3,CHAF1A,LIMA1,SMARCA5,SLC39A10,CDCA2,RIF1,HMMR,SUGT1,CSPP1,MAGOH,REV3L,KIT,RASSF8,SART3,KLHL20,TTC14,MYPOP,CKAP5,SNRPB2,TLE4,FEZ2,YPEL1,NXT2,PAK1IP1,DNAJB14,…
	TF	Factor: SP1:SP3; motif: CCSCCCCCYCC	TF:M01219	FALSE	0.00255698	2.59227	6986	372	175	20011	PRPF40A,CLDN12,ZNF492,TESMIN,TAX1BP1,CCSER2,IFT122,LSM11,EP300,ATP11B,RMI1,SCYL2,MIER1,RMND5A,SCYL3,HMGN1,CHD1,MAP3K21,NSD2,LAMB1,MPHOSPH10,CPEB2,BPTF,ARHGEF12,KIF6,TUT4,SASS6,TMX3,JMY,TBPL1,DCLRE1A,TASOR,IQGAP1,PLAG1,GCC2,SOHLH2,FIP1L1,CARMIL1,ATP13A3,BOD1L1,GOLPH3,UHRF2,TMEM245,MSX1,TBL1XR1,DNAH11,ADAMTS9,NIPBL,MFN1,PCM1,HPRT1,SCARB2,RBBP7,JARID2,USP34,SYTL2,PTGES3,ZNF395,ABI2,QKI,PPP1CB,INTS8,…
	TF	Factor: Nkx2-3; motif: GNCGTTRAG	TF:M10635	FALSE	0.00263978	2.57843	4681	372	128	20011	C2CD5,WASHC4,IFT122,ADD3,ATP8,TRIM33,DEPDC7,RNF14,ASPM,PIKFYVE,CHD1,UBN1,NSD2,CEP78,NOL8,LGMN,LARP7,PHF6,RCHY1,TUT4,DCAF4L1,POLR2K,BBS7,TMX3,TBPL1,GON4L,TASOR,GMCL1,OTUD3,SOHLH2,CARMIL1,BOD1L1,GOLPH3,KIF5B,TMEM245,SECISBP2,DNAH11,CPEB4,PCM1,RBBP7,JARID2,SNX25,SYTL2,ABI2,CCNG2,PPP4R3A,HSP90B1,SLC30A6,DARS1,TMEM74,IBTK,GMFB,SMC4,STOML2,PDCD7,ZNF343,WAPL,MEAF6,TDRD6,THUMPD1,SEC62,TAF3,NVL,BACH1,PRR1…
	TF	Factor: NRF-1; motif: CNSTGCGCATGCGCNNS; match class: 1	TF:M10018_1	FALSE	0.00268007	2.57185	862	372	38	20011	CCSER2,MYO9A,LARP7,KIF6,RBM17,FIP1L1,KIF5B,TENT5C,SMC4,PTPN2,DDX10,PPP1R12A,ZFYVE16,TTC3,SMARCA5,RPL13A,BRD2,HMMR,PCNA,N4BP1,MYPOP,NF1,RAD21,ADAM10,FAM220A,SLC35G1,FAM228A,ZNF570,CHMP3,KDM3A,FAM13B,SCAF11,TDP2,FKBP1A,MIB1,KMT2C,RPRD2,ZNF652
	TF	Factor: Nkx2-3; motif: NNCGTTRWS; match class: 1	TF:M10638_1	FALSE	0.00275189	2.56037	4355	372	121	20011	C2CD5,ZNF492,BPGM,LSM11,ATP8,TRIM33,DEPDC7,PIKFYVE,CHD1,ARHGAP18,UBN1,NSD2,CEP78,NOL8,LGMN,BAZ1B,BPTF,LARP7,PHF6,DCAF4L1,POLR2K,MUC16,GON4L,TASOR,LSM14A,GMCL1,SOHLH2,BOD1L1,GOLPH3,SECISBP2,TBL1XR1,DNAH11,TOP2A,MFN1,SCARB2,JARID2,SNX25,SYTL2,PTGES3,QKI,PPP1CB,INTS8,MBTPS2,HSP90B1,KRR1,COG3,PPIG,ZNF585A,TMEM74,IBTK,SMC4,FBXW7,PDCD7,ZNF343,PPP1R12A,WAPL,MEAF6,THUMPD1,SEC62,TAF3,KDM1A,PTTG2,CHAF1A,BA…
	TF	Factor: E2F-1; motif: TTTGGCGCCAAA; match class: 1	TF:M04516_1	FALSE	0.0028135	2.55075	10501	372	241	20011	PRPF40A,C2CD5,ATRX,ZNF492,TESMIN,TAX1BP1,WASHC4,U2SURP,CCSER2,SAP30L,IFT122,ADD3,TAF4B,LSM11,EP300,NSMCE4A,ATP11B,RMI1,TRIM33,SCYL2,MIER1,RMND5A,DEPDC7,RNF14,CENPE,ASPM,SCYL3,HMGN1,CHD1,UBN1,MAP3K21,NSD2,CEP78,NOL8,CEP290,LGMN,BAZ1B,LAMB1,MPHOSPH10,CPEB2,BPTF,ARHGEF12,SMC3,KIF6,RBM17,THUMPD3,RCHY1,UGGT2,TUT4,TFDP1,THOC2,MYO6,JMY,BCL2L10,TBPL1,ARMC1,DCLRE1A,TASOR,LSM14A,ZNF25,OTUD3,SOHLH2,CARMIL1,…
	TF	Factor: GABPA; motif: ACCGGAAGTN	TF:M03990	FALSE	0.00291093	2.53597	5360	372	142	20011	ZNF492,ZC3H13,TAX1BP1,WASHC4,U2SURP,CCSER2,IFT122,EP300,SCYL2,MIER1,PIKFYVE,BAZ1B,KIF6,THUMPD3,RCHY1,UGGT2,DCAF4L1,POLR2K,SASS6,TFDP1,TNPO1,CMC2,MGA,THOC2,TBPL1,GON4L,TASOR,PLAG1,CARMIL1,ATP13A3,BOD1L1,CLPTM1L,GOLPH3,SON,SECISBP2,NIPBL,MFN1,PCM1,MTAP,TSG101,RBBP7,SNX25,USP34,PTGES3,ABI2,MBTPS2,PPP4R3A,LSG1,HSP90B1,KRR1,SLC30A6,PARL,TENT5C,COG3,DARS1,PPIG,ZNF585A,UNG,TMEM74,GMFB,MINDY2,STOML2,FBXW…
	TF	Factor: ELF1; motif: NNNASCCGGAAGTGGNNNN	TF:M12600	FALSE	0.00304948	2.51577	8824	372	210	20011	C2CD5,ZNF492,ZC3H13,GAPVD1,TAX1BP1,WASHC4,U2SURP,CCSER2,SAP30L,ADD3,BPGM,TAF4B,LSM11,NSMCE4A,TRIM33,SCYL2,MIER1,RNF14,PIKFYVE,HMGN1,UBN1,DMKN,LAMB1,BPTF,LARP7,ARHGEF12,KIF6,THUMPD3,RCHY1,UGGT2,DCAF4L1,POLR2K,SASS6,TFDP1,TNPO1,CMC2,MGA,TMX3,TBPL1,GON4L,DCLRE1A,TASOR,IQGAP1,PLAG1,GCC2,GMCL1,SOHLH2,FIP1L1,CARMIL1,ARL13B,BOD1L1,CLPTM1L,GOLPH3,SON,PTP4A2,KIF5B,UHRF2,SECISBP2,ADAMTS9,TOP2A,TAF2,NIPBL,M…
	TF	Factor: E2F1; motif: GSGCGGGAAN; match class: 1	TF:M12597_1	FALSE	0.00327519	2.48476	10130	372	234	20011	PRPF40A,C2CD5,TESMIN,TAX1BP1,WASHC4,U2SURP,SAP30L,ADD3,LSM11,EP300,NSMCE4A,ATP11B,SMC2,RMI1,TRIM33,MIER1,RMND5A,CENPE,ASPM,SCYL3,HMGN1,CHD1,UBN1,MAP3K21,NSD2,CEP78,MYO9A,DMKN,CEP290,LGMN,BAZ1B,LAMB1,MPHOSPH10,CPEB2,BPTF,LARP7,CUL5,ARHGEF12,SMC3,RBM17,RCHY1,UGGT2,TFDP1,TNPO1,TMX3,THOC2,MYO6,JMY,ARMC1,DCLRE1A,LSM14A,IQGAP1,PLAG1,GMCL1,FIP1L1,CARMIL1,ARL13B,ATP13A3,CLPTM1L,GOLPH3,SON,PTP4A2,KIF5B,UH…
	TF	Factor: ER71:Pax-5; motif: ACCGGAACYACGCWTSANTG	TF:M08266	FALSE	0.00333506	2.4769	14637	372	311	20011	PRPF40A,C2CD5,ZNF492,ZC3H13,TESMIN,GAPVD1,TAX1BP1,U2SURP,CCSER2,SAP30L,IFT122,ADD3,BPGM,TAF4B,LSM11,EP300,NSMCE4A,ATP11B,SMC2,RMI1,TRIM33,SCYL2,MIER1,RMND5A,DEPDC7,RNF14,ASPM,PIKFYVE,SCYL3,CHD1,ARHGAP18,NUS1,UBN1,MAP3K21,NSD2,CEP78,MYO9A,DMKN,CEP290,LGMN,BAZ1B,LAMB1,MPHOSPH10,BPTF,LARP7,CUL5,ARHGEF12,SMC3,KIF6,RBM17,THUMPD3,RCHY1,UGGT2,CDK12,TUT4,DCAF4L1,POLR2K,SASS6,BBS7,TFDP1,TNPO1,CMC2,MGA,TMX…
	TF	Factor: ER81; motif: RCCGGAARYN	TF:M02065	FALSE	0.00338823	2.47003	12810	372	281	20011	PRPF40A,C2CD5,ATRX,ZNF492,ZC3H13,GAPVD1,TAX1BP1,WASHC4,U2SURP,CCSER2,SAP30L,IFT122,ADD3,BPGM,TAF4B,LSM11,EP300,NSMCE4A,ATP11B,SMC2,TRIM33,SCYL2,RMND5A,RNF14,PIKFYVE,SCYL3,HMGN1,CHD1,ARHGAP18,NUS1,UBN1,MYO9A,DMKN,CEP290,LAMB1,MPHOSPH10,BPTF,LARP7,CUL5,ARHGEF12,SMC3,KIF6,THUMPD3,RCHY1,UGGT2,TUT4,DCAF4L1,POLR2K,SASS6,TFDP1,TNPO1,CMC2,MGA,TMX3,THOC2,TBPL1,GON4L,ARMC1,LMOD3,DCLRE1A,TASOR,LSM14A,IQGAP1…
	TF	Factor: E2F3; motif: NNRGMKGGAR; match class: 1	TF:M12598_1	FALSE	0.00342421	2.46544	7116	372	177	20011	PRPF40A,C2CD5,GAPVD1,U2SURP,SAP30L,ADD3,LSM11,NSMCE4A,ATP11B,SMC2,RMI1,TRIM33,MIER1,RMND5A,HMGN1,CHD1,NUS1,UBN1,MAP3K21,NSD2,CEP78,BAZ1B,MPHOSPH10,CPEB2,BPTF,LARP7,CUL5,PHF6,ARHGEF12,SMC3,UGGT2,CDK12,TUT4,TFDP1,TNPO1,MGA,THOC2,MYO6,DCLRE1A,IQGAP1,PLAG1,OTUD3,CARMIL1,ARL13B,ATP13A3,GOLPH3,SON,PTP4A2,KIF5B,UHRF2,TMEM245,MSX1,ADAMTS9,TOP2A,ATP8A1,PCM1,MTAP,HPRT1,HELLS,JARID2,PTGES3,ZNF395,ABI2,QKI,P…
	TF	Factor: FLI1; motif: ACCGGAARTN	TF:M03988	FALSE	0.00378487	2.42195	8475	372	203	20011	C2CD5,ZNF492,ZC3H13,GAPVD1,TAX1BP1,WASHC4,U2SURP,CCSER2,SAP30L,IFT122,ADD3,BPGM,LSM11,EP300,SMC2,TRIM33,SCYL2,RMND5A,RNF14,PIKFYVE,SCYL3,HMGN1,CHD1,MYO9A,MPHOSPH10,LARP7,CUL5,ARHGEF12,KIF6,THUMPD3,RCHY1,UGGT2,CDK12,DCAF4L1,POLR2K,SASS6,TFDP1,TNPO1,CMC2,MGA,TMX3,TBPL1,GON4L,DCLRE1A,TASOR,LSM14A,IQGAP1,GCC2,ZNF25,GMCL1,OTUD3,CARMIL1,BOD1L1,CLPTM1L,GOLPH3,SON,PTP4A2,KIF5B,UHRF2,SECISBP2,TAF2,NIPBL,M…
	TF	Factor: ER81; motif: NNCCGGAWGYN	TF:M11419	FALSE	0.00416121	2.38078	6178	372	158	20011	C2CD5,ZNF492,ZC3H13,GAPVD1,TAX1BP1,WASHC4,U2SURP,CCSER2,SAP30L,LSM11,SCYL2,MIER1,RNF14,ASPM,PIKFYVE,HMGN1,NUS1,DMKN,CEP290,BAZ1B,KIF6,THUMPD3,UGGT2,DCAF4L1,POLR2K,SASS6,TFDP1,TNPO1,CMC2,MGA,THOC2,GON4L,TASOR,GCC2,GMCL1,CARMIL1,ATP13A3,BOD1L1,CLPTM1L,GOLPH3,SON,SECISBP2,TAF2,NIPBL,MFN1,PCM1,MTAP,TSG101,RBBP7,JARID2,SNX25,USP34,ABI2,PPP4R3A,LSG1,HSP90B1,KRR1,CNN3,SLC30A6,PARL,COG3,DARS1,PPIG,ZNF585…
	TF	Factor: Elk-1; motif: NRCCGGAAGTN	TF:M11433	FALSE	0.00440958	2.3556	7810	372	190	20011	C2CD5,ZNF492,ZC3H13,TESMIN,TAX1BP1,WASHC4,U2SURP,CCSER2,SAP30L,IFT122,LSM11,ATP8,SCYL2,MIER1,RNF14,PIKFYVE,HMGN1,UBN1,MYO9A,NOL8,BAZ1B,MPHOSPH10,PHF6,KIF6,RBM17,THUMPD3,RCHY1,UGGT2,CDK12,DCAF4L1,POLR2K,SASS6,TFDP1,TNPO1,CMC2,MGA,THOC2,GON4L,DCLRE1A,TASOR,PLAG1,GCC2,FIP1L1,CARMIL1,ATP13A3,BOD1L1,CLPTM1L,GOLPH3,SON,KIF5B,TMEM245,SECISBP2,TAF2,NIPBL,MFN1,PCM1,MTAP,TSG101,HELLS,RBBP7,SNX25,USP34,PTGE…
	TF	Factor: NRF-1; motif: GCGCMTGCGCN	TF:M07052	FALSE	0.00444941	2.3517	2165	372	71	20011	GAPVD1,CCSER2,TAF4B,HMGN1,CHD1,LARP7,KIF6,RBM17,TFDP1,MGA,TMX3,OTUD3,FIP1L1,CLPTM1L,KIF5B,RBBP7,PTGES3,ABI2,QKI,PPP1CB,SMC4,PTPN2,DDX10,PPP1R12A,WAPL,ZFYVE16,MEAF6,AZIN1,SMC5,PPP6C,SOX30,TTC3,SMARCA5,RPL13A,MTSS1,BRD2,HMMR,GPATCH8,MYRIP,SET,PCNA,N4BP1,MYPOP,NF1,CNIH1,RAD21,ADAM10,CCSAP,FAM220A,TDRD7,SLC35G1,FAM228A,SETX,CHMP3,STRAP,TAF4,MORF4L1,VPS13C,KDM3A,FAM13B,SCAF11,PPP4R4,TDP2,FKBP1A,MIB1,K…
	TF	Factor: MAZ; motif: GGGMGGGGSSGGGGGGGGGGGG	TF:M09636	FALSE	0.00459821	2.33741	16581	372	340	20011	PRPF40A,C2CD5,CLDN12,GLYATL1,ATRX,ZNF492,TESMIN,GAPVD1,TAX1BP1,WASHC4,CCSER2,SAP30L,IFT122,ADD3,TAF4B,LSM11,EP300,NSMCE4A,ATP11B,SMC2,RMI1,TRIM33,SCYL2,MIER1,RMND5A,DEPDC7,RNF14,CENPE,PIKFYVE,SCYL3,HMGN1,CHD1,ARHGAP18,NUS1,UBN1,MAP3K21,NSD2,CEP78,MYO9A,DMKN,NOL8,CEP290,LGMN,BAZ1B,LAMB1,MPHOSPH10,CPEB2,BPTF,LARP7,CUL5,PHF6,ARHGEF12,SMC3,KIF6,RBM17,THUMPD3,RCHY1,UGGT2,CDK12,TUT4,DCAF4L1,POLR2K,SASS…
	TF	Factor: WT1; motif: CGCCCCCNCN	TF:M02036	FALSE	0.00468834	2.32898	10003	372	231	20011	PRPF40A,C2CD5,ATRX,ZNF492,TESMIN,TAX1BP1,CCSER2,SAP30L,IFT122,ADD3,LSM11,EP300,ATP11B,RMI1,TRIM33,SCYL2,MIER1,DEPDC7,SCYL3,HMGN1,CHD1,NUS1,UBN1,MAP3K21,NSD2,CEP78,MYO9A,NOL8,CEP290,LGMN,BAZ1B,LAMB1,MPHOSPH10,CPEB2,BPTF,LARP7,PHF6,SMC3,RBM17,THUMPD3,UGGT2,TUT4,TNPO1,MGA,TMX3,THOC2,MYO6,JMY,TBPL1,TASOR,LSM14A,IQGAP1,PLAG1,GCC2,GMCL1,SOHLH2,FIP1L1,CARMIL1,ATP13A3,CLPTM1L,GOLPH3,SON,PTP4A2,KIF5B,UHRF…
	TF	Factor: Elk-1; motif: NRSCGGAAGNN	TF:M11434	FALSE	0.00494518	2.30582	8397	372	201	20011	C2CD5,ZNF492,ZC3H13,GAPVD1,TAX1BP1,WASHC4,U2SURP,CCSER2,SAP30L,BPGM,TAF4B,LSM11,NSMCE4A,TRIM33,SCYL2,RNF14,PIKFYVE,HMGN1,UBN1,MYO9A,DMKN,MPHOSPH10,BPTF,LARP7,KIF6,THUMPD3,RCHY1,UGGT2,DCAF4L1,POLR2K,SASS6,TFDP1,TNPO1,CMC2,MGA,TMX3,GON4L,DCLRE1A,TASOR,IQGAP1,PLAG1,GCC2,GMCL1,SOHLH2,CARMIL1,BOD1L1,CLPTM1L,GOLPH3,SON,PTP4A2,KIF5B,SECISBP2,TOP2A,TAF2,NIPBL,MFN1,PCM1,MTAP,TSG101,HELLS,RBBP7,JARID2,SNX2…
	TF	Factor: Elk-1; motif: RACCGGAAGTR; match class: 1	TF:M01165_1	FALSE	0.00501131	2.30005	2214	372	72	20011	TAX1BP1,U2SURP,DEPDC7,RNF14,HMGN1,BAZ1B,ARHGEF12,KIF6,DCAF4L1,SASS6,CMC2,GCC2,BOD1L1,CLPTM1L,KIF5B,TAF2,MFN1,TSG101,HELLS,PTGES3,ZNF395,LSG1,HSP90B1,KRR1,PARL,COG3,PPIG,TMEM74,GMFB,FBXW2,TDRD6,SMC5,TPT1,PHB2,ATP6V0A1,RPL13A,MCM3AP,GPATCH8,SUGT1,KIF4A,CSPP1,ANKIB1,RPGR,TTC14,ANKRD11,SNRPB2,EXOSC3,BLOC1S6,PRRC2C,ARHGAP12,TRMT13,TSTD2,NSD3,PER2,CIR1,NXT2,PAK1IP1,DNAJB14,TPR,KDM3A,CCDC73,CCNA2,PNN,YE…
	TF	Factor: sp4; motif: NNGNARGRGGCGGRGCNNRR	TF:M10072	FALSE	0.00508394	2.2938	10786	372	245	20011	PRPF40A,C2CD5,CLDN12,ZNF492,TESMIN,TAX1BP1,WASHC4,CCSER2,SAP30L,IFT122,ADD3,LSM11,EP300,ATP11B,SMC2,RMI1,TRIM33,SCYL2,MIER1,RMND5A,DEPDC7,ASPM,PIKFYVE,SCYL3,HMGN1,CHD1,ARHGAP18,NUS1,UBN1,MAP3K21,NSD2,MYO9A,NOL8,MPHOSPH10,CPEB2,BPTF,LARP7,PHF6,SMC3,KIF6,RBM17,RCHY1,UGGT2,TUT4,POLR2K,SASS6,TNPO1,MGA,TMX3,MYO6,JMY,BCL2L10,TBPL1,DCLRE1A,TASOR,IQGAP1,PLAG1,ZNF25,GMCL1,OTUD3,SOHLH2,FIP1L1,CARMIL1,ARL13…
	TF	Factor: PEA3; motif: NACCGGAAGTN	TF:M11430	FALSE	0.00572908	2.24192	11079	372	250	20011	C2CD5,CLDN12,ZNF492,ZC3H13,GAPVD1,TAX1BP1,WASHC4,U2SURP,CCSER2,SAP30L,IFT122,ADD3,BPGM,TAF4B,LSM11,EP300,ATP8,NSMCE4A,ATP11B,SMC2,TRIM33,SCYL2,MIER1,RNF14,ASPM,PIKFYVE,SCYL3,HMGN1,CHD1,NUS1,UBN1,DMKN,CEP290,BAZ1B,LAMB1,MPHOSPH10,BPTF,LARP7,CUL5,PHF6,ARHGEF12,KIF6,THUMPD3,RCHY1,UGGT2,CDK12,DCAF4L1,POLR2K,SASS6,TFDP1,TNPO1,CMC2,MGA,THOC2,TBPL1,GON4L,DCLRE1A,TASOR,LSM14A,IQGAP1,PLAG1,GCC2,GMCL1,SOHL…
	TF	Factor: MOVO-B; motif: GNGGGGG; match class: 1	TF:M01104_1	FALSE	0.00578244	2.23789	5813	372	150	20011	PRPF40A,C2CD5,ATRX,GAPVD1,SAP30L,ADD3,TAF4B,ATP11B,TRIM33,SCYL2,RMND5A,DEPDC7,HMGN1,CHD1,NUS1,UBN1,MAP3K21,NSD2,MYO9A,BAZ1B,LAMB1,CPEB2,BPTF,SMC3,KIF6,UGGT2,TUT4,TFDP1,TNPO1,MYO6,JMY,TASOR,PLAG1,CARMIL1,ATP13A3,BOD1L1,PTP4A2,KIF5B,TMEM245,SECISBP2,MSX1,TBL1XR1,NIPBL,MFN1,ATP8A1,PCM1,MTAP,RBBP7,JARID2,USP34,SYTL2,ZNF395,ABI2,QKI,CCNG2,POLR1D,HSP90B1,CNN3,PABIR2,PARL,BICC1,TENT5C,DARS1,PPIG,UNG,IBT…
	TF	Factor: AP-2; motif: GSCCSCRGGCNRNRNN	TF:M00800	FALSE	0.00589345	2.22963	9321	372	218	20011	PRPF40A,ZNF492,TESMIN,GAPVD1,TAX1BP1,CCSER2,SAP30L,IFT122,ACTL8,ADD3,LSM11,EP300,NSMCE4A,ATP11B,RMI1,TRIM33,RMND5A,DEPDC7,RNF14,CENPE,HMGN1,UBN1,MAP3K21,NSD2,CEP78,MYO9A,NOL8,CEP290,LGMN,BAZ1B,LAMB1,CPEB2,BPTF,SMC3,RBM17,UGGT2,TUT4,TFDP1,TNPO1,MGA,THOC2,MYO6,JMY,TBPL1,TASOR,LSM14A,IQGAP1,PLAG1,GMCL1,OTUD3,SOHLH2,ATP13A3,BOD1L1,CLPTM1L,GOLPH3,PTP4A2,KIF5B,UHRF2,TMEM245,SECISBP2,MSX1,DNAH11,MFN1,AT…
	TF	Factor: E2F-4; motif: NTTTCSCGCC; match class: 1	TF:M07380_1	FALSE	0.00613249	2.21236	8209	372	197	20011	C2CD5,ZNF492,GAPVD1,TAX1BP1,U2SURP,CCSER2,SAP30L,IFT122,ADD3,LSM11,EP300,NSMCE4A,ATP11B,SMC2,RMI1,TRIM33,MIER1,RMND5A,RNF14,HMGN1,CHD1,MAP3K21,NSD2,CEP78,MYO9A,CEP290,BAZ1B,LAMB1,MPHOSPH10,CPEB2,BPTF,CUL5,ARHGEF12,SMC3,RBM17,RCHY1,UGGT2,CDK12,POLR2K,TFDP1,MGA,THOC2,BCL2L10,DCLRE1A,TASOR,LSM14A,IQGAP1,PLAG1,GCC2,GMCL1,FIP1L1,CARMIL1,ATP13A3,BOD1L1,SON,PTP4A2,UHRF2,TMEM245,SECISBP2,MSX1,TBL1XR1,TOP…
	TF	Factor: Erg; motif: ACCGGAAGTN	TF:M02062	FALSE	0.00625201	2.20398	8211	372	197	20011	C2CD5,ZNF492,ZC3H13,GAPVD1,TAX1BP1,WASHC4,U2SURP,CCSER2,SAP30L,IFT122,ADD3,BPGM,TAF4B,LSM11,EP300,SMC2,TRIM33,SCYL2,RNF14,PIKFYVE,HMGN1,NUS1,UBN1,DMKN,LARP7,CUL5,ARHGEF12,KIF6,THUMPD3,RCHY1,UGGT2,CDK12,DCAF4L1,POLR2K,SASS6,TFDP1,TNPO1,CMC2,MGA,TBPL1,GON4L,DCLRE1A,TASOR,LSM14A,IQGAP1,GCC2,GMCL1,SOHLH2,CARMIL1,ATP13A3,BOD1L1,CLPTM1L,GOLPH3,SON,PTP4A2,KIF5B,UHRF2,SECISBP2,TAF2,NIPBL,MFN1,PCM1,MTAP,T…
	TF	Factor: Elk-1; motif: NNNNCCGGAARTNN	TF:M00025	FALSE	0.00684104	2.16488	10208	372	234	20011	PRPF40A,C2CD5,ZNF492,ZC3H13,GAPVD1,TAX1BP1,WASHC4,U2SURP,CCSER2,SAP30L,IFT122,ADD3,BPGM,TAF4B,LSM11,EP300,NSMCE4A,SMC2,TRIM33,SCYL2,RMND5A,RNF14,PIKFYVE,SCYL3,HMGN1,CHD1,NUS1,UBN1,MYO9A,LAMB1,MPHOSPH10,BPTF,LARP7,CUL5,ARHGEF12,KIF6,THUMPD3,RCHY1,UGGT2,TUT4,DCAF4L1,POLR2K,SASS6,TFDP1,TNPO1,CMC2,MGA,TMX3,BCL2L10,TBPL1,GON4L,ARMC1,DCLRE1A,TASOR,LSM14A,IQGAP1,GCC2,ZNF25,GMCL1,OTUD3,SOHLH2,CARMIL1,BOD…
	TF	Factor: GABP-ALPHA; motif: RCCGGAARTNN	TF:M08917	FALSE	0.00684879	2.16439	2748	372	84	20011	ZC3H13,TAX1BP1,WASHC4,U2SURP,EP300,PIKFYVE,RCHY1,UGGT2,POLR2K,SASS6,CMC2,MGA,TBPL1,GON4L,BOD1L1,CLPTM1L,SON,SECISBP2,TAF2,NIPBL,MFN1,TSG101,RBBP7,PTGES3,ABI2,MBTPS2,LSG1,HSP90B1,KRR1,PARL,COG3,DARS1,PPIG,ZNF585A,SMC4,MINDY2,STOML2,FBXW2,NOC3L,ERP44,ZFYVE16,TDRD6,PHB2,PDIA6,MCM3AP,RBM26,GPATCH8,SUGT1,KIF4A,MAGOH,RASSF8,RPGR,KLHL20,TTC14,NF1,CNIH1,ZNF654,CD164,SNRPB2,SLC30A7,BLOC1S6,PRRC2C,ARHGAP12…
	TF	Factor: GABP-alpha; motif: NNNRCCGGAAGTGN	TF:M09935	FALSE	0.00695172	2.15791	4526	372	123	20011	ZC3H13,GAPVD1,TAX1BP1,WASHC4,U2SURP,SAP30L,ADD3,NSMCE4A,PIKFYVE,HMGN1,THUMPD3,UGGT2,DCAF4L1,POLR2K,SASS6,TNPO1,CMC2,MGA,GON4L,TASOR,IQGAP1,GCC2,CARMIL1,BOD1L1,CLPTM1L,GOLPH3,SON,KIF5B,UHRF2,SECISBP2,TAF2,NIPBL,MFN1,PCM1,MTAP,TSG101,RBBP7,SNX25,USP34,ABI2,LSG1,HSP90B1,KRR1,MIS18BP1,PARL,COG3,DARS1,PPIG,ZNF585A,GMFB,MINDY2,STOML2,PTPN2,FBXW2,NOC3L,ERP44,PDCD7,ZNF343,ZFYVE16,MEAF6,TDRD6,LRRC1,FAM222…
	TF	Factor: TEL1; motif: CNCGGAANNN; match class: 1	TF:M02070_1	FALSE	0.00729812	2.13679	4959	372	132	20011	TAX1BP1,U2SURP,SAP30L,ADD3,TAF4B,EP300,NSMCE4A,RMND5A,SCYL3,HMGN1,DMKN,LAMB1,MPHOSPH10,CUL5,SMC3,DCAF4L1,SASS6,CMC2,MGA,TMX3,BCL2L10,TBPL1,GON4L,TASOR,LSM14A,PLAG1,GCC2,ZNF25,SOHLH2,CARMIL1,BOD1L1,CLPTM1L,GOLPH3,SON,PTP4A2,UHRF2,ADAMTS9,NIPBL,MFN1,PCM1,TSG101,SNX25,USP34,ABI2,QKI,PPP1CB,INTS8,CCNG2,PPP4R3A,LSG1,HSP90B1,KRR1,MIS18BP1,PARL,BICC1,COG3,DARS1,MINDY2,STOML2,PTPN2,FBXW2,NOC3L,ERP44,PDCD…
	TF	Factor: E2F-1; motif: TTTGGCGCCAAA	TF:M04516	FALSE	0.00732898	2.13496	11672	372	260	20011	PRPF40A,C2CD5,ATRX,ZNF492,ZC3H13,TESMIN,TAX1BP1,WASHC4,U2SURP,CCSER2,SAP30L,IFT122,ADD3,TAF4B,LSM11,EP300,NSMCE4A,ATP11B,RMI1,TRIM33,SCYL2,MIER1,RMND5A,DEPDC7,RNF14,CENPE,ASPM,SCYL3,HMGN1,CHD1,UBN1,MAP3K21,NSD2,CEP78,NOL8,CEP290,LGMN,BAZ1B,LAMB1,MPHOSPH10,CPEB2,BPTF,ARHGEF12,SMC3,KIF6,RBM17,THUMPD3,RCHY1,UGGT2,CDK12,TUT4,DCAF4L1,POLR2K,SASS6,BBS7,TFDP1,MGA,THOC2,MYO6,JMY,OOSP4A,BCL2L10,TBPL1,ARMC…
	TF	Factor: Sp2; motif: TGGGCGCGCCCA; match class: 1	TF:M06948_1	FALSE	0.00773559	2.11151	6337	372	160	20011	PRPF40A,C2CD5,CLDN12,ATRX,TESMIN,WASHC4,SAP30L,LSM11,EP300,ATP11B,TRIM33,MIER1,RMND5A,DEPDC7,RNF14,SCYL3,HMGN1,CHD1,NUS1,UBN1,MAP3K21,NSD2,BAZ1B,CPEB2,BPTF,LARP7,SMC3,RBM17,UGGT2,BBS7,TFDP1,MGA,MYO6,JMY,PLAG1,GMCL1,SOHLH2,ARL13B,ATP13A3,GOLPH3,SON,PTP4A2,UHRF2,MSX1,TBL1XR1,NIPBL,ATP8A1,PCM1,TSG101,SCARB2,RBBP7,JARID2,SNX25,PTGES3,ABI2,QKI,PPP1CB,CCNG2,POLR1D,CNN3,BICC1,TENT5C,ZNF585A,TMEM74,GMFB,…
	TF	Factor: E2F-1:TBR2; motif: NGGTGNNANGGCGCNNTNNCRNNN	TF:M08523	FALSE	0.00794535	2.09989	12430	372	273	20011	PRPF40A,C2CD5,ATRX,ZNF492,ZC3H13,TESMIN,GAPVD1,TAX1BP1,U2SURP,CCSER2,SAP30L,IFT122,LSM11,EP300,NSMCE4A,ATP11B,RMI1,TRIM33,MIER1,RMND5A,CENPE,ASPM,SCYL3,HMGN1,CHD1,NUS1,UBN1,MAP3K21,CEP78,MYO9A,DMKN,CEP290,BAZ1B,LAMB1,CPEB2,BPTF,LARP7,CUL5,KIF6,RBM17,UGGT2,CDK12,TUT4,DCAF4L1,POLR2K,SASS6,BBS7,TFDP1,TNPO1,MGA,TMX3,THOC2,MYO6,JMY,BCL2L10,TBPL1,GON4L,DCLRE1A,TASOR,LSM14A,IQGAP1,PLAG1,ZNF25,OTUD3,SOHL…
	TF	Factor: AP2; motif: GCCYGSGGSN	TF:M08867	FALSE	0.00800395	2.0967	10280	372	235	20011	PRPF40A,CLDN12,GAPVD1,TAX1BP1,CCSER2,SAP30L,ADD3,BPGM,LSM11,EP300,NSMCE4A,ATP11B,SMC2,RMI1,TRIM33,SCYL2,MIER1,RMND5A,DEPDC7,RNF14,CENPE,SCYL3,HMGN1,CHD1,ARHGAP18,NUS1,UBN1,MAP3K21,NSD2,MYO9A,DMKN,CEP290,BAZ1B,LAMB1,CPEB2,BPTF,PHF6,ARHGEF12,SMC3,RBM17,RCHY1,CDK12,TUT4,POLR2K,BBS7,TFDP1,TNPO1,THOC2,MYO6,JMY,BCL2L10,TBPL1,DCLRE1A,TASOR,LSM14A,PLAG1,GCC2,GMCL1,OTUD3,SOHLH2,FIP1L1,ATP13A3,BOD1L1,CLPTM…
	TF	Factor: Elf-1; motif: ACTTCCGGG; match class: 1	TF:M04714_1	FALSE	0.00848482	2.07136	2719	372	83	20011	ZNF492,ZC3H13,GAPVD1,TAX1BP1,U2SURP,SAP30L,KIF6,THUMPD3,DCAF4L1,SASS6,CMC2,MGA,TBPL1,GON4L,TASOR,BOD1L1,CLPTM1L,GOLPH3,SON,UHRF2,SECISBP2,TAF2,NIPBL,MFN1,PCM1,TSG101,SNX25,HSP90B1,KRR1,COG3,DARS1,PTPN2,FBXW2,NOC3L,ERP44,PDCD7,ZNF343,MEAF6,TDRD6,LRRC1,TAF3,SMC5,BACH1,TPT1,PHB2,PDIA6,RPL13A,MCM3AP,GPATCH8,SUGT1,CSPP1,GDAP1,MAGOH,ANKIB1,RPGR,TTC14,SNRPB2,BLOC1S6,PRRC2C,ARHGAP12,UBE3A,TRMT13,TSTD2,CH…
	TF	Factor: MAZ; motif: GGGMGGGGSSGGGGGGGGGGGG; match class: 1	TF:M09636_1	FALSE	0.00928759	2.0321	14426	372	306	20011	PRPF40A,C2CD5,CLDN12,ATRX,ZNF492,TESMIN,GAPVD1,TAX1BP1,WASHC4,CCSER2,SAP30L,IFT122,ADD3,TAF4B,LSM11,EP300,NSMCE4A,ATP11B,SMC2,RMI1,TRIM33,SCYL2,MIER1,RMND5A,DEPDC7,RNF14,CENPE,PIKFYVE,SCYL3,HMGN1,CHD1,ARHGAP18,NUS1,UBN1,MAP3K21,NSD2,CEP78,MYO9A,DMKN,NOL8,CEP290,LGMN,BAZ1B,LAMB1,MPHOSPH10,CPEB2,BPTF,CUL5,PHF6,ARHGEF12,SMC3,KIF6,RBM17,RCHY1,UGGT2,CDK12,TUT4,SASS6,BBS7,TFDP1,TNPO1,MGA,THOC2,MYO6,JMY…
	TF	Factor: TIEG1; motif: NCCCNSNCCCCGCCCCC	TF:M12351	FALSE	0.0106936	1.97087	12637	372	276	20011	PRPF40A,C2CD5,CLDN12,ATRX,ZNF492,TESMIN,TAX1BP1,WASHC4,CCSER2,ADD3,LSM11,EP300,NSMCE4A,ATP11B,SMC2,RMI1,TRIM33,SCYL2,MIER1,RMND5A,DEPDC7,PIKFYVE,SCYL3,HMGN1,CHD1,ARHGAP18,NUS1,UBN1,MAP3K21,NSD2,MYO9A,NOL8,CEP290,BAZ1B,MPHOSPH10,CPEB2,BPTF,LARP7,CUL5,PHF6,ARHGEF12,SMC3,KIF6,RBM17,THUMPD3,CDK12,TUT4,POLR2K,SASS6,TFDP1,TNPO1,MGA,TMX3,MYO6,JMY,BCL2L10,TBPL1,GON4L,ARMC1,DCLRE1A,TASOR,LSM14A,IQGAP1,PLA…
	TF	Factor: ER81; motif: NACCGGAAGTN	TF:M11421	FALSE	0.0107167	1.96994	2561	372	79	20011	ZC3H13,TAX1BP1,WASHC4,U2SURP,PIKFYVE,KIF6,RCHY1,UGGT2,DCAF4L1,POLR2K,SASS6,CMC2,GON4L,BOD1L1,CLPTM1L,SON,SECISBP2,NIPBL,MFN1,TSG101,HELLS,RBBP7,ABI2,MBTPS2,LSG1,HSP90B1,KRR1,PARL,COG3,DARS1,PPIG,ZNF585A,MINDY2,STOML2,FBXW2,NOC3L,ERP44,ZFYVE16,TDRD6,PHB2,PDIA6,RPL13A,MCM3AP,RBM26,GPATCH8,SUGT1,KIF4A,CSPP1,MAGOH,RASSF8,ANKIB1,RPGR,KLHL20,TTC14,NF1,ZNF654,CD164,SNRPB2,SLC30A7,BLOC1S6,ARHGAP12,UBE3A,…
	TF	Factor: GCMa:PEA3; motif: ATRCGGGCGGAAGTR; match class: 1	TF:M08313_1	FALSE	0.0109959	1.95877	9876	372	227	20011	C2CD5,GLYATL1,ZNF492,ZC3H13,GAPVD1,TAX1BP1,WASHC4,U2SURP,ACTL8,BPGM,EP300,NSMCE4A,ATP11B,RMI1,TRIM33,SCYL2,RMND5A,DEPDC7,RNF14,PIKFYVE,SCYL3,CHD1,UBN1,MYO9A,NOL8,CEP290,LAMB1,MPHOSPH10,CPEB2,BPTF,CUL5,PHF6,ARHGEF12,SMC3,RBM17,THUMPD3,RCHY1,UGGT2,DCAF4L1,POLR2K,SASS6,BBS7,TFDP1,TNPO1,MGA,TMX3,THOC2,JMY,BCL2L10,TBPL1,GON4L,LMOD3,DCLRE1A,TASOR,LSM14A,IQGAP1,GCC2,SOHLH2,ATP13A3,BOD1L1,CLPTM1L,UHRF2,S…
	TF	Factor: A-Myb:Elf-1; motif: NMCCGGAACCGTTA; match class: 1	TF:M08390_1	FALSE	0.0112881	1.94738	4902	372	130	20011	ATRX,ZC3H13,GAPVD1,U2SURP,SAP30L,BPGM,TAF4B,ATP11B,SMC2,TRIM33,SCYL2,DEPDC7,ASPM,PIKFYVE,SCYL3,HMGN1,CHD1,NUS1,NSD2,CEP290,LGMN,CPEB2,PHF6,ARHGEF12,SMC3,TUT4,POLR2K,SASS6,TNPO1,MGA,TMX3,THOC2,JMY,BCL2L10,LSM14A,ZNF25,GMCL1,OTUD3,SOHLH2,UHRF2,TMEM245,SECISBP2,TOP2A,PCM1,TSG101,HPRT1,RBBP7,PTGES3,ZNF395,SLC30A6,MIS18BP1,TENT5C,COG3,TMEM74,ZNF280B,STOML2,PPP1R12A,LUC7L3,THUMPD1,SEC62,DDX59,TAF3,KDM1…
	TF	Factor: YY1; motif: NGCCGCCATYTTGN	TF:M12275	FALSE	0.0115003	1.93929	7084	372	174	20011	C2CD5,CLDN12,GLYATL1,ATRX,ZNF492,ZC3H13,TRIM77,U2SURP,TAF4B,EP300,TRIM33,SCYL2,MIER1,CENPE,ASPM,SCYL3,HMGN1,NUS1,UBN1,NSD2,CEP78,MYO9A,DMKN,BAZ1B,LAMB1,MPHOSPH10,BPTF,LARP7,CUL5,PHF6,SMC3,KIF6,THUMPD3,RCHY1,CDK12,SASS6,TNPO1,CMC2,THOC2,JMY,LMOD3,DCLRE1A,TASOR,LSM14A,PLAG1,GCC2,ZNF25,FIP1L1,CARMIL1,ATP13A3,CLPTM1L,GOLPH3,SON,KIF5B,TOP2A,TAF2,NIPBL,MFN1,CPEB4,PCM1,HPRT1,HELLS,RBBP7,USP34,PTGES3,ABI…
	TF	Factor: ELK1; motif: NACTTCCGSCGGAAGYN; match class: 1	TF:M03971_1	FALSE	0.0116497	1.93369	7290	372	178	20011	PRPF40A,C2CD5,ZC3H13,TESMIN,GAPVD1,SAP30L,ADD3,BPGM,EP300,NSMCE4A,ATP11B,TRIM33,SCYL2,MIER1,PIKFYVE,SCYL3,HMGN1,CHD1,NUS1,UBN1,MAP3K21,CEP78,DMKN,CEP290,LGMN,BAZ1B,CPEB2,BPTF,PHF6,ARHGEF12,SMC3,RBM17,THUMPD3,UGGT2,DCAF4L1,POLR2K,TNPO1,THOC2,JMY,LMOD3,DCLRE1A,TASOR,PLAG1,ATP13A3,BOD1L1,GOLPH3,PTP4A2,SECISBP2,NIPBL,ATP8A1,PCM1,JARID2,USP34,SYTL2,ZNF395,ABI2,QKI,PPP1CB,CCNG2,POLR1D,PPP4R3A,LSG1,HSP9…
	TF	Factor: E2F-4; motif: GCGGGAAANA	TF:M02090	FALSE	0.0117317	1.93064	12240	372	269	20011	PRPF40A,C2CD5,GLYATL1,ATRX,ZNF492,GAPVD1,TAX1BP1,WASHC4,U2SURP,SAP30L,IFT122,ADD3,BPGM,EP300,ATP8,NSMCE4A,ATP11B,SMC2,RMI1,MIER1,RMND5A,CENPE,ASPM,SCYL3,HMGN1,CHD1,ARHGAP18,NUS1,UBN1,MAP3K21,NSD2,CEP78,MYO9A,DMKN,NOL8,CEP290,LGMN,BAZ1B,MPHOSPH10,CPEB2,BPTF,LARP7,CUL5,PHF6,ARHGEF12,SMC3,THUMPD3,UGGT2,TUT4,POLR2K,TFDP1,TNPO1,MGA,THOC2,MYO6,JMY,TBPL1,ARMC1,DCLRE1A,TASOR,LSM14A,IQGAP1,PLAG1,GCC2,GMCL…
	TF	Factor: YY1; motif: NNCGCCATTNN	TF:M03924	FALSE	0.0123153	1.90955	10272	372	234	20011	C2CD5,ATRX,ZNF492,TESMIN,GAPVD1,TAX1BP1,WASHC4,U2SURP,SAP30L,IFT122,TAF4B,EP300,ATP8,NSMCE4A,RMI1,TRIM33,SCYL2,MIER1,RMND5A,DEPDC7,CENPE,ASPM,SCYL3,CHD1,NUS1,UBN1,MAP3K21,NSD2,CEP78,NOL8,BAZ1B,MPHOSPH10,BPTF,CUL5,PHF6,ARHGEF12,SMC3,RCHY1,UGGT2,TUT4,DCAF4L1,POLR2K,SASS6,BBS7,THOC2,MYO6,BCL2L10,TBPL1,GON4L,LMOD3,DCLRE1A,TASOR,LSM14A,IQGAP1,PLAG1,ZNF25,GMCL1,OTUD3,FIP1L1,CLPTM1L,GOLPH3,SON,PTP4A2,KI…
	TF	Factor: EHF; motif: CSCGGAARTN	TF:M02052	FALSE	0.0123153	1.90955	10272	372	234	20011	C2CD5,CLDN12,ATRX,ZNF492,ZC3H13,GAPVD1,TAX1BP1,WASHC4,U2SURP,CCSER2,SAP30L,ADD3,TAF4B,LSM11,EP300,NSMCE4A,SMC2,TRIM33,SCYL2,MIER1,PIKFYVE,SCYL3,HMGN1,NUS1,DMKN,LAMB1,MPHOSPH10,LARP7,ARHGEF12,KIF6,THUMPD3,RCHY1,UGGT2,CDK12,DCAF4L1,POLR2K,SASS6,TFDP1,TNPO1,CMC2,MGA,TMX3,JMY,TBPL1,GON4L,TASOR,IQGAP1,PLAG1,GCC2,SOHLH2,FIP1L1,CARMIL1,ARL13B,BOD1L1,CLPTM1L,GOLPH3,SON,PTP4A2,KIF5B,UHRF2,SECISBP2,TOP2A,T…
	TF	Factor: BEN; motif: CWGCGAYA	TF:M01241	FALSE	0.0123408	1.90866	7605	372	184	20011	PRPF40A,C2CD5,ATRX,ZNF492,GAPVD1,WASHC4,SAP30L,IFT122,ADD3,TAF4B,ATP11B,RMI1,TRIM33,RMND5A,DEPDC7,RNF14,CENPE,ASPM,SCYL3,HMGN1,CHD1,UBN1,MAP3K21,CEP78,MYO9A,NOL8,CEP290,BAZ1B,LAMB1,MPHOSPH10,CPEB2,BPTF,LARP7,PHF6,THUMPD3,UGGT2,CDK12,POLR2K,BBS7,TNPO1,THOC2,MYO6,JMY,DCLRE1A,TASOR,IQGAP1,PLAG1,ATP13A3,SON,KIF5B,UHRF2,TMEM245,SECISBP2,ADAMTS9,TAF2,NIPBL,CPEB4,MTAP,TSG101,HPRT1,RBBP7,JARID2,ZNF395,AB…
	TF	Factor: CREB1; motif: NRRTGACGTMA	TF:M09887	FALSE	0.0125065	1.90286	6035	372	153	20011	ATRX,TESMIN,GAPVD1,TAX1BP1,CCSER2,TAF4B,ATP11B,SCYL2,RMND5A,CENPE,ASPM,SCYL3,HMGN1,CHD1,UBN1,MAP3K21,NSD2,CEP78,MYO9A,CEP290,LAMB1,LARP7,CUL5,SMC3,RBM17,THUMPD3,RCHY1,UGGT2,DCAF4L1,SASS6,BBS7,TFDP1,MGA,THOC2,MYO6,JMY,IQGAP1,ZNF25,OTUD3,SOHLH2,CARMIL1,ARL13B,CLPTM1L,GOLPH3,PTP4A2,SECISBP2,ADAMTS9,TOP2A,TAF2,PCM1,MTAP,TSG101,HPRT1,SCARB2,JARID2,SNX25,USP34,SYTL2,PTGES3,INTS8,LSG1,HSP90B1,CNN3,DARS1…
	TF	Factor: CREB; motif: NSTGACGTAANN	TF:M00177	FALSE	0.0129353	1.88822	5301	372	138	20011	C2CD5,ATRX,TESMIN,TAX1BP1,CCSER2,TAF4B,ATP11B,TRIM33,SCYL2,CENPE,ASPM,PIKFYVE,SCYL3,HMGN1,CHD1,UBN1,NSD2,MYO9A,NOL8,MPHOSPH10,CPEB2,LARP7,ARHGEF12,RBM17,THUMPD3,RCHY1,DCAF4L1,BBS7,TFDP1,MGA,TMX3,JMY,GON4L,GCC2,ZNF25,OTUD3,ARL13B,ATP13A3,CLPTM1L,GOLPH3,SON,PTP4A2,SECISBP2,TAF2,MTAP,TSG101,HPRT1,HELLS,SCARB2,JARID2,USP34,PTGES3,QKI,LSG1,HSP90B1,KRR1,PPIG,ZNF585A,UNG,PTPN2,FBXW2,PDCD7,DDX10,WAPL,MEA…
	TF	Factor: GABP-alpha; motif: NRCCGGAAGTN	TF:M11415	FALSE	0.0130647	1.8839	3328	372	96	20011	ZC3H13,WASHC4,U2SURP,PIKFYVE,KIF6,THUMPD3,UGGT2,DCAF4L1,POLR2K,SASS6,TNPO1,CMC2,GON4L,BOD1L1,CLPTM1L,GOLPH3,SON,SECISBP2,NIPBL,MFN1,PCM1,MTAP,TSG101,RBBP7,USP34,ABI2,LSG1,HSP90B1,KRR1,SLC30A6,PARL,COG3,DARS1,PPIG,ZNF585A,UNG,GMFB,MINDY2,STOML2,FBXW2,NOC3L,ERP44,ZFYVE16,TDRD6,FAM222B,TAF3,BACH1,TPT1,PPP6C,PHB2,PDIA6,RPL13A,RIF1,MCM3AP,RBM26,GPATCH8,SUGT1,KIF4A,CSPP1,GDAP1,MAGOH,RPGR,KLHL20,TTC14,A…
	TF	Factor: YY1; motif: NAANATGGCGNNN	TF:M08982	FALSE	0.0136627	1.86446	7204	372	176	20011	C2CD5,CLDN12,ATRX,ZNF492,TRIM77,GAPVD1,U2SURP,IFT122,TAF4B,EP300,ATP8,RMI1,TRIM33,SCYL2,MIER1,CENPE,ASPM,SCYL3,NUS1,UBN1,MAP3K21,NSD2,CEP78,MYO9A,DMKN,BAZ1B,MPHOSPH10,BPTF,CUL5,PHF6,SMC3,KIF6,THUMPD3,RCHY1,UGGT2,CDK12,TUT4,DCAF4L1,SASS6,CMC2,THOC2,JMY,LMOD3,DCLRE1A,TASOR,LSM14A,IQGAP1,ZNF25,FIP1L1,CARMIL1,ATP13A3,CLPTM1L,GOLPH3,SON,KIF5B,MFN1,CPEB4,PCM1,HPRT1,RBBP7,JARID2,SNX25,USP34,PTGES3,ABI2,…
	TF	Factor: YY2; motif: NNATGGCGGCN	TF:M12554	FALSE	0.0140117	1.85351	2710	372	82	20011	C2CD5,ATRX,TESMIN,WASHC4,IFT122,EP300,CENPE,CHD1,NUS1,UBN1,BPTF,PHF6,SMC3,RCHY1,TUT4,THOC2,DCLRE1A,TASOR,LSM14A,ZNF25,CLPTM1L,GOLPH3,KIF5B,MSX1,PCM1,HPRT1,JARID2,USP34,ABI2,INTS8,MBTPS2,PPP4R3A,HSP90B1,CNN3,COG3,PPIG,ZNF585A,UNG,SMC4,WAPL,THUMPD1,TAF3,AZIN1,NCOA3,TPT1,TTC3,RPL13A,RIF1,MCM3AP,SUGT1,CSPP1,MYRIP,SET,N4BP1,NF1,TAPT1,FAM220A,CD164,COLGALT1,PRRC2C,NSD3,MAN2A1,STRAP,FEZ2,TAF4,MORF4L1,TP…
	TF	Factor: E2F-6; motif: NGGGCGGGARRNN	TF:M09895	FALSE	0.0140129	1.85347	7982	372	191	20011	C2CD5,TESMIN,GAPVD1,U2SURP,SAP30L,IFT122,ADD3,BPGM,LSM11,EP300,ATP11B,SMC2,RMI1,TRIM33,MIER1,RMND5A,HMGN1,CHD1,NUS1,UBN1,MAP3K21,NSD2,CEP78,MYO9A,NOL8,CEP290,BAZ1B,MPHOSPH10,CPEB2,BPTF,PHF6,ARHGEF12,SMC3,THUMPD3,UGGT2,CDK12,TFDP1,TNPO1,MGA,THOC2,MYO6,BCL2L10,GON4L,DCLRE1A,LSM14A,IQGAP1,PLAG1,GMCL1,SOHLH2,FIP1L1,CARMIL1,ARL13B,ATP13A3,SON,PTP4A2,KIF5B,UHRF2,TMEM245,MSX1,TOP2A,MFN1,PCM1,HELLS,JARID…
	TF	Factor: E2F-1; motif: TTTSGCGS; match class: 1	TF:M00431_1	FALSE	0.0140786	1.85144	2321	372	73	20011	ATRX,SAP30L,ADD3,BPGM,TAF4B,NSMCE4A,RMI1,CEP78,CEP290,PHF6,SMC3,TUT4,MGA,THOC2,DCLRE1A,IQGAP1,CARMIL1,SON,UHRF2,TMEM245,PCM1,HELLS,RBBP7,ZNF395,PPP1CB,CNN3,DARS1,UNG,IBTK,SMC4,PDCD7,DDX10,ZFYVE16,AZIN1,SMC5,CHAF1A,BACH1,TPT1,CLSPN,PHB2,ZCCHC2,BRD2,SET,PCNA,REV3L,N4BP1,RPGR,MYPOP,POLR1F,SSX2IP,MCM10,COLGALT1,PRRC2C,FAM228A,SIN3A,NSD3,SFT2D2,MAN2A1,TAF4,MORF4L1,TADA2A,RANBP2,GAB1,PNN,SCAF11,MARCHF7…
	TF	Factor: AP-2beta; motif: NSCCNNNGGSN	TF:M11478	FALSE	0.0143555	1.84298	10179	372	232	20011	CLDN12,GLYATL1,TESMIN,TRIM77,GAPVD1,TAX1BP1,WASHC4,U2SURP,CCSER2,SAP30L,IFT122,ADD3,BPGM,TAF4B,EP300,ATP11B,SMC2,RMI1,TRIM33,SCYL2,MIER1,RMND5A,DEPDC7,RNF14,CENPE,SCYL3,HMGN1,CHD1,ARHGAP18,NUS1,UBN1,MAP3K21,NSD2,MYO9A,CEP290,LGMN,BAZ1B,LAMB1,MPHOSPH10,CPEB2,BPTF,PHF6,ARHGEF12,SMC3,RBM17,POLR2K,BBS7,TFDP1,TNPO1,MGA,THOC2,MYO6,BCL2L10,GON4L,DCLRE1A,PLAG1,SOHLH2,CARMIL1,ARL13B,ATP13A3,CLPTM1L,GOLPH3…
	TF	Factor: NRF-1; motif: GCGCMTGCGCN; match class: 1	TF:M07052_1	FALSE	0.0145284	1.83778	748	372	33	20011	CCSER2,KIF6,RBM17,TFDP1,MGA,FIP1L1,RBBP7,PPP1CB,SMC4,PTPN2,DDX10,PPP1R12A,TTC3,SMARCA5,HMMR,GPATCH8,N4BP1,MYPOP,NF1,RAD21,ADAM10,FAM220A,SLC35G1,FAM228A,CHMP3,KDM3A,FAM13B,SCAF11,TDP2,MIB1,KMT2C,RPRD2,ZNF652
	TF	Factor: Nkx2-8; motif: STCGTTGAN	TF:M10632	FALSE	0.0146879	1.83304	4974	372	131	20011	C2CD5,ATRX,ZC3H13,TAX1BP1,WASHC4,ADD3,ATP8,NSMCE4A,SMC2,DEPDC7,RNF14,CHD1,NSD2,CEP78,NOL8,CEP290,LGMN,MPHOSPH10,RCHY1,DCAF4L1,POLR2K,TNPO1,TMX3,THOC2,MYO6,GON4L,ARMC1,LMOD3,TASOR,GCC2,GMCL1,OTUD3,SOHLH2,CARMIL1,CLPTM1L,GOLPH3,KIF5B,TMEM245,SECISBP2,TBL1XR1,DNAH11,TSG101,SCARB2,RBBP7,JARID2,SNX25,USP34,PTGES3,QKI,INTS8,MBTPS2,PPP4R3A,HSP90B1,COG3,PPIG,TMEM74,IBTK,GMFB,SMC4,FBXW7,PDCD7,ZNF343,PBRM1…
	TF	Factor: ELF1; motif: NNNASCCGGAAGTGGNNNN; match class: 1	TF:M12600_1	FALSE	0.0149393	1.82567	3248	372	94	20011	ZNF492,ZC3H13,GAPVD1,TAX1BP1,U2SURP,SAP30L,RNF14,KIF6,THUMPD3,DCAF4L1,POLR2K,SASS6,GON4L,TASOR,IQGAP1,GCC2,CARMIL1,BOD1L1,CLPTM1L,GOLPH3,UHRF2,SECISBP2,TAF2,NIPBL,MFN1,PCM1,MTAP,TSG101,SNX25,USP34,ABI2,PPP4R3A,HSP90B1,SLC30A6,PABIR2,TENT5C,COG3,DARS1,GMFB,FBXW2,PDCD7,ZNF343,WAPL,MEAF6,TDRD6,LRRC1,TAF3,SMC5,BACH1,TPT1,PHB2,ZCCHC2,PDIA6,RPL13A,MCM3AP,GPATCH8,SUGT1,CSPP1,MAGOH,ANKIB1,RPGR,KLHL20,TTC…
	TF	Factor: ETV3; motif: ACCGGAAGTN	TF:M03981	FALSE	0.0157162	1.80365	2371	372	74	20011	ZC3H13,TAX1BP1,WASHC4,U2SURP,PIKFYVE,THUMPD3,RCHY1,UGGT2,DCAF4L1,POLR2K,CMC2,GON4L,GCC2,BOD1L1,CLPTM1L,SON,KIF5B,SECISBP2,TAF2,NIPBL,MFN1,TSG101,RBBP7,ABI2,MBTPS2,LSG1,HSP90B1,PARL,COG3,DARS1,ZNF585A,MINDY2,STOML2,FBXW2,NOC3L,ERP44,ZFYVE16,TDRD6,SMC5,PHB2,PDIA6,MCM3AP,GPATCH8,SUGT1,MAGOH,RASSF8,RPGR,KLHL20,TTC14,NF1,ZNF654,CD164,SLC30A7,BLOC1S6,ARHGAP12,UBE3A,TSTD2,SETX,PER2,NXT2,UTP14A,PAK1IP1,D…
	TF	Factor: rax; motif: NNCRTTAN	TF:M10948	FALSE	0.0158309	1.80049	11985	372	264	20011	PRPF40A,C2CD5,CLDN12,GLYATL1,ATRX,ZNF492,ZC3H13,WASHC4,U2SURP,IFT122,ADD3,BPGM,TAF4B,LSM11,ATP8,NSMCE4A,ATP11B,SMC2,DEPDC7,CENPE,ASPM,SCYL3,ARHGAP18,UBN1,NSD2,CEP78,MYO9A,DMKN,NOL8,LGMN,BAZ1B,MPHOSPH10,CPEB2,LARP7,CUL5,PHF6,SMC3,RBM17,THUMPD3,RCHY1,UGGT2,TUT4,POLR2K,SASS6,BBS7,TNPO1,CMC2,TMX3,THOC2,MUC16,BCL2L10,TBPL1,GON4L,ARMC1,LMOD3,DCLRE1A,TASOR,LSM14A,GMCL1,SOHLH2,FIP1L1,ARL13B,BOD1L1,CLPTM1…
	TF	Factor: c-Ets-2; motif: NCCGGAAGTG; match class: 1	TF:M08759_1	FALSE	0.0159103	1.79832	2984	372	88	20011	C2CD5,ZNF492,ZC3H13,GAPVD1,TAX1BP1,U2SURP,SAP30L,TRIM33,SCYL2,KIF6,THUMPD3,DCAF4L1,SASS6,MGA,GON4L,TASOR,BOD1L1,CLPTM1L,GOLPH3,SON,UHRF2,SECISBP2,TAF2,NIPBL,MFN1,PCM1,TSG101,LSG1,HSP90B1,KRR1,MIS18BP1,COG3,DARS1,STOML2,FBXW2,NOC3L,ERP44,PDCD7,ZNF343,MEAF6,TDRD6,LRRC1,SMC5,BACH1,TPT1,PPP6C,PHB2,ZCCHC2,TTC3,PDIA6,RPL13A,MCM3AP,GPATCH8,SUGT1,CSPP1,MAGOH,ANKIB1,SART3,RPGR,TTC14,ANKRD11,SNRPB2,BLOC1S6…
	TF	Factor: c-ets-1; motif: ACCGGAWGTN	TF:M02063	FALSE	0.0169256	1.77146	7742	372	186	20011	C2CD5,ZNF492,ZC3H13,GAPVD1,TAX1BP1,WASHC4,U2SURP,CCSER2,SAP30L,IFT122,BPGM,LSM11,EP300,NSMCE4A,TRIM33,SCYL2,MIER1,RNF14,PIKFYVE,HMGN1,NUS1,UBN1,DMKN,BAZ1B,MPHOSPH10,LARP7,KIF6,THUMPD3,RCHY1,UGGT2,CDK12,DCAF4L1,POLR2K,SASS6,TFDP1,TNPO1,CMC2,MGA,THOC2,TBPL1,GON4L,TASOR,GCC2,GMCL1,FIP1L1,CARMIL1,ATP13A3,BOD1L1,CLPTM1L,GOLPH3,SON,KIF5B,SECISBP2,TAF2,NIPBL,MFN1,PCM1,MTAP,TSG101,RBBP7,SNX25,USP34,PTGES…
	TF	Factor: Hey1; motif: NGCRCGYGYN	TF:M11058	FALSE	0.0183494	1.73638	13404	372	288	20011	PRPF40A,C2CD5,GLYATL1,ZC3H13,TESMIN,TRIM77,GAPVD1,TAX1BP1,WASHC4,U2SURP,CCSER2,SAP30L,ACTL8,TAF4B,LSM11,NSMCE4A,ATP11B,RMI1,TRIM33,SCYL2,MIER1,RMND5A,DEPDC7,RNF14,CENPE,ASPM,PIKFYVE,SCYL3,HMGN1,CHD1,NUS1,UBN1,MAP3K21,NSD2,MYO9A,NOL8,CEP290,LGMN,LAMB1,MPHOSPH10,CPEB2,BPTF,LARP7,CUL5,PHF6,ARHGEF12,SMC3,KIF6,RBM17,RCHY1,UGGT2,TUT4,DCAF4L1,POLR2K,SASS6,TFDP1,TNPO1,MGA,TMX3,THOC2,MYO6,JMY,OOSP4A,BCL2L…
	TF	Factor: SAP-1a; motif: NACCGGAAGTV	TF:M01167	FALSE	0.0187759	1.7264	2001	372	65	20011	ZC3H13,TAX1BP1,WASHC4,U2SURP,KIF6,RCHY1,UGGT2,DCAF4L1,SASS6,CMC2,GON4L,BOD1L1,CLPTM1L,SON,SECISBP2,NIPBL,MFN1,ABI2,MBTPS2,HSP90B1,KRR1,PARL,COG3,DARS1,PPIG,ZNF585A,STOML2,FBXW2,NOC3L,ZFYVE16,TDRD6,PHB2,PDIA6,RPL13A,RIF1,MCM3AP,RBM26,SUGT1,KIF4A,CSPP1,RASSF8,KLHL20,TTC14,NF1,ZNF654,SNRPB2,SLC30A7,BLOC1S6,ARHGAP12,TRMT13,PER2,CIR1,PAK1IP1,PARD3,CCDC73,PNN,CSNK1A1,GABARAPL2,YES1,NCAPG,FKBP1A,TEPSIN,…
	TF	Factor: Fli-1; motif: NACCGGAARTN	TF:M11404	FALSE	0.0190437	1.72025	8912	372	208	20011	C2CD5,ZNF492,ZC3H13,GAPVD1,TAX1BP1,WASHC4,U2SURP,CCSER2,SAP30L,IFT122,ADD3,BPGM,TAF4B,LSM11,EP300,SMC2,TRIM33,SCYL2,RMND5A,RNF14,PIKFYVE,SCYL3,HMGN1,CHD1,NUS1,MYO9A,MPHOSPH10,LARP7,CUL5,ARHGEF12,KIF6,THUMPD3,RCHY1,UGGT2,CDK12,DCAF4L1,POLR2K,SASS6,TFDP1,TNPO1,CMC2,MGA,TMX3,TBPL1,GON4L,DCLRE1A,TASOR,LSM14A,IQGAP1,GCC2,ZNF25,GMCL1,OTUD3,SOHLH2,CARMIL1,ATP13A3,BOD1L1,CLPTM1L,GOLPH3,SON,PTP4A2,KIF5B,U…
	TF	Factor: FLI-1; motif: NAYTTCCGGT	TF:M08913	FALSE	0.0191209	1.71849	8488	372	200	20011	PRPF40A,C2CD5,ZNF492,ZC3H13,GAPVD1,TAX1BP1,WASHC4,U2SURP,CCSER2,SAP30L,ADD3,BPGM,TAF4B,LSM11,EP300,NSMCE4A,SMC2,SCYL2,RMND5A,RNF14,PIKFYVE,SCYL3,HMGN1,CHD1,NUS1,MPHOSPH10,LARP7,KIF6,THUMPD3,RCHY1,UGGT2,DCAF4L1,POLR2K,SASS6,TFDP1,TNPO1,CMC2,MGA,TMX3,TBPL1,GON4L,DCLRE1A,TASOR,IQGAP1,GCC2,ZNF25,GMCL1,CARMIL1,BOD1L1,CLPTM1L,GOLPH3,SON,PTP4A2,KIF5B,UHRF2,SECISBP2,TAF2,NIPBL,MFN1,PCM1,MTAP,TSG101,RBBP7…
	TF	Factor: c-Ets-1; motif: NNNRCCGGAWRYNNNN	TF:M01078	FALSE	0.0192672	1.71518	7704	372	185	20011	C2CD5,ZNF492,ZC3H13,GAPVD1,TAX1BP1,WASHC4,U2SURP,CCSER2,SAP30L,TAF4B,LSM11,EP300,NSMCE4A,TRIM33,SCYL2,MIER1,RNF14,ASPM,PIKFYVE,HMGN1,NUS1,UBN1,DMKN,CEP290,BAZ1B,MPHOSPH10,LARP7,KIF6,THUMPD3,RCHY1,UGGT2,CDK12,DCAF4L1,POLR2K,SASS6,TFDP1,TNPO1,CMC2,MGA,THOC2,TBPL1,GON4L,TASOR,GCC2,GMCL1,SOHLH2,CARMIL1,ATP13A3,BOD1L1,CLPTM1L,GOLPH3,SON,KIF5B,SECISBP2,TAF2,NIPBL,MFN1,PCM1,MTAP,TSG101,RBBP7,JARID2,SNX2…
	TF	Factor: Pax-3; motif: NNNNNNCGTCACGSTYNNNNN; match class: 1	TF:M00327_1	FALSE	0.0195668	1.70848	6986	372	171	20011	ATRX,ZC3H13,TAX1BP1,WASHC4,U2SURP,SAP30L,IFT122,ADD3,TAF4B,ATP11B,RMND5A,DEPDC7,CENPE,ASPM,PIKFYVE,SCYL3,HMGN1,NUS1,UBN1,NSD2,MYO9A,NOL8,LGMN,BAZ1B,LAMB1,BPTF,LARP7,CUL5,PHF6,KIF6,RBM17,THUMPD3,RCHY1,UGGT2,CDK12,DCAF4L1,BBS7,MGA,BCL2L10,IQGAP1,GCC2,ZNF25,GMCL1,OTUD3,CARMIL1,ATP13A3,BOD1L1,SON,DNAH11,ADAMTS9,TOP2A,TAF2,MFN1,ATP8A1,PCM1,SCARB2,JARID2,USP34,QKI,PPP1CB,INTS8,CCNG2,LSG1,HSP90B1,SLC30A…
	TF	Factor: ATF-3; motif: GGCGCSSNSNGRTSACGTSA	TF:M04744	FALSE	0.0196455	1.70674	10269	372	233	20011	PRPF40A,C2CD5,ATRX,TESMIN,TRIM77,GAPVD1,WASHC4,U2SURP,CCSER2,IFT122,ACTL8,TAF4B,LSM11,ATP8,NSMCE4A,ATP11B,SCYL2,MIER1,RMND5A,DEPDC7,RNF14,CENPE,ASPM,SCYL3,HMGN1,NUS1,UBN1,MAP3K21,NSD2,CEP78,MYO9A,NOL8,BAZ1B,MPHOSPH10,BPTF,LARP7,CUL5,PHF6,SMC3,KIF6,RBM17,THUMPD3,RCHY1,UGGT2,CDK12,TUT4,DCAF4L1,POLR2K,SASS6,BBS7,TFDP1,TNPO1,MGA,TMX3,THOC2,MYO6,JMY,BCL2L10,TBPL1,ARMC1,DCLRE1A,IQGAP1,PLAG1,GCC2,ZNF25,…
	TF	Factor: Nkx2-3; motif: NNCGTTRWS	TF:M10638	FALSE	0.0200003	1.69896	11160	372	249	20011	PRPF40A,C2CD5,CLDN12,GLYATL1,ATRX,ZNF492,GAPVD1,WASHC4,ACTL8,ADD3,BPGM,TAF4B,LSM11,ATP8,NSMCE4A,ATP11B,SMC2,RMI1,TRIM33,MIER1,DEPDC7,RNF14,ASPM,PIKFYVE,HMGN1,CHD1,ARHGAP18,UBN1,MAP3K21,NSD2,CEP78,DMKN,NOL8,CEP290,LGMN,BAZ1B,MPHOSPH10,CPEB2,BPTF,LARP7,PHF6,ARHGEF12,RCHY1,UGGT2,CDK12,TUT4,DCAF4L1,POLR2K,BBS7,TNPO1,TMX3,THOC2,MUC16,OOSP4A,BCL2L10,TBPL1,GON4L,LMOD3,DCLRE1A,TASOR,LSM14A,IQGAP1,ZNF25,G…
	TF	Factor: Fli-1; motif: NACCGGAARTN; match class: 1	TF:M11404_1	FALSE	0.0209756	1.67829	3229	372	93	20011	ZNF492,ZC3H13,GAPVD1,U2SURP,SAP30L,SMC2,CUL5,ARHGEF12,KIF6,THUMPD3,RCHY1,CDK12,DCAF4L1,SASS6,CMC2,MGA,DCLRE1A,TASOR,GMCL1,BOD1L1,CLPTM1L,GOLPH3,SON,UHRF2,SECISBP2,MFN1,PCM1,MTAP,TSG101,SNX25,PTGES3,MBTPS2,LSG1,KRR1,PARL,COG3,GMFB,SMC4,FBXW2,NOC3L,ERP44,ZNF343,ZFYVE16,MEAF6,TDRD6,LRRC1,NCOA3,BACH1,TPT1,PPP6C,PHB2,PDIA6,MCM3AP,GPATCH8,SUGT1,CSPP1,GDAP1,ANKIB1,RPGR,KLHL20,TTC14,MCM10,SNRPB2,EXOSC3,B…
	TF	Factor: E2F-1; motif: TTTSGCGS	TF:M00431	FALSE	0.0212493	1.67266	7456	372	180	20011	C2CD5,ATRX,ZC3H13,SAP30L,ADD3,BPGM,TAF4B,LSM11,EP300,NSMCE4A,RMI1,TRIM33,RMND5A,SCYL3,HMGN1,CHD1,UBN1,NSD2,CEP78,CEP290,BAZ1B,MPHOSPH10,CPEB2,BPTF,LARP7,PHF6,SMC3,KIF6,UGGT2,TUT4,SASS6,TFDP1,TNPO1,MGA,THOC2,JMY,OOSP4A,DCLRE1A,TASOR,IQGAP1,FIP1L1,CARMIL1,ATP13A3,BOD1L1,CLPTM1L,SON,UHRF2,TMEM245,SECISBP2,NIPBL,MFN1,PCM1,HPRT1,HELLS,SCARB2,RBBP7,ZNF395,ABI2,QKI,PPP1CB,PPP4R3A,LSG1,HSP90B1,KRR1,CNN3,…
	TF	Factor: E2F-1; motif: WWTGGCGCCAAA; match class: 1	TF:M04515_1	FALSE	0.0213846	1.6699	12480	372	272	20011	PRPF40A,C2CD5,ATRX,ZNF492,TESMIN,TAX1BP1,WASHC4,U2SURP,CCSER2,SAP30L,IFT122,ADD3,TAF4B,LSM11,EP300,NSMCE4A,ATP11B,RMI1,TRIM33,SCYL2,MIER1,RMND5A,DEPDC7,RNF14,CENPE,ASPM,SCYL3,HMGN1,CHD1,NUS1,UBN1,MAP3K21,NSD2,CEP78,NOL8,CEP290,LGMN,BAZ1B,LAMB1,MPHOSPH10,CPEB2,BPTF,ARHGEF12,SMC3,KIF6,RBM17,THUMPD3,RCHY1,UGGT2,CDK12,TUT4,DCAF4L1,BBS7,TFDP1,TNPO1,MGA,THOC2,MYO6,JMY,OOSP4A,BCL2L10,TBPL1,ARMC1,DCLRE1A…
	TF	Factor: ER81; motif: NACCGGAAGTN	TF:M11420	FALSE	0.0217449	1.66264	3277	372	94	20011	ZC3H13,TAX1BP1,WASHC4,U2SURP,IFT122,PIKFYVE,HMGN1,KIF6,RCHY1,UGGT2,DCAF4L1,POLR2K,SASS6,CMC2,MGA,GON4L,BOD1L1,CLPTM1L,SON,SECISBP2,NIPBL,MFN1,MTAP,TSG101,RBBP7,ABI2,MBTPS2,LSG1,HSP90B1,KRR1,PARL,TENT5C,COG3,DARS1,PPIG,ZNF585A,TMEM74,MINDY2,STOML2,FBXW2,NOC3L,ERP44,ZFYVE16,TDRD6,TAF3,TPT1,PPP6C,PHB2,PDIA6,ATP6V0A1,RPL13A,RIF1,MCM3AP,RBM26,GPATCH8,SUGT1,KIF4A,CSPP1,MAGOH,RASSF8,RPGR,KLHL20,TTC14,AN…
	TF	Factor: Elk-1; motif: NACMGGAAGTN; match class: 1	TF:M11432_1	FALSE	0.0220054	1.65747	1559	372	54	20011	C2CD5,ZC3H13,U2SURP,SAP30L,KIF6,THUMPD3,CDK12,DCAF4L1,SASS6,BOD1L1,CLPTM1L,GOLPH3,SECISBP2,MSX1,MFN1,PCM1,TSG101,RBBP7,LSG1,COG3,FBXW2,ZNF343,TDRD6,SMC5,BACH1,TPT1,PHB2,PDIA6,RPL13A,MCM3AP,GPATCH8,ANKIB1,SART3,RPGR,KLHL20,TTC14,SNRPB2,BLOC1S6,PRRC2C,ARHGAP12,UBE3A,TRMT13,TSTD2,USP53,PER2,CCDC73,PNN,GABARAPL2,YES1,TDP2,FKBP1A,ZNF611,ACTR2,YWHAB
	TF	Factor: WT1; motif: GNGGGGGCGGGG	TF:M03893	FALSE	0.0225193	1.64745	8506	372	200	20011	PRPF40A,C2CD5,CLDN12,ATRX,ZNF492,TESMIN,CCSER2,SAP30L,IFT122,ADD3,EP300,ATP11B,RMI1,TRIM33,SCYL2,MIER1,DEPDC7,HMGN1,CHD1,NUS1,UBN1,MAP3K21,NSD2,MYO9A,NOL8,MPHOSPH10,CPEB2,BPTF,LARP7,CUL5,SMC3,KIF6,TUT4,TFDP1,MGA,TMX3,JMY,TBPL1,ARMC1,TASOR,IQGAP1,PLAG1,GCC2,SOHLH2,FIP1L1,CARMIL1,ATP13A3,BOD1L1,CLPTM1L,GOLPH3,SON,KIF5B,UHRF2,TMEM245,SECISBP2,MSX1,TBL1XR1,DNAH11,ADAMTS9,TOP2A,NIPBL,MFN1,PCM1,HPRT1,S…
	TF	Factor: Alx-4; motif: NNCRTTAN; match class: 1	TF:M10880_1	FALSE	0.023584	1.62738	2747	372	82	20011	C2CD5,CLDN12,GLYATL1,ZNF492,ZC3H13,WASHC4,BPGM,DEPDC7,SCYL3,MYO9A,DMKN,RCHY1,TMX3,THOC2,TBPL1,BOD1L1,GOLPH3,TMEM245,SECISBP2,TBL1XR1,MFN1,MTAP,SNX25,SYTL2,PTGES3,MBTPS2,HSP90B1,KRR1,SLC30A6,TMEM74,SMC4,PDCD7,PBRM1,PPP1R12A,MEAF6,TDRD6,SEC62,C1ORF226,TAF3,CHAF1A,LIMA1,SMARCA5,SLC39A10,CDCA2,RIF1,HMMR,SUGT1,CSPP1,MAGOH,REV3L,KIT,RASSF8,SART3,KLHL20,TTC14,MYPOP,CKAP5,SNRPB2,TLE4,FEZ2,YPEL1,NXT2,PAK1…
	TF	Factor: EGR; motif: CGCCCCCGCNN	TF:M08878	FALSE	0.0235966	1.62715	7674	372	184	20011	PRPF40A,C2CD5,ATRX,TESMIN,TAX1BP1,CCSER2,SAP30L,IFT122,ADD3,LSM11,EP300,ATP11B,RMI1,TRIM33,SCYL2,MIER1,RMND5A,DEPDC7,HMGN1,CHD1,NUS1,MAP3K21,NSD2,CEP78,MYO9A,LAMB1,MPHOSPH10,BPTF,LARP7,PHF6,SMC3,UGGT2,TUT4,MGA,TMX3,THOC2,MYO6,JMY,TBPL1,TASOR,IQGAP1,PLAG1,GCC2,GMCL1,FIP1L1,CARMIL1,ATP13A3,CLPTM1L,SON,PTP4A2,KIF5B,UHRF2,SECISBP2,MSX1,TBL1XR1,ADAMTS9,NIPBL,MFN1,CPEB4,PCM1,MTAP,HPRT1,SCARB2,RBBP7,JAR…
	TF	Factor: ELF1; motif: NCCGGAARTN	TF:M02053	FALSE	0.0243205	1.61403	6151	372	154	20011	ZNF492,ZC3H13,TAX1BP1,WASHC4,U2SURP,CCSER2,BPGM,EP300,SMC2,TRIM33,SCYL2,MIER1,RMND5A,PIKFYVE,SCYL3,CHD1,BAZ1B,MPHOSPH10,LARP7,KIF6,THUMPD3,RCHY1,UGGT2,CDK12,DCAF4L1,POLR2K,SASS6,TFDP1,CMC2,MGA,TMX3,THOC2,TBPL1,GON4L,DCLRE1A,TASOR,GCC2,ZNF25,CARMIL1,ATP13A3,BOD1L1,CLPTM1L,SON,SECISBP2,TAF2,NIPBL,MFN1,MTAP,TSG101,RBBP7,SNX25,PTGES3,ABI2,INTS8,MBTPS2,PPP4R3A,LSG1,HSP90B1,KRR1,CNN3,MIS18BP1,PARL,COG3…
	TF	Factor: E2F-1; motif: TTGGCGCGRAANNGNM	TF:M00938	FALSE	0.0246683	1.60786	7472	372	180	20011	C2CD5,U2SURP,SAP30L,ADD3,TAF4B,EP300,NSMCE4A,RMI1,RMND5A,DEPDC7,PIKFYVE,SCYL3,HMGN1,CHD1,NUS1,UBN1,NSD2,CEP78,MYO9A,LGMN,BAZ1B,CPEB2,BPTF,LARP7,ARHGEF12,RBM17,RCHY1,CDK12,TUT4,TFDP1,TNPO1,MGA,TMX3,JMY,IQGAP1,PLAG1,GCC2,FIP1L1,ATP13A3,CLPTM1L,GOLPH3,SON,PTP4A2,TMEM245,MSX1,TBL1XR1,TOP2A,TAF2,MFN1,ATP8A1,MTAP,TSG101,HPRT1,SCARB2,RBBP7,SNX25,USP34,PTGES3,ZNF395,ABI2,QKI,PPP1CB,INTS8,POLR1D,PPP4R3A,C…
	TF	Factor: SAP-1; motif: NRCCGGAWGYN	TF:M11437	FALSE	0.0247843	1.60582	2839	372	84	20011	ZC3H13,WASHC4,U2SURP,PIKFYVE,THUMPD3,UGGT2,POLR2K,SASS6,TNPO1,CMC2,GON4L,TASOR,BOD1L1,CLPTM1L,GOLPH3,SON,SECISBP2,NIPBL,MFN1,PCM1,MTAP,TSG101,RBBP7,SNX25,ABI2,LSG1,HSP90B1,KRR1,SLC30A6,PARL,COG3,DARS1,PPIG,ZNF585A,UNG,MINDY2,STOML2,FBXW2,NOC3L,ERP44,ZNF343,ZFYVE16,TDRD6,FAM222B,TAF3,BACH1,TPT1,PHB2,PDIA6,MCM3AP,RBM26,GPATCH8,SUGT1,KIF4A,MAGOH,RPGR,KLHL20,TTC14,ANKRD11,NF1,ZNF654,CD164,SNRPB2,SLC3…
	TF	Factor: ER71; motif: NACCGGAARTN	TF:M11413	FALSE	0.0252933	1.597	2146	372	68	20011	ZC3H13,TAX1BP1,WASHC4,U2SURP,PIKFYVE,RCHY1,UGGT2,POLR2K,SASS6,CMC2,GON4L,BOD1L1,CLPTM1L,SON,SECISBP2,NIPBL,MFN1,TSG101,RBBP7,ABI2,MBTPS2,LSG1,HSP90B1,PARL,COG3,DARS1,PPIG,ZNF585A,MINDY2,STOML2,FBXW2,NOC3L,ERP44,ZFYVE16,TDRD6,PHB2,PDIA6,MCM3AP,RBM26,GPATCH8,SUGT1,KIF4A,MAGOH,RASSF8,RPGR,KLHL20,TTC14,NF1,ZNF654,CD164,SLC30A7,BLOC1S6,ARHGAP12,UBE3A,TRMT13,TSTD2,PER2,NXT2,PAK1IP1,DNAJB14,CCDC73,CSNK1…
	TF	Factor: GABP-alpha; motif: NACCGGAAGTN	TF:M11414	FALSE	0.0263415	1.57936	2977	372	87	20011	ZC3H13,TAX1BP1,WASHC4,U2SURP,PIKFYVE,KIF6,RCHY1,UGGT2,DCAF4L1,POLR2K,SASS6,CMC2,GON4L,BOD1L1,CLPTM1L,GOLPH3,SON,SECISBP2,NIPBL,MFN1,MTAP,TSG101,RBBP7,ABI2,MBTPS2,LSG1,HSP90B1,KRR1,PARL,COG3,DARS1,PPIG,ZNF585A,UNG,MINDY2,STOML2,FBXW2,NOC3L,ERP44,ZFYVE16,TDRD6,TAF3,BACH1,TPT1,PHB2,PDIA6,RPL13A,RIF1,MCM3AP,RBM26,GPATCH8,SUGT1,KIF4A,CSPP1,MAGOH,RASSF8,RPGR,KLHL20,TTC14,NF1,ZNF654,CD164,SNRPB2,SLC30A7…
	TF	Factor: ERF; motif: ACCGGAARYN	TF:M02061	FALSE	0.0266707	1.57397	2624	372	79	20011	ZC3H13,TAX1BP1,WASHC4,U2SURP,SAP30L,BPGM,UBN1,DMKN,THUMPD3,RCHY1,UGGT2,DCAF4L1,POLR2K,SASS6,CMC2,GON4L,GCC2,BOD1L1,CLPTM1L,SON,KIF5B,SECISBP2,TAF2,NIPBL,MFN1,TSG101,RBBP7,ABI2,MBTPS2,HSP90B1,KRR1,PARL,COG3,PPIG,ZNF585A,GMFB,MINDY2,STOML2,FBXW2,NOC3L,ZFYVE16,MEAF6,TDRD6,SMC5,PHB2,PDIA6,BRD2,MCM3AP,RBM26,SUGT1,KIF4A,RASSF8,KLHL20,TTC14,NF1,ZNF654,CD164,SNRPB2,EXOSC3,SLC30A7,PRRC2C,UBE3A,TRMT13,TSTD…
	TF	Factor: E2F-3:Prrxl1; motif: SGCGCTAATTNN	TF:M08206	FALSE	0.0273387	1.56322	11989	372	263	20011	PRPF40A,C2CD5,GLYATL1,ATRX,ZNF492,ZC3H13,TESMIN,IFT122,ADD3,BPGM,LSM11,EP300,ATP8,NSMCE4A,RMI1,TRIM33,SCYL2,MIER1,RMND5A,DEPDC7,RNF14,CENPE,ASPM,SCYL3,HMGN1,CHD1,ARHGAP18,NUS1,NSD2,CEP78,MYO9A,CEP290,LGMN,BAZ1B,LAMB1,MPHOSPH10,CPEB2,LARP7,CUL5,PHF6,ARHGEF12,SMC3,KIF6,RBM17,RCHY1,UGGT2,TUT4,POLR2K,BBS7,TNPO1,CMC2,MGA,TMX3,MYO6,JMY,OOSP4A,BCL2L10,TBPL1,GON4L,ARMC1,LMOD3,DCLRE1A,TASOR,LSM14A,IQGAP1,…
	TF	Factor: isx; motif: NTCRTTAA	TF:M10956	FALSE	0.0277772	1.55631	9599	372	220	20011	PRPF40A,C2CD5,CLDN12,GLYATL1,ATRX,ZNF492,ZC3H13,WASHC4,U2SURP,IFT122,ADD3,BPGM,TAF4B,LSM11,ATP8,NSMCE4A,SMC2,DEPDC7,ASPM,SCYL3,ARHGAP18,UBN1,NSD2,CEP78,MYO9A,DMKN,NOL8,LGMN,BAZ1B,MPHOSPH10,LARP7,CUL5,SMC3,THUMPD3,RCHY1,UGGT2,TUT4,BBS7,TNPO1,TMX3,THOC2,MUC16,BCL2L10,TBPL1,GON4L,ARMC1,LMOD3,TASOR,LSM14A,GMCL1,SOHLH2,FIP1L1,BOD1L1,GOLPH3,SON,PTP4A2,KIF5B,UHRF2,TMEM245,SECISBP2,MSX1,TBL1XR1,ADAMTS9,T…
	TF	Factor: nerf; motif: NRRNSCGGAAGNRNNNN; match class: 1	TF:M09606_1	FALSE	0.0285524	1.54436	1736	372	58	20011	TAX1BP1,DCAF4L1,SASS6,IQGAP1,GCC2,CARMIL1,BOD1L1,CLPTM1L,GOLPH3,SECISBP2,NIPBL,MFN1,PCM1,MTAP,TSG101,USP34,PPP4R3A,HSP90B1,PABIR2,FBXW2,ZNF343,MEAF6,TDRD6,LRRC1,BACH1,TPT1,PHB2,PDIA6,RPL13A,MCM3AP,GPATCH8,CSPP1,GDAP1,MAGOH,RPGR,TTC14,NF1,EXOSC3,BLOC1S6,TRMT13,SETX,SFT2D2,FEZ2,PAK1IP1,SGO2,DNAJB14,KDM3A,CCDC73,PNN,GABARAPL2,YES1,DHX36,PPP4R4,FKBP1A,TEPSIN,B3GNT2,ACTR2,YWHAB
	TF	Factor: YY1; motif: GGCSGCCATTTTGN	TF:M12273	FALSE	0.0290042	1.53754	6269	372	156	20011	C2CD5,CLDN12,GLYATL1,ATRX,ZNF492,TRIM77,U2SURP,TAF4B,EP300,TRIM33,SCYL2,MIER1,CENPE,ASPM,SCYL3,HMGN1,NUS1,UBN1,NSD2,CEP78,MYO9A,DMKN,BAZ1B,MPHOSPH10,BPTF,LARP7,CUL5,PHF6,SMC3,KIF6,THUMPD3,RCHY1,CDK12,SASS6,CMC2,THOC2,JMY,LMOD3,DCLRE1A,TASOR,LSM14A,PLAG1,OTUD3,FIP1L1,CARMIL1,ARL13B,ATP13A3,GOLPH3,SON,KIF5B,TOP2A,MFN1,PCM1,HPRT1,RBBP7,USP34,PTGES3,ABI2,PPP1CB,INTS8,POLR1D,PPP4R3A,LSG1,CNN3,PABIR2,B…
	TF	Factor: etv3; motif: ACCGGAAGYN	TF:M02068	FALSE	0.0294137	1.53145	3529	372	99	20011	ZC3H13,TAX1BP1,WASHC4,U2SURP,SAP30L,UBN1,DMKN,KIF6,THUMPD3,UGGT2,DCAF4L1,POLR2K,SASS6,CMC2,GON4L,GCC2,BOD1L1,CLPTM1L,GOLPH3,SON,KIF5B,SECISBP2,TAF2,NIPBL,MFN1,PCM1,MTAP,TSG101,RBBP7,ABI2,LSG1,HSP90B1,KRR1,CNN3,PARL,COG3,DARS1,PPIG,ZNF585A,GMFB,MINDY2,STOML2,FBXW2,NOC3L,ERP44,ZFYVE16,MEAF6,TDRD6,TAF3,SMC5,TPT1,PHB2,PDIA6,RPL13A,BRD2,RIF1,MCM3AP,RBM26,GPATCH8,SUGT1,KIF4A,CSPP1,MAGOH,KLHL20,TTC14,AN…
	TF	Factor: Fli-1; motif: NACCGGAARTN	TF:M11402	FALSE	0.0296422	1.52809	3946	372	108	20011	GLYATL1,ZC3H13,TAX1BP1,WASHC4,U2SURP,EP300,SMC2,MIER1,PIKFYVE,HMGN1,LAMB1,CUL5,KIF6,RCHY1,UGGT2,CDK12,DCAF4L1,POLR2K,SASS6,CMC2,MGA,TBPL1,GON4L,GCC2,FIP1L1,BOD1L1,CLPTM1L,SON,SECISBP2,NIPBL,MFN1,TSG101,HELLS,RBBP7,PTGES3,ABI2,MBTPS2,LSG1,HSP90B1,KRR1,PARL,COG3,DARS1,PPIG,ZNF585A,SMC4,MINDY2,STOML2,FBXW2,NOC3L,ERP44,ZFYVE16,TDRD6,SKAP2,C1ORF226,SMC5,PTTG2,PHB2,PDIA6,ATP6V0A1,MCM3AP,RBM26,GPATCH8,S…
	TF	Factor: CREB,; motif: NTGACGTNA	TF:M00981	FALSE	0.0299783	1.52319	8485	372	199	20011	C2CD5,ATRX,TESMIN,GAPVD1,TAX1BP1,CCSER2,IFT122,ACTL8,TAF4B,ATP8,ATP11B,RMI1,TRIM33,SCYL2,DEPDC7,CENPE,ASPM,PIKFYVE,SCYL3,HMGN1,CHD1,UBN1,MAP3K21,NSD2,CEP78,MYO9A,NOL8,CEP290,MPHOSPH10,BPTF,LARP7,CUL5,SMC3,RBM17,THUMPD3,RCHY1,UGGT2,TUT4,DCAF4L1,SASS6,BBS7,TFDP1,MGA,THOC2,MYO6,JMY,ARMC1,IQGAP1,PLAG1,GCC2,ZNF25,SOHLH2,CARMIL1,ARL13B,ATP13A3,CLPTM1L,GOLPH3,SON,PTP4A2,SECISBP2,ADAMTS9,TOP2A,TAF2,MFN1,…
	TF	Factor: ETV5; motif: NCCGGAWGYN	TF:M03983	FALSE	0.0304831	1.51594	3213	372	92	20011	ZC3H13,WASHC4,U2SURP,SAP30L,PIKFYVE,NUS1,KIF6,UGGT2,DCAF4L1,POLR2K,SASS6,CMC2,GON4L,GCC2,GMCL1,BOD1L1,CLPTM1L,GOLPH3,SON,SECISBP2,TAF2,NIPBL,MFN1,PCM1,MTAP,TSG101,RBBP7,ABI2,LSG1,HSP90B1,KRR1,PARL,COG3,DARS1,PPIG,ZNF585A,MINDY2,STOML2,FBXW2,NOC3L,ERP44,ZFYVE16,TDRD6,TAF3,NCOA3,TPT1,PHB2,PDIA6,RPL13A,RIF1,MCM3AP,RBM26,GPATCH8,SUGT1,KIF4A,CSPP1,MAGOH,RPGR,KLHL20,TTC14,ANKRD11,NF1,ZNF654,CD164,SNRPB…
	TF	Factor: ELF4; motif: NCCACTTCCGGNNNN	TF:M12601	FALSE	0.031611	1.50016	5780	372	146	20011	ZNF492,ZC3H13,GAPVD1,TAX1BP1,WASHC4,U2SURP,SAP30L,ADD3,LSM11,SCYL2,PIKFYVE,HMGN1,UBN1,DMKN,KIF6,THUMPD3,UGGT2,DCAF4L1,POLR2K,SASS6,TFDP1,TNPO1,CMC2,MGA,GON4L,TASOR,IQGAP1,GCC2,GMCL1,SOHLH2,CARMIL1,BOD1L1,CLPTM1L,GOLPH3,SON,PTP4A2,SECISBP2,TAF2,NIPBL,MFN1,PCM1,MTAP,TSG101,RBBP7,SNX25,USP34,ABI2,PPP4R3A,LSG1,HSP90B1,KRR1,SLC30A6,PABIR2,PARL,BICC1,COG3,DARS1,PPIG,ZNF585A,UNG,GMFB,MINDY2,STOML2,PTPN2…
	TF	Factor: E2F; motif: NNTTTCGCGCN	TF:M08875	FALSE	0.031844	1.49697	6379	372	158	20011	C2CD5,ATRX,SAP30L,ADD3,BPGM,TAF4B,EP300,NSMCE4A,RMI1,RMND5A,UBN1,NSD2,CEP290,BAZ1B,LAMB1,BPTF,LARP7,PHF6,SMC3,RBM17,TUT4,SASS6,TFDP1,MGA,THOC2,JMY,TBPL1,DCLRE1A,IQGAP1,GCC2,FIP1L1,CARMIL1,ARL13B,BOD1L1,SON,PTP4A2,UHRF2,TMEM245,SECISBP2,DNAH11,NIPBL,MFN1,ATP8A1,TSG101,HPRT1,HELLS,RBBP7,SNX25,USP34,PTGES3,ABI2,PPP1CB,HSP90B1,KRR1,CNN3,SLC30A6,PABIR2,BICC1,DARS1,UNG,IBTK,SMC4,ZNF280B,STOML2,PTPN2,FB…
	TF	Factor: PEA3; motif: RCCGGAAGYN	TF:M02066	FALSE	0.032433	1.48901	7193	372	174	20011	C2CD5,ZNF492,ZC3H13,GAPVD1,TAX1BP1,WASHC4,U2SURP,CCSER2,SAP30L,BPGM,LSM11,EP300,NSMCE4A,SMC2,TRIM33,SCYL2,RNF14,PIKFYVE,HMGN1,DMKN,MPHOSPH10,LARP7,ARHGEF12,KIF6,THUMPD3,RCHY1,UGGT2,DCAF4L1,POLR2K,SASS6,TFDP1,TNPO1,CMC2,MGA,TBPL1,GON4L,TASOR,GCC2,GMCL1,CARMIL1,BOD1L1,CLPTM1L,GOLPH3,SON,PTP4A2,KIF5B,UHRF2,SECISBP2,TAF2,NIPBL,MFN1,PCM1,MTAP,TSG101,RBBP7,SNX25,USP34,PTGES3,ABI2,MBTPS2,PPP4R3A,LSG1,HS…
	TF	Factor: ZXDL; motif: GSGSCNNGGGMRGCNCCGGGS	TF:M12722	FALSE	0.0324576	1.48868	10824	372	242	20011	ATRX,ZNF492,TESMIN,GAPVD1,TAX1BP1,WASHC4,CCSER2,SAP30L,IFT122,ADD3,TAF4B,LSM11,EP300,ATP11B,RMI1,TRIM33,RMND5A,RNF14,CENPE,PIKFYVE,SCYL3,HMGN1,CHD1,NUS1,UBN1,MAP3K21,NSD2,CEP78,MYO9A,DMKN,NOL8,LGMN,BAZ1B,LAMB1,MPHOSPH10,CPEB2,BPTF,CUL5,PHF6,ARHGEF12,SMC3,RBM17,RCHY1,UGGT2,TUT4,TFDP1,TNPO1,MGA,MYO6,JMY,BCL2L10,DCLRE1A,LSM14A,IQGAP1,PLAG1,ZNF25,GMCL1,OTUD3,FIP1L1,CARMIL1,ARL13B,ATP13A3,BOD1L1,CLPTM…
	TF	Factor: GABP; motif: CACTTCCGGNNN	TF:M01258	FALSE	0.0331046	1.48011	2905	372	85	20011	ZC3H13,WASHC4,U2SURP,ADD3,PIKFYVE,UGGT2,POLR2K,SASS6,CMC2,GON4L,TASOR,IQGAP1,CARMIL1,BOD1L1,CLPTM1L,GOLPH3,SON,SECISBP2,NIPBL,MFN1,PCM1,TSG101,RBBP7,SNX25,USP34,ABI2,PPP4R3A,LSG1,HSP90B1,PARL,COG3,DARS1,PPIG,ZNF585A,MINDY2,STOML2,FBXW2,NOC3L,ERP44,ZNF343,ZFYVE16,TDRD6,TAF3,BACH1,TPT1,PPP6C,PHB2,PDIA6,RIF1,MCM3AP,RBM26,GPATCH8,SUGT1,KIF4A,MAGOH,ANKIB1,RPGR,KLHL20,TTC14,NF1,ZNF654,CD164,SLC35G1,SLC…
	TF	Factor: FLI1; motif: ACCGGAARTN; match class: 1	TF:M03988_1	FALSE	0.0333834	1.47647	2995	372	87	20011	ZNF492,ZC3H13,GAPVD1,U2SURP,SAP30L,SMC2,CUL5,ARHGEF12,KIF6,THUMPD3,RCHY1,CDK12,DCAF4L1,SASS6,CMC2,MGA,DCLRE1A,BOD1L1,CLPTM1L,GOLPH3,SON,UHRF2,SECISBP2,MFN1,PCM1,MTAP,TSG101,PTGES3,MBTPS2,LSG1,KRR1,PARL,COG3,GMFB,SMC4,FBXW2,NOC3L,ERP44,ZNF343,ZFYVE16,MEAF6,TDRD6,LRRC1,BACH1,TPT1,PPP6C,PHB2,PDIA6,MCM3AP,GPATCH8,SUGT1,CSPP1,GDAP1,ANKIB1,RPGR,KLHL20,TTC14,SNRPB2,EXOSC3,BLOC1S6,PRRC2C,ARHGAP12,UBE3A,T…
	TF	Factor: EGR1; motif: NNMCGCCCACGCNN	TF:M12508	FALSE	0.0342002	1.46597	6588	372	162	20011	C2CD5,CLDN12,ATRX,TESMIN,TAX1BP1,SAP30L,ACTL8,ADD3,BPGM,LSM11,EP300,ATP11B,TRIM33,SCYL2,RMND5A,DEPDC7,SCYL3,HMGN1,NUS1,MAP3K21,NSD2,CEP78,MYO9A,BPTF,RBM17,UGGT2,TUT4,TFDP1,MGA,TMX3,MYO6,JMY,GON4L,PLAG1,GCC2,GMCL1,CARMIL1,ATP13A3,BOD1L1,CLPTM1L,PTP4A2,UHRF2,SECISBP2,TBL1XR1,DNAH11,ADAMTS9,NIPBL,PCM1,MTAP,TSG101,HPRT1,SCARB2,RBBP7,JARID2,USP34,SYTL2,ZNF395,ABI2,QKI,CCNG2,PPP4R3A,CNN3,MIS18BP1,PABIR…
	TF	Factor: Elk-1; motif: AACCGGAAGTR	TF:M01163	FALSE	0.035153	1.45404	5348	372	137	20011	ZC3H13,TESMIN,TAX1BP1,WASHC4,U2SURP,SAP30L,IFT122,PIKFYVE,HMGN1,MYO9A,NOL8,BAZ1B,KIF6,RBM17,THUMPD3,RCHY1,UGGT2,CDK12,DCAF4L1,POLR2K,SASS6,TNPO1,CMC2,MGA,GON4L,DCLRE1A,GCC2,FIP1L1,BOD1L1,CLPTM1L,SON,KIF5B,TMEM245,SECISBP2,TAF2,NIPBL,MFN1,TSG101,HELLS,RBBP7,PTGES3,ABI2,MBTPS2,PPP4R3A,LSG1,HSP90B1,KRR1,PARL,TENT5C,COG3,DARS1,PPIG,ZNF585A,TMEM74,MINDY2,STOML2,FBXW2,NOC3L,ERP44,PDCD7,PPP1R12A,ZFYVE16…
	TF	Factor: E2F-1:DP-1; motif: TTTCSCGC; match class: 1	TF:M00736_1	FALSE	0.03537	1.45136	4767	372	125	20011	ATRX,U2SURP,SAP30L,LSM11,EP300,NSMCE4A,RMI1,TRIM33,MIER1,RMND5A,HMGN1,CHD1,ARHGAP18,MAP3K21,NSD2,CEP290,BAZ1B,MPHOSPH10,BPTF,PHF6,ARHGEF12,SMC3,RBM17,UGGT2,TFDP1,THOC2,MYO6,JMY,DCLRE1A,IQGAP1,FIP1L1,CARMIL1,GOLPH3,SON,KIF5B,UHRF2,SECISBP2,MSX1,TBL1XR1,DNAH11,NIPBL,MTAP,HPRT1,HELLS,RBBP7,PTGES3,ZNF395,ABI2,PPP1CB,PPP4R3A,HSP90B1,CNN3,PABIR2,DARS1,PPIG,UNG,GMFB,SMC4,MINDY2,DDX10,ZFYVE16,THUMPD1,SKA…
	TF	Factor: RUNX2; motif: WRACCGCANWAACCGCAN; match class: 1	TF:M04107_1	FALSE	0.0355212	1.44951	6592	372	162	20011	ATRX,ZNF492,TESMIN,TAX1BP1,WASHC4,CCSER2,ADD3,LSM11,EP300,NSMCE4A,ATP11B,TRIM33,SCYL2,HMGN1,NUS1,UBN1,MAP3K21,NSD2,MYO9A,DMKN,CEP290,LGMN,BAZ1B,CPEB2,BPTF,KIF6,TUT4,SASS6,BBS7,TFDP1,TNPO1,TMX3,MYO6,BCL2L10,TASOR,LSM14A,IQGAP1,PLAG1,GCC2,CARMIL1,ATP13A3,BOD1L1,CLPTM1L,GOLPH3,PTP4A2,TAF2,NIPBL,CPEB4,PCM1,HPRT1,RBBP7,JARID2,SNX25,USP34,SYTL2,INTS8,MBTPS2,POLR1D,PPP4R3A,CNN3,MIS18BP1,BICC1,UNG,TMEM74…
	TF	Factor: ESE-1; motif: NWTRCGGAWGCN	TF:M11382	FALSE	0.0367988	1.43417	10506	372	236	20011	C2CD5,GLYATL1,ZNF492,ZC3H13,GAPVD1,TAX1BP1,SAP30L,IFT122,BPGM,TAF4B,LSM11,TRIM33,SCYL2,MIER1,RMND5A,RNF14,PIKFYVE,SCYL3,ARHGAP18,UBN1,MAP3K21,CEP78,MYO9A,DMKN,CEP290,BAZ1B,LAMB1,MPHOSPH10,CPEB2,BPTF,LARP7,ARHGEF12,KIF6,THUMPD3,RCHY1,DCAF4L1,SASS6,CMC2,MGA,TMX3,THOC2,MYO6,MUC16,TBPL1,GON4L,ARMC1,DCLRE1A,TASOR,LSM14A,IQGAP1,GCC2,GMCL1,SOHLH2,FIP1L1,CARMIL1,CLPTM1L,GOLPH3,SON,PTP4A2,KIF5B,UHRF2,ADAM…
	TF	Factor: PEA3; motif: NACCGGAAGTN	TF:M11428	FALSE	0.0370115	1.43166	7310	372	176	20011	C2CD5,ZNF492,ZC3H13,GAPVD1,TAX1BP1,WASHC4,U2SURP,CCSER2,SAP30L,ADD3,TAF4B,LSM11,EP300,SCYL2,MIER1,RNF14,PIKFYVE,HMGN1,NUS1,BAZ1B,KIF6,THUMPD3,RCHY1,UGGT2,CDK12,DCAF4L1,POLR2K,SASS6,TFDP1,TNPO1,CMC2,MGA,THOC2,TBPL1,GON4L,DCLRE1A,TASOR,IQGAP1,GCC2,GMCL1,SOHLH2,FIP1L1,CARMIL1,ATP13A3,BOD1L1,CLPTM1L,GOLPH3,SON,PTP4A2,KIF5B,SECISBP2,TAF2,NIPBL,MFN1,PCM1,MTAP,TSG101,RBBP7,SNX25,USP34,PTGES3,ABI2,MBTPS2…
	TF	Factor: SAP-1; motif: NNCCGGAAGTGN	TF:M09905	FALSE	0.0373687	1.42749	8457	372	198	20011	PRPF40A,C2CD5,ZNF492,ZC3H13,GAPVD1,TAX1BP1,WASHC4,U2SURP,CCSER2,SAP30L,ADD3,TAF4B,LSM11,EP300,NSMCE4A,SMC2,TRIM33,SCYL2,RNF14,PIKFYVE,SCYL3,HMGN1,CHD1,NUS1,MYO9A,MPHOSPH10,CUL5,ARHGEF12,KIF6,THUMPD3,RCHY1,UGGT2,DCAF4L1,POLR2K,SASS6,TFDP1,TNPO1,CMC2,MGA,TMX3,TBPL1,GON4L,DCLRE1A,TASOR,IQGAP1,GCC2,GMCL1,SOHLH2,CARMIL1,BOD1L1,CLPTM1L,GOLPH3,SON,PTP4A2,KIF5B,UHRF2,SECISBP2,TOP2A,TAF2,NIPBL,MFN1,PCM1,M…
	TF	Factor: isx; motif: NTCRTTAA; match class: 1	TF:M10956_1	FALSE	0.0400949	1.39691	3417	372	96	20011	C2CD5,CLDN12,GLYATL1,ZNF492,ZC3H13,WASHC4,U2SURP,IFT122,BPGM,DEPDC7,SCYL3,MYO9A,DMKN,THUMPD3,RCHY1,TUT4,BBS7,TMX3,THOC2,TBPL1,GMCL1,BOD1L1,GOLPH3,TMEM245,SECISBP2,TBL1XR1,NIPBL,MFN1,SNX25,SYTL2,PTGES3,ZNF395,QKI,MBTPS2,HSP90B1,KRR1,SLC30A6,PPIG,TMEM74,SMC4,PDCD7,PBRM1,PPP1R12A,MEAF6,TDRD6,SEC62,C1ORF226,TAF3,SMC5,CHAF1A,LIMA1,PPP6C,SMARCA5,SLC39A10,CDCA2,RIF1,RBM26,HMMR,SUGT1,CSPP1,MAGOH,REV3L,KI…
	TF	Factor: Egr-1; motif: GCGGGGGCGG	TF:M07354	FALSE	0.0422727	1.37394	8103	372	191	20011	PRPF40A,C2CD5,ATRX,ZNF492,TESMIN,CCSER2,SAP30L,IFT122,ADD3,LSM11,EP300,ATP11B,RMI1,TRIM33,SCYL2,MIER1,DEPDC7,HMGN1,CHD1,NUS1,UBN1,MAP3K21,NSD2,CEP78,MYO9A,BAZ1B,LAMB1,MPHOSPH10,BPTF,LARP7,PHF6,SMC3,THUMPD3,UGGT2,TUT4,TFDP1,MGA,TMX3,THOC2,MYO6,JMY,TBPL1,DCLRE1A,TASOR,IQGAP1,PLAG1,GCC2,GMCL1,FIP1L1,CARMIL1,ATP13A3,BOD1L1,CLPTM1L,SON,KIF5B,UHRF2,SECISBP2,MSX1,TBL1XR1,ADAMTS9,NIPBL,MFN1,CPEB4,PCM1,MT…
	TF	Factor: E2F; motif: TTTSGCGC; match class: 1	TF:M00050_1	FALSE	0.0432816	1.3637	1927	372	62	20011	ZNF492,ZC3H13,ACTL8,BPGM,EP300,RMI1,HMGN1,ARHGAP18,MPHOSPH10,BPTF,LARP7,DCAF4L1,TFDP1,MGA,THOC2,CARMIL1,GOLPH3,SON,PTP4A2,UHRF2,TMEM245,HELLS,PPP1CB,COG3,PPIG,UNG,AZIN1,BACH1,TPT1,CLSPN,BRD2,GPATCH8,GDAP1,PCNA,REV3L,KIT,N4BP1,POLR1F,MCM10,TAPT1,COLGALT1,PRRC2C,TSTD2,SIN3A,MAN2A1,NXT2,MORF4L1,TADA2A,VPS13C,RANBP2,BIRC2,GAB1,SCAF11,DHX36,NCAPG,PTPN13,MARCHF7,RPRD2,CASP8AP2,NAP1L1,ZNF618,ZNF638
	TF	Factor: Zbtb37; motif: NYACCGCRNTCACCGCR	TF:M12345	FALSE	0.0441907	1.35467	5814	372	146	20011	PRPF40A,ATRX,ZC3H13,TAX1BP1,WASHC4,CCSER2,SAP30L,TAF4B,EP300,ATP8,ATP11B,SMC2,RMI1,TRIM33,SCYL2,RMND5A,DEPDC7,CHD1,NUS1,UBN1,MAP3K21,NSD2,MYO9A,DMKN,CEP290,LGMN,BAZ1B,LAMB1,CPEB2,BPTF,TUT4,DCAF4L1,TFDP1,TMX3,JMY,BCL2L10,TASOR,LSM14A,PLAG1,GCC2,GMCL1,CARMIL1,ATP13A3,BOD1L1,CLPTM1L,PTP4A2,UHRF2,TBL1XR1,DNAH11,TOP2A,NIPBL,MFN1,CPEB4,PCM1,MTAP,SCARB2,RBBP7,SNX25,USP34,SYTL2,ABI2,CCNG2,POLR1D,BICC1,GM…
	TF	Factor: NRF-1; motif: SYGCGCMTGCGCRNNGSN; match class: 1	TF:M09641_1	FALSE	0.0446962	1.34973	1010	372	39	20011	CCSER2,KIF6,RBM17,TFDP1,MGA,FIP1L1,RBBP7,PPP1CB,SMC4,PTPN2,DDX10,PPP1R12A,ZFYVE16,LIMA1,TTC3,SMARCA5,HMMR,GPATCH8,N4BP1,MYPOP,NF1,RAD21,ADAM10,FAM220A,SLC35G1,FAM228A,ZNF570,CHMP3,TAF4,VPS13C,KDM3A,FAM13B,SCAF11,TDP2,MIB1,KMT2C,RPRD2,C15ORF61,ZNF652
	TF	Factor: E2F-4; motif: TTTTGGCGCCAWWN	TF:M11535	FALSE	0.0473657	1.32454	11147	372	247	20011	PRPF40A,C2CD5,ATRX,ZNF492,ZC3H13,TESMIN,TAX1BP1,WASHC4,SAP30L,IFT122,ADD3,BPGM,TAF4B,LSM11,EP300,NSMCE4A,ATP11B,SMC2,TRIM33,MIER1,RMND5A,DEPDC7,ASPM,SCYL3,HMGN1,CHD1,UBN1,MAP3K21,NSD2,CEP78,NOL8,LGMN,BAZ1B,LAMB1,MPHOSPH10,CPEB2,BPTF,LARP7,PHF6,ARHGEF12,SMC3,KIF6,RBM17,RCHY1,UGGT2,CDK12,TUT4,DCAF4L1,POLR2K,SASS6,TFDP1,MGA,THOC2,MYO6,JMY,OOSP4A,BCL2L10,TBPL1,DCLRE1A,TASOR,LSM14A,IQGAP1,GCC2,ZNF25,S…
	TF	Factor: AhR,; motif: NRCGTGNGN	TF:M00976	FALSE	0.0473896	1.32432	3987	372	108	20011	TESMIN,GAPVD1,CCSER2,ADD3,TAF4B,EP300,TRIM33,RMND5A,RNF14,CENPE,CHD1,NUS1,MAP3K21,NSD2,MYO9A,BAZ1B,LAMB1,CPEB2,LARP7,PHF6,SASS6,TFDP1,TNPO1,MGA,JMY,GON4L,LSM14A,GMCL1,FIP1L1,CLPTM1L,GOLPH3,KIF5B,TBL1XR1,TAF2,ATP8A1,RBBP7,SNX25,USP34,SYTL2,PTGES3,ZNF395,ABI2,QKI,HSP90B1,MIS18BP1,PABIR2,ZNF280B,NOC3L,PDCD7,SKAP2,AZIN1,KDM1A,NVL,TPT1,LIMA1,TTC3,SLC39A10,CDCA2,PDIA6,RPL13A,MTSS1,RIF1,RBM26,HMMR,GPATC…
	TF	Factor: ATF2; motif: VGTGACGTMACN	TF:M00179	FALSE	0.0474635	1.32364	6170	372	153	20011	C2CD5,ATRX,TESMIN,TAX1BP1,CCSER2,IFT122,ACTL8,TAF4B,ATP8,ATP11B,RMI1,TRIM33,SCYL2,DEPDC7,CENPE,ASPM,SCYL3,HMGN1,CHD1,UBN1,MAP3K21,NSD2,CEP78,MYO9A,CEP290,MPHOSPH10,LARP7,CUL5,SMC3,RBM17,THUMPD3,RCHY1,TUT4,DCAF4L1,SASS6,BBS7,TFDP1,MGA,MYO6,JMY,IQGAP1,GCC2,ZNF25,SOHLH2,CARMIL1,ARL13B,ATP13A3,BOD1L1,CLPTM1L,GOLPH3,SON,PTP4A2,SECISBP2,ADAMTS9,TAF2,PCM1,TSG101,HPRT1,SCARB2,JARID2,USP34,SYTL2,PTGES3,LS…
	TF	Factor: c-Ets-1; motif: NNNRCCGGAWRYNNNN; match class: 1	TF:M01078_1	FALSE	0.0487558	1.31197	2492	372	75	20011	ZNF492,ZC3H13,GAPVD1,TAX1BP1,U2SURP,SAP30L,MIER1,KIF6,THUMPD3,DCAF4L1,SASS6,CMC2,MGA,GON4L,TASOR,BOD1L1,CLPTM1L,GOLPH3,SON,SECISBP2,TAF2,NIPBL,MFN1,PCM1,MTAP,TSG101,HSP90B1,COG3,DARS1,GMFB,STOML2,FBXW2,NOC3L,ZNF343,MEAF6,TDRD6,SMC5,BACH1,TPT1,PHB2,PDIA6,RPL13A,MCM3AP,GPATCH8,SUGT1,CSPP1,MAGOH,ANKIB1,RPGR,TTC14,CNIH1,SNRPB2,SLC30A7,BLOC1S6,PRRC2C,UBE3A,TRMT13,TSTD2,SETX,PER2,DNAJB14,CCDC73,BCL2L13…
	MIRNA	hsa-miR-21-5p	MIRNA:hsa-miR-21-5p	FALSE	1.34e-07	6.87164	636	353	44	14846	ATRX,GAPVD1,ATP11B,TRIM33,RMND5A,NSD2,MYO9A,BAZ1B,ARHGEF12,TNPO1,MGA,THOC2,JMY,TMEM245,TBL1XR1,TOP2A,NIPBL,MTAP,USP34,MINDY2,ERP44,PBRM1,ZFYVE16,SMC5,NCOA3,PRR14L,GPD2,SET,REV3L,CKAP5,NSD3,PER2,CSNK1A1,DDX3X,SCAF11,NCAPG,GOLGA4,DAAM1,MIB1,RPRD2,PRICKLE2,TOPORS,FNBP1,ACTR2
	MIRNA	hsa-miR-15a-5p	MIRNA:hsa-miR-15a-5p	FALSE	1.6413e-05	4.7848	717	353	43	14846	U2SURP,LSM11,CPEB2,TBPL1,PLAG1,ATP13A3,KIF5B,TMEM245,TBL1XR1,JARID2,HSP90B1,CNN3,PABIR2,PPIG,CLCN3,LUC7L3,SKAP2,C1ORF226,CLSPN,PPP6C,PDIA6,RIF1,GPATCH8,N4BP1,SNRPB2,PRRC2C,ARHGAP12,TRMT13,TLE4,CHMP3,USP53,AMOT,PNN,DDX3X,RNF138,FKBP1A,MIB1,LAMC1,RPRD2,PRICKLE2,BRWD1,B3GNT2,ACTR2
	MIRNA	hsa-miR-181c-5p	MIRNA:hsa-miR-181c-5p	FALSE	1.922e-05	4.71625	288	353	25	14846	NSD2,CUL5,TNPO1,TBL1XR1,CPEB4,TSG101,HSP90B1,PBRM1,NCOA3,PDIA6,RPL13A,KIT,SSX2IP,FNDC3B,PRRC2C,PER2,CSNK1A1,MTUS1,DDX3X,NCAPG,FKBP1A,ALDH9A1,SAV1,MTX3,LBR
	MIRNA	hsa-miR-181d-5p	MIRNA:hsa-miR-181d-5p	FALSE	1.922e-05	4.71625	288	353	25	14846	EP300,NSD2,CUL5,TNPO1,TBL1XR1,CPEB4,TSG101,HSP90B1,PBRM1,NCOA3,PDIA6,RPL13A,SSX2IP,FNDC3B,PRRC2C,PER2,GAB1,CSNK1A1,MTUS1,DDX3X,NCAPG,FKBP1A,ALDH9A1,MTX3,LBR
	MIRNA	hsa-miR-192-5p	MIRNA:hsa-miR-192-5p	FALSE	3.7451e-05	4.42653	988	353	52	14846	SMC2,RMI1,CENPE,ASPM,NSD2,CEP78,LGMN,CUL5,PHF6,SASS6,BBS7,IQGAP1,OTUD3,KIF5B,USP34,PPP1CB,HSP90B1,MIS18BP1,UNG,SMC4,MINDY2,FBXW2,PPP1R12A,NCOA3,CCDC15,CLSPN,RPAP3,ZNF525,MTSS1,HMMR,RASSF8,RAD21,FNDC3B,MCM10,CCSAP,CD164,SLC35G1,BLOC1S6,NSD3,SGO2,VPS13C,BCL2L13,DDX3X,TIFA,MIB1,ALDH9A1,ZNF611,BRWD1,FNBP1,ACTR2,ZNF652,ECT2
	MIRNA	hsa-miR-106b-5p	MIRNA:hsa-miR-106b-5p	FALSE	5.1595e-05	4.28739	1085	353	55	14846	TAX1BP1,U2SURP,CCSER2,NSD2,PHF6,KIF6,TMX3,GON4L,ARL13B,SON,PTP4A2,TMEM245,TBL1XR1,MFN1,TSG101,RBBP7,PTGES3,ABI2,QKI,TENT5C,ZNF280B,FBXW2,ZFYVE16,FAM222B,NCOA3,CHAF1A,PRR14L,LIMA1,PPP6C,HMMR,N4BP1,ANKIB1,KLHL20,SSX2IP,CNOT7,SLC30A7,ARHGAP12,FEZ2,MORF4L1,VPS13C,PARD3,GAB1,CSNK1A1,YES1,ALDH9A1,LAMC1,RPRD2,BRWD1,C1ORF43,MTPAP,DNAJC13,TOPORS,FNBP1,ACTR2,ZNF652
	MIRNA	hsa-miR-186-5p	MIRNA:hsa-miR-186-5p	FALSE	5.7186e-05	4.24271	749	353	43	14846	C2CD5,ACTL8,MAP3K21,NOL8,KIF6,GCC2,SON,KIF5B,TMEM245,TOP2A,PTGES3,PPIG,GMFB,AZIN1,NVL,LIMA1,SMARCA5,SLC39A10,RIF1,SUGT1,KIT,ANKRD11,CKAP5,CCSAP,ZNF654,CD164,SLC30A7,BLOC1S6,TLE4,SFT2D2,PER2,VPS13C,NAA15,RANBP2,CSNK1A1,YES1,GOLGA4,PTPN13,KMT2C,PTTG1,MTX3,ZNF652,LBR
	MIRNA	ebv-miR-BART10-3p	MIRNA:ebv-miR-BART10-3p	FALSE	7.5768e-05	4.12052	58	353	11	14846	CPEB2,TOP2A,CPEB4,FBXW7,FAM222B,NCOA3,PPP6C,RBM26,ANKRD11,NUP133,PER2
	MIRNA	hsa-miR-15b-5p	MIRNA:hsa-miR-15b-5p	FALSE	8.6106e-05	4.06497	760	353	43	14846	U2SURP,LSM11,CPEB2,TBPL1,LSM14A,PLAG1,ATP13A3,KIF5B,TMEM245,TBL1XR1,JARID2,PPP1CB,PABIR2,PPIG,LUC7L3,C1ORF226,CLSPN,PPP6C,PDIA6,MTSS1,RIF1,GPATCH8,N4BP1,CKAP5,SNRPB2,PRRC2C,ARHGAP12,TLE4,CHMP3,USP53,AMOT,DDX3X,RNF138,ARID2,FKBP1A,MIB1,KMT2C,LAMC1,RPRD2,PRICKLE2,C1ORF43,B3GNT2,ACTR2
	MIRNA	hsa-miR-103a-3p	MIRNA:hsa-miR-103a-3p	FALSE	0.00010147	3.99366	453	353	31	14846	NUS1,CPEB2,TBPL1,PLAG1,ATP13A3,SON,KIF5B,HPRT1,MIS18BP1,PABIR2,PPIG,FBXW7,PRR14L,PPP6C,SMARCA5,SLC39A10,RIF1,N4BP1,RAD21,ADAM10,CKAP5,SLC30A7,TLE4,AMOT,NAA15,FKBP1A,MIB1,SAV1,B3GNT2,ACTR2,LBR
	MIRNA	hsa-miR-16-5p	MIRNA:hsa-miR-16-5p	FALSE	0.00035441	3.45049	1556	353	68	14846	U2SURP,LSM11,HMGN1,BAZ1B,LAMB1,CPEB2,TNPO1,TBPL1,TASOR,PLAG1,ATP13A3,SON,KIF5B,TMEM245,TBL1XR1,JARID2,LSG1,HSP90B1,CNN3,PABIR2,PPIG,UNG,IBTK,NOC3L,FBXW7,LUC7L3,SKAP2,C1ORF226,TPT1,CLSPN,LIMA1,PPP6C,SLC39A10,PDIA6,RIF1,GPATCH8,N4BP1,FNDC3B,CKAP5,CNOT7,SNRPB2,PRRC2C,ARHGAP12,TRMT13,TLE4,CHMP3,STRAP,USP53,MORF4L1,UTP14A,PAK1IP1,AMOT,NAA15,PNN,DDX3X,RNF138,DHX36,NCAPG,FKBP1A,MIB1,LAMC1,RPRD2,PRICKLE2…
	MIRNA	hsa-miR-155-5p	MIRNA:hsa-miR-155-5p	FALSE	0.00045094	3.34588	922	353	47	14846	ZNF492,GAPVD1,SAP30L,ADD3,PHF6,TNPO1,TMX3,MYO6,FIP1L1,GOLPH3,SECISBP2,CPEB4,MTAP,JARID2,ABI2,INTS8,FBXW7,PBRM1,DDX10,LUC7L3,TDRD6,KDM1A,CHAF1A,BACH1,SLC39A10,RIF1,N4BP1,SSX2IP,FNDC3B,ADAM10,CKAP5,TAPT1,PSIP1,COLGALT1,SLC30A7,TLE4,SIN3A,NSD3,FEZ2,KDM3A,CSNK1A1,ARID2,NCAPG,ALDH9A1,ZNF611,ACTR2,ZNF652
	MIRNA	hsa-miR-215-5p	MIRNA:hsa-miR-215-5p	FALSE	0.00047884	3.31981	753	353	41	14846	SMC2,RMI1,CENPE,ASPM,NSD2,LGMN,CUL5,PHF6,BBS7,IQGAP1,KIF5B,PPP1CB,MIS18BP1,UNG,SMC4,FBXW2,PPP1R12A,NCOA3,CCDC15,CLSPN,MTSS1,HMMR,RAD21,FNDC3B,MCM10,CCSAP,CD164,SLC35G1,BLOC1S6,SGO2,VPS13C,BCL2L13,DDX3X,TIFA,MIB1,ALDH9A1,ZNF611,BRWD1,ACTR2,ZNF652,ECT2
	MIRNA	hsa-miR-181b-5p	MIRNA:hsa-miR-181b-5p	FALSE	0.00084831	3.07145	375	353	26	14846	EP300,NSD2,BPTF,CUL5,TNPO1,PLAG1,TBL1XR1,CPEB4,TSG101,HSP90B1,PBRM1,NCOA3,PDIA6,RPL13A,SSX2IP,FNDC3B,PRRC2C,PER2,CSNK1A1,MTUS1,DDX3X,NCAPG,FKBP1A,ALDH9A1,MTX3,LBR
	MIRNA	hsa-miR-375	MIRNA:hsa-miR-375	FALSE	0.00101168	2.99496	478	353	30	14846	NUS1,MAP3K21,CUL5,TMX3,PLAG1,BOD1L1,SON,PTP4A2,DNAH11,TAF2,SNX25,ABI2,CNN3,MINDY2,ERP44,BAZ1A,TAF3,GDAP1,SET,RASSF8,RPGR,PSIP1,UBE3A,NSD3,SFT2D2,NXT2,SGO2,TPR,GOLGA4,FKBP1A
	MIRNA	hsa-miR-195-5p	MIRNA:hsa-miR-195-5p	FALSE	0.00111384	2.95318	639	353	36	14846	U2SURP,LSM11,CPEB2,TBPL1,PLAG1,ATP13A3,KIF5B,TMEM245,TBL1XR1,JARID2,PABIR2,PPIG,LUC7L3,C1ORF226,CLSPN,PPP6C,PDIA6,RIF1,GPATCH8,N4BP1,SNRPB2,PRRC2C,ARHGAP12,TLE4,CHMP3,USP53,AMOT,DDX3X,RNF138,FKBP1A,MIB1,LAMC1,RPRD2,PRICKLE2,B3GNT2,ACTR2
	MIRNA	hsa-miR-30a-5p	MIRNA:hsa-miR-30a-5p	FALSE	0.00146504	2.83415	730	353	39	14846	PRPF40A,ATRX,TAF4B,CHD1,UBN1,NOL8,BAZ1B,TFDP1,TBPL1,SON,KIF5B,UHRF2,CPEB4,GMFB,ERP44,PBRM1,DDX10,PPP1R12A,THUMPD1,SEC62,AZIN1,NCOA3,PHB2,RIF1,GPD2,PCNA,REV3L,FNDC3B,PER2,PAK1IP1,KDM3A,GAB1,GABARAPL2,RNF138,DHX36,MIB1,MTX3,NAP1L1,ZNF638
	MIRNA	hsa-miR-17-5p	MIRNA:hsa-miR-17-5p	FALSE	0.00339707	2.4689	1176	353	53	14846	ATRX,TAX1BP1,U2SURP,CCSER2,NSD2,PHF6,KIF6,TMX3,LSM14A,PLAG1,SON,TMEM245,TBL1XR1,MFN1,TSG101,RBBP7,PTGES3,ABI2,QKI,TENT5C,ZNF280B,AZIN1,NCOA3,CHAF1A,PRR14L,LIMA1,PPP6C,GDAP1,N4BP1,ANKIB1,KLHL20,SSX2IP,RAD21,CNOT7,SLC30A7,ARHGAP12,FEZ2,MORF4L1,VPS13C,PARD3,GAB1,CSNK1A1,EPB41L5,YES1,ALDH9A1,LAMC1,PTTG1,RPRD2,MTPAP,TOPORS,ACTR2,ZNF652,NAP1L1
	MIRNA	hsa-miR-92a-3p	MIRNA:hsa-miR-92a-3p	FALSE	0.00384738	2.41483	1403	353	60	14846	ZNF492,CCSER2,EP300,SCYL2,NSD2,CPEB2,BPTF,CUL5,SMC3,TNPO1,MYO6,IQGAP1,OTUD3,PTP4A2,KIF5B,MFN1,CPEB4,SCARB2,RBBP7,HSP90B1,COG3,IBTK,FBXW2,FBXW7,ZFYVE16,THUMPD1,CHAF1A,PRR14L,TPT1,CLSPN,PPP6C,ZCCHC2,SMARCA5,RPL13A,BRD2,REV3L,ANKIB1,SART3,POLR1F,CNIH1,SSX2IP,RAD21,FNDC3B,ADAM10,CCSAP,SIN3A,MAN2A1,PER2,RANBP2,GABARAPL2,DDX3X,RASA3,SCAF11,GOLGA4,PTPN13,FKBP1A,ALDH9A1,TRAF3IP1,LAMC1,RPRD2
	MIRNA	hsa-miR-30b-5p	MIRNA:hsa-miR-30b-5p	FALSE	0.0047679	2.32167	412	353	26	14846	CLDN12,TAF4B,CHD1,UBN1,BAZ1B,TFDP1,TBPL1,KIF5B,NIPBL,CPEB4,RBBP7,PBRM1,PPP1R12A,AZIN1,NCOA3,RIF1,REV3L,BLOC1S6,USP53,PER2,KDM3A,GAB1,PNN,RNF138,MIB1,NAP1L1
	MIRNA	hsa-miR-340-5p	MIRNA:hsa-miR-340-5p	FALSE	0.00537791	2.26939	340	353	23	14846	U2SURP,SMC3,PLAG1,ATP13A3,SON,TMEM245,SCARB2,JARID2,QKI,INTS8,CCNG2,PPIG,ZCCHC2,REV3L,CCSAP,SLC35G1,SLC30A7,ARHGAP12,MORF4L1,AMOT,C1ORF43,MTX3,LBR
	MIRNA	hsa-miR-181a-5p	MIRNA:hsa-miR-181a-5p	FALSE	0.00638071	2.19513	551	353	31	14846	BPGM,NSD2,CUL5,TNPO1,PLAG1,ZNF25,TBL1XR1,TAF2,CPEB4,ATP8A1,TSG101,HSP90B1,PBRM1,FAM222B,NCOA3,PDIA6,RPL13A,SSX2IP,FNDC3B,PRRC2C,ARHGAP12,PER2,CSNK1A1,MTUS1,DDX3X,NCAPG,FKBP1A,ALDH9A1,MTX3,ZNF652,LBR
	MIRNA	hsa-miR-519d-3p	MIRNA:hsa-miR-519d-3p	FALSE	0.00680233	2.16734	897	353	43	14846	TAX1BP1,U2SURP,CCSER2,NSD2,PHF6,KIF6,TMX3,SON,TMEM245,TBL1XR1,MFN1,TSG101,RBBP7,PTGES3,ABI2,QKI,TENT5C,ZNF280B,NCOA3,CHAF1A,PRR14L,LIMA1,PPP6C,N4BP1,ANKIB1,KLHL20,SSX2IP,CNOT7,SLC30A7,ARHGAP12,FEZ2,MORF4L1,VPS13C,PARD3,GAB1,CSNK1A1,ALDH9A1,LAMC1,RPRD2,MTPAP,TOPORS,ACTR2,ZNF652
	MIRNA	hsa-miR-93-5p	MIRNA:hsa-miR-93-5p	FALSE	0.00786697	2.10419	1211	353	53	14846	TAX1BP1,U2SURP,CCSER2,UBN1,NSD2,DMKN,PHF6,KIF6,TMX3,SON,TMEM245,TBL1XR1,MFN1,TSG101,RBBP7,PTGES3,ABI2,QKI,CCNG2,TENT5C,ZNF280B,PBRM1,NCOA3,CHAF1A,PRR14L,LIMA1,PPP6C,RIF1,SET,REV3L,N4BP1,ANKIB1,KLHL20,SSX2IP,CD164,CNOT7,SLC30A7,ARHGAP12,NFKBIA,FEZ2,TAF4,MORF4L1,VPS13C,PARD3,GAB1,CSNK1A1,ALDH9A1,LAMC1,RPRD2,MTPAP,TOPORS,ACTR2,ZNF652
	MIRNA	hsa-miR-20b-5p	MIRNA:hsa-miR-20b-5p	FALSE	0.00917821	2.03724	908	353	43	14846	TAX1BP1,U2SURP,CCSER2,NSD2,PHF6,KIF6,TMX3,SON,TMEM245,TBL1XR1,MFN1,TSG101,RBBP7,PTGES3,ABI2,QKI,TENT5C,ZNF280B,NCOA3,CHAF1A,PRR14L,LIMA1,PPP6C,N4BP1,ANKIB1,KLHL20,SSX2IP,CNOT7,SLC30A7,ARHGAP12,FEZ2,MORF4L1,VPS13C,PARD3,GAB1,CSNK1A1,ALDH9A1,LAMC1,RPRD2,MTPAP,TOPORS,ACTR2,ZNF652
	MIRNA	hsa-miR-6838-5p	MIRNA:hsa-miR-6838-5p	FALSE	0.0105774	1.97562	431	353	26	14846	LSM11,TBPL1,PLAG1,KIF5B,TMEM245,JARID2,PABIR2,PPIG,LUC7L3,C1ORF226,CLSPN,PDIA6,RIF1,GPATCH8,N4BP1,SNRPB2,ARHGAP12,USP53,AMOT,DDX3X,FKBP1A,LAMC1,RPRD2,PRICKLE2,B3GNT2,ACTR2
	MIRNA	hsa-miR-497-5p	MIRNA:hsa-miR-497-5p	FALSE	0.0117834	1.92873	460	353	27	14846	LSM11,TBPL1,PLAG1,KIF5B,TMEM245,JARID2,PABIR2,PPIG,LUC7L3,C1ORF226,CLSPN,PDIA6,RIF1,GPATCH8,N4BP1,SNRPB2,ARHGAP12,USP53,AMOT,DDX3X,FKBP1A,ALDH9A1,LAMC1,RPRD2,PRICKLE2,B3GNT2,ACTR2
	MIRNA	hsa-miR-30c-5p	MIRNA:hsa-miR-30c-5p	FALSE	0.0138137	1.85969	518	353	29	14846	GAPVD1,TAF4B,EP300,CHD1,UBN1,ARHGEF12,TFDP1,TBPL1,KIF5B,TBL1XR1,CPEB4,HPRT1,ABI2,PBRM1,PPP1R12A,AZIN1,NCOA3,LIMA1,RIF1,REV3L,PER2,DNAJB14,KDM3A,GAB1,RNF138,MIB1,MTPAP,NAP1L1,ECT2
	MIRNA	hsa-miR-424-5p	MIRNA:hsa-miR-424-5p	FALSE	0.0172456	1.76332	470	353	27	14846	LSM11,TBPL1,PLAG1,KIF5B,TMEM245,JARID2,PABIR2,PPIG,LUC7L3,C1ORF226,CLSPN,SMARCA5,PDIA6,RIF1,GPATCH8,N4BP1,SNRPB2,ARHGAP12,USP53,AMOT,DDX3X,FKBP1A,LAMC1,RPRD2,PRICKLE2,B3GNT2,ACTR2
	MIRNA	hsa-miR-20a-5p	MIRNA:hsa-miR-20a-5p	FALSE	0.0205635	1.6869	1063	353	47	14846	TAX1BP1,U2SURP,CCSER2,NSD2,PHF6,KIF6,TMX3,SON,TMEM245,TBL1XR1,MFN1,TSG101,RBBP7,PTGES3,ABI2,QKI,TENT5C,ZNF280B,NCOA3,CHAF1A,BACH1,PRR14L,LIMA1,PPP6C,KIT,N4BP1,ANKIB1,KLHL20,SSX2IP,CNOT7,SLC30A7,PRRC2C,ARHGAP12,FEZ2,MORF4L1,VPS13C,PARD3,GAB1,CSNK1A1,ALDH9A1,LAMC1,RPRD2,MTPAP,TOPORS,ACTR2,ZNF652,NAP1L1
	MIRNA	hsa-miR-4686	MIRNA:hsa-miR-4686	FALSE	0.0252886	1.59708	53	353	8	14846	LSM14A,TMEM245,PARL,TENT5C,UNG,PRR14L,YPEL1,DAAM1
	MIRNA	hsa-miR-3133	MIRNA:hsa-miR-3133	FALSE	0.0338792	1.47007	188	353	15	14846	KIF6,GCC2,SON,PPIG,SMARCA5,SUGT1,CCSAP,ZNF654,CD164,SLC30A7,BLOC1S6,SFT2D2,PER2,YES1,LBR
	MIRNA	hsa-miR-374a-5p	MIRNA:hsa-miR-374a-5p	FALSE	0.0341652	1.46642	281	353	19	14846	ADD3,EP300,NUS1,TFDP1,TNPO1,PLAG1,TMEM245,CPEB4,ZCCHC2,RBM26,NF1,SSX2IP,UBE3A,SFT2D2,TPR,GABARAPL2,ARID2,FKBP1A,MIB1
	MIRNA	hsa-miR-203a-3p	MIRNA:hsa-miR-203a-3p	FALSE	0.0365157	1.43752	307	353	20	14846	RMND5A,TUT4,JMY,TASOR,CLPTM1L,SON,KIF5B,TOP2A,CPEB4,LOH12CR2,PPP1CB,FBXW7,PRR14L,GDAP1,CCSAP,ZNF654,NSD3,ARID2,PRICKLE2,ZNF652
	HPA	skin 1	HPA:0460000	FALSE	1.21e-16	15.9158	7238	258	231	11006	PRPF40A,C2CD5,CLDN12,ATRX,U2SURP,CCSER2,SAP30L,ADD3,EP300,NSMCE4A,SMC2,TRIM33,SCYL2,MIER1,RNF14,CENPE,SCYL3,HMGN1,CHD1,ARHGAP18,NUS1,UBN1,NSD2,CEP78,MYO9A,DMKN,CEP290,LGMN,BAZ1B,LAMB1,MPHOSPH10,BPTF,LARP7,CUL5,PHF6,ARHGEF12,SMC3,RBM17,THUMPD3,CDK12,TFDP1,TNPO1,CMC2,MGA,THOC2,MYO6,BCL2L10,TBPL1,ARMC1,DCLRE1A,LSM14A,IQGAP1,GCC2,GMCL1,OTUD3,FIP1L1,CARMIL1,ARL13B,ATP13A3,BOD1L1,CLPTM1L,SON,KIF5B,TMEM…
	HPA	placenta	HPA:0380000	FALSE	2.4e-16	15.619	7509	258	235	11006	PRPF40A,C2CD5,CLDN12,ATRX,U2SURP,CCSER2,SAP30L,ADD3,BPGM,EP300,NSMCE4A,TRIM33,SCYL2,MIER1,RNF14,CENPE,SCYL3,HMGN1,CHD1,ARHGAP18,NUS1,UBN1,NSD2,CEP78,MYO9A,CEP290,LGMN,BAZ1B,LAMB1,MPHOSPH10,BPTF,LARP7,CUL5,PHF6,ARHGEF12,SMC3,RBM17,THUMPD3,CDK12,TUT4,BBS7,TFDP1,TNPO1,CMC2,MGA,THOC2,MYO6,TBPL1,ARMC1,DCLRE1A,LSM14A,IQGAP1,GCC2,GMCL1,OTUD3,FIP1L1,CARMIL1,ARL13B,ATP13A3,BOD1L1,CLPTM1L,GOLPH3,SON,KIF5B,…
	HPA	cervix	HPA:0630000	FALSE	4.33e-15	14.3635	6922	258	223	11006	PRPF40A,C2CD5,CLDN12,ATRX,U2SURP,CCSER2,SAP30L,ADD3,EP300,NSMCE4A,SMC2,TRIM33,SCYL2,MIER1,RNF14,CENPE,HMGN1,CHD1,ARHGAP18,UBN1,NSD2,CEP78,MYO9A,DMKN,CEP290,LGMN,BAZ1B,LAMB1,MPHOSPH10,LARP7,CUL5,PHF6,ARHGEF12,SMC3,RBM17,THUMPD3,CDK12,TUT4,TFDP1,TNPO1,CMC2,MGA,THOC2,MYO6,MUC16,TBPL1,ARMC1,DCLRE1A,LSM14A,IQGAP1,GCC2,GMCL1,OTUD3,FIP1L1,CARMIL1,ARL13B,BOD1L1,CLPTM1L,GOLPH3,SON,KIF5B,TMEM245,SECISBP2,M…
	HPA	oral mucosa; squamous epithelial cells[‚â•Low]	HPA:0330221	FALSE	6.94e-15	14.1587	6252	258	210	11006	PRPF40A,C2CD5,CLDN12,ATRX,U2SURP,CCSER2,SAP30L,ADD3,EP300,SMC2,TRIM33,SCYL2,MIER1,RNF14,CENPE,SCYL3,HMGN1,CHD1,NUS1,UBN1,NSD2,MYO9A,DMKN,CEP290,LGMN,BAZ1B,LAMB1,MPHOSPH10,LARP7,CUL5,PHF6,ARHGEF12,SMC3,RBM17,THUMPD3,CDK12,BBS7,TFDP1,TNPO1,CMC2,MGA,THOC2,MYO6,TBPL1,ARMC1,DCLRE1A,LSM14A,IQGAP1,GMCL1,OTUD3,FIP1L1,CARMIL1,ARL13B,BOD1L1,GOLPH3,SON,KIF5B,SECISBP2,TBL1XR1,TOP2A,NIPBL,MFN1,ATP8A1,PCM1,MTA…
	HPA	oral mucosa	HPA:0330000	FALSE	6.94e-15	14.1587	6252	258	210	11006	PRPF40A,C2CD5,CLDN12,ATRX,U2SURP,CCSER2,SAP30L,ADD3,EP300,SMC2,TRIM33,SCYL2,MIER1,RNF14,CENPE,SCYL3,HMGN1,CHD1,NUS1,UBN1,NSD2,MYO9A,DMKN,CEP290,LGMN,BAZ1B,LAMB1,MPHOSPH10,LARP7,CUL5,PHF6,ARHGEF12,SMC3,RBM17,THUMPD3,CDK12,BBS7,TFDP1,TNPO1,CMC2,MGA,THOC2,MYO6,TBPL1,ARMC1,DCLRE1A,LSM14A,IQGAP1,GMCL1,OTUD3,FIP1L1,CARMIL1,ARL13B,BOD1L1,GOLPH3,SON,KIF5B,SECISBP2,TBL1XR1,TOP2A,NIPBL,MFN1,ATP8A1,PCM1,MTA…
	HPA	skin 2	HPA:0470000	FALSE	1.49e-14	13.8269	7029	258	224	11006	PRPF40A,C2CD5,CLDN12,ATRX,U2SURP,CCSER2,SAP30L,ADD3,EP300,NSMCE4A,SMC2,TRIM33,SCYL2,MIER1,RNF14,CENPE,SCYL3,HMGN1,CHD1,NUS1,UBN1,NSD2,CEP78,DMKN,CEP290,LGMN,BAZ1B,LAMB1,MPHOSPH10,BPTF,LARP7,CUL5,PHF6,ARHGEF12,SMC3,RBM17,THUMPD3,RCHY1,CDK12,TUT4,TFDP1,TNPO1,CMC2,MGA,THOC2,MYO6,TBPL1,ARMC1,DCLRE1A,LSM14A,IQGAP1,GCC2,GMCL1,OTUD3,FIP1L1,CARMIL1,ARL13B,ATP13A3,BOD1L1,SON,KIF5B,TMEM245,SECISBP2,TBL1XR1…
	HPA	vagina; squamous epithelial cells[‚â•Low]	HPA:0620221	FALSE	1.81e-14	13.7422	5992	258	204	11006	PRPF40A,C2CD5,CLDN12,ATRX,U2SURP,CCSER2,SAP30L,ADD3,EP300,NSMCE4A,SMC2,TRIM33,SCYL2,MIER1,RNF14,CENPE,SCYL3,HMGN1,CHD1,ARHGAP18,UBN1,NSD2,CEP78,MYO9A,DMKN,CEP290,LGMN,BAZ1B,MPHOSPH10,LARP7,CUL5,PHF6,SMC3,RBM17,THUMPD3,CDK12,TFDP1,TNPO1,CMC2,MGA,THOC2,MYO6,TBPL1,ARMC1,DCLRE1A,LSM14A,IQGAP1,GCC2,GMCL1,OTUD3,FIP1L1,CARMIL1,ARL13B,BOD1L1,SON,KIF5B,TMEM245,SECISBP2,TBL1XR1,TOP2A,NIPBL,MFN1,ATP8A1,PCM1…
	HPA	vagina	HPA:0620000	FALSE	1.81e-14	13.7422	5992	258	204	11006	PRPF40A,C2CD5,CLDN12,ATRX,U2SURP,CCSER2,SAP30L,ADD3,EP300,NSMCE4A,SMC2,TRIM33,SCYL2,MIER1,RNF14,CENPE,SCYL3,HMGN1,CHD1,ARHGAP18,UBN1,NSD2,CEP78,MYO9A,DMKN,CEP290,LGMN,BAZ1B,MPHOSPH10,LARP7,CUL5,PHF6,SMC3,RBM17,THUMPD3,CDK12,TFDP1,TNPO1,CMC2,MGA,THOC2,MYO6,TBPL1,ARMC1,DCLRE1A,LSM14A,IQGAP1,GCC2,GMCL1,OTUD3,FIP1L1,CARMIL1,ARL13B,BOD1L1,SON,KIF5B,TMEM245,SECISBP2,TBL1XR1,TOP2A,NIPBL,MFN1,ATP8A1,PCM1…
	HPA	cervix; squamous epithelial cells[‚â•Low]	HPA:0630221	FALSE	3.93e-14	13.4054	5452	258	192	11006	PRPF40A,C2CD5,CLDN12,ATRX,U2SURP,CCSER2,SAP30L,ADD3,EP300,NSMCE4A,SMC2,TRIM33,SCYL2,MIER1,RNF14,CENPE,HMGN1,CHD1,NSD2,CEP78,MYO9A,DMKN,CEP290,LGMN,BAZ1B,MPHOSPH10,CUL5,PHF6,ARHGEF12,SMC3,RBM17,THUMPD3,TUT4,TFDP1,CMC2,MGA,THOC2,MYO6,TBPL1,ARMC1,DCLRE1A,LSM14A,IQGAP1,OTUD3,FIP1L1,CARMIL1,ARL13B,BOD1L1,SON,KIF5B,TMEM245,SECISBP2,TBL1XR1,ADAMTS9,TOP2A,NIPBL,MFN1,ATP8A1,PCM1,MTAP,TSG101,HPRT1,HELLS,RB…
	HPA	esophagus; squamous epithelial cells[‚â•Medium]	HPA:0190222	FALSE	1.42e-13	12.8474	5052	258	182	11006	PRPF40A,C2CD5,CLDN12,ATRX,U2SURP,CCSER2,SAP30L,EP300,NSMCE4A,SMC2,TRIM33,SCYL2,MIER1,RNF14,CENPE,HMGN1,CHD1,ARHGAP18,UBN1,NSD2,DMKN,CEP290,BAZ1B,LARP7,CUL5,PHF6,SMC3,RBM17,THUMPD3,CDK12,TFDP1,TNPO1,CMC2,MGA,THOC2,MYO6,ARMC1,DCLRE1A,LSM14A,IQGAP1,GCC2,GMCL1,OTUD3,FIP1L1,CARMIL1,ARL13B,ATP13A3,BOD1L1,SON,KIF5B,SECISBP2,TBL1XR1,TOP2A,NIPBL,MFN1,ATP8A1,PCM1,MTAP,TSG101,HPRT1,HELLS,RBBP7,JARID2,PTGES3…
	HPA	epididymis; glandular cells[‚â•Medium]	HPA:0180052	FALSE	3.77e-13	12.4232	5688	258	195	11006	PRPF40A,C2CD5,CLDN12,ATRX,U2SURP,CCSER2,SAP30L,ADD3,EP300,NSMCE4A,SMC2,TRIM33,SCYL2,RNF14,CENPE,SCYL3,HMGN1,ARHGAP18,UBN1,NSD2,CEP78,MYO9A,LGMN,BAZ1B,LARP7,CUL5,PHF6,ARHGEF12,SMC3,RBM17,THUMPD3,CDK12,TFDP1,TNPO1,CMC2,MGA,THOC2,MYO6,ARMC1,DCLRE1A,LSM14A,IQGAP1,GCC2,FIP1L1,CARMIL1,ARL13B,BOD1L1,CLPTM1L,GOLPH3,SON,KIF5B,TMEM245,SECISBP2,TBL1XR1,MFN1,ATP8A1,PCM1,MTAP,TSG101,HPRT1,SCARB2,RBBP7,JARID2,…
	HPA	fallopian tube	HPA:0210000	FALSE	4.28e-13	12.3682	7457	258	229	11006	PRPF40A,C2CD5,CLDN12,ATRX,U2SURP,CCSER2,SAP30L,ADD3,BPGM,EP300,NSMCE4A,SMC2,TRIM33,SCYL2,MIER1,RNF14,CENPE,SCYL3,HMGN1,CHD1,ARHGAP18,UBN1,NSD2,MYO9A,CEP290,LGMN,BAZ1B,MPHOSPH10,BPTF,LARP7,CUL5,PHF6,ARHGEF12,SMC3,KIF6,RBM17,THUMPD3,RCHY1,CDK12,BBS7,TFDP1,TNPO1,CMC2,MGA,THOC2,MYO6,MUC16,TBPL1,ARMC1,DCLRE1A,LSM14A,IQGAP1,GCC2,GMCL1,FIP1L1,CARMIL1,ARL13B,ATP13A3,BOD1L1,CLPTM1L,GOLPH3,SON,KIF5B,TMEM24…
	HPA	thyroid gland; glandular cells[‚â•Low]	HPA:0590051	FALSE	4.63e-13	12.3344	7120	258	223	11006	PRPF40A,C2CD5,CLDN12,ATRX,U2SURP,CCSER2,SAP30L,ADD3,EP300,NSMCE4A,SMC2,TRIM33,SCYL2,MIER1,RNF14,CENPE,SCYL3,HMGN1,CHD1,ARHGAP18,NUS1,UBN1,NSD2,CEP78,MYO9A,CEP290,LGMN,BAZ1B,LAMB1,MPHOSPH10,BPTF,LARP7,CUL5,PHF6,ARHGEF12,SMC3,KIF6,RBM17,THUMPD3,CDK12,TUT4,TFDP1,TNPO1,CMC2,MGA,THOC2,MYO6,TBPL1,ARMC1,DCLRE1A,LSM14A,IQGAP1,GCC2,GMCL1,FIP1L1,CARMIL1,ARL13B,ATP13A3,BOD1L1,CLPTM1L,GOLPH3,SON,KIF5B,TMEM24…
	HPA	thyroid gland	HPA:0590000	FALSE	4.63e-13	12.3344	7120	258	223	11006	PRPF40A,C2CD5,CLDN12,ATRX,U2SURP,CCSER2,SAP30L,ADD3,EP300,NSMCE4A,SMC2,TRIM33,SCYL2,MIER1,RNF14,CENPE,SCYL3,HMGN1,CHD1,ARHGAP18,NUS1,UBN1,NSD2,CEP78,MYO9A,CEP290,LGMN,BAZ1B,LAMB1,MPHOSPH10,BPTF,LARP7,CUL5,PHF6,ARHGEF12,SMC3,KIF6,RBM17,THUMPD3,CDK12,TUT4,TFDP1,TNPO1,CMC2,MGA,THOC2,MYO6,TBPL1,ARMC1,DCLRE1A,LSM14A,IQGAP1,GCC2,GMCL1,FIP1L1,CARMIL1,ARL13B,ATP13A3,BOD1L1,CLPTM1L,GOLPH3,SON,KIF5B,TMEM24…
	HPA	pancreas; exocrine glandular cells[‚â•Low]	HPA:0350471	FALSE	9.89e-13	12.0047	6935	258	219	11006	PRPF40A,C2CD5,CLDN12,ATRX,U2SURP,CCSER2,SAP30L,ADD3,BPGM,EP300,SMC2,TRIM33,SCYL2,RNF14,SCYL3,HMGN1,CHD1,ARHGAP18,UBN1,NSD2,CEP78,MYO9A,CEP290,LGMN,BAZ1B,LAMB1,MPHOSPH10,LARP7,CUL5,PHF6,ARHGEF12,SMC3,RBM17,THUMPD3,RCHY1,CDK12,TUT4,BBS7,TFDP1,TNPO1,CMC2,MGA,THOC2,MYO6,TBPL1,ARMC1,DCLRE1A,IQGAP1,GCC2,GMCL1,OTUD3,FIP1L1,CARMIL1,ARL13B,BOD1L1,CLPTM1L,GOLPH3,SON,KIF5B,TMEM245,SECISBP2,TBL1XR1,ADAMTS9,N…
	HPA	esophagus; squamous epithelial cells[‚â•Low]	HPA:0190221	FALSE	1.03e-12	11.9878	6672	258	214	11006	PRPF40A,C2CD5,CLDN12,ATRX,U2SURP,CCSER2,SAP30L,ADD3,EP300,NSMCE4A,SMC2,TRIM33,SCYL2,MIER1,RNF14,CENPE,SCYL3,HMGN1,CHD1,ARHGAP18,NUS1,UBN1,NSD2,CEP78,MYO9A,DMKN,CEP290,LGMN,BAZ1B,LARP7,CUL5,PHF6,ARHGEF12,SMC3,RBM17,THUMPD3,CDK12,TUT4,TFDP1,TNPO1,CMC2,MGA,THOC2,MYO6,TBPL1,ARMC1,DCLRE1A,LSM14A,IQGAP1,GCC2,GMCL1,OTUD3,FIP1L1,CARMIL1,ARL13B,ATP13A3,BOD1L1,SON,KIF5B,TMEM245,SECISBP2,TBL1XR1,ADAMTS9,TOP…
	HPA	esophagus	HPA:0190000	FALSE	1.03e-12	11.9878	6672	258	214	11006	PRPF40A,C2CD5,CLDN12,ATRX,U2SURP,CCSER2,SAP30L,ADD3,EP300,NSMCE4A,SMC2,TRIM33,SCYL2,MIER1,RNF14,CENPE,SCYL3,HMGN1,CHD1,ARHGAP18,NUS1,UBN1,NSD2,CEP78,MYO9A,DMKN,CEP290,LGMN,BAZ1B,LARP7,CUL5,PHF6,ARHGEF12,SMC3,RBM17,THUMPD3,CDK12,TUT4,TFDP1,TNPO1,CMC2,MGA,THOC2,MYO6,TBPL1,ARMC1,DCLRE1A,LSM14A,IQGAP1,GCC2,GMCL1,OTUD3,FIP1L1,CARMIL1,ARL13B,ATP13A3,BOD1L1,SON,KIF5B,TMEM245,SECISBP2,TBL1XR1,ADAMTS9,TOP…
	HPA	epididymis; glandular cells[‚â•Low]	HPA:0180051	FALSE	1.21e-12	11.9184	7330	258	226	11006	PRPF40A,C2CD5,CLDN12,ATRX,U2SURP,CCSER2,SAP30L,ADD3,EP300,NSMCE4A,SMC2,TRIM33,SCYL2,MIER1,RNF14,CENPE,SCYL3,HMGN1,CHD1,ARHGAP18,UBN1,NSD2,CEP78,MYO9A,CEP290,LGMN,BAZ1B,MPHOSPH10,LARP7,CUL5,PHF6,ARHGEF12,SMC3,KIF6,RBM17,THUMPD3,CDK12,BBS7,TFDP1,TNPO1,CMC2,MGA,THOC2,MYO6,TBPL1,ARMC1,DCLRE1A,LSM14A,IQGAP1,GCC2,GMCL1,OTUD3,FIP1L1,CARMIL1,ARL13B,ATP13A3,BOD1L1,CLPTM1L,GOLPH3,SON,KIF5B,TMEM245,SECISBP2…
	HPA	epididymis	HPA:0180000	FALSE	1.21e-12	11.9184	7330	258	226	11006	PRPF40A,C2CD5,CLDN12,ATRX,U2SURP,CCSER2,SAP30L,ADD3,EP300,NSMCE4A,SMC2,TRIM33,SCYL2,MIER1,RNF14,CENPE,SCYL3,HMGN1,CHD1,ARHGAP18,UBN1,NSD2,CEP78,MYO9A,CEP290,LGMN,BAZ1B,MPHOSPH10,LARP7,CUL5,PHF6,ARHGEF12,SMC3,KIF6,RBM17,THUMPD3,CDK12,BBS7,TFDP1,TNPO1,CMC2,MGA,THOC2,MYO6,TBPL1,ARMC1,DCLRE1A,LSM14A,IQGAP1,GCC2,GMCL1,OTUD3,FIP1L1,CARMIL1,ARL13B,ATP13A3,BOD1L1,CLPTM1L,GOLPH3,SON,KIF5B,TMEM245,SECISBP2…
	HPA	endometrium 1; glandular cells[‚â•Medium]	HPA:0160052	FALSE	1.25e-12	11.9044	5144	258	182	11006	PRPF40A,C2CD5,CLDN12,ATRX,U2SURP,CCSER2,SAP30L,ADD3,NSMCE4A,TRIM33,SCYL2,MIER1,RNF14,CENPE,HMGN1,ARHGAP18,UBN1,NSD2,MYO9A,CEP290,LGMN,LAMB1,LARP7,CUL5,ARHGEF12,RBM17,THUMPD3,RCHY1,CDK12,TNPO1,CMC2,THOC2,MYO6,MUC16,ARMC1,DCLRE1A,LSM14A,IQGAP1,GCC2,CARMIL1,ARL13B,ATP13A3,BOD1L1,CLPTM1L,GOLPH3,SON,KIF5B,TMEM245,SECISBP2,MSX1,TBL1XR1,TOP2A,MFN1,ATP8A1,PCM1,MTAP,TSG101,HPRT1,HELLS,SCARB2,RBBP7,JARID2,…
	HPA	breast	HPA:0050000	FALSE	1.65e-12	11.7815	7176	258	223	11006	PRPF40A,C2CD5,CLDN12,ATRX,U2SURP,CCSER2,SAP30L,ADD3,EP300,NSMCE4A,SMC2,TRIM33,SCYL2,MIER1,RNF14,CENPE,SCYL3,HMGN1,CHD1,ARHGAP18,NUS1,UBN1,NSD2,CEP78,MYO9A,CEP290,LGMN,BAZ1B,LAMB1,MPHOSPH10,BPTF,LARP7,CUL5,PHF6,ARHGEF12,SMC3,RBM17,THUMPD3,CDK12,TUT4,TFDP1,TNPO1,CMC2,MGA,THOC2,MYO6,TBPL1,ARMC1,DCLRE1A,LSM14A,IQGAP1,GCC2,GMCL1,OTUD3,FIP1L1,CARMIL1,ARL13B,ATP13A3,BOD1L1,GOLPH3,SON,KIF5B,TMEM245,TBL1X…
	HPA	kidney; cells in glomeruli[‚â•Low]	HPA:0270351	FALSE	1.72e-12	11.764	5158	258	182	11006	PRPF40A,C2CD5,CLDN12,ATRX,U2SURP,CCSER2,SAP30L,ADD3,EP300,NSMCE4A,SMC2,TRIM33,SCYL2,MIER1,RNF14,SCYL3,HMGN1,CHD1,ARHGAP18,UBN1,NSD2,MYO9A,CEP290,LGMN,BAZ1B,MPHOSPH10,CUL5,PHF6,ARHGEF12,SMC3,RBM17,THUMPD3,RCHY1,CDK12,TUT4,BBS7,TFDP1,TNPO1,THOC2,MYO6,TBPL1,ARMC1,DCLRE1A,LSM14A,IQGAP1,GCC2,OTUD3,FIP1L1,ARL13B,ATP13A3,BOD1L1,SON,KIF5B,TMEM245,SECISBP2,TBL1XR1,ADAMTS9,NIPBL,MTAP,TSG101,HPRT1,SCARB2,RB…
	HPA	stomach 2; glandular cells[‚â•Low]	HPA:0550051	FALSE	3.25e-12	11.4881	7604	258	230	11006	PRPF40A,C2CD5,CLDN12,GLYATL1,ATRX,U2SURP,CCSER2,SAP30L,ADD3,BPGM,EP300,NSMCE4A,SMC2,TRIM33,SCYL2,MIER1,RNF14,CENPE,SCYL3,HMGN1,CHD1,ARHGAP18,UBN1,NSD2,CEP78,MYO9A,CEP290,LGMN,BAZ1B,LAMB1,MPHOSPH10,BPTF,LARP7,CUL5,PHF6,ARHGEF12,SMC3,RBM17,THUMPD3,RCHY1,CDK12,TUT4,BBS7,TFDP1,TNPO1,CMC2,MGA,THOC2,MYO6,TBPL1,ARMC1,DCLRE1A,LSM14A,IQGAP1,GCC2,GMCL1,OTUD3,FIP1L1,CARMIL1,ARL13B,BOD1L1,CLPTM1L,GOLPH3,SON,…
	HPA	stomach 2	HPA:0550000	FALSE	3.25e-12	11.4881	7604	258	230	11006	PRPF40A,C2CD5,CLDN12,GLYATL1,ATRX,U2SURP,CCSER2,SAP30L,ADD3,BPGM,EP300,NSMCE4A,SMC2,TRIM33,SCYL2,MIER1,RNF14,CENPE,SCYL3,HMGN1,CHD1,ARHGAP18,UBN1,NSD2,CEP78,MYO9A,CEP290,LGMN,BAZ1B,LAMB1,MPHOSPH10,BPTF,LARP7,CUL5,PHF6,ARHGEF12,SMC3,RBM17,THUMPD3,RCHY1,CDK12,TUT4,BBS7,TFDP1,TNPO1,CMC2,MGA,THOC2,MYO6,TBPL1,ARMC1,DCLRE1A,LSM14A,IQGAP1,GCC2,GMCL1,OTUD3,FIP1L1,CARMIL1,ARL13B,BOD1L1,CLPTM1L,GOLPH3,SON,…
	HPA	endometrium 1	HPA:0160000	FALSE	3.72e-12	11.4299	7048	258	220	11006	PRPF40A,C2CD5,CLDN12,ATRX,U2SURP,CCSER2,SAP30L,ADD3,EP300,NSMCE4A,TRIM33,SCYL2,MIER1,RNF14,CENPE,SCYL3,HMGN1,CHD1,ARHGAP18,UBN1,NSD2,MYO9A,CEP290,LGMN,BAZ1B,LAMB1,BPTF,LARP7,CUL5,PHF6,ARHGEF12,KIF6,RBM17,THUMPD3,RCHY1,CDK12,TUT4,TNPO1,CMC2,THOC2,MYO6,MUC16,TBPL1,ARMC1,DCLRE1A,LSM14A,IQGAP1,GCC2,GMCL1,OTUD3,FIP1L1,CARMIL1,ARL13B,ATP13A3,BOD1L1,CLPTM1L,GOLPH3,SON,KIF5B,TMEM245,SECISBP2,MSX1,TBL1XR1…
	HPA	salivary gland	HPA:0420000	FALSE	4.22e-12	11.3742	6893	258	217	11006	PRPF40A,C2CD5,CLDN12,GLYATL1,ATRX,U2SURP,CCSER2,SAP30L,ADD3,BPGM,EP300,NSMCE4A,TRIM33,SCYL2,MIER1,RNF14,CENPE,SCYL3,HMGN1,CHD1,ARHGAP18,NUS1,UBN1,NSD2,CEP78,MYO9A,CEP290,LGMN,BAZ1B,LAMB1,MPHOSPH10,BPTF,LARP7,CUL5,PHF6,SMC3,RBM17,THUMPD3,RCHY1,CDK12,TFDP1,TNPO1,CMC2,MGA,THOC2,MYO6,MUC16,TBPL1,ARMC1,DCLRE1A,LSM14A,IQGAP1,GCC2,GMCL1,OTUD3,CARMIL1,ARL13B,ATP13A3,BOD1L1,CLPTM1L,GOLPH3,SON,KIF5B,TMEM24…
	HPA	salivary gland; glandular cells[‚â•Low]	HPA:0420051	FALSE	4.22e-12	11.3742	6893	258	217	11006	PRPF40A,C2CD5,CLDN12,GLYATL1,ATRX,U2SURP,CCSER2,SAP30L,ADD3,BPGM,EP300,NSMCE4A,TRIM33,SCYL2,MIER1,RNF14,CENPE,SCYL3,HMGN1,CHD1,ARHGAP18,NUS1,UBN1,NSD2,CEP78,MYO9A,CEP290,LGMN,BAZ1B,LAMB1,MPHOSPH10,BPTF,LARP7,CUL5,PHF6,SMC3,RBM17,THUMPD3,RCHY1,CDK12,TFDP1,TNPO1,CMC2,MGA,THOC2,MYO6,MUC16,TBPL1,ARMC1,DCLRE1A,LSM14A,IQGAP1,GCC2,GMCL1,OTUD3,CARMIL1,ARL13B,ATP13A3,BOD1L1,CLPTM1L,GOLPH3,SON,KIF5B,TMEM24…
	HPA	pancreas	HPA:0350000	FALSE	5.83e-12	11.2346	7400	258	226	11006	PRPF40A,C2CD5,CLDN12,GLYATL1,ATRX,U2SURP,CCSER2,SAP30L,ADD3,BPGM,EP300,SMC2,TRIM33,SCYL2,MIER1,RNF14,SCYL3,HMGN1,CHD1,ARHGAP18,UBN1,NSD2,CEP78,MYO9A,CEP290,LGMN,BAZ1B,LAMB1,MPHOSPH10,LARP7,CUL5,PHF6,ARHGEF12,SMC3,RBM17,THUMPD3,RCHY1,CDK12,TUT4,BBS7,TFDP1,TNPO1,CMC2,MGA,THOC2,MYO6,TBPL1,ARMC1,DCLRE1A,LSM14A,IQGAP1,GCC2,GMCL1,OTUD3,FIP1L1,CARMIL1,ARL13B,BOD1L1,CLPTM1L,GOLPH3,SON,KIF5B,TMEM245,SECIS…
	HPA	smooth muscle; smooth muscle cells[‚â•Low]	HPA:0490691	FALSE	7.07e-12	11.1509	5446	258	187	11006	PRPF40A,C2CD5,CLDN12,ATRX,U2SURP,CCSER2,SAP30L,ADD3,EP300,NSMCE4A,SMC2,TRIM33,SCYL2,MIER1,RNF14,CENPE,SCYL3,HMGN1,CHD1,ARHGAP18,NUS1,UBN1,NSD2,MYO9A,CEP290,LGMN,BAZ1B,LAMB1,MPHOSPH10,LARP7,CUL5,PHF6,SMC3,RBM17,THUMPD3,CDK12,TUT4,TFDP1,TNPO1,CMC2,MGA,THOC2,MYO6,TBPL1,ARMC1,DCLRE1A,LSM14A,IQGAP1,GCC2,GMCL1,FIP1L1,CARMIL1,ARL13B,ATP13A3,BOD1L1,SON,KIF5B,TMEM245,TBL1XR1,NIPBL,MFN1,ATP8A1,TSG101,HPRT1…
	HPA	smooth muscle	HPA:0490000	FALSE	7.07e-12	11.1509	5446	258	187	11006	PRPF40A,C2CD5,CLDN12,ATRX,U2SURP,CCSER2,SAP30L,ADD3,EP300,NSMCE4A,SMC2,TRIM33,SCYL2,MIER1,RNF14,CENPE,SCYL3,HMGN1,CHD1,ARHGAP18,NUS1,UBN1,NSD2,MYO9A,CEP290,LGMN,BAZ1B,LAMB1,MPHOSPH10,LARP7,CUL5,PHF6,SMC3,RBM17,THUMPD3,CDK12,TUT4,TFDP1,TNPO1,CMC2,MGA,THOC2,MYO6,TBPL1,ARMC1,DCLRE1A,LSM14A,IQGAP1,GCC2,GMCL1,FIP1L1,CARMIL1,ARL13B,ATP13A3,BOD1L1,SON,KIF5B,TMEM245,TBL1XR1,NIPBL,MFN1,ATP8A1,TSG101,HPRT1…
	HPA	endometrium 1; glandular cells[‚â•Low]	HPA:0160051	FALSE	7.09e-12	11.1495	6811	258	215	11006	PRPF40A,C2CD5,CLDN12,ATRX,U2SURP,CCSER2,SAP30L,ADD3,EP300,NSMCE4A,TRIM33,SCYL2,MIER1,RNF14,CENPE,SCYL3,HMGN1,CHD1,ARHGAP18,UBN1,NSD2,MYO9A,CEP290,LGMN,BAZ1B,LAMB1,BPTF,LARP7,CUL5,PHF6,ARHGEF12,KIF6,RBM17,THUMPD3,RCHY1,CDK12,TNPO1,CMC2,THOC2,MYO6,MUC16,TBPL1,ARMC1,DCLRE1A,LSM14A,IQGAP1,GCC2,GMCL1,FIP1L1,CARMIL1,ARL13B,ATP13A3,BOD1L1,CLPTM1L,GOLPH3,SON,KIF5B,TMEM245,SECISBP2,MSX1,TBL1XR1,ADAMTS9,TO…
	HPA	vagina; squamous epithelial cells[‚â•Medium]	HPA:0620222	FALSE	8.95e-12	11.0482	4042	258	154	11006	PRPF40A,C2CD5,CLDN12,ATRX,U2SURP,CCSER2,SAP30L,EP300,TRIM33,MIER1,RNF14,CENPE,HMGN1,CHD1,ARHGAP18,UBN1,NSD2,CEP78,DMKN,CEP290,BAZ1B,MPHOSPH10,CUL5,PHF6,SMC3,RBM17,THUMPD3,CDK12,TFDP1,TNPO1,THOC2,ARMC1,DCLRE1A,LSM14A,IQGAP1,GCC2,GMCL1,OTUD3,FIP1L1,ARL13B,BOD1L1,SON,KIF5B,SECISBP2,TBL1XR1,TOP2A,NIPBL,PCM1,MTAP,TSG101,HPRT1,HELLS,RBBP7,JARID2,ABI2,INTS8,CCNG2,MBTPS2,PPP4R3A,LSG1,HSP90B1,KRR1,MIS18BP…
	HPA	gallbladder	HPA:0220000	FALSE	1.04e-11	10.9815	7656	258	230	11006	PRPF40A,C2CD5,CLDN12,ATRX,U2SURP,CCSER2,SAP30L,ADD3,BPGM,EP300,NSMCE4A,SMC2,TRIM33,SCYL2,MIER1,RNF14,CENPE,SCYL3,HMGN1,CHD1,ARHGAP18,UBN1,NSD2,CEP78,MYO9A,CEP290,LGMN,BAZ1B,LAMB1,MPHOSPH10,BPTF,LARP7,CUL5,PHF6,ARHGEF12,SMC3,RBM17,THUMPD3,RCHY1,CDK12,TUT4,TFDP1,TNPO1,CMC2,MGA,THOC2,MYO6,BCL2L10,TBPL1,ARMC1,DCLRE1A,LSM14A,IQGAP1,GCC2,GMCL1,OTUD3,FIP1L1,CARMIL1,ARL13B,ATP13A3,BOD1L1,CLPTM1L,GOLPH3,S…
	HPA	gallbladder; glandular cells[‚â•Low]	HPA:0220051	FALSE	1.04e-11	10.9815	7656	258	230	11006	PRPF40A,C2CD5,CLDN12,ATRX,U2SURP,CCSER2,SAP30L,ADD3,BPGM,EP300,NSMCE4A,SMC2,TRIM33,SCYL2,MIER1,RNF14,CENPE,SCYL3,HMGN1,CHD1,ARHGAP18,UBN1,NSD2,CEP78,MYO9A,CEP290,LGMN,BAZ1B,LAMB1,MPHOSPH10,BPTF,LARP7,CUL5,PHF6,ARHGEF12,SMC3,RBM17,THUMPD3,RCHY1,CDK12,TUT4,TFDP1,TNPO1,CMC2,MGA,THOC2,MYO6,BCL2L10,TBPL1,ARMC1,DCLRE1A,LSM14A,IQGAP1,GCC2,GMCL1,OTUD3,FIP1L1,CARMIL1,ARL13B,ATP13A3,BOD1L1,CLPTM1L,GOLPH3,S…
	HPA	lymph node	HPA:0310000	FALSE	1.12e-11	10.9505	6523	258	209	11006	PRPF40A,C2CD5,CLDN12,ATRX,U2SURP,CCSER2,SAP30L,ADD3,EP300,SMC2,TRIM33,SCYL2,MIER1,RNF14,CENPE,SCYL3,HMGN1,CHD1,ARHGAP18,UBN1,NSD2,CEP78,MYO9A,CEP290,LGMN,BAZ1B,MPHOSPH10,CUL5,PHF6,SMC3,RBM17,THUMPD3,CDK12,TUT4,TFDP1,TNPO1,CMC2,MGA,THOC2,TBPL1,ARMC1,DCLRE1A,LSM14A,IQGAP1,GCC2,GMCL1,OTUD3,FIP1L1,CARMIL1,ARL13B,ATP13A3,BOD1L1,CLPTM1L,GOLPH3,SON,KIF5B,TMEM245,SECISBP2,TBL1XR1,TOP2A,MFN1,ATP8A1,PCM1,M…
	HPA	lymph node; non-germinal center cells[‚â•Low]	HPA:0310441	FALSE	1.87e-11	10.7281	6053	258	199	11006	PRPF40A,C2CD5,CLDN12,ATRX,U2SURP,CCSER2,SAP30L,ADD3,EP300,SMC2,TRIM33,SCYL2,MIER1,RNF14,CENPE,SCYL3,HMGN1,CHD1,ARHGAP18,NSD2,CEP78,MYO9A,CEP290,LGMN,BAZ1B,CUL5,PHF6,RBM17,THUMPD3,CDK12,TUT4,TFDP1,TNPO1,CMC2,MGA,THOC2,TBPL1,ARMC1,DCLRE1A,LSM14A,IQGAP1,GCC2,GMCL1,OTUD3,FIP1L1,CARMIL1,ARL13B,ATP13A3,BOD1L1,CLPTM1L,GOLPH3,SON,TMEM245,SECISBP2,TBL1XR1,TOP2A,MFN1,ATP8A1,PCM1,MTAP,TSG101,HPRT1,HELLS,SCA…
	HPA	nasopharynx	HPA:0320000	FALSE	2.49e-11	10.6034	7189	258	221	11006	PRPF40A,C2CD5,CLDN12,ATRX,U2SURP,CCSER2,SAP30L,ADD3,BPGM,EP300,NSMCE4A,TRIM33,SCYL2,MIER1,RNF14,CENPE,SCYL3,HMGN1,CHD1,ARHGAP18,UBN1,NSD2,CEP78,MYO9A,CEP290,LGMN,BAZ1B,LAMB1,MPHOSPH10,BPTF,LARP7,CUL5,PHF6,ARHGEF12,SMC3,KIF6,RBM17,THUMPD3,RCHY1,CDK12,TUT4,BBS7,TFDP1,TNPO1,MGA,THOC2,MYO6,MUC16,TBPL1,ARMC1,DCLRE1A,LSM14A,IQGAP1,GCC2,GMCL1,OTUD3,FIP1L1,CARMIL1,ARL13B,ATP13A3,BOD1L1,CLPTM1L,GOLPH3,SON…
	HPA	endometrium 2; glandular cells[‚â•Low]	HPA:0170051	FALSE	2.54e-11	10.595	6714	258	212	11006	PRPF40A,C2CD5,CLDN12,ATRX,U2SURP,CCSER2,SAP30L,ADD3,EP300,NSMCE4A,SMC2,TRIM33,SCYL2,MIER1,RNF14,SCYL3,HMGN1,CHD1,ARHGAP18,UBN1,NSD2,CEP78,MYO9A,CEP290,LGMN,BAZ1B,LAMB1,LARP7,CUL5,ARHGEF12,KIF6,RBM17,THUMPD3,CDK12,TFDP1,TNPO1,CMC2,MGA,THOC2,MYO6,MUC16,ARMC1,DCLRE1A,LSM14A,IQGAP1,GCC2,GMCL1,OTUD3,FIP1L1,CARMIL1,ARL13B,ATP13A3,BOD1L1,CLPTM1L,GOLPH3,SON,KIF5B,TMEM245,SECISBP2,MSX1,TBL1XR1,ADAMTS9,TOP…
	HPA	lung	HPA:0300000	FALSE	3.53e-11	10.4522	7370	258	224	11006	PRPF40A,C2CD5,CLDN12,ATRX,U2SURP,CCSER2,SAP30L,ADD3,EP300,SMC2,TRIM33,SCYL2,MIER1,RNF14,CENPE,SCYL3,HMGN1,ARHGAP18,NUS1,UBN1,NSD2,CEP78,MYO9A,CEP290,LGMN,BAZ1B,LAMB1,MPHOSPH10,BPTF,CUL5,PHF6,ARHGEF12,SMC3,RBM17,THUMPD3,RCHY1,CDK12,TUT4,BBS7,TFDP1,TNPO1,CMC2,MGA,THOC2,MYO6,TBPL1,ARMC1,DCLRE1A,LSM14A,IQGAP1,GCC2,GMCL1,OTUD3,FIP1L1,CARMIL1,ARL13B,ATP13A3,BOD1L1,CLPTM1L,SON,KIF5B,TMEM245,SECISBP2,TBL…
	HPA	skin 1; melanocytes[‚â•Low]	HPA:0460671	FALSE	3.88e-11	10.4114	5297	258	182	11006	PRPF40A,C2CD5,CLDN12,ATRX,U2SURP,CCSER2,SAP30L,EP300,SMC2,TRIM33,SCYL2,MIER1,RNF14,CENPE,SCYL3,HMGN1,CHD1,ARHGAP18,NUS1,UBN1,NSD2,CEP78,MYO9A,LGMN,BAZ1B,MPHOSPH10,BPTF,LARP7,CUL5,PHF6,ARHGEF12,SMC3,RBM17,THUMPD3,CDK12,TNPO1,MGA,THOC2,TBPL1,ARMC1,DCLRE1A,LSM14A,IQGAP1,GCC2,OTUD3,FIP1L1,CARMIL1,ARL13B,ATP13A3,BOD1L1,SON,KIF5B,TMEM245,SECISBP2,TBL1XR1,ADAMTS9,NIPBL,MFN1,MTAP,TSG101,SCARB2,RBBP7,JARI…
	HPA	colon	HPA:0130000	FALSE	4.01e-11	10.397	8330	258	240	11006	PRPF40A,C2CD5,CLDN12,ATRX,U2SURP,CCSER2,SAP30L,ADD3,BPGM,EP300,NSMCE4A,SMC2,TRIM33,SCYL2,MIER1,RNF14,SCYL3,HMGN1,CHD1,ARHGAP18,NUS1,UBN1,NSD2,CEP78,MYO9A,CEP290,LGMN,BAZ1B,LAMB1,MPHOSPH10,BPTF,LARP7,CUL5,PHF6,ARHGEF12,SMC3,RBM17,THUMPD3,RCHY1,CDK12,TUT4,TFDP1,TNPO1,CMC2,MGA,THOC2,MYO6,BCL2L10,TBPL1,ARMC1,DCLRE1A,LSM14A,IQGAP1,GCC2,GMCL1,FIP1L1,CARMIL1,ARL13B,ATP13A3,BOD1L1,CLPTM1L,GOLPH3,SON,KIF5…
	HPA	oral mucosa; squamous epithelial cells[‚â•Medium]	HPA:0330222	FALSE	4.2e-11	10.3772	4353	258	160	11006	PRPF40A,C2CD5,CLDN12,ATRX,U2SURP,CCSER2,SAP30L,EP300,SMC2,TRIM33,MIER1,RNF14,CENPE,HMGN1,CHD1,UBN1,NSD2,DMKN,CEP290,BAZ1B,MPHOSPH10,LARP7,CUL5,PHF6,ARHGEF12,SMC3,RBM17,THUMPD3,CDK12,TFDP1,TNPO1,MGA,THOC2,MYO6,ARMC1,DCLRE1A,LSM14A,IQGAP1,GMCL1,FIP1L1,CARMIL1,ARL13B,BOD1L1,SON,KIF5B,SECISBP2,TBL1XR1,TOP2A,NIPBL,MFN1,PCM1,TSG101,HELLS,RBBP7,JARID2,PTGES3,ABI2,PPP1CB,INTS8,CCNG2,PPP4R3A,LSG1,HSP90B1,…
	HPA	endometrium 2	HPA:0170000	FALSE	5.76e-11	10.2396	6908	258	215	11006	PRPF40A,C2CD5,CLDN12,ATRX,U2SURP,CCSER2,SAP30L,ADD3,EP300,NSMCE4A,SMC2,TRIM33,SCYL2,MIER1,RNF14,SCYL3,HMGN1,CHD1,ARHGAP18,NUS1,UBN1,NSD2,CEP78,MYO9A,CEP290,LGMN,BAZ1B,LAMB1,LARP7,CUL5,ARHGEF12,KIF6,RBM17,THUMPD3,CDK12,TFDP1,TNPO1,CMC2,MGA,THOC2,MYO6,MUC16,ARMC1,DCLRE1A,LSM14A,IQGAP1,GCC2,GMCL1,OTUD3,FIP1L1,CARMIL1,ARL13B,ATP13A3,BOD1L1,CLPTM1L,GOLPH3,SON,KIF5B,TMEM245,SECISBP2,MSX1,TBL1XR1,ADAMTS…
	HPA	kidney	HPA:0270000	FALSE	7.2e-11	10.1429	8228	258	238	11006	PRPF40A,C2CD5,CLDN12,GLYATL1,ATRX,U2SURP,CCSER2,SAP30L,ADD3,BPGM,EP300,NSMCE4A,SMC2,TRIM33,SCYL2,MIER1,RNF14,CENPE,SCYL3,HMGN1,CHD1,ARHGAP18,UBN1,NSD2,CEP78,MYO9A,CEP290,LGMN,BAZ1B,LAMB1,MPHOSPH10,BPTF,LARP7,CUL5,PHF6,ARHGEF12,SMC3,RBM17,THUMPD3,RCHY1,CDK12,TUT4,BBS7,TFDP1,TNPO1,CMC2,MGA,THOC2,MYO6,BCL2L10,TBPL1,ARMC1,DCLRE1A,LSM14A,IQGAP1,GCC2,GMCL1,OTUD3,FIP1L1,CARMIL1,ARL13B,ATP13A3,BOD1L1,CLP…
	HPA	urinary bladder; urothelial cells[‚â•Low]	HPA:0610831	FALSE	7.86e-11	10.1047	7297	258	222	11006	PRPF40A,C2CD5,CLDN12,ATRX,U2SURP,CCSER2,SAP30L,ADD3,BPGM,EP300,NSMCE4A,SMC2,TRIM33,SCYL2,MIER1,RNF14,CENPE,SCYL3,HMGN1,CHD1,ARHGAP18,UBN1,NSD2,CEP78,MYO9A,CEP290,LGMN,BAZ1B,LAMB1,MPHOSPH10,BPTF,LARP7,CUL5,PHF6,ARHGEF12,SMC3,RBM17,THUMPD3,CDK12,BBS7,TFDP1,TNPO1,CMC2,MGA,THOC2,MYO6,TBPL1,ARMC1,DCLRE1A,LSM14A,IQGAP1,GCC2,GMCL1,OTUD3,FIP1L1,CARMIL1,ARL13B,ATP13A3,BOD1L1,CLPTM1L,GOLPH3,SON,KIF5B,TMEM2…
	HPA	urinary bladder	HPA:0610000	FALSE	7.86e-11	10.1047	7297	258	222	11006	PRPF40A,C2CD5,CLDN12,ATRX,U2SURP,CCSER2,SAP30L,ADD3,BPGM,EP300,NSMCE4A,SMC2,TRIM33,SCYL2,MIER1,RNF14,CENPE,SCYL3,HMGN1,CHD1,ARHGAP18,UBN1,NSD2,CEP78,MYO9A,CEP290,LGMN,BAZ1B,LAMB1,MPHOSPH10,BPTF,LARP7,CUL5,PHF6,ARHGEF12,SMC3,RBM17,THUMPD3,CDK12,BBS7,TFDP1,TNPO1,CMC2,MGA,THOC2,MYO6,TBPL1,ARMC1,DCLRE1A,LSM14A,IQGAP1,GCC2,GMCL1,OTUD3,FIP1L1,CARMIL1,ARL13B,ATP13A3,BOD1L1,CLPTM1L,GOLPH3,SON,KIF5B,TMEM2…
	HPA	appendix	HPA:0030000	FALSE	1.08e-10	9.96684	7821	258	231	11006	PRPF40A,C2CD5,CLDN12,ATRX,U2SURP,CCSER2,SAP30L,ADD3,BPGM,EP300,NSMCE4A,SMC2,TRIM33,SCYL2,MIER1,RNF14,CENPE,SCYL3,HMGN1,CHD1,ARHGAP18,UBN1,NSD2,CEP78,MYO9A,CEP290,BAZ1B,LAMB1,MPHOSPH10,BPTF,LARP7,CUL5,PHF6,ARHGEF12,SMC3,RBM17,THUMPD3,RCHY1,CDK12,TUT4,BBS7,TFDP1,TNPO1,CMC2,MGA,THOC2,MYO6,TBPL1,ARMC1,DCLRE1A,LSM14A,IQGAP1,GCC2,GMCL1,FIP1L1,CARMIL1,ARL13B,BOD1L1,GOLPH3,SON,KIF5B,TMEM245,SECISBP2,TBL1…
	HPA	stomach 1; glandular cells[‚â•Low]	HPA:0540051	FALSE	1.3e-10	9.88549	7656	258	228	11006	PRPF40A,C2CD5,CLDN12,GLYATL1,ATRX,U2SURP,CCSER2,SAP30L,ADD3,BPGM,EP300,SMC2,TRIM33,SCYL2,MIER1,RNF14,CENPE,SCYL3,HMGN1,CHD1,ARHGAP18,UBN1,NSD2,CEP78,MYO9A,CEP290,LGMN,BAZ1B,LAMB1,MPHOSPH10,BPTF,LARP7,CUL5,PHF6,ARHGEF12,SMC3,RBM17,THUMPD3,RCHY1,CDK12,TUT4,BBS7,TFDP1,TNPO1,CMC2,MGA,THOC2,MYO6,TBPL1,ARMC1,DCLRE1A,LSM14A,IQGAP1,GCC2,GMCL1,OTUD3,FIP1L1,CARMIL1,ARL13B,ATP13A3,BOD1L1,CLPTM1L,GOLPH3,SON,…
	HPA	stomach 1	HPA:0540000	FALSE	1.3e-10	9.88549	7656	258	228	11006	PRPF40A,C2CD5,CLDN12,GLYATL1,ATRX,U2SURP,CCSER2,SAP30L,ADD3,BPGM,EP300,SMC2,TRIM33,SCYL2,MIER1,RNF14,CENPE,SCYL3,HMGN1,CHD1,ARHGAP18,UBN1,NSD2,CEP78,MYO9A,CEP290,LGMN,BAZ1B,LAMB1,MPHOSPH10,BPTF,LARP7,CUL5,PHF6,ARHGEF12,SMC3,RBM17,THUMPD3,RCHY1,CDK12,TUT4,BBS7,TFDP1,TNPO1,CMC2,MGA,THOC2,MYO6,TBPL1,ARMC1,DCLRE1A,LSM14A,IQGAP1,GCC2,GMCL1,OTUD3,FIP1L1,CARMIL1,ARL13B,ATP13A3,BOD1L1,CLPTM1L,GOLPH3,SON,…
	HPA	tonsil; non-germinal center cells[‚â•Low]	HPA:0600441	FALSE	1.64e-10	9.78623	6107	258	198	11006	PRPF40A,C2CD5,CLDN12,ATRX,U2SURP,CCSER2,SAP30L,ADD3,EP300,SMC2,TRIM33,SCYL2,MIER1,RNF14,CENPE,SCYL3,HMGN1,CHD1,ARHGAP18,UBN1,NSD2,MYO9A,CEP290,LGMN,BAZ1B,MPHOSPH10,CUL5,PHF6,ARHGEF12,RBM17,THUMPD3,CDK12,TFDP1,TNPO1,CMC2,MGA,THOC2,ARMC1,DCLRE1A,LSM14A,IQGAP1,GCC2,GMCL1,OTUD3,FIP1L1,CARMIL1,ARL13B,BOD1L1,CLPTM1L,GOLPH3,SON,TMEM245,SECISBP2,TBL1XR1,TOP2A,NIPBL,PCM1,MTAP,TSG101,HPRT1,HELLS,SCARB2,RBB…
	HPA	breast; glandular cells[‚â•Medium]	HPA:0050052	FALSE	1.77e-10	9.75113	5101	258	176	11006	PRPF40A,C2CD5,CLDN12,ATRX,U2SURP,CCSER2,SAP30L,ADD3,EP300,NSMCE4A,SMC2,SCYL2,RNF14,CENPE,SCYL3,HMGN1,ARHGAP18,UBN1,NSD2,MYO9A,CEP290,BAZ1B,MPHOSPH10,LARP7,CUL5,PHF6,SMC3,RBM17,THUMPD3,CDK12,TFDP1,TNPO1,MGA,THOC2,MYO6,ARMC1,DCLRE1A,LSM14A,IQGAP1,GCC2,GMCL1,OTUD3,FIP1L1,CARMIL1,ARL13B,ATP13A3,BOD1L1,GOLPH3,SON,KIF5B,TBL1XR1,NIPBL,MFN1,ATP8A1,MTAP,TSG101,RBBP7,JARID2,SYTL2,ABI2,PPP1CB,INTS8,PPP4R3A,…
	HPA	rectum	HPA:0400000	FALSE	1.88e-10	9.72609	7965	258	233	11006	PRPF40A,C2CD5,CLDN12,ATRX,U2SURP,CCSER2,SAP30L,ADD3,BPGM,EP300,NSMCE4A,SMC2,TRIM33,SCYL2,MIER1,RNF14,CENPE,SCYL3,HMGN1,CHD1,ARHGAP18,UBN1,NSD2,CEP78,MYO9A,CEP290,LGMN,BAZ1B,LAMB1,MPHOSPH10,BPTF,LARP7,CUL5,PHF6,ARHGEF12,SMC3,RBM17,THUMPD3,RCHY1,CDK12,TUT4,TFDP1,TNPO1,CMC2,MGA,THOC2,MYO6,TBPL1,ARMC1,DCLRE1A,LSM14A,IQGAP1,GCC2,GMCL1,OTUD3,FIP1L1,CARMIL1,ARL13B,ATP13A3,BOD1L1,CLPTM1L,GOLPH3,SON,KIF5B…
	HPA	seminal vesicle	HPA:0430000	FALSE	2.43e-10	9.61426	6821	258	212	11006	PRPF40A,C2CD5,CLDN12,ATRX,U2SURP,CCSER2,SAP30L,ADD3,EP300,NSMCE4A,TRIM33,SCYL2,MIER1,RNF14,CENPE,HMGN1,ARHGAP18,UBN1,NSD2,CEP78,MYO9A,CEP290,LGMN,BAZ1B,BPTF,LARP7,CUL5,PHF6,ARHGEF12,SMC3,RBM17,THUMPD3,RCHY1,CDK12,TFDP1,TNPO1,CMC2,THOC2,MYO6,TBPL1,ARMC1,DCLRE1A,LSM14A,IQGAP1,GCC2,GMCL1,FIP1L1,CARMIL1,ARL13B,ATP13A3,BOD1L1,CLPTM1L,GOLPH3,SON,KIF5B,TMEM245,SECISBP2,TBL1XR1,ADAMTS9,TOP2A,NIPBL,MFN1,A…
	HPA	seminal vesicle; glandular cells[‚â•Low]	HPA:0430051	FALSE	2.43e-10	9.61426	6821	258	212	11006	PRPF40A,C2CD5,CLDN12,ATRX,U2SURP,CCSER2,SAP30L,ADD3,EP300,NSMCE4A,TRIM33,SCYL2,MIER1,RNF14,CENPE,HMGN1,ARHGAP18,UBN1,NSD2,CEP78,MYO9A,CEP290,LGMN,BAZ1B,BPTF,LARP7,CUL5,PHF6,ARHGEF12,SMC3,RBM17,THUMPD3,RCHY1,CDK12,TFDP1,TNPO1,CMC2,THOC2,MYO6,TBPL1,ARMC1,DCLRE1A,LSM14A,IQGAP1,GCC2,GMCL1,FIP1L1,CARMIL1,ARL13B,ATP13A3,BOD1L1,CLPTM1L,GOLPH3,SON,KIF5B,TMEM245,SECISBP2,TBL1XR1,ADAMTS9,TOP2A,NIPBL,MFN1,A…
	HPA	tonsil; squamous epithelial cells[‚â•Medium]	HPA:0600222	FALSE	2.7e-10	9.56828	4946	258	172	11006	PRPF40A,C2CD5,CLDN12,ATRX,U2SURP,SAP30L,ADD3,EP300,SMC2,TRIM33,SCYL2,RNF14,CENPE,SCYL3,HMGN1,CHD1,UBN1,NSD2,CEP78,MYO9A,DMKN,CEP290,LGMN,BAZ1B,LARP7,CUL5,PHF6,ARHGEF12,RBM17,THUMPD3,CDK12,TFDP1,TNPO1,CMC2,MGA,THOC2,MYO6,ARMC1,DCLRE1A,LSM14A,IQGAP1,GCC2,GMCL1,OTUD3,FIP1L1,CARMIL1,ARL13B,BOD1L1,SON,SECISBP2,TBL1XR1,TOP2A,NIPBL,MFN1,PCM1,TSG101,HPRT1,HELLS,SCARB2,RBBP7,JARID2,PTGES3,ABI2,INTS8,CCNG2…
	HPA	bronchus	HPA:0060000	FALSE	3.38e-10	9.47088	7421	258	223	11006	PRPF40A,C2CD5,CLDN12,ATRX,U2SURP,CCSER2,SAP30L,ADD3,BPGM,EP300,NSMCE4A,SMC2,TRIM33,SCYL2,MIER1,RNF14,CENPE,HMGN1,CHD1,ARHGAP18,UBN1,NSD2,CEP78,MYO9A,CEP290,LGMN,BAZ1B,LAMB1,MPHOSPH10,BPTF,LARP7,CUL5,PHF6,ARHGEF12,SMC3,KIF6,RBM17,THUMPD3,RCHY1,CDK12,BBS7,TFDP1,TNPO1,CMC2,MGA,THOC2,MYO6,MUC16,TBPL1,ARMC1,DCLRE1A,LSM14A,IQGAP1,GCC2,GMCL1,OTUD3,FIP1L1,CARMIL1,ARL13B,ATP13A3,BOD1L1,CLPTM1L,GOLPH3,SON,…
	HPA	bone marrow	HPA:0040000	FALSE	3.55e-10	9.44984	6486	258	205	11006	PRPF40A,C2CD5,CLDN12,ATRX,U2SURP,CCSER2,SAP30L,ADD3,EP300,NSMCE4A,SMC2,TRIM33,SCYL2,MIER1,RNF14,CENPE,SCYL3,HMGN1,ARHGAP18,UBN1,NSD2,CEP78,MYO9A,CEP290,BAZ1B,MPHOSPH10,CUL5,PHF6,SMC3,RBM17,THUMPD3,CDK12,TUT4,BBS7,TFDP1,TNPO1,MGA,THOC2,ARMC1,DCLRE1A,LSM14A,IQGAP1,GCC2,GMCL1,FIP1L1,CARMIL1,ARL13B,BOD1L1,CLPTM1L,GOLPH3,SON,KIF5B,SECISBP2,TBL1XR1,ADAMTS9,TOP2A,NIPBL,MFN1,ATP8A1,PCM1,MTAP,TSG101,HELLS…
	HPA	bone marrow; hematopoietic cells[‚â•Low]	HPA:0040081	FALSE	3.55e-10	9.44984	6486	258	205	11006	PRPF40A,C2CD5,CLDN12,ATRX,U2SURP,CCSER2,SAP30L,ADD3,EP300,NSMCE4A,SMC2,TRIM33,SCYL2,MIER1,RNF14,CENPE,SCYL3,HMGN1,ARHGAP18,UBN1,NSD2,CEP78,MYO9A,CEP290,BAZ1B,MPHOSPH10,CUL5,PHF6,SMC3,RBM17,THUMPD3,CDK12,TUT4,BBS7,TFDP1,TNPO1,MGA,THOC2,ARMC1,DCLRE1A,LSM14A,IQGAP1,GCC2,GMCL1,FIP1L1,CARMIL1,ARL13B,BOD1L1,CLPTM1L,GOLPH3,SON,KIF5B,SECISBP2,TBL1XR1,ADAMTS9,TOP2A,NIPBL,MFN1,ATP8A1,PCM1,MTAP,TSG101,HELLS…
	HPA	cervix; squamous epithelial cells[‚â•Medium]	HPA:0630222	FALSE	3.69e-10	9.43255	3723	258	142	11006	PRPF40A,C2CD5,CLDN12,ATRX,U2SURP,CCSER2,SAP30L,ADD3,EP300,SMC2,TRIM33,SCYL2,RNF14,CENPE,HMGN1,CHD1,NSD2,CEP78,DMKN,CEP290,BAZ1B,MPHOSPH10,CUL5,PHF6,SMC3,RBM17,THUMPD3,TFDP1,MGA,THOC2,ARMC1,DCLRE1A,LSM14A,IQGAP1,OTUD3,FIP1L1,ARL13B,BOD1L1,SON,KIF5B,SECISBP2,TBL1XR1,TOP2A,PCM1,MTAP,TSG101,HPRT1,RBBP7,JARID2,PTGES3,ABI2,PPP1CB,INTS8,CCNG2,MBTPS2,PPP4R3A,LSG1,HSP90B1,COG3,DARS1,PPIG,MINDY2,STOML2,PTP…
	HPA	rectum; glandular cells[‚â•Low]	HPA:0400051	FALSE	4.34e-10	9.36238	7057	258	216	11006	PRPF40A,C2CD5,CLDN12,U2SURP,CCSER2,SAP30L,ADD3,BPGM,EP300,NSMCE4A,SMC2,TRIM33,SCYL2,MIER1,RNF14,CENPE,SCYL3,CHD1,ARHGAP18,UBN1,NSD2,CEP78,MYO9A,CEP290,BAZ1B,MPHOSPH10,BPTF,LARP7,CUL5,ARHGEF12,SMC3,RBM17,THUMPD3,RCHY1,CDK12,TUT4,TFDP1,TNPO1,CMC2,MGA,THOC2,MYO6,TBPL1,ARMC1,DCLRE1A,LSM14A,IQGAP1,GCC2,GMCL1,OTUD3,FIP1L1,CARMIL1,ARL13B,ATP13A3,BOD1L1,CLPTM1L,GOLPH3,SON,KIF5B,TMEM245,SECISBP2,TBL1XR1,A…
	HPA	breast; glandular cells[‚â•Low]	HPA:0050051	FALSE	5.02e-10	9.29902	6805	258	211	11006	PRPF40A,C2CD5,CLDN12,ATRX,U2SURP,CCSER2,SAP30L,ADD3,EP300,NSMCE4A,SMC2,TRIM33,SCYL2,RNF14,CENPE,SCYL3,HMGN1,CHD1,ARHGAP18,UBN1,NSD2,MYO9A,CEP290,LGMN,BAZ1B,MPHOSPH10,BPTF,LARP7,CUL5,PHF6,ARHGEF12,SMC3,RBM17,THUMPD3,CDK12,TFDP1,TNPO1,CMC2,MGA,THOC2,MYO6,ARMC1,DCLRE1A,LSM14A,IQGAP1,GCC2,GMCL1,OTUD3,FIP1L1,CARMIL1,ARL13B,ATP13A3,BOD1L1,GOLPH3,SON,KIF5B,TMEM245,TBL1XR1,ADAMTS9,TOP2A,NIPBL,MFN1,ATP8A1…
	HPA	tonsil	HPA:0600000	FALSE	5.25e-10	9.28014	7779	258	229	11006	PRPF40A,C2CD5,CLDN12,ATRX,U2SURP,CCSER2,SAP30L,ADD3,EP300,NSMCE4A,SMC2,TRIM33,SCYL2,MIER1,RNF14,CENPE,SCYL3,HMGN1,CHD1,ARHGAP18,UBN1,NSD2,CEP78,MYO9A,DMKN,CEP290,LGMN,BAZ1B,MPHOSPH10,BPTF,LARP7,CUL5,PHF6,ARHGEF12,SMC3,RBM17,THUMPD3,CDK12,TUT4,BBS7,TFDP1,TNPO1,CMC2,MGA,THOC2,MYO6,TBPL1,ARMC1,DCLRE1A,LSM14A,IQGAP1,GCC2,GMCL1,OTUD3,FIP1L1,CARMIL1,ARL13B,BOD1L1,CLPTM1L,GOLPH3,SON,KIF5B,TMEM245,SECISB…
	HPA	colon; endothelial cells[‚â•Low]	HPA:0130201	FALSE	7.89e-10	9.1029	5667	258	187	11006	PRPF40A,C2CD5,CLDN12,ATRX,U2SURP,CCSER2,SAP30L,ADD3,EP300,NSMCE4A,SMC2,TRIM33,SCYL2,MIER1,RNF14,SCYL3,HMGN1,ARHGAP18,NUS1,UBN1,NSD2,CEP78,MYO9A,CEP290,BAZ1B,LAMB1,MPHOSPH10,CUL5,PHF6,ARHGEF12,SMC3,RBM17,THUMPD3,CDK12,TUT4,TFDP1,TNPO1,CMC2,MGA,THOC2,MYO6,BCL2L10,DCLRE1A,LSM14A,IQGAP1,GCC2,GMCL1,FIP1L1,CARMIL1,ARL13B,ATP13A3,BOD1L1,GOLPH3,SON,KIF5B,TMEM245,SECISBP2,TBL1XR1,ADAMTS9,NIPBL,MFN1,ATP8A1…
	HPA	colon; glandular cells[‚â•Low]	HPA:0130051	FALSE	8.97e-10	9.04736	6988	258	214	11006	PRPF40A,C2CD5,CLDN12,U2SURP,CCSER2,SAP30L,ADD3,BPGM,EP300,NSMCE4A,SMC2,TRIM33,SCYL2,MIER1,RNF14,SCYL3,CHD1,ARHGAP18,UBN1,NSD2,CEP78,MYO9A,CEP290,BAZ1B,MPHOSPH10,BPTF,LARP7,CUL5,ARHGEF12,SMC3,RBM17,THUMPD3,RCHY1,CDK12,TFDP1,TNPO1,CMC2,MGA,THOC2,MYO6,TBPL1,ARMC1,DCLRE1A,LSM14A,IQGAP1,GCC2,GMCL1,FIP1L1,CARMIL1,ARL13B,ATP13A3,BOD1L1,CLPTM1L,GOLPH3,SON,KIF5B,TMEM245,SECISBP2,TBL1XR1,ADAMTS9,TOP2A,NIPB…
	HPA	appendix; glandular cells[‚â•Low]	HPA:0030051	FALSE	1.08e-09	8.96686	6741	258	209	11006	PRPF40A,C2CD5,CLDN12,U2SURP,CCSER2,SAP30L,ADD3,BPGM,EP300,NSMCE4A,SMC2,TRIM33,SCYL2,MIER1,RNF14,CENPE,SCYL3,CHD1,ARHGAP18,UBN1,NSD2,CEP78,MYO9A,CEP290,BAZ1B,BPTF,LARP7,CUL5,ARHGEF12,SMC3,RBM17,THUMPD3,RCHY1,CDK12,TUT4,TFDP1,TNPO1,CMC2,MGA,THOC2,MYO6,TBPL1,ARMC1,DCLRE1A,LSM14A,IQGAP1,GCC2,GMCL1,FIP1L1,CARMIL1,ARL13B,BOD1L1,GOLPH3,SON,KIF5B,TMEM245,SECISBP2,TBL1XR1,TOP2A,NIPBL,MFN1,ATP8A1,PCM1,MTAP…
	HPA	breast; myoepithelial cells[‚â•Low]	HPA:0050091	FALSE	1.73e-09	8.76116	5660	258	186	11006	PRPF40A,C2CD5,CLDN12,ATRX,U2SURP,CCSER2,SAP30L,ADD3,EP300,NSMCE4A,TRIM33,SCYL2,RNF14,SCYL3,HMGN1,CHD1,ARHGAP18,UBN1,NSD2,CEP78,MYO9A,CEP290,BAZ1B,LAMB1,MPHOSPH10,BPTF,LARP7,CUL5,PHF6,SMC3,RBM17,THUMPD3,CDK12,TUT4,TFDP1,TNPO1,CMC2,MGA,THOC2,MYO6,ARMC1,DCLRE1A,LSM14A,IQGAP1,GMCL1,OTUD3,FIP1L1,CARMIL1,ARL13B,ATP13A3,BOD1L1,GOLPH3,SON,KIF5B,TMEM245,TBL1XR1,ADAMTS9,NIPBL,MFN1,ATP8A1,MTAP,TSG101,HPRT1,…
	HPA	adrenal gland; glandular cells[‚â•Low]	HPA:0020051	FALSE	2.33e-09	8.63267	7406	258	221	11006	PRPF40A,C2CD5,CLDN12,ATRX,U2SURP,CCSER2,SAP30L,ADD3,EP300,NSMCE4A,SMC2,TRIM33,SCYL2,MIER1,RNF14,HMGN1,ARHGAP18,UBN1,NSD2,CEP78,MYO9A,CEP290,LGMN,BAZ1B,LAMB1,BPTF,LARP7,CUL5,PHF6,ARHGEF12,SMC3,RBM17,THUMPD3,RCHY1,CDK12,TUT4,TFDP1,TNPO1,CMC2,MGA,THOC2,MYO6,BCL2L10,TBPL1,ARMC1,DCLRE1A,LSM14A,IQGAP1,GCC2,GMCL1,FIP1L1,CARMIL1,ARL13B,ATP13A3,BOD1L1,CLPTM1L,GOLPH3,SON,KIF5B,TMEM245,SECISBP2,TBL1XR1,ADAM…
	HPA	urinary bladder; urothelial cells[‚â•Medium]	HPA:0610832	FALSE	2.34e-09	8.63138	5953	258	192	11006	PRPF40A,C2CD5,CLDN12,ATRX,U2SURP,CCSER2,SAP30L,ADD3,BPGM,EP300,NSMCE4A,TRIM33,SCYL2,MIER1,RNF14,SCYL3,HMGN1,CHD1,UBN1,NSD2,CEP78,MYO9A,CEP290,LGMN,BAZ1B,LAMB1,MPHOSPH10,LARP7,CUL5,PHF6,ARHGEF12,SMC3,RBM17,THUMPD3,CDK12,TFDP1,TNPO1,CMC2,THOC2,MYO6,ARMC1,DCLRE1A,LSM14A,IQGAP1,GCC2,GMCL1,OTUD3,FIP1L1,CARMIL1,ARL13B,ATP13A3,BOD1L1,CLPTM1L,SON,KIF5B,TMEM245,SECISBP2,TBL1XR1,ADAMTS9,TOP2A,NIPBL,MFN1,AT…
	HPA	seminal vesicle; glandular cells[‚â•Medium]	HPA:0430052	FALSE	2.58e-09	8.58766	5230	258	176	11006	PRPF40A,C2CD5,CLDN12,ATRX,U2SURP,CCSER2,SAP30L,ADD3,EP300,NSMCE4A,SCYL2,MIER1,RNF14,CENPE,HMGN1,UBN1,CEP290,LGMN,BAZ1B,BPTF,PHF6,ARHGEF12,SMC3,RBM17,THUMPD3,CDK12,TFDP1,TNPO1,CMC2,THOC2,MYO6,ARMC1,DCLRE1A,LSM14A,IQGAP1,GCC2,GMCL1,FIP1L1,CARMIL1,ARL13B,ATP13A3,BOD1L1,GOLPH3,SON,KIF5B,TMEM245,SECISBP2,TBL1XR1,NIPBL,MFN1,ATP8A1,PCM1,MTAP,TSG101,HPRT1,SCARB2,RBBP7,JARID2,PTGES3,PPP1CB,INTS8,CCNG2,MBT…
	HPA	adrenal gland	HPA:0020000	FALSE	2.68e-09	8.57144	7413	258	221	11006	PRPF40A,C2CD5,CLDN12,ATRX,U2SURP,CCSER2,SAP30L,ADD3,EP300,NSMCE4A,SMC2,TRIM33,SCYL2,MIER1,RNF14,HMGN1,ARHGAP18,UBN1,NSD2,CEP78,MYO9A,CEP290,LGMN,BAZ1B,LAMB1,BPTF,LARP7,CUL5,PHF6,ARHGEF12,SMC3,RBM17,THUMPD3,RCHY1,CDK12,TUT4,TFDP1,TNPO1,CMC2,MGA,THOC2,MYO6,BCL2L10,TBPL1,ARMC1,DCLRE1A,LSM14A,IQGAP1,GCC2,GMCL1,FIP1L1,CARMIL1,ARL13B,ATP13A3,BOD1L1,CLPTM1L,GOLPH3,SON,KIF5B,TMEM245,SECISBP2,TBL1XR1,ADAM…
	HPA	tonsil; germinal center cells[‚â•Medium]	HPA:0600432	FALSE	2.88e-09	8.54129	4094	258	149	11006	PRPF40A,C2CD5,CLDN12,ATRX,U2SURP,CCSER2,SAP30L,ADD3,EP300,SMC2,TRIM33,MIER1,RNF14,CENPE,SCYL3,HMGN1,CHD1,UBN1,NSD2,MYO9A,BAZ1B,LARP7,CUL5,PHF6,ARHGEF12,SMC3,RBM17,THUMPD3,CDK12,TFDP1,TNPO1,CMC2,MGA,THOC2,MYO6,DCLRE1A,LSM14A,IQGAP1,FIP1L1,ARL13B,BOD1L1,SON,KIF5B,TBL1XR1,TOP2A,PCM1,TSG101,HPRT1,HELLS,RBBP7,JARID2,ABI2,INTS8,CCNG2,MBTPS2,PPP4R3A,LSG1,HSP90B1,CNN3,MIS18BP1,PABIR2,COG3,DARS1,PPIG,SMC4…
	HPA	cerebral cortex; endothelial cells[‚â•Low]	HPA:0100201	FALSE	3e-09	8.52216	4633	258	162	11006	PRPF40A,C2CD5,CLDN12,U2SURP,CCSER2,ADD3,EP300,NSMCE4A,SMC2,TRIM33,SCYL2,MIER1,RNF14,SCYL3,HMGN1,ARHGAP18,NUS1,MYO9A,MPHOSPH10,CUL5,ARHGEF12,SMC3,KIF6,RBM17,THUMPD3,CDK12,TUT4,TFDP1,TNPO1,THOC2,MYO6,TBPL1,ARMC1,LSM14A,IQGAP1,GMCL1,OTUD3,FIP1L1,CARMIL1,ARL13B,BOD1L1,SON,KIF5B,TMEM245,TBL1XR1,NIPBL,MFN1,SCARB2,RBBP7,JARID2,PTGES3,ABI2,INTS8,CCNG2,MBTPS2,PPP4R3A,LSG1,HSP90B1,CNN3,MIS18BP1,PABIR2,COG3…
	HPA	kidney; cells in tubules[‚â•Low]	HPA:0270361	FALSE	4.6e-09	8.33758	7018	258	213	11006	PRPF40A,C2CD5,CLDN12,GLYATL1,ATRX,U2SURP,CCSER2,SAP30L,ADD3,EP300,NSMCE4A,SMC2,SCYL2,MIER1,RNF14,SCYL3,HMGN1,CHD1,ARHGAP18,UBN1,NSD2,CEP78,MYO9A,CEP290,LGMN,BAZ1B,LAMB1,MPHOSPH10,BPTF,LARP7,CUL5,PHF6,ARHGEF12,SMC3,RBM17,THUMPD3,RCHY1,CDK12,TFDP1,TNPO1,CMC2,MGA,THOC2,MYO6,BCL2L10,ARMC1,DCLRE1A,LSM14A,GCC2,GMCL1,OTUD3,FIP1L1,ARL13B,ATP13A3,BOD1L1,CLPTM1L,SON,KIF5B,TMEM245,SECISBP2,TBL1XR1,ADAMTS9,N…
	HPA	soft tissue 2; fibroblasts[‚â•Low]	HPA:0510651	FALSE	5.33e-09	8.27314	4123	258	149	11006	C2CD5,CLDN12,ATRX,U2SURP,CCSER2,SAP30L,ADD3,EP300,NSMCE4A,SMC2,TRIM33,SCYL2,MIER1,RNF14,CENPE,SCYL3,HMGN1,CHD1,ARHGAP18,NUS1,UBN1,NSD2,BAZ1B,CUL5,PHF6,SMC3,RBM17,THUMPD3,CDK12,TFDP1,TNPO1,MGA,THOC2,DCLRE1A,LSM14A,IQGAP1,GCC2,OTUD3,FIP1L1,ARL13B,ATP13A3,BOD1L1,TMEM245,SECISBP2,TBL1XR1,ADAMTS9,NIPBL,MFN1,ATP8A1,SCARB2,RBBP7,JARID2,QKI,INTS8,CCNG2,PPP4R3A,LSG1,HSP90B1,CNN3,MIS18BP1,PABIR2,COG3,DARS1…
	HPA	kidney; cells in tubules[‚â•Medium]	HPA:0270362	FALSE	6.28e-09	8.2023	5817	258	188	11006	PRPF40A,C2CD5,CLDN12,GLYATL1,ATRX,U2SURP,CCSER2,SAP30L,ADD3,EP300,NSMCE4A,SMC2,SCYL2,MIER1,RNF14,HMGN1,CHD1,ARHGAP18,UBN1,NSD2,CEP78,MYO9A,CEP290,LGMN,LAMB1,MPHOSPH10,LARP7,CUL5,PHF6,ARHGEF12,SMC3,RBM17,THUMPD3,RCHY1,CDK12,TFDP1,TNPO1,CMC2,THOC2,MYO6,BCL2L10,ARMC1,DCLRE1A,GCC2,GMCL1,OTUD3,FIP1L1,ARL13B,ATP13A3,BOD1L1,CLPTM1L,SON,KIF5B,TMEM245,SECISBP2,TBL1XR1,ADAMTS9,NIPBL,MFN1,ATP8A1,TSG101,HPRT…
	HPA	caudate; neuronal cells[‚â•Low]	HPA:0080131	FALSE	7.5e-09	8.12497	6154	258	195	11006	PRPF40A,C2CD5,CLDN12,ATRX,U2SURP,CCSER2,SAP30L,ADD3,EP300,NSMCE4A,SMC2,TRIM33,SCYL2,RNF14,HMGN1,CHD1,ARHGAP18,NSD2,CEP78,MYO9A,BAZ1B,LAMB1,MPHOSPH10,BPTF,LARP7,CUL5,PHF6,SMC3,RBM17,THUMPD3,RCHY1,CDK12,TUT4,TFDP1,TNPO1,MGA,THOC2,BCL2L10,TBPL1,ARMC1,DCLRE1A,LSM14A,GCC2,GMCL1,OTUD3,FIP1L1,CARMIL1,ARL13B,BOD1L1,CLPTM1L,SON,TMEM245,SECISBP2,TBL1XR1,NIPBL,MFN1,ATP8A1,PCM1,TSG101,HPRT1,HELLS,SCARB2,RBBP…
	HPA	soft tissue 1; fibroblasts[‚â•Low]	HPA:0500651	FALSE	8.92e-09	8.04948	4229	258	151	11006	PRPF40A,C2CD5,CLDN12,ATRX,U2SURP,CCSER2,SAP30L,ADD3,EP300,NSMCE4A,SMC2,TRIM33,SCYL2,MIER1,RNF14,CENPE,HMGN1,CHD1,ARHGAP18,NUS1,UBN1,NSD2,CEP78,MYO9A,BAZ1B,LAMB1,CUL5,PHF6,SMC3,RBM17,THUMPD3,CDK12,TFDP1,TNPO1,MGA,THOC2,BCL2L10,DCLRE1A,LSM14A,IQGAP1,GCC2,OTUD3,FIP1L1,ARL13B,ATP13A3,SON,TMEM245,SECISBP2,TBL1XR1,ADAMTS9,NIPBL,MFN1,ATP8A1,SCARB2,RBBP7,JARID2,INTS8,CCNG2,PPP4R3A,LSG1,HSP90B1,MIS18BP1,D…
	HPA	colon; glandular cells[‚â•Medium]	HPA:0130052	FALSE	9.36e-09	8.02889	5977	258	191	11006	PRPF40A,C2CD5,CLDN12,U2SURP,CCSER2,SAP30L,ADD3,EP300,NSMCE4A,SMC2,TRIM33,SCYL2,MIER1,RNF14,SCYL3,CHD1,ARHGAP18,UBN1,NSD2,CEP78,MYO9A,CEP290,BAZ1B,MPHOSPH10,BPTF,LARP7,CUL5,ARHGEF12,SMC3,RBM17,THUMPD3,RCHY1,CDK12,TFDP1,TNPO1,CMC2,THOC2,MYO6,ARMC1,DCLRE1A,LSM14A,IQGAP1,GCC2,GMCL1,FIP1L1,CARMIL1,ARL13B,ATP13A3,BOD1L1,GOLPH3,SON,KIF5B,TMEM245,SECISBP2,TBL1XR1,ADAMTS9,TOP2A,NIPBL,MFN1,ATP8A1,PCM1,MTAP…
	HPA	small intestine	HPA:0480000	FALSE	1.05e-08	7.97878	7868	258	228	11006	PRPF40A,C2CD5,CLDN12,ATRX,U2SURP,CCSER2,SAP30L,ADD3,BPGM,EP300,NSMCE4A,SMC2,TRIM33,SCYL2,MIER1,RNF14,SCYL3,HMGN1,CHD1,ARHGAP18,UBN1,NSD2,CEP78,MYO9A,CEP290,LGMN,BAZ1B,LAMB1,MPHOSPH10,BPTF,LARP7,CUL5,PHF6,ARHGEF12,SMC3,RBM17,THUMPD3,RCHY1,CDK12,TFDP1,TNPO1,CMC2,MGA,THOC2,MYO6,BCL2L10,TBPL1,ARMC1,DCLRE1A,LSM14A,IQGAP1,GCC2,GMCL1,OTUD3,FIP1L1,CARMIL1,ARL13B,ATP13A3,BOD1L1,CLPTM1L,SON,KIF5B,TMEM245,S…
	HPA	cerebellum; Purkinje cells[‚â•Low]	HPA:0090161	FALSE	1.09e-08	7.96339	5571	258	182	11006	PRPF40A,C2CD5,CLDN12,ATRX,U2SURP,CCSER2,SAP30L,ADD3,SMC2,SCYL2,MIER1,RNF14,SCYL3,CHD1,NSD2,CEP78,MYO9A,LGMN,LAMB1,MPHOSPH10,BPTF,LARP7,CUL5,PHF6,SMC3,THUMPD3,RCHY1,CDK12,TNPO1,CMC2,MGA,THOC2,BCL2L10,TBPL1,ARMC1,DCLRE1A,LSM14A,GCC2,GMCL1,OTUD3,FIP1L1,ARL13B,BOD1L1,CLPTM1L,SON,KIF5B,TMEM245,SECISBP2,NIPBL,MFN1,ATP8A1,PCM1,TSG101,SCARB2,RBBP7,JARID2,PTGES3,ABI2,PPP1CB,INTS8,CCNG2,MBTPS2,PPP4R3A,LSG1…
	HPA	endometrium 2; glandular cells[‚â•Medium]	HPA:0170052	FALSE	1.42e-08	7.84792	4880	258	166	11006	PRPF40A,C2CD5,CLDN12,ATRX,U2SURP,CCSER2,SAP30L,ADD3,TRIM33,SCYL2,RNF14,HMGN1,ARHGAP18,UBN1,NSD2,MYO9A,CEP290,BAZ1B,LARP7,CUL5,ARHGEF12,RBM17,THUMPD3,CDK12,TFDP1,TNPO1,CMC2,THOC2,MYO6,MUC16,ARMC1,DCLRE1A,IQGAP1,GCC2,FIP1L1,CARMIL1,ARL13B,ATP13A3,BOD1L1,GOLPH3,SON,KIF5B,TMEM245,SECISBP2,MSX1,TBL1XR1,TOP2A,NIPBL,MFN1,ATP8A1,PCM1,MTAP,TSG101,HPRT1,SCARB2,RBBP7,JARID2,PPP1CB,INTS8,MBTPS2,PPP4R3A,LSG1,…
	HPA	thyroid gland; glandular cells[‚â•Medium]	HPA:0590052	FALSE	1.73e-08	7.76239	5595	258	182	11006	PRPF40A,C2CD5,CLDN12,ATRX,U2SURP,CCSER2,SAP30L,ADD3,EP300,TRIM33,SCYL2,RNF14,SCYL3,HMGN1,CHD1,ARHGAP18,NUS1,UBN1,NSD2,MYO9A,CEP290,BAZ1B,LAMB1,BPTF,LARP7,CUL5,PHF6,ARHGEF12,SMC3,RBM17,THUMPD3,CDK12,TFDP1,TNPO1,THOC2,ARMC1,DCLRE1A,LSM14A,IQGAP1,GCC2,GMCL1,FIP1L1,CARMIL1,ARL13B,ATP13A3,BOD1L1,CLPTM1L,SON,KIF5B,TMEM245,SECISBP2,TBL1XR1,NIPBL,ATP8A1,PCM1,MTAP,TSG101,HPRT1,SCARB2,RBBP7,JARID2,ABI2,PPP…
	HPA	testis	HPA:0570000	FALSE	1.79e-08	7.74749	9008	258	246	11006	PRPF40A,C2CD5,CLDN12,ATRX,U2SURP,CCSER2,SAP30L,ADD3,EP300,NSMCE4A,SMC2,TRIM33,SCYL2,MIER1,RNF14,CENPE,SCYL3,HMGN1,CHD1,ARHGAP18,UBN1,NSD2,CEP78,MYO9A,DMKN,CEP290,LGMN,BAZ1B,LAMB1,MPHOSPH10,BPTF,LARP7,CUL5,PHF6,ARHGEF12,SMC3,KIF6,RBM17,THUMPD3,CDK12,TUT4,DCAF4L1,BBS7,TFDP1,TNPO1,CMC2,MGA,THOC2,MYO6,TBPL1,ARMC1,DCLRE1A,LSM14A,IQGAP1,GCC2,GMCL1,OTUD3,FIP1L1,CARMIL1,ARL13B,ATP13A3,BOD1L1,CLPTM1L,GOLP…
	HPA	cervix; glandular cells[‚â•Low]	HPA:0630051	FALSE	1.8e-08	7.74447	5688	258	184	11006	PRPF40A,C2CD5,ATRX,U2SURP,CCSER2,SAP30L,ADD3,EP300,NSMCE4A,TRIM33,SCYL2,RNF14,HMGN1,ARHGAP18,UBN1,NSD2,CEP78,MYO9A,CEP290,LGMN,LAMB1,LARP7,PHF6,SMC3,RBM17,THUMPD3,CDK12,TFDP1,TNPO1,CMC2,MGA,THOC2,MYO6,MUC16,TBPL1,DCLRE1A,LSM14A,IQGAP1,GCC2,GMCL1,FIP1L1,CARMIL1,ARL13B,BOD1L1,CLPTM1L,GOLPH3,SON,KIF5B,SECISBP2,MSX1,TBL1XR1,TOP2A,MFN1,ATP8A1,PCM1,MTAP,TSG101,HPRT1,SCARB2,RBBP7,JARID2,PTGES3,PPP1CB,IN…
	HPA	cerebellum	HPA:0090000	FALSE	1.84e-08	7.73407	7193	258	215	11006	PRPF40A,C2CD5,CLDN12,ATRX,U2SURP,CCSER2,SAP30L,ADD3,BPGM,EP300,SMC2,TRIM33,SCYL2,MIER1,RNF14,SCYL3,HMGN1,CHD1,NSD2,CEP78,MYO9A,CEP290,LGMN,BAZ1B,LAMB1,MPHOSPH10,BPTF,LARP7,CUL5,PHF6,ARHGEF12,SMC3,RBM17,THUMPD3,RCHY1,CDK12,TUT4,TFDP1,TNPO1,CMC2,MGA,THOC2,MYO6,BCL2L10,TBPL1,ARMC1,DCLRE1A,LSM14A,GCC2,GMCL1,OTUD3,FIP1L1,CARMIL1,ARL13B,BOD1L1,CLPTM1L,SON,KIF5B,TMEM245,SECISBP2,TBL1XR1,NIPBL,MFN1,ATP8A…
	HPA	tonsil; squamous epithelial cells[‚â•Low]	HPA:0600221	FALSE	2.18e-08	7.66234	6645	258	204	11006	PRPF40A,C2CD5,CLDN12,ATRX,U2SURP,SAP30L,ADD3,EP300,NSMCE4A,SMC2,TRIM33,SCYL2,MIER1,RNF14,CENPE,SCYL3,HMGN1,CHD1,UBN1,NSD2,CEP78,MYO9A,DMKN,CEP290,LGMN,BAZ1B,LARP7,CUL5,PHF6,ARHGEF12,SMC3,RBM17,THUMPD3,CDK12,BBS7,TFDP1,TNPO1,CMC2,MGA,THOC2,MYO6,TBPL1,ARMC1,DCLRE1A,LSM14A,IQGAP1,GCC2,GMCL1,OTUD3,FIP1L1,CARMIL1,ARL13B,BOD1L1,GOLPH3,SON,SECISBP2,TBL1XR1,TOP2A,NIPBL,MFN1,ATP8A1,PCM1,MTAP,TSG101,HPRT1,…
	HPA	pancreas; exocrine glandular cells[‚â•Medium]	HPA:0350472	FALSE	2.31e-08	7.63628	5297	258	175	11006	PRPF40A,C2CD5,CLDN12,ATRX,U2SURP,CCSER2,SAP30L,ADD3,EP300,SMC2,TRIM33,SCYL3,HMGN1,CHD1,ARHGAP18,UBN1,NSD2,CEP78,MYO9A,CEP290,LGMN,BAZ1B,LAMB1,MPHOSPH10,CUL5,PHF6,ARHGEF12,SMC3,RBM17,THUMPD3,CDK12,TNPO1,THOC2,MYO6,ARMC1,DCLRE1A,IQGAP1,GCC2,GMCL1,OTUD3,FIP1L1,CARMIL1,ARL13B,CLPTM1L,GOLPH3,SON,KIF5B,TMEM245,SECISBP2,TBL1XR1,ADAMTS9,NIPBL,ATP8A1,MTAP,TSG101,HPRT1,SCARB2,RBBP7,JARID2,SYTL2,PTGES3,PPP1…
	HPA	caudate	HPA:0080000	FALSE	2.69e-08	7.57079	6956	258	210	11006	PRPF40A,C2CD5,CLDN12,ATRX,U2SURP,CCSER2,SAP30L,ADD3,EP300,NSMCE4A,SMC2,TRIM33,SCYL2,RNF14,HMGN1,CHD1,ARHGAP18,NSD2,CEP78,MYO9A,CEP290,BAZ1B,LAMB1,MPHOSPH10,BPTF,LARP7,CUL5,PHF6,SMC3,KIF6,RBM17,THUMPD3,RCHY1,CDK12,TUT4,TFDP1,TNPO1,CMC2,MGA,THOC2,MYO6,BCL2L10,TBPL1,ARMC1,DCLRE1A,LSM14A,GCC2,GMCL1,OTUD3,FIP1L1,CARMIL1,ARL13B,BOD1L1,CLPTM1L,SON,KIF5B,TMEM245,SECISBP2,TBL1XR1,NIPBL,MFN1,ATP8A1,PCM1,MT…
	HPA	bone marrow; hematopoietic cells[‚â•Medium]	HPA:0040082	FALSE	2.97e-08	7.5269	4247	258	150	11006	C2CD5,CLDN12,ATRX,CCSER2,SAP30L,ADD3,EP300,NSMCE4A,SMC2,TRIM33,MIER1,RNF14,CENPE,HMGN1,ARHGAP18,UBN1,NSD2,BAZ1B,CUL5,RBM17,CDK12,BBS7,TFDP1,TNPO1,MGA,THOC2,ARMC1,DCLRE1A,IQGAP1,GCC2,GMCL1,FIP1L1,ARL13B,BOD1L1,CLPTM1L,SON,KIF5B,SECISBP2,TBL1XR1,TOP2A,NIPBL,ATP8A1,PCM1,TSG101,HELLS,RBBP7,JARID2,CCNG2,PPP4R3A,LSG1,HSP90B1,MIS18BP1,PABIR2,COG3,DARS1,PPIG,SMC4,STOML2,ERP44,FBXW7,CLCN3,DDX10,PPP1R12A,W…
	HPA	small intestine; glandular cells[‚â•Low]	HPA:0480051	FALSE	3.38e-08	7.47084	7070	258	212	11006	PRPF40A,C2CD5,CLDN12,U2SURP,CCSER2,SAP30L,ADD3,BPGM,EP300,NSMCE4A,SMC2,TRIM33,SCYL2,MIER1,RNF14,SCYL3,CHD1,ARHGAP18,UBN1,NSD2,CEP78,MYO9A,CEP290,BAZ1B,MPHOSPH10,BPTF,LARP7,CUL5,ARHGEF12,SMC3,RBM17,THUMPD3,RCHY1,CDK12,TFDP1,TNPO1,CMC2,MGA,THOC2,MYO6,BCL2L10,TBPL1,ARMC1,DCLRE1A,LSM14A,IQGAP1,GCC2,GMCL1,OTUD3,FIP1L1,CARMIL1,ARL13B,ATP13A3,BOD1L1,CLPTM1L,SON,KIF5B,TMEM245,SECISBP2,TBL1XR1,ADAMTS9,TOP…
	HPA	cerebellum; cells in granular layer[‚â•Low]	HPA:0090181	FALSE	3.52e-08	7.45322	4545	258	157	11006	PRPF40A,C2CD5,CLDN12,ATRX,U2SURP,CCSER2,SAP30L,ADD3,SCYL2,MIER1,RNF14,HMGN1,NSD2,CEP78,MYO9A,CEP290,LGMN,MPHOSPH10,CUL5,PHF6,SMC3,THUMPD3,RCHY1,CDK12,TFDP1,TNPO1,CMC2,THOC2,BCL2L10,ARMC1,DCLRE1A,LSM14A,GCC2,OTUD3,FIP1L1,CARMIL1,ARL13B,BOD1L1,SON,SECISBP2,NIPBL,MFN1,PCM1,TSG101,SCARB2,RBBP7,JARID2,PTGES3,ABI2,PPP1CB,INTS8,MBTPS2,PPP4R3A,LSG1,HSP90B1,CNN3,MIS18BP1,PABIR2,PARL,COG3,DARS1,PPIG,GMFB,S…
	HPA	soft tissue 1; fibroblasts[‚â•Medium]	HPA:0500652	FALSE	4.15e-08	7.38171	2722	258	110	11006	C2CD5,ATRX,U2SURP,CCSER2,SAP30L,NSMCE4A,SCYL2,MIER1,RNF14,CENPE,HMGN1,ARHGAP18,NUS1,CEP78,CUL5,PHF6,SMC3,RBM17,CDK12,TFDP1,TNPO1,MGA,THOC2,BCL2L10,DCLRE1A,LSM14A,FIP1L1,ARL13B,ATP13A3,TMEM245,SECISBP2,TBL1XR1,NIPBL,ATP8A1,SCARB2,RBBP7,INTS8,PPP4R3A,LSG1,HSP90B1,PPIG,GMFB,SMC4,STOML2,PTPN2,ERP44,FBXW7,PPP1R12A,WAPL,BAZ1A,ZFYVE16,LUC7L3,DDX59,KDM1A,TPT1,PSMD1,RPAP3,PDIA6,MTSS1,RIF1,MCM3AP,RBM26,GPA…
	HPA	stomach 1; glandular cells[‚â•Medium]	HPA:0540052	FALSE	4.36e-08	7.36039	6342	258	197	11006	PRPF40A,C2CD5,CLDN12,ATRX,U2SURP,CCSER2,SAP30L,ADD3,EP300,TRIM33,SCYL2,MIER1,RNF14,SCYL3,HMGN1,CHD1,ARHGAP18,UBN1,NSD2,MYO9A,CEP290,BAZ1B,LAMB1,MPHOSPH10,BPTF,LARP7,CUL5,ARHGEF12,SMC3,RBM17,THUMPD3,RCHY1,CDK12,TFDP1,TNPO1,CMC2,MGA,THOC2,MYO6,ARMC1,IQGAP1,GCC2,GMCL1,FIP1L1,CARMIL1,ARL13B,ATP13A3,BOD1L1,CLPTM1L,GOLPH3,SON,KIF5B,TMEM245,SECISBP2,TBL1XR1,ADAMTS9,TOP2A,NIPBL,MFN1,ATP8A1,MTAP,TSG101,HE…
	HPA	duodenum	HPA:0150000	FALSE	5.01e-08	7.30056	7891	258	227	11006	PRPF40A,C2CD5,CLDN12,ATRX,U2SURP,CCSER2,SAP30L,ADD3,BPGM,EP300,NSMCE4A,SMC2,TRIM33,SCYL2,MIER1,RNF14,CENPE,SCYL3,HMGN1,CHD1,ARHGAP18,UBN1,NSD2,MYO9A,CEP290,LGMN,BAZ1B,LAMB1,BPTF,LARP7,CUL5,PHF6,ARHGEF12,SMC3,RBM17,THUMPD3,RCHY1,CDK12,TFDP1,TNPO1,CMC2,MGA,THOC2,MYO6,TBPL1,ARMC1,DCLRE1A,LSM14A,IQGAP1,GCC2,GMCL1,FIP1L1,CARMIL1,ARL13B,ATP13A3,BOD1L1,CLPTM1L,GOLPH3,SON,KIF5B,TMEM245,SECISBP2,TBL1XR1,A…
	HPA	fallopian tube; glandular cells[‚â•Medium]	HPA:0210052	FALSE	5.61e-08	7.25073	4695	258	160	11006	PRPF40A,C2CD5,CLDN12,ATRX,U2SURP,CCSER2,ADD3,BPGM,EP300,SMC2,TRIM33,SCYL2,RNF14,SCYL3,HMGN1,CHD1,UBN1,CEP290,LARP7,CUL5,PHF6,ARHGEF12,RBM17,THUMPD3,CDK12,TFDP1,TNPO1,CMC2,THOC2,ARMC1,DCLRE1A,IQGAP1,GCC2,ARL13B,SON,KIF5B,TMEM245,SECISBP2,TBL1XR1,NIPBL,MFN1,ATP8A1,MTAP,TSG101,HPRT1,HELLS,SCARB2,RBBP7,JARID2,PPP1CB,INTS8,CCNG2,MBTPS2,PPP4R3A,LSG1,HSP90B1,CNN3,MIS18BP1,PABIR2,COG3,DARS1,PPIG,SMC4,MIN…
	HPA	gallbladder; glandular cells[‚â•Medium]	HPA:0220052	FALSE	6.59e-08	7.18121	6606	258	202	11006	PRPF40A,C2CD5,CLDN12,ATRX,U2SURP,CCSER2,SAP30L,ADD3,BPGM,EP300,NSMCE4A,TRIM33,SCYL2,MIER1,RNF14,CENPE,HMGN1,CHD1,ARHGAP18,UBN1,NSD2,MYO9A,BAZ1B,LAMB1,MPHOSPH10,BPTF,LARP7,CUL5,PHF6,ARHGEF12,SMC3,RBM17,THUMPD3,RCHY1,CDK12,TFDP1,TNPO1,CMC2,MGA,THOC2,MYO6,ARMC1,DCLRE1A,LSM14A,IQGAP1,GCC2,GMCL1,FIP1L1,CARMIL1,ARL13B,ATP13A3,BOD1L1,GOLPH3,SON,KIF5B,TMEM245,SECISBP2,TBL1XR1,ADAMTS9,NIPBL,MFN1,ATP8A1,PC…
	HPA	soft tissue 1	HPA:0500000	FALSE	6.81e-08	7.1668	5354	258	175	11006	PRPF40A,C2CD5,CLDN12,ATRX,U2SURP,CCSER2,SAP30L,ADD3,EP300,NSMCE4A,SMC2,TRIM33,SCYL2,MIER1,RNF14,CENPE,SCYL3,HMGN1,CHD1,ARHGAP18,NUS1,UBN1,NSD2,CEP78,MYO9A,BAZ1B,LAMB1,MPHOSPH10,CUL5,PHF6,SMC3,RBM17,THUMPD3,CDK12,TFDP1,TNPO1,MGA,THOC2,BCL2L10,DCLRE1A,LSM14A,IQGAP1,GCC2,OTUD3,FIP1L1,CARMIL1,ARL13B,ATP13A3,GOLPH3,SON,TMEM245,SECISBP2,TBL1XR1,ADAMTS9,NIPBL,MFN1,ATP8A1,TSG101,HPRT1,SCARB2,RBBP7,JARID2…
	HPA	fallopian tube; glandular cells[‚â•Low]	HPA:0210051	FALSE	7.95e-08	7.09954	5767	258	184	11006	PRPF40A,C2CD5,CLDN12,ATRX,U2SURP,CCSER2,ADD3,BPGM,EP300,NSMCE4A,SMC2,TRIM33,SCYL2,RNF14,CENPE,SCYL3,HMGN1,CHD1,UBN1,CEP290,LGMN,LARP7,CUL5,PHF6,ARHGEF12,SMC3,RBM17,THUMPD3,CDK12,TFDP1,TNPO1,CMC2,THOC2,ARMC1,DCLRE1A,IQGAP1,GCC2,ARL13B,BOD1L1,CLPTM1L,SON,KIF5B,TMEM245,SECISBP2,TBL1XR1,ADAMTS9,TOP2A,NIPBL,MFN1,ATP8A1,MTAP,TSG101,HPRT1,HELLS,SCARB2,RBBP7,JARID2,PPP1CB,INTS8,CCNG2,MBTPS2,PPP4R3A,LSG1,…
	HPA	smooth muscle; smooth muscle cells[‚â•Medium]	HPA:0490692	FALSE	8.53e-08	7.06906	3122	258	120	11006	PRPF40A,C2CD5,ATRX,U2SURP,CCSER2,SAP30L,EP300,SCYL2,MIER1,RNF14,CENPE,SCYL3,HMGN1,CHD1,ARHGAP18,NUS1,NSD2,MYO9A,LAMB1,MPHOSPH10,LARP7,CUL5,PHF6,SMC3,RBM17,CDK12,TUT4,TNPO1,MGA,THOC2,ARMC1,DCLRE1A,LSM14A,IQGAP1,GCC2,GMCL1,FIP1L1,ATP13A3,BOD1L1,TMEM245,TBL1XR1,NIPBL,TSG101,HPRT1,SCARB2,RBBP7,JARID2,SYTL2,PPP1CB,INTS8,LSG1,HSP90B1,CNN3,MIS18BP1,PPIG,SMC4,STOML2,PTPN2,FBXW2,FBXW7,WAPL,BAZ1A,LUC7L3,DD…
	HPA	prostate	HPA:0390000	FALSE	8.86e-08	7.05267	6671	258	203	11006	PRPF40A,C2CD5,CLDN12,GLYATL1,ATRX,U2SURP,CCSER2,SAP30L,ADD3,BPGM,EP300,NSMCE4A,SMC2,TRIM33,SCYL2,MIER1,RNF14,SCYL3,HMGN1,CHD1,ARHGAP18,UBN1,NSD2,CEP78,MYO9A,CEP290,LGMN,BAZ1B,MPHOSPH10,LARP7,CUL5,ARHGEF12,SMC3,RBM17,THUMPD3,CDK12,TUT4,TFDP1,TNPO1,CMC2,THOC2,MYO6,TBPL1,ARMC1,DCLRE1A,LSM14A,IQGAP1,GCC2,GMCL1,FIP1L1,CARMIL1,ARL13B,BOD1L1,CLPTM1L,GOLPH3,SON,KIF5B,TMEM245,SECISBP2,TBL1XR1,TOP2A,MFN1,A…
	HPA	prostate; glandular cells[‚â•Low]	HPA:0390051	FALSE	8.86e-08	7.05267	6671	258	203	11006	PRPF40A,C2CD5,CLDN12,GLYATL1,ATRX,U2SURP,CCSER2,SAP30L,ADD3,BPGM,EP300,NSMCE4A,SMC2,TRIM33,SCYL2,MIER1,RNF14,SCYL3,HMGN1,CHD1,ARHGAP18,UBN1,NSD2,CEP78,MYO9A,CEP290,LGMN,BAZ1B,MPHOSPH10,LARP7,CUL5,ARHGEF12,SMC3,RBM17,THUMPD3,CDK12,TUT4,TFDP1,TNPO1,CMC2,THOC2,MYO6,TBPL1,ARMC1,DCLRE1A,LSM14A,IQGAP1,GCC2,GMCL1,FIP1L1,CARMIL1,ARL13B,BOD1L1,CLPTM1L,GOLPH3,SON,KIF5B,TMEM245,SECISBP2,TBL1XR1,TOP2A,MFN1,A…
	HPA	rectum; glandular cells[‚â•Medium]	HPA:0400052	FALSE	9.3e-08	7.0317	6099	258	191	11006	PRPF40A,C2CD5,CLDN12,U2SURP,CCSER2,SAP30L,ADD3,EP300,NSMCE4A,SMC2,TRIM33,SCYL2,MIER1,RNF14,CENPE,SCYL3,CHD1,ARHGAP18,UBN1,NSD2,MYO9A,CEP290,BAZ1B,MPHOSPH10,BPTF,LARP7,CUL5,ARHGEF12,SMC3,RBM17,THUMPD3,CDK12,TUT4,TFDP1,TNPO1,CMC2,THOC2,MYO6,ARMC1,DCLRE1A,LSM14A,IQGAP1,GCC2,GMCL1,FIP1L1,CARMIL1,ARL13B,ATP13A3,BOD1L1,CLPTM1L,GOLPH3,SON,KIF5B,SECISBP2,TBL1XR1,TOP2A,NIPBL,MFN1,ATP8A1,PCM1,MTAP,TSG101,H…
	HPA	soft tissue 2	HPA:0510000	FALSE	9.92e-08	7.0037	5198	258	171	11006	C2CD5,CLDN12,ATRX,U2SURP,CCSER2,SAP30L,ADD3,EP300,NSMCE4A,SMC2,TRIM33,SCYL2,MIER1,RNF14,CENPE,SCYL3,HMGN1,CHD1,ARHGAP18,NUS1,UBN1,NSD2,MYO9A,CEP290,BAZ1B,MPHOSPH10,CUL5,PHF6,SMC3,RBM17,THUMPD3,CDK12,TFDP1,TNPO1,MGA,THOC2,DCLRE1A,LSM14A,IQGAP1,GCC2,OTUD3,FIP1L1,CARMIL1,ARL13B,ATP13A3,BOD1L1,TMEM245,SECISBP2,TBL1XR1,ADAMTS9,NIPBL,MFN1,ATP8A1,MTAP,HPRT1,SCARB2,RBBP7,JARID2,QKI,INTS8,CCNG2,PPP4R3A,LS…
	HPA	tonsil; germinal center cells[‚â•Low]	HPA:0600431	FALSE	1.28e-07	6.89168	5977	258	188	11006	PRPF40A,C2CD5,CLDN12,ATRX,U2SURP,CCSER2,SAP30L,ADD3,EP300,SMC2,TRIM33,SCYL2,MIER1,RNF14,CENPE,SCYL3,HMGN1,CHD1,UBN1,NSD2,MYO9A,LGMN,BAZ1B,BPTF,LARP7,CUL5,PHF6,ARHGEF12,SMC3,RBM17,THUMPD3,CDK12,TUT4,TFDP1,TNPO1,CMC2,MGA,THOC2,MYO6,TBPL1,ARMC1,DCLRE1A,LSM14A,IQGAP1,GCC2,GMCL1,OTUD3,FIP1L1,CARMIL1,ARL13B,BOD1L1,SON,KIF5B,SECISBP2,TBL1XR1,TOP2A,NIPBL,ATP8A1,PCM1,MTAP,TSG101,HPRT1,HELLS,SCARB2,RBBP7,J…
	HPA	salivary gland; glandular cells[‚â•Medium]	HPA:0420052	FALSE	1.34e-07	6.87445	4868	258	163	11006	PRPF40A,CLDN12,ATRX,U2SURP,CCSER2,SAP30L,ADD3,EP300,TRIM33,RNF14,CENPE,HMGN1,CHD1,ARHGAP18,UBN1,NSD2,LGMN,BAZ1B,LAMB1,MPHOSPH10,BPTF,CUL5,PHF6,SMC3,RBM17,THUMPD3,CDK12,TFDP1,TNPO1,MGA,THOC2,MUC16,ARMC1,DCLRE1A,LSM14A,IQGAP1,GCC2,GMCL1,CARMIL1,ARL13B,BOD1L1,CLPTM1L,GOLPH3,SON,KIF5B,TMEM245,SECISBP2,TBL1XR1,NIPBL,PCM1,MTAP,TSG101,HPRT1,SCARB2,RBBP7,JARID2,SYTL2,PTGES3,PPP1CB,INTS8,PPP4R3A,HSP90B1,C…
	HPA	duodenum; glandular cells[‚â•Low]	HPA:0150051	FALSE	1.5e-07	6.82388	7099	258	211	11006	PRPF40A,C2CD5,CLDN12,U2SURP,CCSER2,SAP30L,ADD3,BPGM,EP300,NSMCE4A,SMC2,TRIM33,SCYL2,MIER1,RNF14,CENPE,SCYL3,CHD1,ARHGAP18,UBN1,NSD2,MYO9A,CEP290,BAZ1B,BPTF,LARP7,CUL5,ARHGEF12,SMC3,RBM17,THUMPD3,RCHY1,CDK12,TFDP1,TNPO1,CMC2,MGA,THOC2,MYO6,TBPL1,ARMC1,DCLRE1A,LSM14A,IQGAP1,GCC2,GMCL1,FIP1L1,CARMIL1,ARL13B,ATP13A3,BOD1L1,CLPTM1L,GOLPH3,SON,KIF5B,TMEM245,SECISBP2,TBL1XR1,ADAMTS9,TOP2A,NIPBL,MFN1,ATP…
	HPA	skeletal muscle	HPA:0440000	FALSE	1.63e-07	6.78681	5898	258	186	11006	PRPF40A,C2CD5,CLDN12,ATRX,U2SURP,CCSER2,SAP30L,ADD3,BPGM,EP300,NSMCE4A,SMC2,TRIM33,SCYL2,MIER1,RNF14,CENPE,SCYL3,ARHGAP18,UBN1,NSD2,CEP78,MYO9A,LGMN,BAZ1B,LAMB1,MPHOSPH10,LARP7,CUL5,PHF6,ARHGEF12,SMC3,RBM17,CDK12,TUT4,BBS7,TFDP1,TNPO1,CMC2,MGA,THOC2,MYO6,ARMC1,DCLRE1A,LSM14A,GCC2,GMCL1,OTUD3,FIP1L1,CARMIL1,ARL13B,ATP13A3,BOD1L1,SON,KIF5B,SECISBP2,TBL1XR1,ADAMTS9,NIPBL,MFN1,PCM1,TSG101,SCARB2,RBBP…
	HPA	skeletal muscle; myocytes[‚â•Low]	HPA:0440341	FALSE	1.63e-07	6.78681	5898	258	186	11006	PRPF40A,C2CD5,CLDN12,ATRX,U2SURP,CCSER2,SAP30L,ADD3,BPGM,EP300,NSMCE4A,SMC2,TRIM33,SCYL2,MIER1,RNF14,CENPE,SCYL3,ARHGAP18,UBN1,NSD2,CEP78,MYO9A,LGMN,BAZ1B,LAMB1,MPHOSPH10,LARP7,CUL5,PHF6,ARHGEF12,SMC3,RBM17,CDK12,TUT4,BBS7,TFDP1,TNPO1,CMC2,MGA,THOC2,MYO6,ARMC1,DCLRE1A,LSM14A,GCC2,GMCL1,OTUD3,FIP1L1,CARMIL1,ARL13B,ATP13A3,BOD1L1,SON,KIF5B,SECISBP2,TBL1XR1,ADAMTS9,NIPBL,MFN1,PCM1,TSG101,SCARB2,RBBP…
	HPA	breast; myoepithelial cells[‚â•Medium]	HPA:0050092	FALSE	1.91e-07	6.71873	3777	258	136	11006	PRPF40A,C2CD5,CLDN12,ATRX,U2SURP,CCSER2,SAP30L,ADD3,TRIM33,SCYL2,RNF14,SCYL3,ARHGAP18,CEP78,MYO9A,CEP290,BAZ1B,CUL5,PHF6,SMC3,RBM17,THUMPD3,CDK12,TUT4,TFDP1,TNPO1,THOC2,MYO6,ARMC1,DCLRE1A,LSM14A,IQGAP1,CARMIL1,ARL13B,ATP13A3,BOD1L1,GOLPH3,SON,KIF5B,TBL1XR1,NIPBL,MFN1,ATP8A1,MTAP,TSG101,RBBP7,JARID2,PPP1CB,INTS8,PPP4R3A,LSG1,HSP90B1,CNN3,MIS18BP1,COG3,DARS1,PPIG,STOML2,PTPN2,FBXW7,ZNF343,WAPL,BAZ1…
	HPA	ovary	HPA:0340000	FALSE	2.34e-07	6.63079	5421	258	175	11006	PRPF40A,C2CD5,ATRX,U2SURP,CCSER2,SAP30L,ADD3,BPGM,EP300,SMC2,TRIM33,SCYL2,MIER1,RNF14,SCYL3,HMGN1,CHD1,NUS1,UBN1,NSD2,CEP78,MYO9A,CEP290,LGMN,BAZ1B,LAMB1,MPHOSPH10,BPTF,LARP7,CUL5,PHF6,ARHGEF12,RBM17,THUMPD3,CDK12,TUT4,TNPO1,THOC2,TBPL1,ARMC1,LSM14A,IQGAP1,GCC2,GMCL1,FIP1L1,CARMIL1,ARL13B,BOD1L1,SON,KIF5B,TMEM245,SECISBP2,TBL1XR1,ADAMTS9,NIPBL,MFN1,ATP8A1,PCM1,MTAP,TSG101,SCARB2,RBBP7,JARID2,SYTL…
	HPA	small intestine; glandular cells[‚â•Medium]	HPA:0480052	FALSE	2.36e-07	6.62788	6057	258	189	11006	PRPF40A,C2CD5,CLDN12,U2SURP,CCSER2,SAP30L,ADD3,EP300,NSMCE4A,SMC2,TRIM33,SCYL2,MIER1,RNF14,SCYL3,CHD1,ARHGAP18,UBN1,NSD2,CEP78,MYO9A,CEP290,BAZ1B,BPTF,CUL5,ARHGEF12,SMC3,RBM17,THUMPD3,RCHY1,CDK12,TFDP1,TNPO1,CMC2,THOC2,MYO6,BCL2L10,ARMC1,DCLRE1A,LSM14A,IQGAP1,GCC2,GMCL1,FIP1L1,CARMIL1,ARL13B,BOD1L1,CLPTM1L,SON,KIF5B,SECISBP2,TBL1XR1,ADAMTS9,TOP2A,NIPBL,MFN1,ATP8A1,PCM1,TSG101,HPRT1,SCARB2,RBBP7,J…
	HPA	cerebral cortex	HPA:0100000	FALSE	2.95e-07	6.52948	8096	258	229	11006	PRPF40A,C2CD5,CLDN12,ATRX,U2SURP,CCSER2,SAP30L,ADD3,EP300,NSMCE4A,SMC2,TRIM33,SCYL2,MIER1,RNF14,SCYL3,HMGN1,CHD1,ARHGAP18,NUS1,UBN1,NSD2,CEP78,MYO9A,CEP290,LGMN,BAZ1B,LAMB1,MPHOSPH10,BPTF,LARP7,CUL5,PHF6,ARHGEF12,SMC3,KIF6,RBM17,THUMPD3,CDK12,TUT4,TFDP1,TNPO1,CMC2,MGA,THOC2,MYO6,TBPL1,ARMC1,DCLRE1A,LSM14A,IQGAP1,GCC2,GMCL1,OTUD3,FIP1L1,CARMIL1,ARL13B,ATP13A3,BOD1L1,CLPTM1L,SON,KIF5B,TMEM245,SECIS…
	HPA	cerebral cortex; glial cells[‚â•Low]	HPA:0100121	FALSE	3.43e-07	6.46443	4919	258	163	11006	PRPF40A,C2CD5,CLDN12,ATRX,U2SURP,CCSER2,SAP30L,ADD3,EP300,NSMCE4A,TRIM33,SCYL2,RNF14,SCYL3,HMGN1,NSD2,MYO9A,CEP290,BAZ1B,MPHOSPH10,CUL5,PHF6,SMC3,RBM17,THUMPD3,CDK12,TFDP1,TNPO1,THOC2,MYO6,ARMC1,DCLRE1A,GCC2,FIP1L1,CARMIL1,BOD1L1,SON,KIF5B,TMEM245,SECISBP2,TBL1XR1,PCM1,TSG101,HPRT1,SCARB2,RBBP7,JARID2,QKI,PPP1CB,INTS8,CCNG2,MBTPS2,PPP4R3A,LSG1,HSP90B1,KRR1,CNN3,MIS18BP1,PABIR2,PARL,COG3,DARS1,PPI…
	HPA	prostate; glandular cells[‚â•Medium]	HPA:0390052	FALSE	4.51e-07	6.34584	4806	258	160	11006	PRPF40A,C2CD5,CLDN12,ATRX,U2SURP,CCSER2,SAP30L,ADD3,BPGM,EP300,TRIM33,MIER1,RNF14,SCYL3,HMGN1,UBN1,CEP78,MYO9A,CEP290,LGMN,BAZ1B,MPHOSPH10,CUL5,ARHGEF12,RBM17,THUMPD3,CDK12,TFDP1,TNPO1,CMC2,THOC2,MYO6,ARMC1,DCLRE1A,LSM14A,IQGAP1,GCC2,FIP1L1,ARL13B,BOD1L1,GOLPH3,SON,SECISBP2,TBL1XR1,TOP2A,MFN1,ATP8A1,MTAP,TSG101,HPRT1,SCARB2,RBBP7,JARID2,PTGES3,INTS8,PPP4R3A,LSG1,HSP90B1,CNN3,PABIR2,COG3,DARS1,PPI…
	HPA	ovary; ovarian stroma cells[‚â•Low]	HPA:0340461	FALSE	4.58e-07	6.33883	3981	258	140	11006	PRPF40A,C2CD5,ATRX,U2SURP,CCSER2,SAP30L,ADD3,EP300,TRIM33,MIER1,RNF14,SCYL3,HMGN1,NUS1,UBN1,MYO9A,BAZ1B,LAMB1,MPHOSPH10,BPTF,LARP7,CUL5,PHF6,ARHGEF12,RBM17,THUMPD3,CDK12,TUT4,TNPO1,THOC2,LSM14A,IQGAP1,GCC2,FIP1L1,CARMIL1,ARL13B,BOD1L1,SON,KIF5B,TMEM245,TBL1XR1,NIPBL,ATP8A1,MTAP,TSG101,SCARB2,RBBP7,JARID2,PTGES3,ABI2,PPP1CB,INTS8,MBTPS2,PPP4R3A,LSG1,HSP90B1,CNN3,MIS18BP1,PABIR2,DARS1,PPIG,GMFB,MIN…
	HPA	skin 1; melanocytes[‚â•Medium]	HPA:0460672	FALSE	4.6e-07	6.33745	3703	258	133	11006	C2CD5,ATRX,U2SURP,CCSER2,SAP30L,SMC2,TRIM33,SCYL2,CENPE,SCYL3,CHD1,ARHGAP18,NUS1,UBN1,BAZ1B,MPHOSPH10,CUL5,PHF6,ARHGEF12,SMC3,RBM17,THUMPD3,CDK12,TNPO1,MGA,THOC2,ARMC1,DCLRE1A,LSM14A,IQGAP1,GCC2,OTUD3,FIP1L1,CARMIL1,ARL13B,SON,SECISBP2,TBL1XR1,NIPBL,MTAP,TSG101,SCARB2,RBBP7,JARID2,QKI,PPP1CB,INTS8,CCNG2,MBTPS2,PPP4R3A,LSG1,HSP90B1,MIS18BP1,PABIR2,DARS1,PPIG,GMFB,STOML2,PTPN2,ERP44,FBXW7,CLCN3,ZNF…
	HPA	tonsil; non-germinal center cells[‚â•Medium]	HPA:0600442	FALSE	5.22e-07	6.28228	4190	258	145	11006	PRPF40A,C2CD5,CLDN12,ATRX,U2SURP,CCSER2,SAP30L,ADD3,EP300,SMC2,TRIM33,MIER1,RNF14,CENPE,HMGN1,ARHGAP18,NSD2,MYO9A,CEP290,LGMN,BAZ1B,CUL5,PHF6,ARHGEF12,RBM17,CDK12,TNPO1,CMC2,THOC2,DCLRE1A,LSM14A,IQGAP1,GCC2,GMCL1,BOD1L1,CLPTM1L,SON,SECISBP2,TBL1XR1,TOP2A,MTAP,TSG101,HPRT1,HELLS,SCARB2,RBBP7,JARID2,QKI,INTS8,PPP4R3A,LSG1,HSP90B1,MIS18BP1,PABIR2,PARL,COG3,DARS1,PPIG,STOML2,PTPN2,FBXW7,CLCN3,ZNF343,…
	HPA	testis; Leydig cells[‚â•Low]	HPA:0570731	FALSE	5.51e-07	6.25916	7171	258	211	11006	PRPF40A,C2CD5,CLDN12,ATRX,U2SURP,CCSER2,SAP30L,ADD3,NSMCE4A,TRIM33,SCYL2,MIER1,RNF14,CENPE,HMGN1,CHD1,ARHGAP18,UBN1,NSD2,CEP78,MYO9A,CEP290,LGMN,MPHOSPH10,BPTF,LARP7,CUL5,PHF6,ARHGEF12,SMC3,KIF6,RBM17,THUMPD3,CDK12,TUT4,BBS7,TFDP1,TNPO1,CMC2,MGA,THOC2,MYO6,TBPL1,ARMC1,DCLRE1A,LSM14A,IQGAP1,GCC2,GMCL1,OTUD3,FIP1L1,CARMIL1,ARL13B,ATP13A3,BOD1L1,CLPTM1L,GOLPH3,SON,KIF5B,TMEM245,SECISBP2,TBL1XR1,ADAM…
	HPA	lung; macrophages[‚â•Low]	HPA:0300411	FALSE	6.18e-07	6.2092	6779	258	203	11006	PRPF40A,C2CD5,CLDN12,ATRX,U2SURP,CCSER2,SAP30L,ADD3,EP300,SMC2,TRIM33,SCYL2,RNF14,SCYL3,HMGN1,ARHGAP18,UBN1,NSD2,CEP78,MYO9A,CEP290,LGMN,BPTF,CUL5,PHF6,SMC3,RBM17,THUMPD3,RCHY1,CDK12,TUT4,BBS7,TNPO1,CMC2,MGA,THOC2,MYO6,TBPL1,ARMC1,DCLRE1A,IQGAP1,GCC2,GMCL1,OTUD3,FIP1L1,CARMIL1,ARL13B,ATP13A3,BOD1L1,CLPTM1L,SON,KIF5B,TMEM245,SECISBP2,TBL1XR1,ADAMTS9,NIPBL,MFN1,ATP8A1,PCM1,MTAP,TSG101,HPRT1,HELLS,S…
	HPA	skin 2; cells in spinous layer[‚â•Medium]	HPA:0471412	FALSE	6.2e-07	6.2079	683	258	43	11006	ATRX,U2SURP,ADD3,CENPE,HMGN1,UBN1,DMKN,BAZ1B,MPHOSPH10,RBM17,TFDP1,MYO6,IQGAP1,SON,TBL1XR1,TOP2A,HELLS,RBBP7,PPP1CB,HSP90B1,PPIG,STOML2,LUC7L3,LRRC1,PHB2,SMARCA5,RIF1,SET,PCNA,RAD21,CKAP5,SNRPB2,PSIP1,IFT57,PAK1IP1,TPR,CCNA2,DDX3X,GOLGA4,KTN1,PTTG1,YWHAB,ZNF638
	HPA	cerebral cortex; endothelial cells[‚â•Medium]	HPA:0100202	FALSE	7.67e-07	6.11511	2489	258	100	11006	C2CD5,CLDN12,U2SURP,CCSER2,NSMCE4A,SMC2,TRIM33,MIER1,RNF14,SCYL3,HMGN1,ARHGAP18,NUS1,MPHOSPH10,CUL5,SMC3,RBM17,TUT4,TNPO1,THOC2,MYO6,ARMC1,IQGAP1,GMCL1,OTUD3,ARL13B,BOD1L1,SON,KIF5B,TBL1XR1,SCARB2,RBBP7,JARID2,PPP4R3A,HSP90B1,CNN3,COG3,DARS1,PPIG,MINDY2,STOML2,FBXW2,ERP44,FBXW7,PDCD7,WAPL,ZFYVE16,LUC7L3,SEC62,DDX59,PSMD1,PHB2,RPAP3,SLC39A10,RPL13A,MCM3AP,RBM26,GPATCH8,KIF4A,CNOT8,GPD2,SET,N4BP1,S…
	HPA	soft tissue 2; peripheral nerve[‚â•Low]	HPA:0510701	FALSE	8.32e-07	6.08006	3192	258	119	11006	CLDN12,ATRX,U2SURP,CCSER2,SAP30L,ADD3,EP300,NSMCE4A,TRIM33,SCYL2,MIER1,RNF14,SCYL3,HMGN1,ARHGAP18,NUS1,UBN1,MYO9A,MPHOSPH10,CUL5,PHF6,RBM17,THUMPD3,TNPO1,GCC2,ARL13B,ATP13A3,BOD1L1,TMEM245,TBL1XR1,ADAMTS9,MFN1,MTAP,HPRT1,SCARB2,RBBP7,QKI,INTS8,PPP4R3A,LSG1,HSP90B1,CNN3,PABIR2,COG3,PPIG,GMFB,SMC4,MINDY2,STOML2,PTPN2,FBXW7,DDX10,WAPL,LUC7L3,LRRC1,SEC62,MPDZ,AZIN1,NCOA3,BACH1,TPT1,PSMD1,PHB2,RPAP3,S…
	HPA	kidney; cells in glomeruli[‚â•Medium]	HPA:0270352	FALSE	9.26e-07	6.03358	3084	258	116	11006	C2CD5,ATRX,U2SURP,CCSER2,SAP30L,ADD3,EP300,TRIM33,MIER1,SCYL3,HMGN1,ARHGAP18,CEP290,LGMN,BAZ1B,PHF6,ARHGEF12,RBM17,CDK12,TUT4,TFDP1,TNPO1,THOC2,LSM14A,IQGAP1,FIP1L1,SON,KIF5B,TMEM245,TBL1XR1,NIPBL,TSG101,SCARB2,RBBP7,JARID2,QKI,INTS8,PPP4R3A,LSG1,CNN3,PABIR2,DARS1,PPIG,GMFB,MINDY2,PTPN2,FBXW7,ZFYVE16,LUC7L3,SEC62,C1ORF226,FAM222B,MPDZ,KDM1A,SMC5,NCOA3,TPT1,PSMD1,LIMA1,RPAP3,SMARCA5,ATP6V0A1,MTSS1…
	HPA	appendix; glandular cells[‚â•Medium]	HPA:0030052	FALSE	9.37e-07	6.02806	5499	258	175	11006	PRPF40A,C2CD5,CLDN12,U2SURP,CCSER2,SAP30L,ADD3,BPGM,EP300,NSMCE4A,SMC2,TRIM33,SCYL2,MIER1,RNF14,CHD1,ARHGAP18,UBN1,NSD2,MYO9A,CEP290,BAZ1B,CUL5,ARHGEF12,SMC3,RBM17,THUMPD3,RCHY1,CDK12,TFDP1,TNPO1,CMC2,THOC2,MYO6,ARMC1,DCLRE1A,LSM14A,IQGAP1,GCC2,GMCL1,FIP1L1,CARMIL1,ARL13B,BOD1L1,GOLPH3,SON,KIF5B,SECISBP2,TBL1XR1,TOP2A,NIPBL,MFN1,ATP8A1,PCM1,TSG101,HPRT1,SCARB2,RBBP7,JARID2,SYTL2,PTGES3,INTS8,MBTP…
	HPA	nasopharynx; respiratory epithelial cells[‚â•Medium]	HPA:0320102	FALSE	1.0312e-06	5.98667	4767	258	158	11006	C2CD5,CLDN12,ATRX,U2SURP,CCSER2,ADD3,BPGM,EP300,NSMCE4A,TRIM33,SCYL2,RNF14,CENPE,SCYL3,HMGN1,CHD1,UBN1,CEP78,CEP290,LAMB1,LARP7,CUL5,PHF6,ARHGEF12,SMC3,RBM17,THUMPD3,CDK12,TFDP1,TNPO1,THOC2,ARMC1,DCLRE1A,IQGAP1,GCC2,OTUD3,ARL13B,BOD1L1,SON,KIF5B,TMEM245,SECISBP2,TBL1XR1,ADAMTS9,NIPBL,MFN1,MTAP,TSG101,HPRT1,SCARB2,RBBP7,JARID2,PPP1CB,INTS8,CCNG2,MBTPS2,PPP4R3A,LSG1,HSP90B1,KRR1,CNN3,MIS18BP1,PABIR…
	HPA	endometrium 2; cells in endometrial stroma[‚â•Low]	HPA:0170251	FALSE	1.0585e-06	5.97532	3511	258	127	11006	PRPF40A,C2CD5,ATRX,U2SURP,CCSER2,SAP30L,ADD3,EP300,TRIM33,RNF14,HMGN1,ARHGAP18,NUS1,UBN1,NSD2,CEP290,BAZ1B,CUL5,RBM17,CDK12,TFDP1,TNPO1,THOC2,DCLRE1A,IQGAP1,ARL13B,BOD1L1,SON,SECISBP2,TBL1XR1,ADAMTS9,TOP2A,ATP8A1,PCM1,MTAP,TSG101,SCARB2,RBBP7,JARID2,INTS8,CCNG2,PPP4R3A,LSG1,HSP90B1,CNN3,MIS18BP1,DARS1,PPIG,GMFB,STOML2,PTPN2,ERP44,FBXW7,WAPL,LUC7L3,SEC62,C1ORF226,FAM222B,AZIN1,KDM1A,NCOA3,PSMD1,PH…
	HPA	duodenum; glandular cells[‚â•Medium]	HPA:0150052	FALSE	1.0961e-06	5.96016	6098	258	188	11006	PRPF40A,C2CD5,CLDN12,U2SURP,CCSER2,SAP30L,ADD3,EP300,NSMCE4A,SMC2,TRIM33,SCYL2,MIER1,RNF14,SCYL3,CHD1,ARHGAP18,UBN1,NSD2,MYO9A,CEP290,BAZ1B,BPTF,LARP7,CUL5,ARHGEF12,SMC3,RBM17,THUMPD3,RCHY1,CDK12,TFDP1,TNPO1,CMC2,THOC2,MYO6,ARMC1,DCLRE1A,LSM14A,IQGAP1,GCC2,GMCL1,FIP1L1,CARMIL1,ARL13B,ATP13A3,BOD1L1,CLPTM1L,SON,KIF5B,TMEM245,SECISBP2,TBL1XR1,ADAMTS9,TOP2A,NIPBL,MFN1,ATP8A1,PCM1,TSG101,HPRT1,SCARB2…
	HPA	colon; endothelial cells[‚â•Medium]	HPA:0130202	FALSE	1.1527e-06	5.93828	3711	258	132	11006	C2CD5,ATRX,U2SURP,CCSER2,SAP30L,SMC2,TRIM33,MIER1,RNF14,SCYL3,HMGN1,ARHGAP18,NUS1,UBN1,NSD2,CEP78,MYO9A,CEP290,BAZ1B,LAMB1,MPHOSPH10,CUL5,ARHGEF12,SMC3,RBM17,CDK12,TUT4,TFDP1,TNPO1,MGA,THOC2,BCL2L10,DCLRE1A,LSM14A,IQGAP1,GMCL1,FIP1L1,CARMIL1,ARL13B,ATP13A3,SON,KIF5B,SECISBP2,TBL1XR1,ADAMTS9,TSG101,RBBP7,JARID2,QKI,INTS8,CCNG2,MBTPS2,PPP4R3A,LSG1,HSP90B1,CNN3,MIS18BP1,COG3,PPIG,STOML2,PTPN2,FBXW2,…
	HPA	parathyroid gland; glandular cells[‚â•Medium]	HPA:0360052	FALSE	1.462e-06	5.83506	4410	258	149	11006	PRPF40A,CLDN12,U2SURP,CCSER2,EP300,NSMCE4A,TRIM33,SCYL2,RNF14,SCYL3,HMGN1,NSD2,MYO9A,LGMN,LARP7,CUL5,ARHGEF12,SMC3,RBM17,THUMPD3,RCHY1,CDK12,TNPO1,CMC2,THOC2,MYO6,ARMC1,DCLRE1A,IQGAP1,GCC2,OTUD3,ARL13B,ATP13A3,BOD1L1,SON,KIF5B,TMEM245,SECISBP2,TBL1XR1,ADAMTS9,MFN1,ATP8A1,HPRT1,RBBP7,JARID2,INTS8,MBTPS2,PPP4R3A,HSP90B1,CNN3,MIS18BP1,PABIR2,COG3,PPIG,GMFB,SMC4,MINDY2,STOML2,PTPN2,ERP44,FBXW7,ZNF343…
	HPA	ovary; ovarian stroma cells[‚â•Medium]	HPA:0340462	FALSE	1.5065e-06	5.82204	2063	258	87	11006	C2CD5,ATRX,U2SURP,CCSER2,SAP30L,ADD3,EP300,TRIM33,MIER1,RNF14,HMGN1,NUS1,BAZ1B,MPHOSPH10,CUL5,PHF6,RBM17,CDK12,TNPO1,THOC2,LSM14A,GCC2,TMEM245,TBL1XR1,NIPBL,ATP8A1,TSG101,SCARB2,RBBP7,JARID2,PTGES3,INTS8,PPP4R3A,HSP90B1,CNN3,PABIR2,PPIG,STOML2,PTPN2,FBXW7,BAZ1A,LUC7L3,C1ORF226,KDM1A,NCOA3,PHB2,RPAP3,SMARCA5,RPL13A,RIF1,RBM26,GPATCH8,SET,N4BP1,SART3,ANKRD11,CNIH1,SSX2IP,RAD21,CKAP5,PSIP1,BLOC1S6,U…
	HPA	pancreas; pancreatic endocrine cells[‚â•Low]	HPA:0351181	FALSE	1.5428e-06	5.81168	5617	258	177	11006	PRPF40A,C2CD5,CLDN12,GLYATL1,ATRX,U2SURP,CCSER2,SAP30L,ADD3,EP300,TRIM33,SCYL2,MIER1,RNF14,SCYL3,HMGN1,CHD1,ARHGAP18,UBN1,NSD2,MYO9A,LGMN,LARP7,CUL5,PHF6,ARHGEF12,SMC3,THUMPD3,CDK12,BBS7,TFDP1,TNPO1,CMC2,THOC2,MYO6,TBPL1,ARMC1,DCLRE1A,LSM14A,IQGAP1,GMCL1,FIP1L1,CARMIL1,ARL13B,BOD1L1,CLPTM1L,GOLPH3,SON,KIF5B,TMEM245,SECISBP2,TBL1XR1,ATP8A1,PCM1,MTAP,TSG101,HPRT1,SCARB2,RBBP7,JARID2,PTGES3,ABI2,PPP…
	HPA	parathyroid gland; glandular cells[‚â•Low]	HPA:0360051	FALSE	1.6221e-06	5.78992	5891	258	183	11006	PRPF40A,CLDN12,ATRX,U2SURP,CCSER2,ADD3,EP300,NSMCE4A,TRIM33,SCYL2,RNF14,SCYL3,HMGN1,CHD1,NSD2,MYO9A,CEP290,LGMN,LARP7,CUL5,ARHGEF12,SMC3,RBM17,THUMPD3,RCHY1,CDK12,TNPO1,CMC2,MGA,THOC2,MYO6,TBPL1,ARMC1,DCLRE1A,LSM14A,IQGAP1,GCC2,OTUD3,CARMIL1,ARL13B,ATP13A3,BOD1L1,CLPTM1L,SON,KIF5B,TMEM245,SECISBP2,TBL1XR1,ADAMTS9,TOP2A,MFN1,ATP8A1,HPRT1,RBBP7,JARID2,PTGES3,ABI2,QKI,INTS8,CCNG2,MBTPS2,PPP4R3A,LSG1…
	HPA	parathyroid gland	HPA:0360000	FALSE	1.6221e-06	5.78992	5891	258	183	11006	PRPF40A,CLDN12,ATRX,U2SURP,CCSER2,ADD3,EP300,NSMCE4A,TRIM33,SCYL2,RNF14,SCYL3,HMGN1,CHD1,NSD2,MYO9A,CEP290,LGMN,LARP7,CUL5,ARHGEF12,SMC3,RBM17,THUMPD3,RCHY1,CDK12,TNPO1,CMC2,MGA,THOC2,MYO6,TBPL1,ARMC1,DCLRE1A,LSM14A,IQGAP1,GCC2,OTUD3,CARMIL1,ARL13B,ATP13A3,BOD1L1,CLPTM1L,SON,KIF5B,TMEM245,SECISBP2,TBL1XR1,ADAMTS9,TOP2A,MFN1,ATP8A1,HPRT1,RBBP7,JARID2,PTGES3,ABI2,QKI,INTS8,CCNG2,MBTPS2,PPP4R3A,LSG1…
	HPA	skin 1; langerhans cells[‚â•Medium]	HPA:0461462	FALSE	1.8856e-06	5.72456	578	258	38	11006	ATRX,U2SURP,CENPE,HMGN1,DMKN,BAZ1B,MPHOSPH10,RBM17,TFDP1,IQGAP1,SON,TBL1XR1,HPRT1,RBBP7,PPP1CB,HSP90B1,PPIG,STOML2,FBXW7,LUC7L3,LRRC1,PHB2,SMARCA5,PDIA6,RIF1,SET,KIT,RAD21,CKAP5,SNRPB2,PSIP1,IFT57,PAK1IP1,DDX3X,GOLGA4,KTN1,YWHAB,ZNF638
	HPA	skin 2; cells in basal layer[‚â•Low]	HPA:0471391	FALSE	2.1571e-06	5.66613	963	258	52	11006	ATRX,U2SURP,ADD3,CENPE,HMGN1,UBN1,LGMN,BAZ1B,MPHOSPH10,RBM17,TFDP1,MYO6,IQGAP1,SON,TBL1XR1,TOP2A,HPRT1,HELLS,SCARB2,RBBP7,QKI,PPP1CB,HSP90B1,PPIG,STOML2,LUC7L3,SKAP2,LRRC1,LIMA1,PHB2,SMARCA5,CDCA2,PDIA6,RIF1,SET,PCNA,SSX2IP,RAD21,CKAP5,SNRPB2,PSIP1,IFT57,PAK1IP1,TPR,BIRC2,CCNA2,DDX3X,GOLGA4,KTN1,PTTG1,YWHAB,ZNF638
	HPA	skin 1; cells in basal layer[‚â•Low]	HPA:0461391	FALSE	2.4772e-06	5.60605	881	258	49	11006	ATRX,U2SURP,ADD3,CENPE,HMGN1,LGMN,BAZ1B,MPHOSPH10,RBM17,TFDP1,IQGAP1,SON,TBL1XR1,TOP2A,HPRT1,HELLS,SCARB2,RBBP7,PPP1CB,HSP90B1,PPIG,STOML2,FBXW7,LUC7L3,SKAP2,LRRC1,LIMA1,PHB2,SMARCA5,PDIA6,RIF1,SET,PCNA,SSX2IP,RAD21,CKAP5,SNRPB2,PSIP1,IFT57,PAK1IP1,TPR,BIRC2,CCNA2,DDX3X,GOLGA4,KTN1,PTTG1,YWHAB,ZNF638
	HPA	cervix; glandular cells[‚â•Medium]	HPA:0630052	FALSE	2.4797e-06	5.6056	4031	258	139	11006	PRPF40A,C2CD5,ATRX,U2SURP,CCSER2,SAP30L,ADD3,EP300,TRIM33,RNF14,HMGN1,ARHGAP18,NSD2,MYO9A,CEP290,LARP7,RBM17,THUMPD3,CDK12,TFDP1,TNPO1,THOC2,MUC16,LSM14A,IQGAP1,GMCL1,FIP1L1,ARL13B,BOD1L1,CLPTM1L,GOLPH3,SON,KIF5B,SECISBP2,MSX1,TBL1XR1,TOP2A,ATP8A1,MTAP,TSG101,HPRT1,RBBP7,JARID2,PTGES3,INTS8,CCNG2,MBTPS2,PPP4R3A,LSG1,HSP90B1,MIS18BP1,PABIR2,COG3,DARS1,PPIG,GMFB,SMC4,STOML2,PTPN2,ERP44,FBXW7,CLCN3,…
	HPA	liver	HPA:0290000	FALSE	2.7612e-06	5.5589	6292	258	191	11006	PRPF40A,C2CD5,CLDN12,GLYATL1,ATRX,U2SURP,CCSER2,SAP30L,ADD3,BPGM,EP300,SMC2,TRIM33,SCYL2,MIER1,RNF14,CENPE,SCYL3,HMGN1,CHD1,UBN1,NSD2,CEP78,MYO9A,LGMN,MPHOSPH10,BPTF,LARP7,CUL5,SMC3,RBM17,THUMPD3,CDK12,TNPO1,CMC2,THOC2,MYO6,BCL2L10,ARMC1,DCLRE1A,IQGAP1,GCC2,GMCL1,FIP1L1,CARMIL1,ARL13B,BOD1L1,CLPTM1L,SON,KIF5B,TMEM245,SECISBP2,TBL1XR1,ADAMTS9,MFN1,ATP8A1,PCM1,TSG101,HPRT1,SCARB2,RBBP7,JARID2,QKI,P…
	HPA	nasopharynx; respiratory epithelial cells[‚â•Low]	HPA:0320101	FALSE	2.8013e-06	5.55265	5787	258	180	11006	PRPF40A,C2CD5,CLDN12,ATRX,U2SURP,CCSER2,ADD3,BPGM,EP300,NSMCE4A,TRIM33,SCYL2,RNF14,CENPE,SCYL3,HMGN1,CHD1,UBN1,CEP78,CEP290,LGMN,LAMB1,LARP7,CUL5,PHF6,ARHGEF12,SMC3,RBM17,THUMPD3,CDK12,TUT4,TFDP1,TNPO1,THOC2,ARMC1,DCLRE1A,IQGAP1,GCC2,OTUD3,ARL13B,BOD1L1,CLPTM1L,SON,KIF5B,TMEM245,SECISBP2,TBL1XR1,ADAMTS9,TOP2A,NIPBL,MFN1,MTAP,TSG101,HPRT1,SCARB2,RBBP7,JARID2,PPP1CB,INTS8,CCNG2,MBTPS2,PPP4R3A,LSG1,…
	HPA	caudate; glial cells[‚â•Low]	HPA:0080121	FALSE	2.8413e-06	5.54649	4572	258	152	11006	PRPF40A,C2CD5,CLDN12,ATRX,U2SURP,CCSER2,SAP30L,ADD3,EP300,TRIM33,RNF14,HMGN1,CHD1,NSD2,MYO9A,CEP290,BAZ1B,MPHOSPH10,LARP7,CUL5,PHF6,SMC3,KIF6,RBM17,THUMPD3,CDK12,TUT4,TFDP1,TNPO1,CMC2,THOC2,MYO6,TBPL1,ARMC1,DCLRE1A,GCC2,FIP1L1,CARMIL1,BOD1L1,SON,KIF5B,TMEM245,SECISBP2,TBL1XR1,NIPBL,ATP8A1,PCM1,MTAP,TSG101,HPRT1,SCARB2,RBBP7,JARID2,PTGES3,QKI,INTS8,CCNG2,MBTPS2,PPP4R3A,LSG1,HSP90B1,MIS18BP1,PABIR2…
	HPA	placenta; trophoblastic cells[‚â•Low]	HPA:0380521	FALSE	3.4978e-06	5.4562	6353	258	192	11006	PRPF40A,C2CD5,CLDN12,ATRX,CCSER2,SAP30L,ADD3,EP300,NSMCE4A,TRIM33,SCYL2,MIER1,RNF14,CENPE,SCYL3,HMGN1,CHD1,ARHGAP18,NSD2,MYO9A,CEP290,LGMN,BAZ1B,LAMB1,MPHOSPH10,BPTF,LARP7,CUL5,PHF6,ARHGEF12,SMC3,RBM17,THUMPD3,TUT4,BBS7,TNPO1,CMC2,MGA,THOC2,MYO6,TBPL1,ARMC1,DCLRE1A,IQGAP1,GCC2,GMCL1,OTUD3,FIP1L1,CARMIL1,ARL13B,ATP13A3,BOD1L1,CLPTM1L,KIF5B,TMEM245,SECISBP2,TBL1XR1,ADAMTS9,NIPBL,MFN1,ATP8A1,MTAP,TS…
	HPA	skin 1; cells in spinous layer[‚â•Medium]	HPA:0461412	FALSE	3.6194e-06	5.44136	592	258	38	11006	ATRX,U2SURP,CENPE,HMGN1,DMKN,BAZ1B,MPHOSPH10,RBM17,TFDP1,IQGAP1,SON,TBL1XR1,HPRT1,RBBP7,PPP1CB,PPIG,STOML2,FBXW7,LUC7L3,LRRC1,PHB2,SMARCA5,PDIA6,RIF1,SET,PCNA,RAD21,CKAP5,SNRPB2,PSIP1,IFT57,PAK1IP1,DDX3X,GOLGA4,KTN1,PTTG1,YWHAB,ZNF638
	HPA	nasopharynx; respiratory epithelial cells[High]	HPA:0320103	FALSE	3.903e-06	5.4086	1797	258	78	11006	ATRX,U2SURP,RNF14,CENPE,HMGN1,CEP78,CUL5,RBM17,CDK12,TFDP1,TNPO1,THOC2,DCLRE1A,GCC2,BOD1L1,SON,SECISBP2,TBL1XR1,TSG101,HPRT1,SCARB2,RBBP7,JARID2,INTS8,CCNG2,PPP4R3A,LSG1,HSP90B1,COG3,DARS1,PPIG,SMC4,STOML2,ZNF343,PPP1R12A,LUC7L3,LRRC1,PSMD1,LIMA1,PHB2,RPAP3,SMARCA5,MCM3AP,CNOT8,GPD2,SET,MAGOH,N4BP1,SART3,ANKRD11,RAD21,EXOSC3,PSIP1,BLOC1S6,PRRC2C,ARHGAP12,UBE3A,SIN3A,NSD3,CHMP3,IFT57,TAF4,PAK1IP1,…
	HPA	stomach 2; glandular cells[‚â•Medium]	HPA:0550052	FALSE	4.536e-06	5.34333	6275	258	190	11006	PRPF40A,C2CD5,CLDN12,ATRX,U2SURP,CCSER2,SAP30L,ADD3,EP300,TRIM33,MIER1,RNF14,SCYL3,HMGN1,CHD1,ARHGAP18,UBN1,NSD2,CEP78,MYO9A,CEP290,BAZ1B,MPHOSPH10,CUL5,PHF6,ARHGEF12,SMC3,RBM17,THUMPD3,RCHY1,CDK12,TFDP1,TNPO1,CMC2,MGA,THOC2,MYO6,ARMC1,LSM14A,IQGAP1,GCC2,GMCL1,FIP1L1,CARMIL1,ARL13B,BOD1L1,CLPTM1L,SON,KIF5B,TMEM245,SECISBP2,TBL1XR1,TOP2A,NIPBL,MFN1,ATP8A1,MTAP,TSG101,HPRT1,HELLS,SCARB2,RBBP7,JARID…
	HPA	skin 2; cells in spinous layer[‚â•Low]	HPA:0471411	FALSE	4.8636e-06	5.31304	871	258	48	11006	ATRX,U2SURP,ADD3,CENPE,HMGN1,UBN1,DMKN,BAZ1B,MPHOSPH10,RBM17,TFDP1,MYO6,IQGAP1,SON,TBL1XR1,TOP2A,HPRT1,HELLS,SCARB2,RBBP7,PPP1CB,HSP90B1,PPIG,STOML2,LUC7L3,LRRC1,PHB2,SMARCA5,PDIA6,RIF1,HMMR,SET,PCNA,SSX2IP,RAD21,CKAP5,SNRPB2,PSIP1,IFT57,PAK1IP1,TPR,CCNA2,DDX3X,GOLGA4,KTN1,PTTG1,YWHAB,ZNF638
	HPA	skin 1; cells in granular layer[‚â•Low]	HPA:0460181	FALSE	6.3319e-06	5.19847	711	258	42	11006	ATRX,U2SURP,ADD3,CENPE,HMGN1,DMKN,MPHOSPH10,RBM17,TFDP1,MYO6,IQGAP1,SON,TBL1XR1,HPRT1,RBBP7,PPP1CB,HSP90B1,CNN3,PPIG,STOML2,FBXW7,LUC7L3,SKAP2,LRRC1,PHB2,SMARCA5,PDIA6,RIF1,SET,SSX2IP,RAD21,CKAP5,SNRPB2,PSIP1,IFT57,PAK1IP1,TPR,DDX3X,GOLGA4,KTN1,YWHAB,ZNF638
[truncated: 143 more rows]

## Sheet: OSC-IVM_vs_Media-IVM_GVenrichme
Names	total	elements	g:Profiler link
Media-IVM_GV_p<0.05 OSC-IVM_GV_p<0.05	385	ENSG00000287360	https://biit.cs.ut.ee/gplink/l/thTF1_jSR5
		HPSE2
		KPNA2P1
		ERBB4
		ZNF416
		POLR2G
		IFT52
		PKP4-AS1
		RAE1
		VAMP8
		PDCL3
		ZNF799
		PANX1
		AIFM1
		ZAR1
		REC114
		CYCS
		GPSM2
		ENSG00000232537
		SERPINB5
		DDX5
		LOC100130331
		NDUFS1
		NDUFAF4
		RAD51B
		MRPL45
		NOSTRIN
		INIP
		GOT1
		IFT46
		TMEM39A
[truncated: 1,566 more rows]

## Sheet: GVenrichment_FunctionalAnalysis
Media-IVM_GV_p<0.05 OSC-IVM_GV_p<0.05 (385)	source	term_name	term_id	highlighted	adjusted_p_value	negative_log10_of_adjusted_p_value	term_size	query_size	intersection_size	effective_domain_size	intersections
[truncated: 1,046 more rows]
