# Supplementary material for: Rescue in vitro maturation using ovarian support cells of human oocytes from conventional stimulation cycles yields oocytes with improved nuclear maturation and transcriptomic resemblance to in vivo matured oocytes
Source: J Assist Reprod Genet. 2024 May 30;41(8):2021–36. doi: 10.1007/s10815-024-03143-4 (PMC11339229; doi:10.1007/s10815-024-03143-4)
Supplement: Supplementary file 5 — Supplementary file5 (XLSX 11 KB) [file 10815_2024_3143_MOESM5_ESM.xlsx]

## Sheet: IVF_MII_Top50
	mean_expression
PTTG1	0.00144117
GDF9	0.00141077
WEE2	0.00140415
FTL	0.00134892
RNR2	0.00134517
DLGAP5	0.00130908
ND4	0.00128949
COX2	0.00125324
COX1	0.0012045
CYTB	0.00114582
DPPA3	0.00113617
AURKA	0.00111347
DNMT1	0.00110335
KPNA7	0.00107303
RGS2	0.00106573
ZP3	0.00106467
DPPA5	0.00105932
CALM2	0.00104747
TAX1BP1	0.00103398
PROSER1	0.00101383
HSP90AB1	0.000993239
LIMA1	0.000983544
TMSB4X	0.000972406
TMBIM6	0.000968942
ND2	0.000968538
SKP1	0.000962192
MYOCOS	0.000961209
OTX2	0.000960741
BTG4	0.00095562
NLRP4	0.00095341
OOSP2	0.000938927
COX3	0.000933989
SH2D4A	0.000932043
ND1	0.000927101
NPM1	0.000914066
YPEL5	0.00091164
UBB	0.000908993
ATP6	0.000901419
ND5	0.000885367
SF3A3	0.000874305
CCNB1	0.000872956
CSDE1	0.000869611
NLRP13	0.000867221
HSPA8	0.000856505
FAM13A	0.000854771
HENMT1	0.000854471
ND4L	0.000851244
RNR1	0.000848025
PAIP1	0.000847935
ANXA7	0.000842871

## Sheet: OSC-IVM_MII_Top50
	mean_expression
RNR2	0.0019579
ND4	0.00187318
COX2	0.00179965
PTTG1	0.00166935
CYTB	0.00165298
COX1	0.00165208
DLGAP5	0.0015626
GDF9	0.00155766
WEE2	0.00150247
ND2	0.00149992
COX3	0.00145258
ND1	0.00145091
ND5	0.00135897
ND4L	0.00135027
ATP6	0.00130726
RNR1	0.00128508
TAX1BP1	0.00124306
DNMT1	0.00117236
RGS2	0.00116609
AURKA	0.00113907
HSP90AB1	0.00112901
DPPA3	0.00112775
BTG4	0.00111632
SH2D4A	0.00110165
CALM2	0.00109683
PROSER1	0.00108795
FTL	0.00108059
TMSB4X	0.00106499
NLRP4	0.00105637
LIMA1	0.00105405
YPEL5	0.00105392
DPPA5	0.00101858
OTX2	0.00101152
CSDE1	0.00099726
OOSP2	0.000985184
PDCL3	0.000978889
NPM1	0.000967949
SKP1	0.000964938
ESCO2	0.000962148
MTATP6P1	0.000960488
H3-3B	0.000950276
HSP90AA1	0.00094964
SF3A3	0.000935212
TUBB8P7	0.000923131
MYOCOS	0.000914585
TMBIM6	0.000909329
DAAM1	0.000903291
HSPA8	0.000893457
PAIP1	0.000887235
PIAS1	0.000882208

## Sheet: Media-IVM_MII_Top50
	mean_expression
PTTG1	0.00151561
GDF9	0.00148492
ND4	0.00143626
RNR2	0.00141702
DLGAP5	0.001416
COX2	0.00136427
WEE2	0.00135103
COX1	0.00126403
CYTB	0.00124016
DPPA3	0.00120184
ND2	0.00112697
TAX1BP1	0.0010964
RGS2	0.00105928
ND1	0.00105889
COX3	0.00103777
MYOCOS	0.00102151
CALM2	0.00101252
AURKA	0.00100781
ND4L	0.00100307
ND5	0.000996938
DNMT1	0.00099564
OOSP2	0.000985708
PROSER1	0.000966057
ATP6	0.000961882
SKP1	0.00096031
RNR1	0.000938918
ESCO2	0.000938422
LIMA1	0.000932515
HSP90AB1	0.000924847
BTG4	0.000920783
YPEL5	0.000909277
PAIP1	0.000908485
PDCL3	0.000906651
ZNF840P	0.000896492
SH2D4A	0.000884511
TMSB4X	0.00087699
SIN3A	0.000874343
NPM1	0.000862444
CKAP5	0.000859409
DPPA3P2	0.000853611
HSP90AA1	0.000850631
NLRP11	0.000847778
OTX2	0.00083661
NLRP4	0.000828753
HENMT1	0.000827307
TMBIM6	0.000825532
CSDE1	0.000822919
DDX10	0.000821596
NOC3L	0.000817517
DCDC2	0.000814798
